# Supplementary material for: Extracellular Vesicles from iPSC-Derived Glial Progenitor Cells Prevent Glutamate-Induced Excitotoxicity by Stabilising Calcium Oscillations and Mitochondrial Depolarisation
Source: Cells. 2025 Dec 2;14(23):1915. doi: 10.3390/cells14231915 (PMC12691032; doi:10.3390/cells14231915)
Supplement: Supplementary file 1 [file cells-14-01915-s001.zip]

Archive with 12 entries (12 files):
- Supplementary Materials.pdf
- DEGs_ K vs GL.xlsx
- DEGs_GL_EV_vs_GL.xlsx
- DEGs_GL_MEM vs GL.xlsx
- DEGs_K_vs_EV.xlsx
- heatmap_big_GL_EV_vs_GL.tif
- heatmap_big_GL_MEM_vs_GL.tif
- heatmap_big_IC_vs_EV.tif
- heatmap_big_IC_vs_GL.tif
- pca_plot_IC_vs_EV.tif
- Table_of_EV_proteins.xlsx
- umap_plot_IC_GL_GL_EV_GL_Mem.tif
