# Supplementary material for: Extracellular Vesicles from iPSC-Derived Glial Progenitor Cells Prevent Glutamate-Induced Excitotoxicity by Stabilising Calcium Oscillations and Mitochondrial Depolarisation
Source: Cells. 2025 Dec 2;14(23):1915. doi: 10.3390/cells14231915 (PMC12691032; doi:10.3390/cells14231915)
Supplement: Supplementary file 1 [file cells-14-01915-s001.zip › DEGs_ K vs GL.xlsx]

## Sheet: DEGs
	baseMean	log2FoldChange	lfcSE	stat	pvalue	padj	gene_name	entrezgene_id	Significance	up	down	label_up	label_down
ENSRNOG00000059827	1126.73	1.56166	0.442788	3.52688	0.000420486	0.0196191	6330403K07Rikl	691995	Significant	TRUE	FALSE	6330403K07Rikl
ENSRNOG00000046333	119.245	1.02664	0.498345	2.0601	0.0393888	0.401277	AABR07007032.1	307989	Significant	TRUE	FALSE	AABR07007032.1
ENSRNOG00000056151	13.8078	3.69566	1.16901	3.16137	0.00157026	0.0493596	AABR07007642.1	114513	Significant	TRUE	FALSE	AABR07007642.1
ENSRNOG00000003025	94.1005	1.45774	0.543329	2.68297	0.00729706	0.135253	AABR07039336.2	317247	Significant	TRUE	FALSE	AABR07039336.2
ENSRNOG00000006617	68.073	1.15746	0.566392	2.04357	0.0409962	0.411439	AABR07060487.1	500105	Significant	TRUE	FALSE	AABR07060487.1
ENSRNOG00000018317	194.445	1.88632	0.507557	3.71647	0.000202023	0.0116628	Aak1	500244	Significant	TRUE	FALSE	Aak1
ENSRNOG00000001082	125.743	1.24001	0.57247	2.16606	0.0303063	0.349285	Abcb9	63886	Significant	TRUE	FALSE	Abcb9
ENSRNOG00000008862	22.3814	2.13522	0.929135	2.29807	0.0215577	0.278231	Abcg4	300664	Significant	TRUE	FALSE	Abcg4
ENSRNOG00000007882	35.2886	2.41084	0.710544	3.39295	0.00069143	0.0284018	Ablim2	360958	Significant	TRUE	FALSE	Ablim2
ENSRNOG00000019365	73.7371	1.40294	0.593853	2.36244	0.0181553	0.249923	Ablim3	307395	Significant	TRUE	FALSE	Ablim3
ENSRNOG00000056837	266.083	1.11552	0.527999	2.11272	0.0346246	0.377191	Abr	287537	Significant	TRUE	FALSE	Abr
ENSRNOG00000050841	44.43	2.90017	0.675065	4.29613	1.73805e-05	0.0021014	Ache	83817	Significant	TRUE	FALSE	Ache
ENSRNOG00000010580	1654.45	1.54427	0.476642	3.23989	0.00119574	0.0410391	Acot7	26759	Significant	TRUE	FALSE	Acot7
ENSRNOG00000010633	376.4	1.06811	0.472855	2.25885	0.0238926	0.29679	Acsl1	25288	Significant	TRUE	FALSE	Acsl1
ENSRNOG00000019180	350.85	1.48119	0.454684	3.25763	0.00112345	0.0393391	Acsl4	113976	Significant	TRUE	FALSE	Acsl4
ENSRNOG00000017786	34.6606	2.51365	0.755151	3.32868	0.000872602	0.0326996	Acta1	29437	Significant	TRUE	FALSE	Acta1
ENSRNOG00000001408	643.81	1.7481	0.475061	3.67974	0.000233468	0.0129529	Actl6b	288563	Significant	TRUE	FALSE	Actl6b
ENSRNOG00000017833	38.2869	2.27952	0.69201	3.29405	0.000987554	0.035606	Actn2	291245	Significant	TRUE	FALSE	Actn2
ENSRNOG00000031855	121.533	1.95094	0.513599	3.79857	0.000145532	0.00983766	Actr3b	362298	Significant	TRUE	FALSE	Actr3b
ENSRNOG00000005033	129.915	1.29598	0.585201	2.21459	0.0267882	0.32277	Acvr1	79558	Significant	TRUE	FALSE	Acvr1
ENSRNOG00000002753	34.1488	1.55258	0.772258	2.01045	0.0443839	0.427435	Adam11	360638	Significant	TRUE	FALSE	Adam11
ENSRNOG00000009892	37.4325	2.2125	0.699298	3.16389	0.00155674	0.0493596	Adamts15	300474	Significant	TRUE	FALSE	Adamts15
ENSRNOG00000054033	1117.12	2.22109	0.481904	4.60898	4.04646e-06	0.00072027	Adap1	171097	Significant	TRUE	FALSE	Adap1
ENSRNOG00000001227	285.982	1.30056	0.450324	2.88805	0.00387634	0.0890307	Adarb1	25367	Significant	TRUE	FALSE	Adarb1
ENSRNOG00000059479	110.185	2.17208	0.547285	3.96882	7.22291e-05	0.00574961	Adcy1	305509	Significant	TRUE	FALSE	Adcy1
ENSRNOG00000003999	148.983	1.15142	0.504727	2.28127	0.0225327	0.286487	Adcy3	64508	Significant	TRUE	FALSE	Adcy3
ENSRNOG00000049882	37.9151	3.32702	0.76979	4.32198	1.54633e-05	0.00194292	Adcyap1	24166	Significant	TRUE	FALSE	Adcyap1
ENSRNOG00000015903	234.076	1.45106	0.463967	3.12751	0.00176294	0.0534134	Add2	24171	Significant	TRUE	FALSE	Add2
ENSRNOG00000012045	149.448	1.69665	0.55728	3.04452	0.00233052	0.0636842	Adgrb3	301309	Significant	TRUE	FALSE	Adgrb3
ENSRNOG00000029134	906.802	1.01575	0.431022	2.3566	0.0184432	0.251991	Adgrl1	65096	Significant	TRUE	FALSE	Adgrl1
ENSRNOG00000001302	26.8755	2.93728	0.782884	3.75187	0.000175523	0.0106001	Adora2a	25369	Significant	TRUE	FALSE	Adora2a
ENSRNOG00000047545	105.436	1.66758	0.535992	3.11121	0.00186322	0.0551479	Adra2a	25083	Significant	TRUE	FALSE	Adra2a
ENSRNOG00000025584	1455.65	1.30268	0.476632	2.73311	0.00627402	0.121096	Agap2	65218	Significant	TRUE	FALSE	Agap2
ENSRNOG00000018651	738.548	1.60333	0.456781	3.51006	0.000448012	0.0200483	Agtpbp1	290986	Significant	TRUE	FALSE	Agtpbp1
ENSRNOG00000033863	18.5054	2.05124	0.986199	2.07994	0.0375306	0.391687	Ajm1	362083	Significant	TRUE	FALSE	Ajm1
ENSRNOG00000049056	436.076	1.13896	0.444198	2.56408	0.0103448	0.171735	Ak1	24183	Significant	TRUE	FALSE	Ak1
ENSRNOG00000046947	103.924	1.68916	0.57132	2.95659	0.00311066	0.0780657	Ak5	365985	Significant	TRUE	FALSE	Ak5
ENSRNOG00000006410	21.2437	2.29986	0.938053	2.45174	0.0142168	0.214608	Akap5	171026	Significant	TRUE	FALSE	Akap5
ENSRNOG00000004841	109.821	1.28867	0.575764	2.23819	0.025209	0.307694	Akap6	64553	Significant	TRUE	FALSE	Akap6
ENSRNOG00000023603	35.8088	2.86912	0.870398	3.29634	0.000979551	0.0354631	Amer3	501122	Significant	TRUE	FALSE	Amer3
ENSRNOG00000045665	197.197	1.07463	0.465614	2.30798	0.0210002	0.275221	Amigo1	295365	Significant	TRUE	FALSE	Amigo1
ENSRNOG00000059510	462.239	1.63617	0.449981	3.63608	0.000276821	0.0146601	Amph	60668	Significant	TRUE	FALSE	Amph
ENSRNOG00000053288	745.956	1.60867	0.510664	3.15015	0.00163188	0.0506397	Ank3	361833	Significant	TRUE	FALSE	Ank3
ENSRNOG00000014742	220.188	0.950488	0.468091	2.03056	0.0422995	0.417349	Ankrd13b	360575	Significant	TRUE	FALSE	Ankrd13b
ENSRNOG00000028247	242.518	1.12412	0.481174	2.33619	0.0194812	0.261588	Ankrd13d	361699	Significant	TRUE	FALSE	Ankrd13d
ENSRNOG00000033741	86.0844	2.09752	0.555617	3.77512	0.000159929	0.0100968	Ankrd34a	295283	Significant	TRUE	FALSE	Ankrd34a
ENSRNOG00000013555	29.7751	2.37285	0.710194	3.34113	0.000834387	0.0319636	Ankrd55	361898	Significant	TRUE	FALSE	Ankrd55
ENSRNOG00000024870	66.2284	1.68009	0.691053	2.43121	0.0150486	0.221172	Anks1b	314721	Significant	TRUE	FALSE	Anks1b
ENSRNOG00000038686	366.316	1.06208	0.455155	2.33345	0.0196244	0.262259	Ap1s2	302671	Significant	TRUE	FALSE	Ap1s2
ENSRNOG00000019249	1180.3	0.939015	0.422242	2.22388	0.0261567	0.317147	Ap3b2	308777	Significant	TRUE	FALSE	Ap3b2
ENSRNOG00000014928	116.346	1.89218	0.57261	3.30449	0.000951494	0.034643	Apba1	83589	Significant	TRUE	FALSE	Apba1
ENSRNOG00000016358	951.229	0.869568	0.417097	2.08481	0.0370868	0.388321	Apba2	83610	Significant	TRUE	FALSE	Apba2
ENSRNOG00000020851	2127.25	2.02881	0.477794	4.2462	2.17429e-05	0.00244436	Aplp1	502317	Significant	TRUE	FALSE	Aplp1
ENSRNOG00000025624	141.977	1.77965	0.526552	3.37982	0.00072534	0.0293248	Arhgap20	367085	Significant	TRUE	FALSE	Arhgap20
ENSRNOG00000024677	374.574	1.36692	0.498011	2.74476	0.00605548	0.118639	Arhgap33	100362311	Significant	TRUE	FALSE	Arhgap33
ENSRNOG00000003603	39.4688	1.76021	0.714025	2.4652	0.0136939	0.209929	Arhgap44	303222	Significant	TRUE	FALSE	Arhgap44
ENSRNOG00000014035	155.324	1.39095	0.484116	2.87318	0.00406368	0.0909838	Arhgef4	301334	Significant	TRUE	FALSE	Arhgef4
ENSRNOG00000045948	25.6054	1.90033	0.831644	2.28503	0.0223112	0.284801	Arl10	306767	Significant	TRUE	FALSE	Arl10
ENSRNOG00000020770	134.169	1.44447	0.508731	2.83935	0.00452051	0.0975135	Arl4d	303559	Significant	TRUE	FALSE	Arl4d
ENSRNOG00000008919	341.526	2.40064	0.442004	5.43126	5.59585e-08	2.98819e-05	Arpp21	363153	Significant	TRUE	FALSE	Arpp21
ENSRNOG00000027213	269.852	1.37639	0.510961	2.69373	0.0070658	0.132005	Asphd1	293498	Significant	TRUE	FALSE	Asphd1
ENSRNOG00000061004	273.845	1.11305	0.501843	2.21793	0.0265599	0.321125	Asphd2	364948	Significant	TRUE	FALSE	Asphd2
ENSRNOG00000020407	2132.86	1.40425	0.422605	3.32284	0.000891071	0.0331013	Atcay	362826	Significant	TRUE	FALSE	Atcay
ENSRNOG00000005063	158.839	1.54701	0.516461	2.9954	0.00274086	0.0724266	Atl1	362750	Significant	TRUE	FALSE	Atl1
ENSRNOG00000008052	802.776	1.19833	0.443285	2.7033	0.00686556	0.129166	Atp13a2	362645	Significant	TRUE	FALSE	Atp13a2
ENSRNOG00000020263	2454.8	2.20665	0.580512	3.80121	0.000143991	0.00981588	Atp1a3	24213	Significant	TRUE	FALSE	Atp1a3
ENSRNOG00000002934	2611.97	1.45553	0.412289	3.53037	0.000414983	0.019553	Atp1b1	25650	Significant	TRUE	FALSE	Atp1b1
ENSRNOG00000030269	217.608	1.68922	0.520282	3.24673	0.00116737	0.0406086	Atp2b2	24215	Significant	TRUE	FALSE	Atp2b2
ENSRNOG00000061304	145.408	1.25433	0.482465	2.59983	0.00932691	0.161751	Atp2b3	29599	Significant	TRUE	FALSE	Atp2b3
ENSRNOG00000003031	848.841	1.30128	0.455836	2.85471	0.00430762	0.0946937	Atp2b4	29600	Significant	TRUE	FALSE	Atp2b4
ENSRNOG00000000840	610.774	1.52684	0.479293	3.18562	0.00144446	0.046513	Atp6v1g2	368044	Significant	TRUE	FALSE	Atp6v1g2
ENSRNOG00000008053	28.6912	2.00168	0.714249	2.80249	0.00507095	0.105969	Atp8a2	691889	Significant	TRUE	FALSE	Atp8a2
ENSRNOG00000049484	1234.4	1.4526	0.418505	3.47092	0.000518672	0.0223815	Atp9a	84011	Significant	TRUE	FALSE	Atp9a
ENSRNOG00000017406	99.6143	1.17139	0.583417	2.0078	0.0446642	0.428283	Atrnl1	307992	Significant	TRUE	FALSE	Atrnl1
ENSRNOG00000007142	934.339	1.0302	0.435398	2.3661	0.0179764	0.247993	B3gat1	117108	Significant	TRUE	FALSE	B3gat1
ENSRNOG00000004839	295.422	2.4751	0.528629	4.68211	2.83939e-06	0.000551358	B4galnt1	64828	Significant	TRUE	FALSE	B4galnt1
ENSRNOG00000053075	401.813	0.973028	0.453504	2.14558	0.0319067	0.359204	B4galnt4	309105	Significant	TRUE	FALSE	B4galnt4
ENSRNOG00000015895	638.035	1.28318	0.439301	2.92095	0.00348971	0.0837442	B4galt6	65196	Significant	TRUE	FALSE	B4galt6
ENSRNOG00000004697	258.875	0.998895	0.454765	2.19651	0.0280557	0.332313	Baalc	140720	Significant	TRUE	FALSE	Baalc
ENSRNOG00000007049	293.932	1.61984	0.505239	3.20608	0.00134557	0.0443313	Bcl11a	305589	Significant	TRUE	FALSE	Bcl11a
ENSRNOG00000005776	184	1.49958	0.542385	2.76479	0.00569597	0.115141	Bcl11b	314423	Significant	TRUE	FALSE	Bcl11b
ENSRNOG00000017516	154.497	1.16396	0.51865	2.24421	0.0248189	0.304872	Bcl9	310704	Significant	TRUE	FALSE	Bcl9
ENSRNOG00000004650	189.124	1.48516	0.545707	2.72153	0.00649796	0.123774	Begain	79146	Significant	TRUE	FALSE	Begain
ENSRNOG00000052376	246.79	1.31802	0.478092	2.75684	0.00583633	0.116508	Bend6	363212	Significant	TRUE	FALSE	Bend6
ENSRNOG00000021745	373.324	2.25882	0.441725	5.11363	3.16019e-07	0.000112074	Bhlhe22	365748	Significant	TRUE	FALSE	Bhlhe22
ENSRNOG00000056955	73.6541	1.25111	0.57706	2.16808	0.0301527	0.347828	Bicdl1	304537	Significant	TRUE	FALSE	Bicdl1
ENSRNOG00000003198	1122.56	1.69458	0.447977	3.78274	0.000155112	0.00999672	Bmerb1	360459	Significant	TRUE	FALSE	Bmerb1
ENSRNOG00000042556	73.3282	1.38626	0.578788	2.39511	0.0166154	0.236867	Bmyc	311807	Significant	TRUE	FALSE	Bmyc
ENSRNOG00000005592	296.861	0.9473	0.466628	2.0301	0.0423465	0.417349	Brinp2	286895	Significant	TRUE	FALSE	Brinp2
ENSRNOG00000017673	633.43	1.55899	0.433836	3.5935	0.000326266	0.0165274	Brsk1	499073	Significant	TRUE	FALSE	Brsk1
ENSRNOG00000020021	69.6808	1.40508	0.592147	2.37285	0.0176514	0.245852	Brsk2	293631	Significant	TRUE	FALSE	Brsk2
ENSRNOG00000023446	51.8874	1.68785	0.707696	2.38499	0.0170795	0.240779	Btbd8	100364240	Significant	TRUE	FALSE	Btbd8
ENSRNOG00000008351	21.5374	1.69323	0.779555	2.17204	0.0298525	0.346863	C15h8orf58	361066	Significant	TRUE	FALSE	C15h8orf58
ENSRNOG00000009719	360.082	1.59872	0.460037	3.47521	0.000510461	0.0222219	C2cd2l	300666	Significant	TRUE	FALSE	C2cd2l
ENSRNOG00000008026	31.5952	2.90427	0.766053	3.79122	0.000149911	0.00996829	C2cd4c	500798	Significant	TRUE	FALSE	C2cd4c
ENSRNOG00000052707	164.28	1.44458	0.523086	2.76166	0.00575089	0.115886	Cacna1a	25398	Significant	TRUE	FALSE	Cacna1a
ENSRNOG00000004560	144.626	1.50553	0.572687	2.62888	0.00856666	0.152064	Cacna1b	257648	Significant	TRUE	FALSE	Cacna1b
ENSRNOG00000060528	114.034	1.66813	0.567135	2.94132	0.00326814	0.0797799	Cacna1g	29717	Significant	TRUE	FALSE	Cacna1g
ENSRNOG00000060407	24.0119	2.81652	0.815023	3.45576	0.00054874	0.0234422	Cacna1i	56827	Significant	TRUE	FALSE	Cacna1i
ENSRNOG00000031287	70.2329	2.40608	0.595822	4.03826	5.38491e-05	0.00472692	Cacna2d3	306243	Significant	TRUE	FALSE	Cacna2d3
ENSRNOG00000004518	297.3	1.04811	0.485636	2.15823	0.0309099	0.354277	Cacnb1	50688	Significant	TRUE	FALSE	Cacnb1
ENSRNOG00000054274	659.73	1.44097	0.473822	3.04116	0.00235671	0.064263	Cacnb3	25297	Significant	TRUE	FALSE	Cacnb3
ENSRNOG00000007666	34.8039	1.4676	0.743666	1.97346	0.0484428	0.448275	Cacnb4	58942	Significant	TRUE	FALSE	Cacnb4
ENSRNOG00000012362	100.694	2.23842	0.570978	3.92033	8.84271e-05	0.00686838	Cacng3	140724	Significant	TRUE	FALSE	Cacng3
ENSRNOG00000003365	786.304	1.51496	0.454833	3.3308	0.00086597	0.0326023	Cadm3	360882	Significant	TRUE	FALSE	Cadm3
ENSRNOG00000008570	117.85	2.12773	0.600325	3.54429	0.000393666	0.0188428	Cadps	26989	Significant	TRUE	FALSE	Cadps
ENSRNOG00000007456	181.864	1.54527	0.466736	3.31081	0.000930271	0.0341107	Calb1	83839	Significant	TRUE	FALSE	Calb1
ENSRNOG00000018337	1007.98	2.66417	0.535774	4.97257	6.60718e-07	0.000192449	Caly	192349	Significant	TRUE	FALSE	Caly
ENSRNOG00000006470	67.7557	2.65388	0.635983	4.17288	3.0078e-05	0.0031087	Camk1g	171358	Significant	TRUE	FALSE	Camk1g
ENSRNOG00000018712	55.7084	2.73896	0.702122	3.90097	9.58067e-05	0.00726543	Camk2a	25400	Significant	TRUE	FALSE	Camk2a
ENSRNOG00000052080	2932.47	1.72909	0.439588	3.93343	8.37432e-05	0.00654422	Camk2b	24245	Significant	TRUE	FALSE	Camk2b
ENSRNOG00000011589	508.824	1.25309	0.493595	2.53871	0.0111262	0.179815	Camk2d	24246	Significant	TRUE	FALSE	Camk2d
ENSRNOG00000009783	747.327	1.16215	0.477883	2.43188	0.0150208	0.221018	Camk2g	171140	Significant	TRUE	FALSE	Camk2g
ENSRNOG00000018242	153.201	1.19266	0.487926	2.44434	0.0145116	0.218031	Camkk1	60341	Significant	TRUE	FALSE	Camkk1
ENSRNOG00000058938	1243.62	2.26739	0.489758	4.6296	3.66374e-06	0.000683906	Camkv	79011	Significant	TRUE	FALSE	Camkv
ENSRNOG00000000986	340.48	1.80404	0.510396	3.5346	0.000408398	0.0193853	Camsap3	689074	Significant	TRUE	FALSE	Camsap3
ENSRNOG00000021017	326.824	1.47068	0.551617	2.66613	0.00767308	0.140283	Car11	308588	Significant	TRUE	FALSE	Car11
ENSRNOG00000024452	194.174	1.94257	0.565164	3.43718	0.000587795	0.0247802	Carmil2	307797	Significant	TRUE	FALSE	Carmil2
ENSRNOG00000025518	192.766	1.40328	0.498593	2.81448	0.00488557	0.103152	Carmil3	361041	Significant	TRUE	FALSE	Carmil3
ENSRNOG00000017712	12.2525	2.79389	1.13081	2.47071	0.0134844	0.207205	Cartpt	29131	Significant	TRUE	FALSE	Cartpt
ENSRNOG00000024349	254.207	1.26624	0.46807	2.70523	0.00682561	0.128832	Cbarp	314622	Significant	TRUE	FALSE	Cbarp
ENSRNOG00000000010	63.8689	1.52849	0.637736	2.39675	0.0165413	0.236336	Cbln1	498922	Significant	TRUE	FALSE	Cbln1
ENSRNOG00000013654	86.135	1.79294	0.525261	3.41342	0.000641528	0.0266078	Cbln2	291388	Significant	TRUE	FALSE	Cbln2
ENSRNOG00000006747	385.98	1.17224	0.462484	2.53467	0.0112554	0.181218	Cc2d1a	288908	Significant	TRUE	FALSE	Cc2d1a
ENSRNOG00000015997	168.247	1.14557	0.52687	2.1743	0.0296828	0.346115	Ccdc106	499071	Significant	TRUE	FALSE	Ccdc106
ENSRNOG00000019321	3410.21	2.50606	0.497678	5.03551	4.76579e-07	0.00015572	Cck	25298	Significant	TRUE	FALSE	Cck
ENSRNOG00000039530	139.623	1.66669	0.61316	2.7182	0.00656389	0.124626	Ccl27	362505	Significant	TRUE	FALSE	Ccl27
ENSRNOG00000008697	36.5171	2.22971	0.676139	3.29771	0.000974782	0.0353904	Ccn3	81526	Significant	TRUE	FALSE	Ccn3
ENSRNOG00000017690	29.0411	1.5614	0.718225	2.17397	0.0297071	0.346115	Ccsap	307926	Significant	TRUE	FALSE	Ccsap
ENSRNOG00000002141	492.534	2.95343	0.458427	6.44253	1.17498e-10	3.76463e-07	Cd200	24560	Significant	TRUE	FALSE	Cd200
ENSRNOG00000032136	372.315	1.75196	0.523858	3.34435	0.00082476	0.0319339	Cdc42ep3	313838	Significant	TRUE	FALSE	Cdc42ep3
ENSRNOG00000014371	2053.68	1.26044	0.434137	2.90333	0.00369221	0.086507	Cdh13	192248	Significant	TRUE	FALSE	Cdh13
ENSRNOG00000056643	60.4175	2.10127	0.731563	2.8723	0.00407496	0.0909838	Cdh8	84408	Significant	TRUE	FALSE	Cdh8
ENSRNOG00000033837	16.4464	3.09497	0.932429	3.31926	0.000902566	0.0334315	Cdh9	29163	Significant	TRUE	FALSE	Cdh9
ENSRNOG00000013330	26.7761	1.63986	0.765454	2.14233	0.0321667	0.360988	Cdhr1	93662	Significant	TRUE	FALSE	Cdhr1
ENSRNOG00000037793	135.529	2.96097	0.514056	5.76001	8.41086e-09	1.09567e-05	Cdk5r2	501164	Significant	TRUE	FALSE	Cdk5r2
ENSRNOG00000002506	303.531	1.45005	0.453359	3.19845	0.00138166	0.0454035	Cdkl2	305242	Significant	TRUE	FALSE	Cdkl2
ENSRNOG00000020875	77.7716	2.13136	0.622116	3.42598	0.000612586	0.0256565	Celf3	499669	Significant	TRUE	FALSE	Celf3
ENSRNOG00000004695	599.396	1.70464	0.485424	3.51165	0.000445334	0.0200483	Celf5	314647	Significant	TRUE	FALSE	Celf5
ENSRNOG00000052224	49.4191	1.90473	0.613967	3.10233	0.00192004	0.0563094	Celf6	300758	Significant	TRUE	FALSE	Celf6
ENSRNOG00000020058	808.06	0.925517	0.423611	2.18483	0.0289014	0.339194	Celsr2	83465	Significant	TRUE	FALSE	Celsr2
ENSRNOG00000026672	157.775	1.13415	0.536297	2.11478	0.0344484	0.376457	Cfap418	362483	Significant	TRUE	FALSE	Cfap418
ENSRNOG00000047406	224.634	1.64773	0.515822	3.19438	0.00140131	0.0456263	Cfap90	361192	Significant	TRUE	FALSE	Cfap90
ENSRNOG00000007923	312.872	1.212	0.51407	2.35766	0.0183906	0.251541	Cgref1	245918	Significant	TRUE	FALSE	Cgref1
ENSRNOG00000009722	2097.14	1.23285	0.441242	2.79403	0.00520549	0.107776	Chd3	303241	Significant	TRUE	FALSE	Chd3
ENSRNOG00000052549	623.12	1.60446	0.459694	3.49029	0.000482502	0.02125	Chga	24258	Significant	TRUE	FALSE	Chga
ENSRNOG00000021269	534.335	1.36237	0.453707	3.00276	0.00267543	0.0712855	Chgb	24259	Significant	TRUE	FALSE	Chgb
ENSRNOG00000017939	134.166	1.4551	0.501124	2.90367	0.00368816	0.086507	Chn1	84030	Significant	TRUE	FALSE	Chn1
ENSRNOG00000049410	54.4108	1.96255	0.653447	3.00338	0.00267002	0.0712855	Chrm3	24260	Significant	TRUE	FALSE	Chrm3
ENSRNOG00000017556	26.1488	2.17837	0.795938	2.73686	0.00620295	0.120268	Chrm4	25111	Significant	TRUE	FALSE	Chrm4
ENSRNOG00000020778	49.3525	2.58134	0.6412	4.0258	5.67827e-05	0.00486396	Chrnb2	54239	Significant	TRUE	FALSE	Chrnb2
ENSRNOG00000007989	453.416	1.14546	0.461887	2.47996	0.0131396	0.202888	Chst1	295934	Significant	TRUE	FALSE	Chst1
ENSRNOG00000001252	125.062	1.44253	0.511843	2.81831	0.00482775	0.102268	Chst12	304322	Significant	TRUE	FALSE	Chst12
ENSRNOG00000014573	178.376	1.99831	0.566951	3.52465	0.000424039	0.0196191	Ckmt1	29593	Significant	TRUE	FALSE	Ckmt1
ENSRNOG00000019138	33.6611	1.90471	0.692463	2.75064	0.00594798	0.117457	Clec11a	29313	Significant	TRUE	FALSE	Clec11a
ENSRNOG00000029644	226.668	1.2074	0.485337	2.48776	0.0128549	0.199712	Clec2l	296985	Significant	TRUE	FALSE	Clec2l
ENSRNOG00000053239	459.296	1.8981	0.50144	3.78529	0.000153527	0.00999672	Clmp	286939	Significant	TRUE	FALSE	Clmp
ENSRNOG00000011156	659.313	1.97725	0.461491	4.28449	1.83157e-05	0.00215012	Clstn3	171393	Significant	TRUE	FALSE	Clstn3
ENSRNOG00000013816	982.661	1.11549	0.436131	2.55769	0.0105369	0.174022	Cmas	312826	Significant	TRUE	FALSE	Cmas
ENSRNOG00000020247	1415.51	1.12577	0.491375	2.29105	0.0219605	0.281727	Cnih2	361705	Significant	TRUE	FALSE	Cnih2
ENSRNOG00000007014	160.441	1.89969	0.495491	3.83396	0.000126099	0.00883106	Cnksr2	59322	Significant	TRUE	FALSE	Cnksr2
ENSRNOG00000008223	476.596	1.32724	0.531997	2.49483	0.0126016	0.197677	Cnr1	25248	Significant	TRUE	FALSE	Cnr1
ENSRNOG00000005326	996.405	1.24994	0.451604	2.76779	0.00564387	0.114268	Cnrip1	364208	Significant	TRUE	FALSE	Cnrip1
ENSRNOG00000009033	40.8844	1.32902	0.659394	2.01552	0.04385	0.424778	Cntn2	25356	Significant	TRUE	FALSE	Cntn2
ENSRNOG00000004281	93.8581	1.28737	0.574533	2.24072	0.0250441	0.306764	Cobl	305497	Significant	TRUE	FALSE	Cobl
ENSRNOG00000005286	33.5105	2.22231	0.679769	3.26921	0.00107848	0.0381817	Coch	362735	Significant	TRUE	FALSE	Coch
ENSRNOG00000001422	60.1085	2.41796	0.627978	3.85039	0.000117929	0.00841239	Col26a1	685612	Significant	TRUE	FALSE	Col26a1
ENSRNOG00000019430	686.003	1.73147	0.473969	3.65312	0.00025907	0.0138922	Coro1a	155151	Significant	TRUE	FALSE	Coro1a
ENSRNOG00000008901	56.5785	2.18869	0.657794	3.32732	0.000876852	0.0327631	Coro2a	313235	Significant	TRUE	FALSE	Coro2a
ENSRNOG00000019317	17.1373	1.86174	0.901746	2.0646	0.038961	0.399915	Cplx3	501005	Significant	TRUE	FALSE	Cplx3
ENSRNOG00000026577	49.8618	2.02447	0.699804	2.89291	0.00381691	0.0880948	Cpne4	367160	Significant	TRUE	FALSE	Cpne4
ENSRNOG00000000522	179.265	1.72361	0.51528	3.34499	0.000822857	0.0319339	Cpne5	309650	Significant	TRUE	FALSE	Cpne5
ENSRNOG00000018399	101.062	2.45291	0.649023	3.77938	0.000157217	0.0100243	Cpne6	691478	Significant	TRUE	FALSE	Cpne6
ENSRNOG00000015397	74.4273	1.57487	0.654205	2.4073	0.0160711	0.231164	Cpne7	361433	Significant	TRUE	FALSE	Cpne7
ENSRNOG00000023633	298.098	1.57049	0.519692	3.02197	0.00251137	0.0680459	Crabp1	25061	Significant	TRUE	FALSE	Crabp1
ENSRNOG00000002139	507.659	1.1977	0.497933	2.40534	0.0161576	0.232147	Cracd	289568	Significant	TRUE	FALSE	Cracd
ENSRNOG00000018366	36.7555	2.07209	0.800066	2.5899	0.00960028	0.164708	Cracdl	301351	Significant	TRUE	FALSE	Cracdl
ENSRNOG00000005041	1535.26	0.980404	0.484744	2.02252	0.0431229	0.421235	Crip2	338401	Significant	TRUE	FALSE	Crip2
ENSRNOG00000004781	4039.52	1.46302	0.494969	2.95579	0.00311873	0.0780657	Crmp1	25415	Significant	TRUE	FALSE	Crmp1
ENSRNOG00000015220	168.722	1.50224	0.51035	2.94355	0.00324469	0.0795104	Crtac1	171438	Significant	TRUE	FALSE	Crtac1
ENSRNOG00000005359	20.3268	1.95417	0.900068	2.17114	0.0299205	0.347338	Csrnp3	311093	Significant	TRUE	FALSE	Csrnp3
ENSRNOG00000020455	268.593	2.30824	0.518837	4.44887	8.63252e-06	0.00129522	Cst6	171096	Significant	TRUE	FALSE	Cst6
ENSRNOG00000006003	115.573	1.31485	0.575548	2.28452	0.0223409	0.284896	Ctnna2	297357	Significant	TRUE	FALSE	Ctnna2
ENSRNOG00000019068	14.1822	2.2848	0.970166	2.35506	0.0185196	0.252176	Ctrb1	24291	Significant	TRUE	FALSE	Ctrb1
ENSRNOG00000016326	425.946	1.15651	0.57308	2.01806	0.0435849	0.423623	Cx3cl1	89808	Significant	TRUE	FALSE	Cx3cl1
ENSRNOG00000001557	48.4298	2.49475	0.705173	3.53779	0.000403496	0.0192238	Cxadr	89843	Significant	TRUE	FALSE	Cxadr
ENSRNOG00000007433	93.8601	2.43096	0.547429	4.44069	8.96704e-06	0.00132094	Cyb561	303601	Significant	TRUE	FALSE	Cyb561
ENSRNOG00000011541	111.299	1.70371	0.577955	2.94783	0.00320017	0.0790238	Cygb	170520	Significant	TRUE	FALSE	Cygb
ENSRNOG00000014048	68.5399	1.48965	0.74186	2.00799	0.0446439	0.428283	Cyld	312937	Significant	TRUE	FALSE	Cyld
ENSRNOG00000052758	1151.47	1.1731	0.438643	2.67439	0.00748648	0.137854	Cyria	298890	Significant	TRUE	FALSE	Cyria
ENSRNOG00000043381	111.97	1.3126	0.509118	2.57818	0.00993221	0.1676	Cyth1	116691	Significant	TRUE	FALSE	Cyth1
ENSRNOG00000001065	162.897	1.26556	0.488347	2.59152	0.00955536	0.164158	Cyth3	116693	Significant	TRUE	FALSE	Cyth3
ENSRNOG00000004345	1672.84	0.946994	0.476635	1.98683	0.0469411	0.440951	Daam1	314212	Significant	TRUE	FALSE	Daam1
ENSRNOG00000008445	81.5709	2.28141	0.546554	4.17417	2.99076e-05	0.0031087	Dact1	500666	Significant	TRUE	FALSE	Dact1
ENSRNOG00000022921	30.8542	2.98315	0.770167	3.87339	0.000107333	0.00789498	Dact2	308212	Significant	TRUE	FALSE	Dact2
ENSRNOG00000018198	244.187	1.07832	0.459469	2.34688	0.0189314	0.256204	Dapk1	306722	Significant	TRUE	FALSE	Dapk1
ENSRNOG00000014170	1838.23	1.15039	0.449531	2.55908	0.0104949	0.173552	Dbn1	81653	Significant	TRUE	FALSE	Dbn1
ENSRNOG00000026974	233.564	1.66234	0.458649	3.62442	0.000289611	0.015088	Dbndd1	361437	Significant	TRUE	FALSE	Dbndd1
ENSRNOG00000023458	164.41	1.53876	0.599651	2.5661	0.0102849	0.171406	Dcaf12l1	313296	Significant	TRUE	FALSE	Dcaf12l1
ENSRNOG00000047712	1695.79	1.00794	0.502262	2.0068	0.0447705	0.428459	Dcx	84394	Significant	TRUE	FALSE	Dcx
ENSRNOG00000059605	571.495	1.92879	0.509961	3.78223	0.000155429	0.00999672	Ddn	25113	Significant	TRUE	FALSE	Ddn
ENSRNOG00000023238	168.304	1.16582	0.538904	2.16331	0.0305172	0.3514	Dgkd	368088	Significant	TRUE	FALSE	Dgkd
ENSRNOG00000002338	54.9872	1.27147	0.627896	2.02497	0.0428708	0.420055	Dgke	497978	Significant	TRUE	FALSE	Dgke
ENSRNOG00000001796	14.3851	2.76339	1.10669	2.497	0.012525	0.196716	Dgkg	25666	Significant	TRUE	FALSE	Dgkg
ENSRNOG00000054272	342.377	1.13328	0.476704	2.37733	0.0174384	0.243454	Dhx57	366532	Significant	TRUE	FALSE	Dhx57
ENSRNOG00000023533	213.856	1.3097	0.460041	2.84691	0.00441455	0.0962191	Dipk1a	360906	Significant	TRUE	FALSE	Dipk1a
ENSRNOG00000008519	84.5095	1.48235	0.629668	2.35417	0.0185642	0.252299	Dipk2a	315891	Significant	TRUE	FALSE	Dipk2a
ENSRNOG00000029738	193.363	1.40039	0.471613	2.96937	0.00298411	0.0763361	Diras1	366826	Significant	TRUE	FALSE	Diras1
ENSRNOG00000026787	280.256	1.92799	0.505307	3.81548	0.000135917	0.00941577	Disp2	311324	Significant	TRUE	FALSE	Disp2
ENSRNOG00000009181	48.3118	1.53908	0.617433	2.49271	0.0126773	0.197722	Dleu7	290308	Significant	TRUE	FALSE	Dleu7
ENSRNOG00000022635	49.384	1.54025	0.772195	1.99464	0.0460817	0.436004	Dlg2	64053	Significant	TRUE	FALSE	Dlg2
ENSRNOG00000018526	813.394	1.28563	0.442159	2.90762	0.00364186	0.085798	Dlg4	29495	Significant	TRUE	FALSE	Dlg4
ENSRNOG00000016196	619.777	1.16534	0.508312	2.29256	0.0218733	0.281171	Dlgap1	65040	Significant	TRUE	FALSE	Dlgap1
ENSRNOG00000018949	61.5459	1.76262	0.675595	2.60899	0.00908109	0.159429	Dlk2	316232	Significant	TRUE	FALSE	Dlk2
ENSRNOG00000001520	461.041	0.961406	0.464985	2.06761	0.0386769	0.39814	Dlx1	296500	Significant	TRUE	FALSE	Dlx1
ENSRNOG00000001519	20.072	2.38762	0.990888	2.40958	0.0159709	0.230499	Dlx2	296499	Significant	TRUE	FALSE	Dlx2
ENSRNOG00000010905	47.8909	1.52223	0.668325	2.27768	0.0227455	0.288334	Dlx5	25431	Significant	TRUE	FALSE	Dlx5
ENSRNOG00000012273	168.194	2.35126	0.577226	4.07338	4.63353e-05	0.00419266	Dmtn	361069	Significant	TRUE	FALSE	Dmtn
ENSRNOG00000009170	221.449	1.21002	0.544091	2.22393	0.0261535	0.317147	Dmxl2	315676	Significant	TRUE	FALSE	Dmxl2
ENSRNOG00000013011	141.379	0.998267	0.506378	1.97139	0.0486798	0.449183	Dnajb4	295549	Significant	TRUE	FALSE	Dnajb4
ENSRNOG00000052887	184.896	2.08999	0.521129	4.0105	6.05902e-05	0.00510871	Dnajc6	313409	Significant	TRUE	FALSE	Dnajc6
ENSRNOG00000016640	290.494	1.94808	0.474789	4.10304	4.07754e-05	0.00375955	Dner	316573	Significant	TRUE	FALSE	Dner
ENSRNOG00000033835	718.064	2.29433	0.521845	4.39657	1.09974e-05	0.00156603	Dnm1	140694	Significant	TRUE	FALSE	Dnm1
ENSRNOG00000019920	63.928	3.03209	0.608925	4.97942	6.37762e-07	0.000190083	Doc2a	65031	Significant	TRUE	FALSE	Doc2a
ENSRNOG00000060054	22.2301	2.79101	0.837298	3.33335	0.000858068	0.0325355	Doc2b	81820	Significant	TRUE	FALSE	Doc2b
ENSRNOG00000011969	112.522	1.54642	0.53312	2.9007	0.00372326	0.0867281	Dock9	259237	Significant	TRUE	FALSE	Dock9
ENSRNOG00000015679	115.912	2.34891	0.589601	3.9839	6.7794e-05	0.00549904	Dok4	361364	Significant	TRUE	FALSE	Dok4
ENSRNOG00000013196	232.891	1.62984	0.504012	3.23373	0.00122186	0.0415512	Dok5	502694	Significant	TRUE	FALSE	Dok5
ENSRNOG00000020687	2544.42	1.21118	0.500225	2.42126	0.0154666	0.225507	Dpf1	50545	Significant	TRUE	FALSE	Dpf1
ENSRNOG00000002595	52.0154	1.5315	0.716988	2.13602	0.0326775	0.364804	Dpp10	363972	Significant	TRUE	FALSE	Dpp10
ENSRNOG00000009625	768.059	1.46921	0.534058	2.75103	0.00594074	0.117457	Dpysl2	25416	Significant	TRUE	FALSE	Dpysl2
ENSRNOG00000018992	1821.81	0.937312	0.416857	2.24852	0.0245431	0.302737	Dpysl3	25418	Significant	TRUE	FALSE	Dpysl3
ENSRNOG00000008996	2758.26	1.60476	0.514942	3.11638	0.00183085	0.0546949	Dpysl5	65208	Significant	TRUE	FALSE	Dpysl5
ENSRNOG00000032307	35.3061	1.8562	0.812684	2.28404	0.0223693	0.284976	Dsel	297865	Significant	TRUE	FALSE	Dsel
ENSRNOG00000050848	127.541	1.77424	0.546776	3.24492	0.00117484	0.0406086	Dtx1	687424	Significant	TRUE	FALSE	Dtx1
ENSRNOG00000013862	53.9071	2.12916	0.656187	3.24475	0.00117554	0.0406086	Dusp2	311406	Significant	TRUE	FALSE	Dusp2
ENSRNOG00000011518	589.092	1.76949	0.473915	3.73377	0.000188636	0.0110456	Dusp26	306527	Significant	TRUE	FALSE	Dusp26
ENSRNOG00000029394	66.523	1.43294	0.618859	2.31545	0.0205881	0.272298	Dusp8	361679	Significant	TRUE	FALSE	Dusp8
ENSRNOG00000009700	582.908	2.10361	0.460797	4.56516	4.99108e-06	0.000859535	Dync1i1	29564	Significant	TRUE	FALSE	Dync1i1
ENSRNOG00000007821	566.769	1.23702	0.491716	2.51571	0.0118792	0.187724	Dyrk2	314862	Significant	TRUE	FALSE	Dyrk2
ENSRNOG00000004870	24.2602	2.11499	0.775965	2.72562	0.00641805	0.12295	Dyrk3	304775	Significant	TRUE	FALSE	Dyrk3
ENSRNOG00000033064	105.2	1.90516	0.595839	3.19744	0.00138655	0.0454475	Edil3	688400	Significant	TRUE	FALSE	Edil3
ENSRNOG00000057322	31.0111	3.39247	0.815921	4.15784	3.21275e-05	0.00319183	Efna3	170901	Significant	TRUE	FALSE	Efna3
ENSRNOG00000010320	1253.07	1.58143	0.45604	3.46774	0.000524853	0.0225722	Efnb3	360546	Significant	TRUE	FALSE	Efnb3
ENSRNOG00000017828	15.7218	2.94721	1.03597	2.84487	0.00444291	0.0964218	Egr3	25148	Significant	TRUE	FALSE	Egr3
ENSRNOG00000056038	125.619	2.44695	0.518334	4.7208	2.34922e-06	0.000477898	Ehbp1l1	309169	Significant	TRUE	FALSE	Ehbp1l1
ENSRNOG00000006853	170.669	1.18332	0.545597	2.16885	0.0300938	0.347775	Elavl2	286973	Significant	TRUE	FALSE	Elavl2
ENSRNOG00000009054	421.438	2.62692	0.460687	5.70219	1.1828e-08	1.37807e-05	Elmod1	315670	Significant	TRUE	FALSE	Elmod1
ENSRNOG00000015493	73.12	2.44661	0.594351	4.11645	3.84758e-05	0.00360961	Emx1	500235	Significant	TRUE	FALSE	Emx1
ENSRNOG00000016541	2589.77	2.05498	0.426142	4.82229	1.41921e-06	0.000336825	Enc1	294674	Significant	TRUE	FALSE	Enc1
ENSRNOG00000013141	1312.94	1.10971	0.433074	2.5624	0.0103951	0.172346	Eno2	24334	Significant	TRUE	FALSE	Eno2
ENSRNOG00000048617	2123.92	0.989318	0.461875	2.14196	0.0321967	0.361009	Ensa	60334	Significant	TRUE	FALSE	Ensa
ENSRNOG00000016724	230.885	1.05796	0.504761	2.09597	0.0360848	0.383312	Epb41l3	116724	Significant	TRUE	FALSE	Epb41l3
ENSRNOG00000030285	131.361	1.97711	0.662396	2.98478	0.00283782	0.0739177	Epha3	29210	Significant	TRUE	FALSE	Epha3
ENSRNOG00000013213	812.374	1.98011	0.536168	3.69307	0.000221564	0.0125091	Epha4	316539	Significant	TRUE	FALSE	Epha4
ENSRNOG00000014367	165.734	1.22574	0.482039	2.54282	0.0109962	0.178698	Ephb6	312275	Significant	TRUE	FALSE	Ephb6
ENSRNOG00000023389	89.9575	2.60124	0.559186	4.65184	3.2899e-06	0.000629303	Ephx4	289440	Significant	TRUE	FALSE	Ephx4
ENSRNOG00000014476	1782.71	1.03874	0.438371	2.36956	0.0178095	0.246486	Evl	79115	Significant	TRUE	FALSE	Evl
ENSRNOG00000009114	391.469	0.932851	0.457661	2.0383	0.0415198	0.41494	Fam110b	500400	Significant	TRUE	FALSE	Fam110b
ENSRNOG00000016491	99.6995	2.29829	0.57685	3.9842	6.77067e-05	0.00549904	Fam110d	500563	Significant	TRUE	FALSE	Fam110d
ENSRNOG00000009802	563.537	1.12815	0.458735	2.45926	0.0139222	0.211516	Fam124a	691938	Significant	TRUE	FALSE	Fam124a
ENSRNOG00000017149	639.551	1.39221	0.429489	3.24156	0.00118879	0.0409556	Fam131b	500102	Significant	TRUE	FALSE	Fam131b
ENSRNOG00000021041	456.454	1.28708	0.44834	2.87078	0.00409463	0.0912639	Fam171a2	100361389	Significant	TRUE	FALSE	Fam171a2
ENSRNOG00000012369	30.4033	1.86966	0.708769	2.6379	0.00834213	0.149453	Fam174b	681398	Significant	TRUE	FALSE	Fam174b
ENSRNOG00000048412	63.3195	1.98618	0.675582	2.93996	0.00328256	0.0799797	Fam181a	299265	Significant	TRUE	FALSE	Fam181a
ENSRNOG00000003704	47.893	2.87677	0.740298	3.88596	0.000101928	0.00759024	Fam184b	289671	Significant	TRUE	FALSE	Fam184b
ENSRNOG00000000551	195.904	1.1033	0.523504	2.10753	0.0350715	0.379697	Fam241b	294499	Significant	TRUE	FALSE	Fam241b
ENSRNOG00000057501	536.502	1.77774	0.441309	4.02834	5.61716e-05	0.00486396	Fam81a	315789	Significant	TRUE	FALSE	Fam81a
ENSRNOG00000001851	36.4333	1.63641	0.685559	2.38696	0.0169881	0.240243	Far2	500368	Significant	TRUE	FALSE	Far2
ENSRNOG00000028335	67.7026	1.43253	0.610211	2.34761	0.0188945	0.255975	Fat4	310341	Significant	TRUE	FALSE	Fat4
ENSRNOG00000015303	356.542	1.54846	0.538664	2.87463	0.004045	0.0909838	Fbll1	363563	Significant	TRUE	FALSE	Fbll1
ENSRNOG00000022248	61.428	2.01971	0.719977	2.80524	0.00502788	0.105401	Fbxl16	494223	Significant	TRUE	FALSE	Fbxl16
ENSRNOG00000033202	29.331	2.43055	0.794128	3.06066	0.0022085	0.0618191	Fbxo41	312504	Significant	TRUE	FALSE	Fbxo41
ENSRNOG00000033912	135.451	1.72328	0.564101	3.05491	0.00225132	0.0621781	Fcho1	290639	Significant	TRUE	FALSE	Fcho1
ENSRNOG00000042753	448.26	2.02782	0.471587	4.29999	1.70808e-05	0.00208483	Fgf13	84488	Significant	TRUE	FALSE	Fgf13
ENSRNOG00000022796	106.602	1.06749	0.509651	2.09455	0.0362114	0.384121	Fgfbp3	499349	Significant	TRUE	FALSE	Fgfbp3
ENSRNOG00000027230	127.025	1.31661	0.540714	2.43495	0.0148938	0.220414	Fhod3	100360334	Significant	TRUE	FALSE	Fhod3
ENSRNOG00000047143	152.323	1.99391	0.522946	3.81284	0.00013738	0.00946593	Fkbp1b	58950	Significant	TRUE	FALSE	Fkbp1b
ENSRNOG00000003207	73.1317	1.07978	0.547048	1.97384	0.0484004	0.448275	Fmnl1	287746	Significant	TRUE	FALSE	Fmnl1
ENSRNOG00000036659	25.3569	1.8401	0.831878	2.21198	0.0269679	0.324222	Fn3k	498034	Significant	TRUE	FALSE	Fn3k
ENSRNOG00000047891	611.607	1.61491	0.512965	3.14819	0.00164282	0.0507336	Foxg1	24370	Significant	TRUE	FALSE	Foxg1
ENSRNOG00000032639	27.7149	2.40835	0.788437	3.05459	0.00225372	0.0621781	Foxo6	313558	Significant	TRUE	FALSE	Foxo6
ENSRNOG00000054508	197.464	2.45424	0.512725	4.78666	1.6958e-06	0.000374713	Foxp2	500037	Significant	TRUE	FALSE	Foxp2
ENSRNOG00000022804	256.743	1.02916	0.489917	2.10068	0.0356692	0.382541	Foxp4	363185	Significant	TRUE	FALSE	Foxp4
ENSRNOG00000006503	39.4653	2.0793	0.652561	3.18637	0.00144071	0.0465092	Frmd3	298141	Significant	TRUE	FALSE	Frmd3
ENSRNOG00000004118	17.9654	2.21775	0.919515	2.41187	0.0158709	0.229573	Frmpd4	302656	Significant	TRUE	FALSE	Frmpd4
ENSRNOG00000000894	187.958	1.26284	0.494772	2.55236	0.0106995	0.175556	Fry	304244	Significant	TRUE	FALSE	Fry
ENSRNOG00000006565	69.7394	1.11928	0.568925	1.96737	0.0491408	0.451188	Fstl4	303130	Significant	TRUE	FALSE	Fstl4
ENSRNOG00000008451	247.846	0.962097	0.472553	2.03596	0.0417545	0.415609	Fut8	432392	Significant	TRUE	FALSE	Fut8
ENSRNOG00000016412	1917.9	1.45455	0.450042	3.23203	0.00122915	0.0415639	Fxyd6	63847	Significant	TRUE	FALSE	Fxyd6
ENSRNOG00000021067	62.5173	1.92213	0.623558	3.08251	0.00205262	0.0589647	Fxyd7	63848	Significant	TRUE	FALSE	Fxyd7
ENSRNOG00000008431	463.298	1.23729	0.444061	2.78631	0.00533116	0.109494	Gabbr2	83633	Significant	TRUE	FALSE	Gabbr2
ENSRNOG00000003512	59.3481	2.25305	0.601673	3.74465	0.000180645	0.0107681	Gabra1	29705	Significant	TRUE	FALSE	Gabra1
ENSRNOG00000056558	101.146	1.81341	0.560836	3.23341	0.00122324	0.0415512	Gabra3	24947	Significant	TRUE	FALSE	Gabra3
ENSRNOG00000010803	201.018	2.2223	0.513808	4.32514	1.52432e-05	0.00194292	Gabra5	29707	Significant	TRUE	FALSE	Gabra5
ENSRNOG00000060599	43.3924	1.3941	0.704029	1.98018	0.0476838	0.445967	Gabrb3	24922	Significant	TRUE	FALSE	Gabrb3
ENSRNOG00000016385	47.5703	1.88012	0.664525	2.82927	0.0046654	0.0993219	Gabrd	29689	Significant	TRUE	FALSE	Gabrd
ENSRNOG00000003241	52.7243	2.04434	0.669477	3.05364	0.00226085	0.0621781	Gabrg2	29709	Significant	TRUE	FALSE	Gabrg2
ENSRNOG00000000007	1029.66	1.14732	0.435334	2.63549	0.00840147	0.149963	Gad1	24379	Significant	TRUE	FALSE	Gad1
ENSRNOG00000018200	466.067	1.93906	0.465361	4.16678	3.08927e-05	0.00314223	Gad2	24380	Significant	TRUE	FALSE	Gad2
ENSRNOG00000017021	115.041	1.24557	0.533113	2.33641	0.0194698	0.261588	Galnt18	293181	Significant	TRUE	FALSE	Galnt18
ENSRNOG00000037476	52.2002	2.36733	0.652217	3.62967	0.000283782	0.0149669	Galnt9	304571	Significant	TRUE	FALSE	Galnt9
ENSRNOG00000001528	7441.76	1.22932	0.442761	2.77648	0.00549518	0.112144	Gap43	29423	Significant	TRUE	FALSE	Gap43
ENSRNOG00000049361	172.919	2.49315	0.511971	4.86972	1.11759e-06	0.000281311	Gas7	85246	Significant	TRUE	FALSE	Gas7
ENSRNOG00000018282	64.1365	1.40205	0.564924	2.48185	0.0130703	0.202062	Gda	83585	Significant	TRUE	FALSE	Gda
ENSRNOG00000005850	214.102	1.76392	0.595264	2.96326	0.003044	0.0770725	Gdap1	312890	Significant	TRUE	FALSE	Gdap1
ENSRNOG00000051993	13.5399	2.0428	0.954813	2.13948	0.032397	0.36262	Gdf10	79216	Significant	TRUE	FALSE	Gdf10
ENSRNOG00000056870	4957.27	0.943674	0.416637	2.26498	0.0235138	0.294253	Gdi1	25183	Significant	TRUE	FALSE	Gdi1
ENSRNOG00000018441	341.153	1.26205	0.484531	2.60469	0.00919585	0.160591	Ggt7	156275	Significant	TRUE	FALSE	Ggt7
ENSRNOG00000015860	26.0547	2.35647	0.863995	2.72741	0.00638342	0.122838	Gipr	25024	Significant	TRUE	FALSE	Gipr
ENSRNOG00000008337	25.1475	2.82433	0.843884	3.34682	0.000817437	0.0319339	Gjd2	50564	Significant	TRUE	FALSE	Gjd2
ENSRNOG00000003313	127.685	2.22323	0.499895	4.4474	8.69142e-06	0.00129522	Glra2	24397	Significant	TRUE	FALSE	Glra2
ENSRNOG00000012183	552.54	1.25132	0.452075	2.76794	0.00564116	0.114268	Glrx	64045	Significant	TRUE	FALSE	Glrx
ENSRNOG00000056246	298.338	1.15938	0.500907	2.31456	0.0206371	0.272665	Gls	24398	Significant	TRUE	FALSE	Gls
ENSRNOG00000057096	126.337	1.18884	0.604542	1.96651	0.0492398	0.4514	Gnai1	25686	Significant	TRUE	FALSE	Gnai1
ENSRNOG00000019482	944.173	0.99502	0.432973	2.29811	0.0215554	0.278231	Gnao1	50664	Significant	TRUE	FALSE	Gnao1
ENSRNOG00000001313	153.027	2.28208	0.516736	4.41633	1.0039e-05	0.00144561	Gnaz	25740	Significant	TRUE	FALSE	Gnaz
ENSRNOG00000039350	44.7394	1.87889	0.817568	2.29814	0.0215537	0.278231	Gng13	685451	Significant	TRUE	FALSE	Gng13
ENSRNOG00000048980	3865.23	1.47614	0.420515	3.51031	0.000447589	0.0200483	Gng2	80850	Significant	TRUE	FALSE	Gng2
ENSRNOG00000015051	727.183	2.13467	0.469453	4.54714	5.43792e-06	0.000905096	Golga7b	309378	Significant	TRUE	FALSE	Golga7b
ENSRNOG00000060179	33.0234	2.72763	0.723816	3.7684	0.000164296	0.0102007	Gpc3	25236	Significant	TRUE	FALSE	Gpc3
ENSRNOG00000010731	2840.74	1.57315	0.55302	2.84465	0.00444605	0.0964218	Gpm6a	306439	Significant	TRUE	FALSE	Gpm6a
ENSRNOG00000039832	78.9086	1.97006	0.57991	3.39718	0.000680835	0.028147	Gpr12	80840	Significant	TRUE	FALSE	Gpr12
ENSRNOG00000008423	42.5753	2.40141	0.66701	3.60026	0.000317894	0.0162316	Gpr22	298944	Significant	TRUE	FALSE	Gpr22
ENSRNOG00000002524	30.9407	2.11243	0.70817	2.98294	0.00285497	0.0739177	Gpr37	117549	Significant	TRUE	FALSE	Gpr37
ENSRNOG00000019738	29.6274	3.03503	0.800613	3.79088	0.000150115	0.00996829	Gpr61	310780	Significant	TRUE	FALSE	Gpr61
ENSRNOG00000024636	805.905	2.30365	0.469909	4.90234	9.47008e-07	0.000258231	Gpr85	64020	Significant	TRUE	FALSE	Gpr85
ENSRNOG00000026953	109.355	2.75452	0.540608	5.09523	3.4832e-07	0.000117476	Gpr88	64443	Significant	TRUE	FALSE	Gpr88
ENSRNOG00000049985	1459.2	1.12357	0.439478	2.55659	0.0105703	0.174216	Gprasp1	171407	Significant	TRUE	FALSE	Gprasp1
ENSRNOG00000037658	367.952	0.922862	0.462703	1.9945	0.0460974	0.436004	Gprasp2	317405	Significant	TRUE	FALSE	Gprasp2
ENSRNOG00000017974	642.257	2.20529	0.451299	4.88654	1.02622e-06	0.000268408	Gprin1	364676	Significant	TRUE	FALSE	Gprin1
ENSRNOG00000021106	590.314	0.91533	0.458093	1.99813	0.0457027	0.434515	Gramd1a	361550	Significant	TRUE	FALSE	Gramd1a
ENSRNOG00000004290	124.815	1.04002	0.511511	2.03323	0.0420297	0.416914	Grb10	498416	Significant	TRUE	FALSE	Grb10
ENSRNOG00000003616	28.2179	2.60057	0.785571	3.31042	0.000931551	0.0341107	Grem2	289264	Significant	TRUE	FALSE	Grem2
ENSRNOG00000045816	180.8	2.19195	0.577324	3.79674	0.000146613	0.00983766	Gria1	50592	Significant	TRUE	FALSE	Gria1
ENSRNOG00000006957	235.164	1.55206	0.532611	2.91405	0.00356774	0.0846316	Gria4	29629	Significant	TRUE	FALSE	Gria4
ENSRNOG00000001575	59.3537	1.38796	0.601935	2.30583	0.02112	0.275221	Grik1	29559	Significant	TRUE	FALSE	Grik1
ENSRNOG00000011726	589.199	1.72125	0.534704	3.21907	0.00128606	0.0429223	Grin1	24408	Significant	TRUE	FALSE	Grin1
ENSRNOG00000021063	27.3164	2.6416	0.851892	3.10086	0.00192957	0.0564598	Grin2d	24412	Significant	TRUE	FALSE	Grin2d
ENSRNOG00000004013	137.912	1.11539	0.534458	2.08696	0.0368919	0.388153	Grip1	84016	Significant	TRUE	FALSE	Grip1
ENSRNOG00000009726	100.952	1.47712	0.585063	2.52472	0.0115791	0.184346	Grip2	171571	Significant	TRUE	FALSE	Grip2
ENSRNOG00000014290	35.4762	2.04246	0.667224	3.06113	0.00220507	0.0618191	Grm1	24414	Significant	TRUE	FALSE	Grm1
ENSRNOG00000013171	19.9014	1.8684	0.829039	2.2537	0.0242151	0.299557	Grm2	24415	Significant	TRUE	FALSE	Grm2
ENSRNOG00000000487	31.941	1.75536	0.762956	2.30074	0.0214066	0.277679	Grm4	24417	Significant	TRUE	FALSE	Grm4
ENSRNOG00000005662	16.4643	4.63056	1.22918	3.76719	0.000165094	0.0102007	Grm7	81672	Significant	TRUE	FALSE	Grm7
ENSRNOG00000016999	43.124	4.00104	0.730046	5.48053	4.24044e-08	2.86029e-05	Grp	171101	Significant	TRUE	FALSE	Grp
ENSRNOG00000048817	130.44	1.43224	0.49711	2.88114	0.0039624	0.0902722	Gspt2	501582	Significant	TRUE	FALSE	Gspt2
ENSRNOG00000012302	188.52	2.16931	0.519033	4.17952	2.9212e-05	0.00308715	Gucy1a1	497757	Significant	TRUE	FALSE	Gucy1a1
ENSRNOG00000012060	230.1	1.48808	0.496108	2.99952	0.00270409	0.0718997	Gucy1b1	25202	Significant	TRUE	FALSE	Gucy1b1
ENSRNOG00000030530	35.4236	1.85526	0.689605	2.69032	0.0071384	0.13278	Gzmm	29252	Significant	TRUE	FALSE	Gzmm
ENSRNOG00000059362	39.1465	2.47796	0.668047	3.70926	0.000207868	0.0118402	Has3	266805	Significant	TRUE	FALSE	Has3
ENSRNOG00000008831	153.774	1.10444	0.484349	2.28026	0.0225923	0.286961	Hcn2	114244	Significant	TRUE	FALSE	Hcn2
ENSRNOG00000020444	387.442	1.68076	0.533793	3.14871	0.00163995	0.0507336	Hcn3	114245	Significant	TRUE	FALSE	Hcn3
ENSRNOG00000009450	129.135	2.2474	0.577192	3.89368	9.87348e-05	0.00739992	Hcn4	59266	Significant	TRUE	FALSE	Hcn4
ENSRNOG00000025926	205.853	1.29569	0.55765	2.32348	0.0201536	0.267656	Heatr5b	362683	Significant	TRUE	FALSE	Heatr5b
ENSRNOG00000007304	145.601	1.27407	0.560412	2.27345	0.0229991	0.290549	Herc3	362377	Significant	TRUE	FALSE	Herc3
ENSRNOG00000043419	524.048	1.1555	0.500713	2.30772	0.0210148	0.275221	Hist3h2ba	303175	Significant	TRUE	FALSE	Hist3h2ba
ENSRNOG00000011015	483.592	1.18922	0.448268	2.65293	0.00797976	0.145062	Hivep2	29721	Significant	TRUE	FALSE	Hivep2
ENSRNOG00000009341	576.577	1.37714	0.502053	2.74302	0.00608777	0.118753	Hivep3	313557	Significant	TRUE	FALSE	Hivep3
ENSRNOG00000006979	295.265	1.43664	0.493091	2.91354	0.00357352	0.0846316	Hpca	29177	Significant	TRUE	FALSE	Hpca
ENSRNOG00000005492	237.471	1.44758	0.496409	2.91611	0.00354424	0.0844301	Hpcal1	50871	Significant	TRUE	FALSE	Hpcal1
ENSRNOG00000050983	253.918	1.47391	0.488631	3.0164	0.00255798	0.0690169	Hpcal4	50872	Significant	TRUE	FALSE	Hpcal4
ENSRNOG00000031367	365.574	0.974594	0.441899	2.20547	0.0274213	0.326913	Hprt1	24465	Significant	TRUE	FALSE	Hprt1
ENSRNOG00000061153	37.8527	1.94762	0.705551	2.76043	0.0057725	0.115894	Hrh3	85268	Significant	TRUE	FALSE	Hrh3
ENSRNOG00000017659	46.4752	3.00369	0.662937	4.53089	5.87371e-06	0.000952879	Hs3st2	293451	Significant	TRUE	FALSE	Hs3st2
ENSRNOG00000000605	11.8833	3.94381	1.22698	3.21424	0.0013079	0.0433128	Hs3st5	294449	Significant	TRUE	FALSE	Hs3st5
ENSRNOG00000014516	303.645	1.05761	0.446013	2.37125	0.017728	0.24589	Hs6st1	316325	Significant	TRUE	FALSE	Hs6st1
ENSRNOG00000030880	34.9576	2.17281	0.755021	2.87781	0.0040045	0.0908349	Hs6st2	302489	Significant	TRUE	FALSE	Hs6st2
ENSRNOG00000018019	176.09	2.2109	0.561467	3.93771	8.22633e-05	0.00646801	Hspa12a	307997	Significant	TRUE	FALSE	Hspa12a
ENSRNOG00000020694	114.318	3.50354	0.632314	5.54083	3.01049e-08	2.17503e-05	Icam5	313785	Significant	TRUE	FALSE	Icam5
ENSRNOG00000001465	114.871	1.44196	0.685619	2.10315	0.0354529	0.381498	Ids	363513	Significant	TRUE	FALSE	Ids
ENSRNOG00000023851	925.931	0.916853	0.459191	1.99667	0.0458608	0.43505	Igsf3	295325	Significant	TRUE	FALSE	Igsf3
ENSRNOG00000008054	111.825	1.63928	0.517955	3.16491	0.00155129	0.0493333	Igsf9	304982	Significant	TRUE	FALSE	Igsf9
ENSRNOG00000001325	139.623	1.25692	0.623085	2.01725	0.0436697	0.423993	Il3ra	246144	Significant	TRUE	FALSE	Il3ra
ENSRNOG00000020097	41.1553	1.38953	0.643918	2.15794	0.0309329	0.354277	Inha	24504	Significant	TRUE	FALSE	Inha
ENSRNOG00000017660	86.8204	1.31554	0.596018	2.20721	0.0272992	0.32656	Inpp4a	80849	Significant	TRUE	FALSE	Inpp4a
ENSRNOG00000019361	27.4314	2.1761	0.79821	2.72623	0.00640633	0.12295	Inpp5j	171088	Significant	TRUE	FALSE	Inpp5j
ENSRNOG00000014083	288.966	1.55498	0.458809	3.38918	0.000701027	0.028704	Iqsec3	404781	Significant	TRUE	FALSE	Iqsec3
ENSRNOG00000050714	136.744	1.98027	0.536988	3.68774	0.000226257	0.0126925	Islr2	100910729	Significant	TRUE	FALSE	Islr2
ENSRNOG00000004276	102.688	1.32904	0.579513	2.29337	0.0218266	0.280854	Itga3	360606	Significant	TRUE	FALSE	Itga3
ENSRNOG00000005284	77.0758	2.39324	0.576093	4.15425	3.26351e-05	0.00321732	Itpka	81677	Significant	TRUE	FALSE	Itpka
ENSRNOG00000007104	67.6085	1.23235	0.606648	2.0314	0.0422142	0.417144	Itpr1	25262	Significant	TRUE	FALSE	Itpr1
ENSRNOG00000004998	384.816	2.45611	0.46542	5.27718	1.31186e-07	5.79752e-05	Jakmip1	305434	Significant	TRUE	FALSE	Jakmip1
ENSRNOG00000027590	28.0023	1.80442	0.796721	2.26481	0.0235241	0.294253	Jakmip3	365380	Significant	TRUE	FALSE	Jakmip3
ENSRNOG00000006110	14.6224	2.56336	1.02464	2.50171	0.0123595	0.194594	Jph1	297748	Significant	TRUE	FALSE	Jph1
ENSRNOG00000015380	216.616	1.55456	0.555902	2.79647	0.00516641	0.10714	Jup	81679	Significant	TRUE	FALSE	Jup
ENSRNOG00000004918	21.1839	3.73278	1.03179	3.61776	0.000297169	0.0153569	Kcna4	25469	Significant	TRUE	FALSE	Kcna4
ENSRNOG00000052486	222.828	1.96129	0.484674	4.04662	5.1963e-05	0.00459281	Kcna6	64358	Significant	TRUE	FALSE	Kcna6
ENSRNOG00000004077	23.7901	3.11021	0.859196	3.61991	0.000294708	0.0152914	Kcnc2	246153	Significant	TRUE	FALSE	Kcnc2
ENSRNOG00000060988	29.6124	2.02175	0.729078	2.77302	0.00555389	0.112982	Kcnc4	684516	Significant	TRUE	FALSE	Kcnc4
ENSRNOG00000024310	38.5382	2.50433	0.880375	2.84462	0.00444642	0.0964218	Kcnf1	298908	Significant	TRUE	FALSE	Kcnf1
ENSRNOG00000054314	124.058	2.32019	0.502853	4.61406	3.94873e-06	0.000712774	Kcng1	296395	Significant	TRUE	FALSE	Kcng1
ENSRNOG00000009872	61.4618	1.1322	0.574969	1.96914	0.0489368	0.450556	Kcnh2	117018	Significant	TRUE	FALSE	Kcnh2
ENSRNOG00000057315	179.455	2.51208	0.578987	4.33874	1.433e-05	0.00189333	Kcnh3	27150	Significant	TRUE	FALSE	Kcnh3
ENSRNOG00000005365	149.855	1.5975	0.519832	3.07311	0.00211843	0.0605409	Kcnip1	65023	Significant	TRUE	FALSE	Kcnip1
ENSRNOG00000018018	52.9305	4.16396	0.857661	4.85502	1.20374e-06	0.000296675	Kcnip2	56817	Significant	TRUE	FALSE	Kcnip2
ENSRNOG00000032350	61.2044	1.85974	0.595173	3.1247	0.00177985	0.0536719	Kcnip4	259243	Significant	TRUE	FALSE	Kcnip4
ENSRNOG00000021128	57.2449	1.33496	0.594041	2.24724	0.0246244	0.303157	Kcnj11	83535	Significant	TRUE	FALSE	Kcnj11
ENSRNOG00000013869	113.078	3.24042	0.598623	5.41312	6.19352e-08	3.11015e-05	Kcnj4	116649	Significant	TRUE	FALSE	Kcnj4
ENSRNOG00000019937	56.2131	1.81603	0.599758	3.02794	0.00246229	0.0668574	Kcnk1	59324	Significant	TRUE	FALSE	Kcnk1
ENSRNOG00000047363	22.4055	2.48399	0.813083	3.05503	0.00225039	0.0621781	Kcnk13	64120	Significant	TRUE	FALSE	Kcnk13
ENSRNOG00000002653	222.185	1.05702	0.520727	2.0299	0.0423666	0.417349	Kcnk2	170899	Significant	TRUE	FALSE	Kcnk2
ENSRNOG00000010094	25.685	2.34754	0.885822	2.65013	0.00804605	0.145647	Kcnmb2	294961	Significant	TRUE	FALSE	Kcnmb2
ENSRNOG00000029264	86.4445	1.11847	0.531424	2.10466	0.0353211	0.380719	Kcnn1	54261	Significant	TRUE	FALSE	Kcnn1
ENSRNOG00000005206	20.3692	1.97546	0.859999	2.29705	0.0216161	0.278704	Kcnq3	29682	Significant	TRUE	FALSE	Kcnq3
ENSRNOG00000013781	78.3785	2.10173	0.576724	3.64426	0.000268157	0.0142602	Kcnq5	259273	Significant	TRUE	FALSE	Kcnq5
ENSRNOG00000004899	23.4861	2.16988	0.796054	2.72579	0.00641477	0.12295	Kcns3	83588	Significant	TRUE	FALSE	Kcns3
ENSRNOG00000004117	38.2967	3.9475	0.733059	5.38496	7.24595e-08	3.31657e-05	Kcnv1	60326	Significant	TRUE	FALSE	Kcnv1
ENSRNOG00000020010	253.473	1.08228	0.490448	2.20672	0.0273336	0.32656	Kctd13	293497	Significant	TRUE	FALSE	Kctd13
ENSRNOG00000050996	115.195	1.23587	0.506682	2.43915	0.0147218	0.219345	Kctd4	691835	Significant	TRUE	FALSE	Kctd4
ENSRNOG00000012284	106.139	1.75042	0.592934	2.95213	0.00315594	0.078537	Khdrbs2	170843	Significant	TRUE	FALSE	Khdrbs2
ENSRNOG00000018141	18.1548	3.14403	0.970546	3.23945	0.00119761	0.0410391	Kiaa0319	361244	Significant	TRUE	FALSE	Kiaa0319
ENSRNOG00000052424	87.7616	1.45385	0.529263	2.74694	0.00601537	0.118395	Kiaa1671	288744	Significant	TRUE	FALSE	Kiaa1671
ENSRNOG00000023176	1702.87	0.955356	0.450575	2.1203	0.0339804	0.374135	Kidins220	116478	Significant	TRUE	FALSE	Kidins220
ENSRNOG00000011394	505.868	1.71543	0.466481	3.67738	0.000235639	0.0129834	Kif3c	85248	Significant	TRUE	FALSE	Kif3c
ENSRNOG00000005299	1771.03	1.54765	0.493004	3.13922	0.00169399	0.0521502	Kif5a	314906	Significant	TRUE	FALSE	Kif5a
ENSRNOG00000002544	1829.84	0.971946	0.429136	2.26489	0.0235195	0.294253	Kifap3	289168	Significant	TRUE	FALSE	Kifap3
ENSRNOG00000060123	358.395	2.04081	0.510795	3.99536	6.45973e-05	0.00534115	Kifc2	300053	Significant	TRUE	FALSE	Kifc2
ENSRNOG00000002227	84.0215	1.35191	0.626812	2.1568	0.0310215	0.354324	Kit	64030	Significant	TRUE	FALSE	Kit
ENSRNOG00000011572	4561.98	1.00086	0.425706	2.35107	0.0187197	0.254144	Klc1	171041	Significant	TRUE	FALSE	Klc1
ENSRNOG00000003062	42.0974	1.41691	0.648393	2.18527	0.0288692	0.339127	Klhdc2l1	679960	Significant	TRUE	FALSE	Klhdc2l1
ENSRNOG00000000036	46.9243	2.87479	0.655902	4.38295	1.17082e-05	0.00161436	Klhdc8a	305096	Significant	TRUE	FALSE	Klhdc8a
ENSRNOG00000020880	27.1855	2.15384	0.852651	2.52605	0.0115353	0.184334	Klhl18	316012	Significant	TRUE	FALSE	Klhl18
ENSRNOG00000005371	92.9194	1.33789	0.574089	2.33046	0.0197819	0.263266	Klhl29	298867	Significant	TRUE	FALSE	Klhl29
ENSRNOG00000005215	10.8927	4.18766	1.44159	2.90488	0.00367389	0.0863937	Klhl4	317196	Significant	TRUE	FALSE	Klhl4
ENSRNOG00000027240	28.1673	1.88609	0.723483	2.60695	0.0091352	0.16016	Kndc1	361672	Significant	TRUE	FALSE	Kndc1
ENSRNOG00000061230	454.896	2.22204	0.550632	4.03543	5.45017e-05	0.00475166	L1cam	50687	Significant	TRUE	FALSE	L1cam
ENSRNOG00000005678	105.897	2.11553	0.603925	3.50297	0.0004601	0.0204036	Lamb1	298941	Significant	TRUE	FALSE	Lamb1
ENSRNOG00000013742	799.031	1.68089	0.429069	3.91752	8.94641e-05	0.00690706	Large1	361368	Significant	TRUE	FALSE	Large1
ENSRNOG00000012438	164.16	1.05846	0.488183	2.16816	0.0301463	0.347828	Larp6	315731	Significant	TRUE	FALSE	Larp6
ENSRNOG00000003205	464.782	1.94827	0.545775	3.56973	0.000357346	0.0176824	Ldb2	289664	Significant	TRUE	FALSE	Ldb2
ENSRNOG00000014758	124.149	1.6309	0.5221	3.12374	0.0017857	0.0537218	Lgi1	252892	Significant	TRUE	FALSE	Lgi1
ENSRNOG00000022283	25.8238	1.78513	0.733466	2.43382	0.0149402	0.220769	Lhfpl5	294303	Significant	TRUE	FALSE	Lhfpl5
ENSRNOG00000010551	1778.12	1.29229	0.623499	2.07264	0.0382062	0.395112	Lhx2	296706	Significant	TRUE	FALSE	Lhx2
ENSRNOG00000020746	61.6401	2.48872	0.619618	4.01653	5.90617e-05	0.00501282	Lin7b	60377	Significant	TRUE	FALSE	Lin7b
ENSRNOG00000017193	321.492	1.4097	0.510742	2.7601	0.00577842	0.115894	Lingo1	315691	Significant	TRUE	FALSE	Lingo1
ENSRNOG00000005634	58.2587	1.25078	0.592143	2.11229	0.0346617	0.377191	Lingo2	313156	Significant	TRUE	FALSE	Lingo2
ENSRNOG00000001781	34.7323	1.90505	0.849138	2.24351	0.0248641	0.304936	Lmln	363795	Significant	TRUE	FALSE	Lmln
ENSRNOG00000021048	348.651	1.73417	0.5229	3.31645	0.000911685	0.0336719	Lmtk3	691056	Significant	TRUE	FALSE	Lmtk3
ENSRNOG00000033844	1334.01	1.24402	0.47431	2.62281	0.00872086	0.154161	LOC100912195	501625	Significant	TRUE	FALSE	LOC100912195
ENSRNOG00000016810	18128.7	1.26841	0.478926	2.64844	0.0080863	0.145963	LOC102551813	29332	Significant	TRUE	FALSE	LOC102551813
ENSRNOG00000004084	149.854	1.569	0.528892	2.96658	0.0030113	0.0766081	Lratd1	313969	Significant	TRUE	FALSE	Lratd1
ENSRNOG00000019869	97.097	1.84233	0.556714	3.30929	0.000935336	0.0341517	Lrfn1	365222	Significant	TRUE	FALSE	Lrfn1
ENSRNOG00000011803	165.811	1.5674	0.470359	3.33234	0.000861181	0.0325572	Lrfn2	316205	Significant	TRUE	FALSE	Lrfn2
ENSRNOG00000005550	99.8236	2.69358	0.553167	4.86939	1.11945e-06	0.000281311	Lrfn5	314164	Significant	TRUE	FALSE	Lrfn5
ENSRNOG00000016204	84.3147	1.42829	0.528254	2.7038	0.00685522	0.129166	Lrrc24	362945	Significant	TRUE	FALSE	Lrrc24
ENSRNOG00000017538	36.0538	1.72939	0.664044	2.60433	0.00920542	0.160591	Lrrc27	499281	Significant	TRUE	FALSE	Lrrc27
ENSRNOG00000008470	11.6607	2.73091	1.11054	2.45908	0.0139294	0.211516	Lrrc43	288751	Significant	TRUE	FALSE	Lrrc43
ENSRNOG00000012015	499.726	0.8644	0.427578	2.02162	0.0432156	0.421399	Lrrc49	300763	Significant	TRUE	FALSE	Lrrc49
ENSRNOG00000029798	233.838	1.39161	0.589686	2.35991	0.0182791	0.251088	Lrrc4c	311236	Significant	TRUE	FALSE	Lrrc4c
ENSRNOG00000039856	456.261	1.58026	0.530727	2.97754	0.0029057	0.0750796	Lrrc73	501101	Significant	TRUE	FALSE	Lrrc73
ENSRNOG00000006368	320.941	1.31536	0.543378	2.42071	0.0154901	0.225591	Lrrn3	81514	Significant	TRUE	FALSE	Lrrn3
ENSRNOG00000006093	198.436	2.30361	0.467629	4.92614	8.38709e-07	0.000233672	LRRTM1	679668	Significant	TRUE	FALSE	LRRTM1
ENSRNOG00000021938	38.0699	1.52134	0.724735	2.09917	0.0358016	0.382687	Lrrtm4	500219	Significant	TRUE	FALSE	Lrrtm4
ENSRNOG00000007508	65.2325	1.99959	0.563827	3.54646	0.000390447	0.0188119	Lrtm2	680883	Significant	TRUE	FALSE	Lrtm2
ENSRNOG00000007334	1690.3	2.33028	0.49396	4.71756	2.38695e-06	0.000477986	Ly6h	300025	Significant	TRUE	FALSE	Ly6h
ENSRNOG00000006086	24.5976	2.35959	0.800256	2.94855	0.00319271	0.0789919	Lynx1	300018	Significant	TRUE	FALSE	Lynx1
ENSRNOG00000011826	143.051	2.33469	0.504954	4.62357	3.77184e-06	0.00069057	Lzts1	266711	Significant	TRUE	FALSE	Lzts1
ENSRNOG00000012568	224.569	1.17562	0.521046	2.25627	0.0240539	0.298138	Madd	94193	Significant	TRUE	FALSE	Madd
ENSRNOG00000031222	99.9572	1.33162	0.624515	2.13225	0.0329865	0.367613	Magec2l1	317593	Significant	TRUE	FALSE	Magec2l1
ENSRNOG00000002660	186.042	1.84882	0.532342	3.473	0.000514684	0.0222844	Magee1	317232	Significant	TRUE	FALSE	Magee1
ENSRNOG00000008615	137.143	2.39099	0.531754	4.49641	6.91102e-06	0.00106713	Mal2	362911	Significant	TRUE	FALSE	Mal2
ENSRNOG00000023521	476.465	0.933212	0.44933	2.0769	0.0378109	0.393013	Map3k10	308463	Significant	TRUE	FALSE	Map3k10
ENSRNOG00000015134	275.439	1.37217	0.489858	2.80116	0.005092	0.105969	Map3k12	25579	Significant	TRUE	FALSE	Map3k12
ENSRNOG00000031700	34.3785	2.00319	0.798433	2.5089	0.0121107	0.190912	Map3k5	365057	Significant	TRUE	FALSE	Map3k5
ENSRNOG00000007271	77.4125	1.09033	0.53577	2.03507	0.0418442	0.415609	Map3k9	500690	Significant	TRUE	FALSE	Map3k9
ENSRNOG00000002079	232.636	1.29556	0.459597	2.8189	0.00481887	0.102249	Mapk10	25272	Significant	TRUE	FALSE	Mapk10
ENSRNOG00000007018	186.562	1.23763	0.484384	2.55505	0.0106172	0.174448	Mapkbp1	362197	Significant	TRUE	FALSE	Mapkbp1
ENSRNOG00000008961	602.024	1.10661	0.459438	2.40861	0.0160135	0.230595	Mapre3	298848	Significant	TRUE	FALSE	Mapre3
ENSRNOG00000005133	23655.6	1.17935	0.456131	2.58554	0.00972269	0.165823	Mapt	29477	Significant	TRUE	FALSE	Mapt
ENSRNOG00000024461	45.9607	1.78441	0.670309	2.66207	0.00776614	0.141782	Marchf11	499558	Significant	TRUE	FALSE	Marchf11
ENSRNOG00000016472	74.5815	2.40346	0.635615	3.78131	0.000156004	0.00999672	Marchf4	367295	Significant	TRUE	FALSE	Marchf4
ENSRNOG00000022753	182.352	1.33402	0.526899	2.53183	0.0113468	0.182232	Mast3	688540	Significant	TRUE	FALSE	Mast3
ENSRNOG00000015625	292.101	1.70463	0.459127	3.71276	0.000205009	0.0117821	Matcap1	688736	Significant	TRUE	FALSE	Matcap1
ENSRNOG00000020431	260.678	2.27506	0.539876	4.21404	2.50845e-05	0.00272443	Matk	60450	Significant	TRUE	FALSE	Matk
ENSRNOG00000016252	215.107	1.43738	0.522175	2.75268	0.00591103	0.117278	Mblac2	365627	Significant	TRUE	FALSE	Mblac2
ENSRNOG00000000536	70.8527	1.21452	0.589169	2.06141	0.0392642	0.400594	Mdga1	309659	Significant	TRUE	FALSE	Mdga1
ENSRNOG00000052745	99.7795	1.84656	0.568902	3.24583	0.00117108	0.0406086	Met	24553	Significant	TRUE	FALSE	Met
ENSRNOG00000012663	141.388	1.60436	0.511341	3.13755	0.00170364	0.0522341	Mfsd6	301388	Significant	TRUE	FALSE	Mfsd6
ENSRNOG00000024954	390.751	1.39721	0.482943	2.89313	0.00381429	0.0880948	Mgat5b	303693	Significant	TRUE	FALSE	Mgat5b
ENSRNOG00000004245	766.364	1.47534	0.521156	2.83091	0.00464164	0.0989804	Mgst3	289197	Significant	TRUE	FALSE	Mgst3
ENSRNOG00000012767	47.9736	1.59052	0.708802	2.24396	0.0248351	0.304872	Micu3	364601	Significant	TRUE	FALSE	Micu3
ENSRNOG00000005934	25.0789	1.76084	0.869242	2.02572	0.0427936	0.420055	Mlip	681849	Significant	TRUE	FALSE	Mlip
ENSRNOG00000002436	901.687	1.62108	0.433648	3.73824	0.000185316	0.0109447	Mmd	303439	Significant	TRUE	FALSE	Mmd
ENSRNOG00000023643	295.699	1.45823	0.467325	3.12038	0.00180616	0.0542016	Mmp17	288626	Significant	TRUE	FALSE	Mmp17
ENSRNOG00000027489	76.5225	1.43246	0.693909	2.06433	0.0389861	0.399915	Mn1	498194	Significant	TRUE	FALSE	Mn1
ENSRNOG00000033653	103.516	1.34126	0.524664	2.55641	0.0105759	0.174216	Mpp3	114202	Significant	TRUE	FALSE	Mpp3
ENSRNOG00000010834	1295.57	1.8992	0.482302	3.93778	8.22384e-05	0.00646801	Mpped1	362971	Significant	TRUE	FALSE	Mpped1
ENSRNOG00000010545	18.0208	2.18409	0.845541	2.58307	0.00979261	0.166448	Mrap2	363112	Significant	TRUE	FALSE	Mrap2
ENSRNOG00000011420	94.0195	1.62465	0.565327	2.87382	0.00405536	0.0909838	Mtmr7	306490	Significant	TRUE	FALSE	Mtmr7
ENSRNOG00000009001	706.005	1.17722	0.499072	2.35883	0.0183328	0.251541	Mtss1	362918	Significant	TRUE	FALSE	Mtss1
ENSRNOG00000032410	282.208	1.69673	0.474469	3.57606	0.000348816	0.0173946	Mtus2	498136	Significant	TRUE	FALSE	Mtus2
ENSRNOG00000051372	105.481	2.16793	0.534425	4.05657	4.97986e-05	0.00443207	Mycn	298894	Significant	TRUE	FALSE	Mycn
ENSRNOG00000016983	56.9964	2.0408	0.688793	2.96287	0.00304782	0.0770725	Myh7	29557	Significant	TRUE	FALSE	Myh7
ENSRNOG00000014104	47.938	2.15388	0.61072	3.52678	0.000420639	0.0196191	Myo5b	25132	Significant	TRUE	FALSE	Myo5b
ENSRNOG00000027550	55.5999	1.21876	0.587644	2.07397	0.0380818	0.395112	Mzf1	361508	Significant	TRUE	FALSE	Mzf1
ENSRNOG00000038066	103.848	1.24555	0.518002	2.40453	0.0161934	0.232402	Nalf2	688841	Significant	TRUE	FALSE	Nalf2
ENSRNOG00000031593	23.7976	1.87194	0.934887	2.00232	0.0452508	0.431178	Nanos3	288909	Significant	TRUE	FALSE	Nanos3
ENSRNOG00000007808	698.244	0.894197	0.436927	2.04656	0.0407015	0.409765	Nap1l5	688843	Significant	TRUE	FALSE	Nap1l5
ENSRNOG00000004753	32.189	2.52105	0.841514	2.99585	0.00273679	0.0724266	Napb	499903	Significant	TRUE	FALSE	Napb
ENSRNOG00000011751	1457.77	1.05563	0.498893	2.11594	0.0343495	0.376457	Ncdn	89791	Significant	TRUE	FALSE	Ncdn
ENSRNOG00000013562	3107.05	0.851658	0.415029	2.05205	0.0401651	0.40564	Ndfip1	291609	Significant	TRUE	FALSE	Ndfip1
ENSRNOG00000007393	676.343	2.5465	0.532923	4.77836	1.76728e-06	0.000383889	Ndrg1	299923	Significant	TRUE	FALSE	Ndrg1
ENSRNOG00000036813	55.9113	1.22301	0.602359	2.03037	0.0423194	0.417349	Ndrg3	296318	Significant	TRUE	FALSE	Ndrg3
ENSRNOG00000012482	1646.15	2.14438	0.429933	4.98771	6.10992e-07	0.00018644	Ndrg4	64457	Significant	TRUE	FALSE	Ndrg4
ENSRNOG00000015084	485.539	0.940565	0.457207	2.0572	0.0396673	0.402515	Necab2	170928	Significant	TRUE	FALSE	Necab2
ENSRNOG00000009236	510.177	0.942431	0.434145	2.17077	0.0299482	0.347345	Necap1	312694	Significant	TRUE	FALSE	Necap1
ENSRNOG00000006403	609.208	1.15013	0.467509	2.46013	0.0138887	0.211516	Nectin1	192183	Significant	TRUE	FALSE	Nectin1
ENSRNOG00000008716	35.0647	1.77953	0.687676	2.58775	0.00966044	0.165519	Nefh	24587	Significant	TRUE	FALSE	Nefh
ENSRNOG00000013658	189.976	1.68619	0.466446	3.61497	0.000300379	0.0154605	Nefl	83613	Significant	TRUE	FALSE	Nefl
ENSRNOG00000021410	80.716	1.73071	0.597511	2.89654	0.00377304	0.0874418	Negr1	59318	Significant	TRUE	FALSE	Negr1
ENSRNOG00000015675	115.904	1.71346	0.539147	3.17809	0.00148249	0.0473804	Nell1	81733	Significant	TRUE	FALSE	Nell1
ENSRNOG00000006235	2266.97	1.93418	0.45137	4.28513	1.82632e-05	0.00215012	Nell2	81734	Significant	TRUE	FALSE	Nell2
ENSRNOG00000016245	102.696	1.40653	0.59531	2.36268	0.0181431	0.249923	Neto2	307757	Significant	TRUE	FALSE	Neto2
ENSRNOG00000005609	30.3537	2.14921	0.748173	2.87261	0.00407091	0.0909838	Neurod1	29458	Significant	TRUE	FALSE	Neurod1
ENSRNOG00000028417	100.37	1.09519	0.522422	2.09638	0.0360488	0.383312	Neurod2	54276	Significant	TRUE	FALSE	Neurod2
ENSRNOG00000026055	286.404	2.58421	0.47429	5.44859	5.07701e-08	2.98819e-05	Neurod6	500137	Significant	TRUE	FALSE	Neurod6
ENSRNOG00000016653	355.578	1.67077	0.5406	3.09058	0.00199765	0.057662	Ngef	246217	Significant	TRUE	FALSE	Ngef
ENSRNOG00000029608	9.93184	3.50192	1.37798	2.54133	0.011043	0.178707	Nkain2	102551716	Significant	TRUE	FALSE	Nkain2
ENSRNOG00000016103	118.477	1.15496	0.500902	2.30576	0.021124	0.275221	Nkd2	308068	Significant	TRUE	FALSE	Nkd2
ENSRNOG00000008565	99.0158	1.05295	0.532592	1.97703	0.0480386	0.446779	Nkiras1	305751	Significant	TRUE	FALSE	Nkiras1
ENSRNOG00000020118	26.1913	1.5172	0.749949	2.02308	0.0430654	0.420996	Nme5	688903	Significant	TRUE	FALSE	Nme5
ENSRNOG00000027697	46.8809	1.40528	0.673682	2.08597	0.0369815	0.388184	Nmnat2	289095	Significant	TRUE	FALSE	Nmnat2
ENSRNOG00000023683	63.5055	1.3194	0.61754	2.13655	0.0326347	0.364644	Nog	25495	Significant	TRUE	FALSE	Nog
ENSRNOG00000014775	104.689	1.59051	0.618742	2.57055	0.0101536	0.169994	Nol4	307553	Significant	TRUE	FALSE	Nol4
ENSRNOG00000001130	54.2597	2.10088	0.699572	3.00309	0.00267255	0.0712855	Nos1	24598	Significant	TRUE	FALSE	Nos1
ENSRNOG00000013408	30.3284	1.86837	0.744129	2.51081	0.0120454	0.190115	Npas2	316351	Significant	TRUE	FALSE	Npas2
ENSRNOG00000018854	34.9427	2.52296	0.877362	2.87563	0.00403227	0.0909838	Nppc	114593	Significant	TRUE	FALSE	Nppc
ENSRNOG00000019184	15.7578	2.79423	0.928409	3.0097	0.00261506	0.0702611	Npr3	25339	Significant	TRUE	FALSE	Npr3
ENSRNOG00000009029	1001.59	1.53666	0.514468	2.9869	0.00281826	0.0738303	Nptn	56064	Significant	TRUE	FALSE	Nptn
ENSRNOG00000016156	1843.48	1.3413	0.476868	2.81273	0.0049123	0.103376	Nptxr	81005	Significant	TRUE	FALSE	Nptxr
ENSRNOG00000046449	389.061	1.15659	0.55173	2.0963	0.0360559	0.383312	Npy	24604	Significant	TRUE	FALSE	Npy
ENSRNOG00000014149	54.8241	4.04256	0.665621	6.07336	1.25258e-09	3.21062e-06	Npy1r	29358	Significant	TRUE	FALSE	Npy1r
ENSRNOG00000014795	742.356	1.37962	0.473199	2.91552	0.00355094	0.084432	Nr2f1	81808	Significant	TRUE	FALSE	Nr2f1
ENSRNOG00000001585	204.826	1.27845	0.504941	2.53189	0.011345	0.182232	Nrip1	304157	Significant	TRUE	FALSE	Nrip1
ENSRNOG00000017444	312.58	1.43833	0.447443	3.21455	0.00130648	0.0433128	Nrsn1	291129	Significant	TRUE	FALSE	Nrsn1
ENSRNOG00000023935	47.7105	2.81541	0.683325	4.12016	3.78608e-05	0.00360961	Nrsn2	689978	Significant	TRUE	FALSE	Nrsn2
ENSRNOG00000003905	753.697	1.04217	0.47159	2.20991	0.0271111	0.325333	Nsf	60355	Significant	TRUE	FALSE	Nsf
ENSRNOG00000005700	2438.01	1.80011	0.437256	4.11683	3.84123e-05	0.00360961	Nsg1	25247	Significant	TRUE	FALSE	Nsg1
ENSRNOG00000020644	4779.54	1.47529	0.42037	3.50949	0.00044896	0.0200483	Nsg2	497878	Significant	TRUE	FALSE	Nsg2
ENSRNOG00000008810	1508.39	0.972137	0.433131	2.24444	0.0248041	0.304872	Nsmf	117536	Significant	TRUE	FALSE	Nsmf
ENSRNOG00000026793	26.7376	1.58153	0.758516	2.08503	0.0370663	0.388321	Nt5dc3	691922	Significant	TRUE	FALSE	Nt5dc3
ENSRNOG00000013694	82.0297	2.37099	0.58114	4.07989	4.50565e-05	0.0041246	Ntng2	311836	Significant	TRUE	FALSE	Ntng2
ENSRNOG00000028708	89.3705	3.64523	0.675967	5.39261	6.94407e-08	3.29612e-05	Ntsr1	366274	Significant	TRUE	FALSE	Ntsr1
ENSRNOG00000051837	106.449	3.14953	0.602283	5.22932	1.70133e-07	6.81382e-05	Nwd2	289633	Significant	TRUE	FALSE	Nwd2
ENSRNOG00000008939	193.97	1.88584	0.516868	3.64859	0.000263679	0.0140805	Nxph1	25501	Significant	TRUE	FALSE	Nxph1
ENSRNOG00000024641	284.317	1.64527	0.546162	3.01243	0.00259169	0.0697796	Nyap1	304376	Significant	TRUE	FALSE	Nyap1
ENSRNOG00000009862	2602.44	1.27406	0.437395	2.91285	0.00358151	0.0846316	Olfm1	93667	Significant	TRUE	FALSE	Olfm1
ENSRNOG00000020519	548.403	1.05477	0.465334	2.26669	0.0234091	0.294253	Olfm2	313783	Significant	TRUE	FALSE	Olfm2
ENSRNOG00000013280	11.945	3.08094	1.11744	2.75715	0.00583071	0.116508	Olfm4	290409	Significant	TRUE	FALSE	Olfm4
ENSRNOG00000001427	533.743	2.06575	0.494416	4.17816	2.93877e-05	0.00308715	Orai2	304592	Significant	TRUE	FALSE	Orai2
ENSRNOG00000054603	20.7142	2.24939	0.860612	2.61371	0.0089566	0.157892	Pacsin1	29704	Significant	TRUE	FALSE	Pacsin1
ENSRNOG00000020481	612.643	1.09018	0.518551	2.10235	0.0355222	0.381823	Pafah1b3	114113	Significant	TRUE	FALSE	Pafah1b3
ENSRNOG00000029784	519.529	0.908676	0.426779	2.12915	0.033242	0.369497	Pak1	29431	Significant	TRUE	FALSE	Pak1
ENSRNOG00000005509	421.283	1.339	0.552279	2.42451	0.0153292	0.224268	Pak5	311450	Significant	TRUE	FALSE	Pak5
ENSRNOG00000007925	505.286	1.80518	0.506032	3.56731	0.000360658	0.0177095	Pak6	296078	Significant	TRUE	FALSE	Pak6
ENSRNOG00000009760	1660.58	1.05999	0.468375	2.26311	0.0236288	0.294865	Palm	170673	Significant	TRUE	FALSE	Palm
ENSRNOG00000005729	154.072	1.81367	0.504355	3.59601	0.000323138	0.0164339	Palm3	100359592	Significant	TRUE	FALSE	Palm3
ENSRNOG00000002579	145.333	1.08278	0.519079	2.08595	0.0369828	0.388184	Parm1	286894	Significant	TRUE	FALSE	Parm1
ENSRNOG00000011199	1180.12	1.21305	0.424481	2.85773	0.00426688	0.0939594	Parp6	300759	Significant	TRUE	FALSE	Parp6
ENSRNOG00000013101	164.555	2.50517	0.520076	4.81694	1.4578e-06	0.000339693	Pcdh8	64865	Significant	TRUE	FALSE	Pcdh8
ENSRNOG00000001628	299.889	1.20077	0.503101	2.38674	0.0169986	0.240243	Pcp4	25510	Significant	TRUE	FALSE	Pcp4
ENSRNOG00000003209	232.008	1.21245	0.541214	2.24023	0.0250758	0.306764	Pcp4l1	685448	Significant	TRUE	FALSE	Pcp4l1
ENSRNOG00000011107	15.0568	1.93612	0.956659	2.02383	0.0429873	0.420593	Pcsk1	25204	Significant	TRUE	FALSE	Pcsk1
ENSRNOG00000046021	988.628	1.31022	0.547017	2.39522	0.0166106	0.236867	Pcsk1n	246333	Significant	TRUE	FALSE	Pcsk1n
ENSRNOG00000005438	156.848	1.62513	0.511231	3.17885	0.00147863	0.0473752	Pcsk2	25121	Significant	TRUE	FALSE	Pcsk2
ENSRNOG00000054212	17.4838	3.02233	0.96377	3.13594	0.00171302	0.0522714	Pde1a	81529	Significant	TRUE	FALSE	Pde1a
ENSRNOG00000019560	477.824	1.2911	0.530814	2.4323	0.0150032	0.221012	Pde2a	81743	Significant	TRUE	FALSE	Pde2a
ENSRNOG00000020828	20.0973	1.9702	0.839706	2.3463	0.0189607	0.25633	Pde4a	25638	Significant	TRUE	FALSE	Pde4a
ENSRNOG00000017197	19.6662	2.6722	0.892962	2.99251	0.00276695	0.0728156	Pdgfb	24628	Significant	TRUE	FALSE	Pdgfb
ENSRNOG00000009570	648.842	1.34662	0.509176	2.64471	0.00817611	0.146964	Pdxp	727679	Significant	TRUE	FALSE	Pdxp
ENSRNOG00000013140	26.0814	1.95941	0.80531	2.43312	0.0149694	0.220769	Pdzd2	65034	Significant	TRUE	FALSE	Pdzd2
ENSRNOG00000056174	1597.06	1.24017	0.431399	2.87476	0.00404339	0.0909838	Pdzd4	293856	Significant	TRUE	FALSE	Pdzd4
ENSRNOG00000026791	86.8684	2.31216	0.574423	4.02519	5.69284e-05	0.00486396	Pgbd5	292098	Significant	TRUE	FALSE	Pgbd5
ENSRNOG00000017079	483.449	2.11894	0.44686	4.74184	2.11786e-06	0.000444958	Pgm2l1	685076	Significant	TRUE	FALSE	Pgm2l1
ENSRNOG00000057996	473.65	0.921818	0.436227	2.11316	0.034587	0.377191	Phactr3	362284	Significant	TRUE	FALSE	Phactr3
ENSRNOG00000014668	48.5538	1.32841	0.646075	2.05612	0.0397708	0.403246	Phaf1	207123	Significant	TRUE	FALSE	Phaf1
ENSRNOG00000000129	28.4373	1.94213	0.75523	2.57157	0.0101238	0.169825	Phf24	500446	Significant	TRUE	FALSE	Phf24
ENSRNOG00000010555	226.296	3.93042	0.498143	7.89015	3.0183e-15	1.93412e-11	Phyhip	290356	Significant	TRUE	FALSE	Phyhip
ENSRNOG00000000525	82.38	1.28262	0.602988	2.12711	0.0334109	0.370731	Pi16	294312	Significant	TRUE	FALSE	Pi16
ENSRNOG00000016846	82.2103	1.64028	0.532225	3.08194	0.00205659	0.0589647	Pik3cd	366508	Significant	TRUE	FALSE	Pik3cd
ENSRNOG00000013030	132.761	1.25026	0.570838	2.19023	0.0285079	0.335806	Pip4k2b	89812	Significant	TRUE	FALSE	Pip4k2b
ENSRNOG00000020577	942.979	0.932482	0.425664	2.19065	0.0284768	0.335795	Pip5k1c	314641	Significant	TRUE	FALSE	Pip5k1c
ENSRNOG00000018553	383.254	1.43486	0.482991	2.97078	0.00297042	0.0762904	Pitpnm1	361694	Significant	TRUE	FALSE	Pitpnm1
ENSRNOG00000047339	924.335	1.52517	0.485919	3.13873	0.00169684	0.0521502	Pja1	683077	Significant	TRUE	FALSE	Pja1
ENSRNOG00000012095	439.558	1.22946	0.573078	2.14537	0.0319237	0.359204	Pkia	114906	Significant	TRUE	FALSE	Pkia
ENSRNOG00000028856	186.005	1.28946	0.474182	2.71933	0.00654148	0.124385	Pknox2	680549	Significant	TRUE	FALSE	Pknox2
ENSRNOG00000014226	37.5319	3.00342	0.833989	3.60127	0.000316662	0.0162316	Plch2	313756	Significant	TRUE	FALSE	Plch2
ENSRNOG00000042289	483.639	1.15257	0.54924	2.09849	0.035862	0.382687	Plcxd2	363781	Significant	TRUE	FALSE	Plcxd2
ENSRNOG00000002907	140.212	1.20438	0.489113	2.46238	0.0138019	0.21108	Plekha6	360842	Significant	TRUE	FALSE	Plekha6
ENSRNOG00000011951	369.354	2.22503	0.460441	4.83239	1.34901e-06	0.000326205	Plk2	83722	Significant	TRUE	FALSE	Plk2
ENSRNOG00000007575	111.293	1.47796	0.586788	2.51873	0.0117781	0.18728	Plppr1	298062	Significant	TRUE	FALSE	Plppr1
ENSRNOG00000012164	1631.28	1.14722	0.453273	2.53098	0.0113745	0.182447	Plppr2	300443	Significant	TRUE	FALSE	Plppr2
ENSRNOG00000027940	852.919	1.76136	0.492295	3.57785	0.000346438	0.0173435	Plppr3	314614	Significant	TRUE	FALSE	Plppr3
ENSRNOG00000016872	555.147	2.47462	0.518815	4.76975	1.84459e-06	0.000394005	Plppr4	295401	Significant	TRUE	FALSE	Plppr4
ENSRNOG00000007324	358.527	1.18888	0.489284	2.42983	0.0151058	0.221759	Plxna2	289392	Significant	TRUE	FALSE	Plxna2
ENSRNOG00000013072	35.18	1.65653	0.743863	2.22692	0.0259524	0.315566	Plxna4	312213	Significant	TRUE	FALSE	Plxna4
ENSRNOG00000007970	139.045	1.2917	0.608597	2.12242	0.0338024	0.372816	Plxnc1	362873	Significant	TRUE	FALSE	Plxnc1
ENSRNOG00000058317	73.8687	2.64111	0.579525	4.55737	5.1799e-06	0.000873495	Pnck	29660	Significant	TRUE	FALSE	Pnck
ENSRNOG00000052022	35.7218	1.48064	0.649543	2.2795	0.0226371	0.287244	Pnma3	293840	Significant	TRUE	FALSE	Pnma3
ENSRNOG00000027944	41.2376	2.15355	0.746674	2.88419	0.00392425	0.08997	Pnma8a	361515	Significant	TRUE	FALSE	Pnma8a
ENSRNOG00000016863	494.034	1.30291	0.466633	2.79215	0.00523589	0.10808	Pnma8b	308393	Significant	TRUE	FALSE	Pnma8b
ENSRNOG00000014231	61.3688	1.42526	0.611788	2.32966	0.0198243	0.263557	Pnoc	25516	Significant	TRUE	FALSE	Pnoc
ENSRNOG00000016255	1788.18	1.26177	0.464286	2.71767	0.00657441	0.124642	Podxl2	297433	Significant	TRUE	FALSE	Podxl2
ENSRNOG00000047686	282.395	2.31404	0.51385	4.50333	6.68957e-06	0.00104553	Pou3f1	192110	Significant	TRUE	FALSE	Pou3f1
ENSRNOG00000004353	82.9083	1.39805	0.564078	2.47847	0.0131948	0.203496	Ppfia2	362876	Significant	TRUE	FALSE	Ppfia2
ENSRNOG00000020731	583.817	1.63513	0.436352	3.74727	0.000178767	0.010706	Ppfia3	140591	Significant	TRUE	FALSE	Ppfia3
ENSRNOG00000003494	181.781	1.34931	0.499867	2.69933	0.00694783	0.13018	Ppfia4	140592	Significant	TRUE	FALSE	Ppfia4
ENSRNOG00000011613	175.675	1.16495	0.593105	1.96416	0.049512	0.452278	Ppip5k2	501194	Significant	TRUE	FALSE	Ppip5k2
ENSRNOG00000012653	119.05	1.83685	0.613093	2.99603	0.00273518	0.0724266	Ppp1r13b	314465	Significant	TRUE	FALSE	Ppp1r13b
ENSRNOG00000016368	428.199	0.939328	0.431604	2.17637	0.0295279	0.344968	Ppp1r14c	171010	Significant	TRUE	FALSE	Ppp1r14c
ENSRNOG00000058202	93.0537	2.84078	0.592414	4.79527	1.62457e-06	0.000365272	Ppp2r2c	117256	Significant	TRUE	FALSE	Ppp2r2c
ENSRNOG00000054782	667.978	1.71546	0.517806	3.31293	0.000923231	0.0340004	Ppp3cb	24675	Significant	TRUE	FALSE	Ppp3cb
ENSRNOG00000002004	47.2021	2.85785	0.644917	4.43134	9.36489e-06	0.00136387	Prdm8	305198	Significant	TRUE	FALSE	Prdm8
ENSRNOG00000009085	339.378	1.20405	0.438742	2.74433	0.00606341	0.118639	Prkag2	373545	Significant	TRUE	FALSE	Prkag2
ENSRNOG00000028733	424.647	2.43397	0.447884	5.43438	5.49877e-08	2.98819e-05	Prkar1b	25521	Significant	TRUE	FALSE	Prkar1b
ENSRNOG00000009079	629.827	1.51892	0.45609	3.33032	0.000867461	0.0326023	Prkar2b	24679	Significant	TRUE	FALSE	Prkar2b
ENSRNOG00000012061	164.641	1.25006	0.522443	2.39273	0.0167237	0.238145	Prkcb	25023	Significant	TRUE	FALSE	Prkcb
ENSRNOG00000015603	105.874	1.82425	0.539067	3.38409	0.000714135	0.0289686	Prkce	29340	Significant	TRUE	FALSE	Prkce
ENSRNOG00000054371	97.6572	1.8869	0.757006	2.49259	0.0126816	0.197722	Prkcg	24681	Significant	TRUE	FALSE	Prkcg
ENSRNOG00000015480	710.178	1.31912	0.432525	3.0498	0.00228991	0.0628426	Prkcz	25522	Significant	TRUE	FALSE	Prkcz
ENSRNOG00000057578	57.3492	2.24866	0.733305	3.06648	0.00216596	0.0614137	Prodh2	361538	Significant	TRUE	FALSE	Prodh2
ENSRNOG00000021447	193.242	1.28715	0.526853	2.44309	0.0145622	0.218279	Prr7	498704	Significant	TRUE	FALSE	Prr7
ENSRNOG00000000433	785.507	1.42913	0.465722	3.06864	0.00215039	0.0612431	Prrt1	406167	Significant	TRUE	FALSE	Prrt1
ENSRNOG00000029366	232.796	2.28616	0.549044	4.1639	3.12854e-05	0.00315679	Prrt2	361651	Significant	TRUE	FALSE	Prrt2
ENSRNOG00000009863	27.6486	1.8054	0.737967	2.44645	0.0144271	0.217271	Prrt3	502873	Significant	TRUE	FALSE	Prrt3
ENSRNOG00000039388	21.9636	1.73437	0.856991	2.02379	0.0429913	0.420593	Prrt4	500059	Significant	TRUE	FALSE	Prrt4
ENSRNOG00000015353	64.4888	1.38592	0.573991	2.41454	0.0157553	0.228416	Prss12	85266	Significant	TRUE	FALSE	Prss12
ENSRNOG00000019435	2598.76	1.71305	0.455582	3.76013	0.000169824	0.0104137	Psd	171381	Significant	TRUE	FALSE	Psd
ENSRNOG00000010325	23.8755	1.92195	0.77257	2.48773	0.012856	0.199712	Ptger3	24929	Significant	TRUE	FALSE	Ptger3
ENSRNOG00000002525	12.847	2.76086	1.06968	2.58101	0.00985118	0.167001	Ptgs2	29527	Significant	TRUE	FALSE	Ptgs2
ENSRNOG00000027839	223.474	2.50267	0.545175	4.59058	4.42024e-06	0.000776024	Ptk2b	50646	Significant	TRUE	FALSE	Ptk2b
ENSRNOG00000013981	164.361	1.88741	0.552725	3.41474	0.000638437	0.0266078	Ptpn5	29644	Significant	TRUE	FALSE	Ptpn5
ENSRNOG00000005003	335.747	1.54689	0.461842	3.3494	0.000809868	0.0318383	Ptprn2	29714	Significant	TRUE	FALSE	Ptprn2
ENSRNOG00000006231	665.906	0.900739	0.456499	1.97314	0.0484792	0.448275	Ptpro	50677	Significant	TRUE	FALSE	Ptpro
ENSRNOG00000004483	51.1592	1.80382	0.618572	2.91611	0.00354427	0.0844301	Ptprr	94202	Significant	TRUE	FALSE	Ptprr
ENSRNOG00000013515	126.918	1.93246	0.61943	3.11974	0.0018101	0.0542016	Ptpru	116680	Significant	TRUE	FALSE	Ptpru
ENSRNOG00000005705	76.5352	1.82948	0.556404	3.28804	0.00100889	0.0361171	Qpct	313837	Significant	TRUE	FALSE	Qpct
ENSRNOG00000007364	1083.27	1.63303	0.464424	3.51625	0.000437682	0.0199496	Rab15	299156	Significant	TRUE	FALSE	Rab15
ENSRNOG00000019433	1275.95	1.47729	0.49505	2.98412	0.00284395	0.0739177	Rab3a	25531	Significant	TRUE	FALSE	Rab3a
ENSRNOG00000008001	220.615	2.03177	0.539434	3.7665	0.000165555	0.0102007	Rab3b	81755	Significant	TRUE	FALSE	Rab3b
ENSRNOG00000011582	158.274	1.42524	0.502075	2.8387	0.00452973	0.0975135	Rab3d	140665	Significant	TRUE	FALSE	Rab3d
ENSRNOG00000036661	56.7591	1.77149	0.579983	3.05438	0.00225528	0.0621781	Rab40b	303754	Significant	TRUE	FALSE	Rab40b
ENSRNOG00000009198	2164.98	1.21839	0.452116	2.69485	0.00704201	0.131752	Rab6b	363123	Significant	TRUE	FALSE	Rab6b
ENSRNOG00000047960	198.677	1.00094	0.498462	2.00806	0.0446366	0.428283	Rab9b	367915	Significant	TRUE	FALSE	Rab9b
ENSRNOG00000024456	21.3286	2.5216	0.861726	2.92622	0.00343105	0.0829667	Radil	304299	Significant	TRUE	FALSE	Radil
ENSRNOG00000010219	363.071	1.19432	0.443504	2.69293	0.00708277	0.132129	Ralgds	29622	Significant	TRUE	FALSE	Ralgds
ENSRNOG00000016910	150.256	1.17449	0.579847	2.02552	0.0428144	0.420055	Ralgps1	100361774	Significant	TRUE	FALSE	Ralgps1
ENSRNOG00000011400	93.2819	1.50252	0.525011	2.86188	0.00421139	0.0933792	Ralyl	294883	Significant	TRUE	FALSE	Ralyl
ENSRNOG00000053766	37.9962	1.47272	0.675287	2.18088	0.0291927	0.341446	Ramp3	56820	Significant	TRUE	FALSE	Ramp3
ENSRNOG00000002652	188.888	1.0922	0.502748	2.17246	0.0298211	0.346812	Rap1gap2	303298	Significant	TRUE	FALSE	Rap1gap2
ENSRNOG00000021581	190.267	1.22876	0.576389	2.13182	0.0330219	0.367688	Rapgef2	310533	Significant	TRUE	FALSE	Rapgef2
ENSRNOG00000001516	22.7242	1.90103	0.786494	2.41709	0.015645	0.227589	Rapgef4	252857	Significant	TRUE	FALSE	Rapgef4
ENSRNOG00000005271	108.343	1.21462	0.600644	2.0222	0.0431556	0.421235	Rapgef5	362799	Significant	TRUE	FALSE	Rapgef5
ENSRNOG00000027871	118.655	1.98195	0.688419	2.87899	0.00398952	0.0906554	Rapgefl1	303515	Significant	TRUE	FALSE	Rapgefl1
ENSRNOG00000001374	176.115	2.94465	0.541559	5.43735	5.40782e-08	2.98819e-05	Rasal1	360814	Significant	TRUE	FALSE	Rasal1
ENSRNOG00000003005	35.1766	1.53414	0.671962	2.28307	0.0224262	0.285417	Rasgef1c	360519	Significant	TRUE	FALSE	Rasgef1c
ENSRNOG00000014025	90.9289	2.08025	0.591741	3.51548	0.000438966	0.0199496	Rasgrf1	192213	Significant	TRUE	FALSE	Rasgrf1
ENSRNOG00000021098	315.922	1.48739	0.535582	2.77715	0.00548373	0.112089	Rasgrp2	361714	Significant	TRUE	FALSE	Rasgrp2
ENSRNOG00000021004	183.516	1.41132	0.513884	2.74638	0.00602564	0.118395	Rasip1	292912	Significant	TRUE	FALSE	Rasip1
ENSRNOG00000002097	116.131	1.20693	0.516756	2.33558	0.019513	0.261588	Rasl11b	305302	Significant	TRUE	FALSE	Rasl11b
ENSRNOG00000046547	23.9877	1.82606	0.796939	2.29134	0.0219436	0.281727	Rbm24	690139	Significant	TRUE	FALSE	Rbm24
ENSRNOG00000010350	403.869	1.06867	0.43484	2.45761	0.0139865	0.212132	Rcan2	140666	Significant	TRUE	FALSE	Rcan2
ENSRNOG00000009332	22.4544	1.64805	0.823415	2.00149	0.04534	0.431707	Rec114	300751	Significant	TRUE	FALSE	Rec114
ENSRNOG00000008481	883.802	1.65808	0.47105	3.51996	0.000431605	0.0197762	Reep1	362384	Significant	TRUE	FALSE	Reep1
ENSRNOG00000015508	253.911	1.06912	0.485542	2.20192	0.0276712	0.328669	Relch	309053	Significant	TRUE	FALSE	Relch
ENSRNOG00000019575	224.717	1.75961	0.492901	3.5699	0.000357112	0.0176824	Rell2	361313	Significant	TRUE	FALSE	Rell2
ENSRNOG00000011646	50.8324	1.36206	0.59132	2.30342	0.021255	0.276552	Rem2	64626	Significant	TRUE	FALSE	Rem2
ENSRNOG00000027592	106.767	1.14306	0.519339	2.20099	0.027737	0.328841	Rerg	502916	Significant	TRUE	FALSE	Rerg
ENSRNOG00000000593	307.71	1.11052	0.561631	1.97732	0.0480057	0.446779	Rev3l	309812	Significant	TRUE	FALSE	Rev3l
ENSRNOG00000042592	597.755	1.18611	0.496919	2.38693	0.0169896	0.240243	Rgs10	54290	Significant	TRUE	FALSE	Rgs10
ENSRNOG00000015616	35.5965	2.62466	0.744627	3.52479	0.000423812	0.0196191	Rgs14	114705	Significant	TRUE	FALSE	Rgs14
ENSRNOG00000002773	588.165	2.09817	0.488652	4.29379	1.75646e-05	0.00210381	Rgs4	29480	Significant	TRUE	FALSE	Rgs4
ENSRNOG00000008082	181.766	2.26327	0.522921	4.32813	1.50382e-05	0.00194292	Rgs6	54295	Significant	TRUE	FALSE	Rgs6
ENSRNOG00000021984	225.335	1.49314	0.468833	3.18481	0.0014485	0.0465261	Rgs7	54296	Significant	TRUE	FALSE	Rgs7
ENSRNOG00000017373	226.515	1.32292	0.467121	2.83208	0.00462463	0.0989804	Rhobtb2	306004	Significant	TRUE	FALSE	Rhobtb2
ENSRNOG00000042607	251.515	2.29003	0.531355	4.3098	1.63402e-05	0.00203317	Rhof	690130	Significant	TRUE	FALSE	Rhof
ENSRNOG00000013380	146.222	2.06766	0.534736	3.8667	0.000110319	0.00798786	Rhov	171581	Significant	TRUE	FALSE	Rhov
ENSRNOG00000022893	60.5636	1.82921	0.639885	2.85866	0.00425434	0.0938444	Rimbp2	266780	Significant	TRUE	FALSE	Rimbp2
ENSRNOG00000011000	67.3738	2.16032	0.655969	3.29333	0.000990079	0.035606	Rims1	84556	Significant	TRUE	FALSE	Rims1
ENSRNOG00000011171	20.6876	1.94578	0.814713	2.3883	0.0169263	0.24023	Rims3	65025	Significant	TRUE	FALSE	Rims3
ENSRNOG00000017568	245.415	2.0866	0.459664	4.53941	5.64128e-06	0.000926906	Rit2	291713	Significant	TRUE	FALSE	Rit2
ENSRNOG00000059857	308.285	1.53494	0.476107	3.22395	0.00126437	0.0424193	Rnd1	362993	Significant	TRUE	FALSE	Rnd1
ENSRNOG00000002364	193.001	1.82583	0.566573	3.22258	0.0012704	0.0425102	Rnf112	24916	Significant	TRUE	FALSE	Rnf112
ENSRNOG00000055721	94.6629	1.20222	0.564185	2.13089	0.0330983	0.368219	Rnf128	315911	Significant	TRUE	FALSE	Rnf128
ENSRNOG00000045637	1297.87	1.0697	0.420378	2.54462	0.0109396	0.178374	Rnf14	619577	Significant	TRUE	FALSE	Rnf14
ENSRNOG00000010607	533.127	1.56195	0.483146	3.23287	0.00122553	0.0415512	Rnf208	499748	Significant	TRUE	FALSE	Rnf208
ENSRNOG00000000781	39.0542	1.78975	0.687803	2.60213	0.00926463	0.160888	Rnf39	171387	Significant	TRUE	FALSE	Rnf39
ENSRNOG00000001124	689.321	1.07292	0.43038	2.49296	0.0126684	0.197722	Rnft2	304521	Significant	TRUE	FALSE	Rnft2
ENSRNOG00000029598	243.789	1.33399	0.508034	2.62578	0.00864505	0.153243	Robo2	84409	Significant	TRUE	FALSE	Robo2
ENSRNOG00000001368	96.268	2.17097	0.580314	3.74103	0.000183271	0.0108741	Rph3a	171039	Significant	TRUE	FALSE	Rph3a
ENSRNOG00000005109	276.653	1.44259	0.523843	2.75386	0.00588961	0.117278	Rprm	680110	Significant	TRUE	FALSE	Rprm
ENSRNOG00000028436	64.6473	1.79091	0.617212	2.90161	0.00371248	0.0867281	Rprml	685826	Significant	TRUE	FALSE	Rprml
ENSRNOG00000005530	48.0208	1.56975	0.719813	2.18078	0.0291998	0.341446	Rps6kl1	299202	Significant	TRUE	FALSE	Rps6kl1
ENSRNOG00000012258	420.182	0.936524	0.464941	2.01428	0.0439798	0.425479	Rras2	365355	Significant	TRUE	FALSE	Rras2
ENSRNOG00000019474	365.71	1.38094	0.54458	2.53579	0.0112195	0.180867	Rsph9	316238	Significant	TRUE	FALSE	Rsph9
ENSRNOG00000004794	4763.19	1.51112	0.410971	3.67695	0.000236043	0.0129834	Rtn1	116644	Significant	TRUE	FALSE	Rtn1
ENSRNOG00000016603	1110.68	0.972196	0.459545	2.11556	0.0343819	0.376457	Rtn2	308410	Significant	TRUE	FALSE	Rtn2
ENSRNOG00000021202	5497.96	1.00162	0.408471	2.45212	0.0142015	0.214608	Rtn3	140945	Significant	TRUE	FALSE	Rtn3
ENSRNOG00000030920	181.29	2.18113	0.578321	3.77149	0.000162274	0.0101449	Rtn4r	113912	Significant	TRUE	FALSE	Rtn4r
ENSRNOG00000003121	113.263	3.4016	0.579629	5.86859	4.39523e-09	8.04703e-06	Rtn4rl1	303311	Significant	TRUE	FALSE	Rtn4rl1
ENSRNOG00000008463	146.828	1.59233	0.512242	3.10856	0.00188003	0.0555173	Rundc3b	688590	Significant	TRUE	FALSE	Rundc3b
ENSRNOG00000005673	821.232	1.68905	0.575	2.93749	0.00330883	0.0804667	Runx1t1	362489	Significant	TRUE	FALSE	Runx1t1
ENSRNOG00000045843	252.547	1.65485	0.524835	3.15309	0.00161555	0.0504996	Rusc2	684259	Significant	TRUE	FALSE	Rusc2
ENSRNOG00000004537	28.4145	2.1422	0.747077	2.86744	0.00413804	0.0919118	Rxrg	83574	Significant	TRUE	FALSE	Rxrg
ENSRNOG00000004155	97.4677	1.31896	0.528824	2.49414	0.0126263	0.197722	Samd14	287637	Significant	TRUE	FALSE	Samd14
ENSRNOG00000010188	1702.01	2.06577	0.536652	3.84937	0.000118423	0.00841239	Satb2	501145	Significant	TRUE	FALSE	Satb2
ENSRNOG00000057221	622.73	1.24729	0.431712	2.88917	0.00386266	0.0888758	Scn3b	245956	Significant	TRUE	FALSE	Scn3b
ENSRNOG00000003853	1376.15	0.984406	0.4325	2.27609	0.0228409	0.288973	Scoc	364981	Significant	TRUE	FALSE	Scoc
ENSRNOG00000011927	2790.05	1.02786	0.437291	2.35051	0.0187478	0.254256	Sdc3	116673	Significant	TRUE	FALSE	Sdc3
ENSRNOG00000061231	422.275	1.71621	0.544693	3.15079	0.00162831	0.0506397	Selenom	498398	Significant	TRUE	FALSE	Selenom
ENSRNOG00000017704	44.3356	2.00123	0.731371	2.73628	0.00621386	0.120297	Sema3f	315996	Significant	TRUE	FALSE	Sema3f
ENSRNOG00000006784	161.981	2.20418	0.535542	4.11579	3.85859e-05	0.00360961	Sema4f	29745	Significant	TRUE	FALSE	Sema4f
ENSRNOG00000014650	173.502	1.42062	0.482144	2.94645	0.0032144	0.0790706	Sema4g	361764	Significant	TRUE	FALSE	Sema4g
ENSRNOG00000045998	563.886	1.60962	0.481684	3.34166	0.000832805	0.0319636	Sema6b	84609	Significant	TRUE	FALSE	Sema6b
ENSRNOG00000021101	119.524	2.22718	0.526569	4.22961	2.34096e-05	0.00256945	Sema6c	29744	Significant	TRUE	FALSE	Sema6c
ENSRNOG00000007686	437.196	1.47677	0.45313	3.25904	0.00111788	0.0392514	Septin3	56003	Significant	TRUE	FALSE	Septin3
ENSRNOG00000043182	187.778	1.18225	0.463564	2.55034	0.0107618	0.176147	Septin6	691335	Significant	TRUE	FALSE	Septin6
ENSRNOG00000029360	560.429	1.30506	0.553463	2.35799	0.0183744	0.251541	Serinc1	294421	Significant	TRUE	FALSE	Serinc1
ENSRNOG00000010248	339.758	2.41209	0.459427	5.2502	1.5193e-07	6.28109e-05	Serpini1	116459	Significant	TRUE	FALSE	Serpini1
ENSRNOG00000014046	172.367	2.19147	0.500577	4.37789	1.19832e-05	0.00163379	Sertm1	690333	Significant	TRUE	FALSE	Sertm1
ENSRNOG00000027098	754.373	2.24798	0.528495	4.25355	2.10408e-05	0.00240767	Sez6l2	308988	Significant	TRUE	FALSE	Sez6l2
ENSRNOG00000000708	78.3525	1.93797	0.630695	3.07274	0.00212101	0.0605409	Sgsm1	288743	Significant	TRUE	FALSE	Sgsm1
ENSRNOG00000001425	76.9827	1.23452	0.545735	2.26211	0.0236904	0.295346	Sh2b2	114203	Significant	TRUE	FALSE	Sh2b2
ENSRNOG00000054560	61.2351	1.892	0.608042	3.11163	0.00186056	0.0551479	Sh2d3c	362111	Significant	TRUE	FALSE	Sh2d3c
ENSRNOG00000006761	69.6809	1.7854	0.649078	2.75068	0.00594726	0.117457	Sh3gl2	116743	Significant	TRUE	FALSE	Sh3gl2
ENSRNOG00000004322	315.301	1.04444	0.458632	2.27729	0.0227686	0.288343	Sh3kbp1	84357	Significant	TRUE	FALSE	Sh3kbp1
ENSRNOG00000019207	383.713	1.44767	0.472067	3.06666	0.00216467	0.0614137	Shank1	78957	Significant	TRUE	FALSE	Shank1
ENSRNOG00000050206	260.777	1.44348	0.487209	2.96276	0.00304898	0.0770725	Shank2	171093	Significant	TRUE	FALSE	Shank2
ENSRNOG00000052296	76.4106	1.29186	0.613096	2.10711	0.0351077	0.379697	Shank3	59312	Significant	TRUE	FALSE	Shank3
ENSRNOG00000008030	158.355	1.26108	0.49526	2.5463	0.0108873	0.177747	Shc2	314612	Significant	TRUE	FALSE	Shc2
ENSRNOG00000016877	282.328	1.31024	0.515369	2.54233	0.0110117	0.178698	Shisa7	691429	Significant	TRUE	FALSE	Shisa7
ENSRNOG00000024322	420.504	1.15078	0.499873	2.30215	0.0213269	0.276926	Shroom2	317435	Significant	TRUE	FALSE	Shroom2
ENSRNOG00000002013	43.3071	2.68528	0.722536	3.71647	0.000202025	0.0116628	Sidt1	288109	Significant	TRUE	FALSE	Sidt1
ENSRNOG00000056714	147.417	2.75306	0.547138	5.03175	4.86018e-07	0.00015572	Sla	338477	Significant	TRUE	FALSE	Sla
ENSRNOG00000024125	195.147	1.10583	0.47934	2.30698	0.021056	0.275221	Slain1	361087	Significant	TRUE	FALSE	Slain1
ENSRNOG00000018111	61.6726	3.20653	0.655685	4.89035	1.00657e-06	0.000268408	Slc12a5	171373	Significant	TRUE	FALSE	Slc12a5
ENSRNOG00000002832	102.747	1.68027	0.637107	2.63735	0.00835563	0.149453	Slc16a2	259248	Significant	TRUE	FALSE	Slc16a2
ENSRNOG00000016147	64.328	2.58003	0.592914	4.35144	1.35247e-05	0.00182455	Slc17a6	84487	Significant	TRUE	FALSE	Slc17a6
ENSRNOG00000020650	463.475	3.18051	0.548586	5.79765	6.72504e-09	1.07735e-05	Slc17a7	116638	Significant	TRUE	FALSE	Slc17a7
ENSRNOG00000007509	27.6991	2.28132	0.744369	3.06477	0.00217836	0.061629	Slc1a6	84012	Significant	TRUE	FALSE	Slc1a6
ENSRNOG00000049944	222.668	2.57506	0.623643	4.12907	3.64239e-05	0.00353643	Slc25a22	309111	Significant	TRUE	FALSE	Slc25a22
ENSRNOG00000015741	96.481	1.29585	0.555657	2.3321	0.0196956	0.262663	Slc2a13	171147	Significant	TRUE	FALSE	Slc2a13
ENSRNOG00000008376	213.182	1.75151	0.596641	2.93562	0.00332885	0.0808004	Slc2a3	25551	Significant	TRUE	FALSE	Slc2a3
ENSRNOG00000005900	161.759	1.35145	0.523316	2.58248	0.0098094	0.166513	Slc2a6	296600	Significant	TRUE	FALSE	Slc2a6
ENSRNOG00000002397	181.539	1.05728	0.483511	2.18668	0.0287662	0.338227	Slc30a10	289353	Significant	TRUE	FALSE	Slc30a10
ENSRNOG00000006204	48.8301	2.26887	0.675452	3.35904	0.000782139	0.0311301	Slc30a3	366568	Significant	TRUE	FALSE	Slc30a3
ENSRNOG00000015393	226.369	2.2162	0.517712	4.28075	1.86263e-05	0.00215058	Slc32a1	83612	Significant	TRUE	FALSE	Slc32a1
ENSRNOG00000018229	158.932	1.22132	0.516021	2.3668	0.0179427	0.247795	Slc45a1	246258	Significant	TRUE	FALSE	Slc45a1
ENSRNOG00000005307	109.348	1.19249	0.571874	2.08524	0.0370476	0.388321	Slc4a10	295645	Significant	TRUE	FALSE	Slc4a10
ENSRNOG00000050090	682.191	1.16371	0.511914	2.27325	0.0230109	0.290549	Slc6a17	613226	Significant	TRUE	FALSE	Slc6a17
ENSRNOG00000018644	61.4308	2.30221	0.75193	3.06174	0.00220056	0.0618191	Slc6a7	117100	Significant	TRUE	FALSE	Slc6a7
ENSRNOG00000000879	470.257	0.962085	0.467241	2.05908	0.0394866	0.401954	Slc9a6	302863	Significant	TRUE	FALSE	Slc9a6
ENSRNOG00000023404	16.3742	3.08719	0.95637	3.22803	0.00124647	0.0420389	Slc9b2	679958	Significant	TRUE	FALSE	Slc9b2
ENSRNOG00000003840	48.1577	1.9222	0.618768	3.1065	0.00189316	0.0556486	Slit2	360272	Significant	TRUE	FALSE	Slit2
ENSRNOG00000007377	14.5669	2.47643	1.2251	2.0214	0.0432381	0.421399	Slit3	83467	Significant	TRUE	FALSE	Slit3
ENSRNOG00000009209	205.757	1.26978	0.46908	2.70696	0.00679024	0.128354	Slitrk1	306147	Significant	TRUE	FALSE	Slitrk1
ENSRNOG00000003762	271.441	1.52967	0.596477	2.56451	0.010332	0.171735	Smarca1	317575	Significant	TRUE	FALSE	Smarca1
ENSRNOG00000049689	24.5651	2.71794	0.950267	2.86018	0.00423398	0.093718	Smim18	100909793	Significant	TRUE	FALSE	Smim18
ENSRNOG00000000257	825.604	1.54544	0.443583	3.48399	0.000493996	0.0216386	Smpd3	94338	Significant	TRUE	FALSE	Smpd3
ENSRNOG00000006037	521.648	2.07049	0.465188	4.45087	8.55222e-06	0.00129522	Snap25	25012	Significant	TRUE	FALSE	Snap25
ENSRNOG00000023861	771.427	1.64499	0.458631	3.58673	0.000334845	0.0168952	Snap91	65178	Significant	TRUE	FALSE	Snap91
ENSRNOG00000008656	364.72	2.50925	0.450138	5.57441	2.4837e-08	1.98944e-05	Snca	29219	Significant	TRUE	FALSE	Snca
ENSRNOG00000018039	1379.59	1.78743	0.504348	3.54405	0.000394029	0.0188428	Sncb	113893	Significant	TRUE	FALSE	Sncb
ENSRNOG00000004050	139.156	1.17686	0.598564	1.96614	0.0492829	0.451472	Snrk	170837	Significant	TRUE	FALSE	Snrk
ENSRNOG00000011944	182.534	1.09198	0.537344	2.03218	0.0421352	0.416992	Snx10	297096	Significant	TRUE	FALSE	Snx10
ENSRNOG00000009953	166.468	1.71369	0.572376	2.994	0.00275348	0.0726103	Snx16	64088	Significant	TRUE	FALSE	Snx16
ENSRNOG00000002294	47.0204	1.642	0.816763	2.01038	0.0443911	0.427435	Snx29	689142	Significant	TRUE	FALSE	Snx29
ENSRNOG00000026527	101.712	1.23235	0.534497	2.30563	0.0211312	0.275221	Snx32	361708	Significant	TRUE	FALSE	Snx32
ENSRNOG00000000316	122.91	1.39991	0.538891	2.59776	0.00938336	0.16229	Sobp	309860	Significant	TRUE	FALSE	Sobp
ENSRNOG00000016167	76.4437	2.27639	0.592107	3.84456	0.000120769	0.00850423	Spata2L	498963	Significant	TRUE	FALSE	Spata2L
ENSRNOG00000016388	143.421	2.65262	0.527905	5.0248	5.03948e-07	0.000157527	Sphkap	316561	Significant	TRUE	FALSE	Sphkap
ENSRNOG00000020636	198.673	1.92377	0.5784	3.32601	0.000880973	0.0328214	Spint2	292770	Significant	TRUE	FALSE	Spint2
ENSRNOG00000012747	86.8798	2.67838	0.566342	4.72927	2.25331e-06	0.000465781	Spock1	306759	Significant	TRUE	FALSE	Spock1
ENSRNOG00000061544	101.126	2.06554	0.564856	3.65676	0.000255425	0.0137543	Spock2	361840	Significant	TRUE	FALSE	Spock2
ENSRNOG00000029903	121.426	1.95966	0.569393	3.44167	0.00057813	0.0245341	Spock3	306404	Significant	TRUE	FALSE	Spock3
ENSRNOG00000015095	190.245	0.914164	0.46562	1.96333	0.0496084	0.452836	Spryd7	290303	Significant	TRUE	FALSE	Spryd7
ENSRNOG00000058842	1346.82	2.03628	0.470275	4.32998	1.49123e-05	0.00194292	Sptbn2	29211	Significant	TRUE	FALSE	Sptbn2
ENSRNOG00000055371	147.301	1.52793	0.56955	2.6827	0.00730301	0.135253	Sptbn4	308458	Significant	TRUE	FALSE	Sptbn4
ENSRNOG00000011475	114.763	1.30418	0.506943	2.57264	0.0100926	0.169523	Srcin1	56029	Significant	TRUE	FALSE	Srcin1
ENSRNOG00000001439	325.837	0.981036	0.469041	2.09158	0.0364763	0.38571	Srrm3	685890	Significant	TRUE	FALSE	Srrm3
ENSRNOG00000016213	252.058	1.38925	0.469071	2.96171	0.00305937	0.0771829	Ssbp2	361877	Significant	TRUE	FALSE	Ssbp2
ENSRNOG00000001837	537.56	1.3981	0.541957	2.57972	0.00988803	0.167247	Sst	24797	Significant	TRUE	FALSE	Sst
ENSRNOG00000048145	38.0401	1.76807	0.85637	2.06461	0.0389598	0.399915	Sstr1	25033	Significant	TRUE	FALSE	Sstr1
ENSRNOG00000002793	24.4395	1.83771	0.774957	2.37136	0.0177226	0.24589	Sstr2	54305	Significant	TRUE	FALSE	Sstr2
ENSRNOG00000004641	28.4258	3.41422	0.820304	4.16214	3.15285e-05	0.00315679	Sstr4	25555	Significant	TRUE	FALSE	Sstr4
ENSRNOG00000008209	135.022	1.43744	0.522201	2.75265	0.0059115	0.117278	St3gal1	362924	Significant	TRUE	FALSE	St3gal1
ENSRNOG00000017932	250.608	0.900785	0.448568	2.00814	0.0446289	0.428283	St3gal2	64442	Significant	TRUE	FALSE	St3gal2
ENSRNOG00000049676	28.7779	2.06892	0.765965	2.70107	0.00691174	0.129694	St6galnac5	365984	Significant	TRUE	FALSE	St6galnac5
ENSRNOG00000046984	645.41	0.963966	0.462622	2.0837	0.0371872	0.389054	St6galnac6	407765	Significant	TRUE	FALSE	St6galnac6
ENSRNOG00000042458	287.166	0.986263	0.475786	2.07291	0.0381803	0.395112	Stau2	171500	Significant	TRUE	FALSE	Stau2
ENSRNOG00000006962	250.044	0.992628	0.477924	2.07696	0.0378052	0.393013	Stk32c	365381	Significant	TRUE	FALSE	Stk32c
ENSRNOG00000011705	9680.74	1.90336	0.450056	4.22915	2.34571e-05	0.00256945	Stmn2	84510	Significant	TRUE	FALSE	Stmn2
ENSRNOG00000013657	5708.06	1.94469	0.505302	3.84857	0.000118808	0.00841239	Stmn3	29246	Significant	TRUE	FALSE	Stmn3
ENSRNOG00000053334	3062.43	1.85214	0.473468	3.91185	9.15917e-05	0.00702898	Stmn4	79423	Significant	TRUE	FALSE	Stmn4
ENSRNOG00000010728	202.235	1.03072	0.478046	2.15611	0.0310752	0.354324	Stradb	501146	Significant	TRUE	FALSE	Stradb
ENSRNOG00000019193	864.289	1.2514	0.471097	2.65636	0.00789895	0.144001	Stx1b	24923	Significant	TRUE	FALSE	Stx1b
ENSRNOG00000015670	1365.94	1.58433	0.464076	3.41393	0.000640323	0.0266078	Stx7	60466	Significant	TRUE	FALSE	Stx7
ENSRNOG00000015420	1320.68	1.76346	0.496614	3.55097	0.000383808	0.0186321	Stxbp1	25558	Significant	TRUE	FALSE	Stxbp1
ENSRNOG00000013351	267.508	0.966552	0.468551	2.06285	0.0391268	0.400246	Stxbp5	81022	Significant	TRUE	FALSE	Stxbp5
ENSRNOG00000021046	64.9904	1.75238	0.590734	2.96644	0.00301268	0.0766081	Sult2b1	292915	Significant	TRUE	FALSE	Sult2b1
ENSRNOG00000046975	1131.89	1.65169	0.48038	3.43829	0.000585409	0.0247611	Sult4a1	58953	Significant	TRUE	FALSE	Sult4a1
ENSRNOG00000021182	2918.81	1.19713	0.453955	2.63712	0.00836124	0.149453	Sv2a	117559	Significant	TRUE	FALSE	Sv2a
ENSRNOG00000011160	163.067	1.59634	0.521209	3.06277	0.00219297	0.0618191	Sv2b	117556	Significant	TRUE	FALSE	Sv2b
ENSRNOG00000010365	869.458	1.30538	0.50472	2.58634	0.00969998	0.165823	Syn1	24949	Significant	TRUE	FALSE	Syn1
ENSRNOG00000008157	160.324	2.07802	0.532133	3.90509	9.41909e-05	0.00718542	Syn2	29179	Significant	TRUE	FALSE	Syn2
ENSRNOG00000031536	58.8278	1.47171	0.5767	2.55196	0.010712	0.175556	Syndig1	362235	Significant	TRUE	FALSE	Syndig1
ENSRNOG00000000483	279.938	1.50365	0.508612	2.95638	0.00311274	0.0780657	Syngap1	192117	Significant	TRUE	FALSE	Syngap1
ENSRNOG00000012620	215.929	2.27656	0.531557	4.28281	1.84546e-05	0.00215012	Syngr3	302975	Significant	TRUE	FALSE	Syngr3
ENSRNOG00000008203	135.156	1.32653	0.615149	2.15644	0.0310493	0.354324	Synpr	66030	Significant	TRUE	FALSE	Synpr
ENSRNOG00000059720	503.027	2.58381	0.462777	5.58327	2.36044e-08	1.98944e-05	Syp	24804	Significant	TRUE	FALSE	Syp
ENSRNOG00000006426	2229.11	1.85757	0.422817	4.39331	1.11637e-05	0.00157224	Syt1	25716	Significant	TRUE	FALSE	Syt1
ENSRNOG00000008000	234.422	2.48891	0.551832	4.51026	6.4747e-06	0.00102444	Syt13	80977	Significant	TRUE	FALSE	Syt13
ENSRNOG00000056012	38.6562	1.72866	0.740287	2.33511	0.0195375	0.261605	Syt16	299142	Significant	TRUE	FALSE	Syt16
ENSRNOG00000019318	90.2394	1.96908	0.610207	3.2269	0.00125139	0.0420939	Syt3	25731	Significant	TRUE	FALSE	Syt3
ENSRNOG00000017333	2754.48	1.25936	0.425718	2.95821	0.00309434	0.0779118	Syt4	64440	Significant	TRUE	FALSE	Syt4
ENSRNOG00000018217	1001.34	1.69687	0.488355	3.47466	0.000511506	0.0222219	Syt5	54309	Significant	TRUE	FALSE	Syt5
ENSRNOG00000026432	51.1898	1.85317	0.704624	2.63001	0.00853811	0.151768	Syt7	59267	Significant	TRUE	FALSE	Syt7
ENSRNOG00000052204	59.4111	1.36043	0.669355	2.03245	0.0421084	0.416992	Tbc1d24	287110	Significant	TRUE	FALSE	Tbc1d24
ENSRNOG00000003496	254.527	1.20684	0.55616	2.16995	0.0300108	0.347623	Tbc1d9	304645	Significant	TRUE	FALSE	Tbc1d9
ENSRNOG00000005049	13.6664	2.06941	1.04125	1.98742	0.0468754	0.440759	Tbr1	680427	Significant	TRUE	FALSE	Tbr1
ENSRNOG00000046280	104.487	1.41935	0.534644	2.65476	0.00793637	0.144478	Tceal5	680282	Significant	TRUE	FALSE	Tceal5
ENSRNOG00000037645	22.5424	2.1922	0.893216	2.45428	0.0141166	0.213599	Tceal7	680319	Significant	TRUE	FALSE	Tceal7
ENSRNOG00000000012	6.37688	3.40988	1.65886	2.05555	0.0398257	0.403483	Tcf15	296272	Significant	TRUE	FALSE	Tcf15
ENSRNOG00000007748	19.297	2.1599	0.877106	2.46252	0.0137963	0.21108	Tex15	290803	Significant	TRUE	FALSE	Tex15
ENSRNOG00000006604	137.953	2.76636	0.511361	5.4098	6.3096e-08	3.11015e-05	Thy1	24832	Significant	TRUE	FALSE	Thy1
ENSRNOG00000016728	157.433	1.54232	0.529558	2.91248	0.00358575	0.0846316	Tiam2	100362710	Significant	TRUE	FALSE	Tiam2
ENSRNOG00000019914	383.487	1.70737	0.487169	3.50468	0.000457156	0.0203434	Tlcd3b	293493	Significant	TRUE	FALSE	Tlcd3b
ENSRNOG00000005882	175.205	1.02602	0.472162	2.17303	0.029778	0.346625	Tle1	362533	Significant	TRUE	FALSE	Tle1
ENSRNOG00000008034	492.015	1.76916	0.469085	3.77151	0.000162264	0.0101449	Tmeff1	63845	Significant	TRUE	FALSE	Tmeff1
ENSRNOG00000016623	273.212	1.50733	0.511528	2.94671	0.00321173	0.0790706	Tmeff2	363228	Significant	TRUE	FALSE	Tmeff2
ENSRNOG00000025235	11506	1.97298	0.518852	3.80259	0.000143188	0.00981339	Tmem130	304280	Significant	TRUE	FALSE	Tmem130
ENSRNOG00000021338	1825.61	1.8016	0.442382	4.0725	4.65109e-05	0.00419266	Tmem132a	338474	Significant	TRUE	FALSE	Tmem132a
ENSRNOG00000020489	98.4731	2.62128	0.566326	4.62857	3.68208e-06	0.000683906	Tmem145	292722	Significant	TRUE	FALSE	Tmem145
ENSRNOG00000002258	123.247	2.64771	0.508284	5.20913	1.89733e-07	7.15183e-05	Tmem150c	360916	Significant	TRUE	FALSE	Tmem150c
ENSRNOG00000049951	491.107	1.55624	0.502617	3.09627	0.00195973	0.056927	Tmem151a	309158	Significant	TRUE	FALSE	Tmem151a
ENSRNOG00000004757	19.6936	2.38375	0.826901	2.88275	0.00394218	0.0902195	Tmem158	117582	Significant	TRUE	FALSE	Tmem158
ENSRNOG00000016091	109.101	1.45038	0.540548	2.68317	0.00729279	0.135253	Tmem169	690294	Significant	TRUE	FALSE	Tmem169
ENSRNOG00000007907	166.825	1.09604	0.479316	2.28667	0.022215	0.284423	Tmem178a	362691	Significant	TRUE	FALSE	Tmem178a
ENSRNOG00000047635	505.987	1.35548	0.486783	2.78456	0.00535996	0.109909	Tmem178b	679651	Significant	TRUE	FALSE	Tmem178b
ENSRNOG00000037435	43.6602	1.59185	0.685637	2.32171	0.0202488	0.268642	Tmem196	500750	Significant	TRUE	FALSE	Tmem196
ENSRNOG00000047783	53.9386	1.9768	0.589587	3.35285	0.000799842	0.0315408	Tmem200a	498987	Significant	TRUE	FALSE	Tmem200a
ENSRNOG00000049880	72.8095	1.17961	0.557033	2.11766	0.0342036	0.375779	Tmem200c	501201	Significant	TRUE	FALSE	Tmem200c
ENSRNOG00000010646	735.627	1.22561	0.430299	2.84827	0.00439581	0.0962191	Tmem229b	503035	Significant	TRUE	FALSE	Tmem229b
ENSRNOG00000015201	47.3737	1.81581	0.608659	2.9833	0.00285158	0.0739177	Tmem266	501002	Significant	TRUE	FALSE	Tmem266
ENSRNOG00000001506	570.585	1.80495	0.432859	4.16982	3.04837e-05	0.00312543	Tmem35a	308134	Significant	TRUE	FALSE	Tmem35a
ENSRNOG00000022432	431.442	2.78585	0.483884	5.75726	8.54923e-09	1.09567e-05	Tmem59l	306349	Significant	TRUE	FALSE	Tmem59l
ENSRNOG00000011334	49.3149	2.18747	0.699872	3.12553	0.00177487	0.0536479	Tmem63c	314332	Significant	TRUE	FALSE	Tmem63c
ENSRNOG00000037661	1593.59	0.976492	0.473381	2.0628	0.0391315	0.400246	Tmsb15b2	286978	Significant	TRUE	FALSE	Tmsb15b2
ENSRNOG00000014310	88.2482	1.41475	0.556505	2.54221	0.0110153	0.178698	Tmtc4	290501	Significant	TRUE	FALSE	Tmtc4
ENSRNOG00000024852	960.364	1.22536	0.465085	2.63471	0.00842091	0.150101	Tmx4	296182	Significant	TRUE	FALSE	Tmx4
ENSRNOG00000011441	320.199	0.931342	0.442387	2.10526	0.0352684	0.380471	Tpd52	294900	Significant	TRUE	FALSE	Tpd52
ENSRNOG00000021091	115.525	1.24554	0.540896	2.30274	0.0212934	0.276771	Trank1	316022	Significant	TRUE	FALSE	Trank1
ENSRNOG00000039214	258.286	1.14253	0.488004	2.34124	0.01922	0.259288	Trappc14	288545	Significant	TRUE	FALSE	Trappc14
ENSRNOG00000055433	203.901	2.4419	0.472177	5.17158	2.32127e-07	8.49983e-05	Trim46	310641	Significant	TRUE	FALSE	Trim46
ENSRNOG00000019024	16.69	2.01274	0.997426	2.01793	0.0435985	0.423623	Trim67	307938	Significant	TRUE	FALSE	Trim67
ENSRNOG00000016070	38.475	1.7438	0.679842	2.56501	0.0103174	0.171724	Trpc3	60395	Significant	TRUE	FALSE	Trpc3
ENSRNOG00000003104	177.153	2.18828	0.508334	4.3048	1.67136e-05	0.00205962	Trpv2	29465	Significant	TRUE	FALSE	Trpv2
ENSRNOG00000013938	88.4925	1.36811	0.663573	2.06173	0.0392335	0.400594	Tshz3	308523	Significant	TRUE	FALSE	Tshz3
ENSRNOG00000018122	355.859	1.14846	0.532407	2.15711	0.0309971	0.354324	Tspan17	306771	Significant	TRUE	FALSE	Tspan17
ENSRNOG00000007957	74.3568	2.05953	0.598081	3.44355	0.000574122	0.024445	Tspoap1	287609	Significant	TRUE	FALSE	Tspoap1
ENSRNOG00000026770	80.8564	1.40506	0.567574	2.47555	0.0133031	0.20492	Tspy26	296280	Significant	TRUE	FALSE	Tspy26
ENSRNOG00000006278	22.6414	1.75429	0.860882	2.03778	0.0415717	0.41494	Tspyl5	314555	Significant	TRUE	FALSE	Tspyl5
ENSRNOG00000018416	287.135	1.23134	0.526491	2.33878	0.019347	0.260727	Ttbk1	316229	Significant	TRUE	FALSE	Ttbk1
ENSRNOG00000018850	1061.46	1.68288	0.536593	3.13624	0.00171131	0.0522714	Ttc9b	361528	Significant	TRUE	FALSE	Ttc9b
ENSRNOG00000010141	254.956	1.04913	0.466822	2.24739	0.0246152	0.303157	Ttll1	362969	Significant	TRUE	FALSE	Ttll1
ENSRNOG00000017209	5491.48	2.00936	0.440308	4.56353	5.03005e-06	0.000859535	Tubb3	246118	Significant	TRUE	FALSE	Tubb3
ENSRNOG00000006494	38.1458	1.6338	0.686926	2.37843	0.0173866	0.243021	Tubg2	680991	Significant	TRUE	FALSE	Tubg2
ENSRNOG00000013061	1040.78	1.43175	0.434809	3.29283	0.000991835	0.035606	Tusc3	290783	Significant	TRUE	FALSE	Tusc3
ENSRNOG00000025545	20.3374	1.79525	0.812804	2.20871	0.0271948	0.326033	Tvp23a	360467	Significant	TRUE	FALSE	Tvp23a
ENSRNOG00000000611	427.901	1.23923	0.436602	2.83835	0.0045348	0.0975135	Ube2d1	361831	Significant	TRUE	FALSE	Ube2d1
ENSRNOG00000004544	1194.45	0.97891	0.44575	2.1961	0.0280851	0.332353	Ube2e3	295686	Significant	TRUE	FALSE	Ube2e3
ENSRNOG00000011007	285.754	1.10591	0.500292	2.21052	0.0270691	0.325133	Ube2o	303689	Significant	TRUE	FALSE	Ube2o
ENSRNOG00000034075	518.291	1.70529	0.43763	3.89664	9.75382e-05	0.00735323	Ube2ql1	679949	Significant	TRUE	FALSE	Ube2ql1
ENSRNOG00000002343	8308.44	1.6339	0.488691	3.34343	0.000827494	0.0319432	Uchl1	29545	Significant	TRUE	FALSE	Uchl1
ENSRNOG00000018452	80.2284	1.5677	0.603835	2.59623	0.00942516	0.162794	Unc13a	64829	Significant	TRUE	FALSE	Unc13a
ENSRNOG00000011858	20.545	2.58512	0.845464	3.05763	0.00223092	0.0621781	Unc5d	306534	Significant	TRUE	FALSE	Unc5d
ENSRNOG00000032492	456.11	1.70756	0.539975	3.1623	0.0015653	0.0493596	Usp22	303201	Significant	TRUE	FALSE	Usp22
ENSRNOG00000015956	616.96	1.10247	0.432408	2.54961	0.0107844	0.176292	Usp29	361495	Significant	TRUE	FALSE	Usp29
ENSRNOG00000006989	4646.31	1.28831	0.450594	2.85914	0.00424795	0.0938444	Vamp2	24803	Significant	TRUE	FALSE	Vamp2
ENSRNOG00000003832	574.042	1.03982	0.425262	2.44513	0.01448	0.217812	Vash2	498309	Significant	TRUE	FALSE	Vash2
ENSRNOG00000011989	235.888	1.62855	0.483821	3.36601	0.000762651	0.030449	Vat1l	361414	Significant	TRUE	FALSE	Vat1l
ENSRNOG00000018808	83.071	1.15567	0.538114	2.14763	0.0317434	0.357804	Vip	117064	Significant	TRUE	FALSE	Vip
ENSRNOG00000006646	808.285	1.25501	0.420242	2.9864	0.00282279	0.0738303	Vopp1	362374	Significant	TRUE	FALSE	Vopp1
ENSRNOG00000005345	1214.55	1.82915	0.441641	4.14172	3.44707e-05	0.00337233	Vsnl1	24877	Significant	TRUE	FALSE	Vsnl1
ENSRNOG00000005180	37.5038	2.96736	0.701558	4.22968	2.34025e-05	0.00256945	Vstm2a	689106	Significant	TRUE	FALSE	Vstm2a
ENSRNOG00000017456	123.06	1.08346	0.522804	2.07239	0.0382287	0.395112	Vstm2b	361560	Significant	TRUE	FALSE	Vstm2b
ENSRNOG00000018338	48.6157	1.41613	0.675701	2.0958	0.0361	0.383312	Vwa1	298683	Significant	TRUE	FALSE	Vwa1
ENSRNOG00000047476	1508.53	1.27724	0.460428	2.77403	0.00553669	0.112811	Wasf1	294568	Significant	TRUE	FALSE	Wasf1
ENSRNOG00000039587	88.1331	1.21153	0.576548	2.10134	0.0356108	0.382235	Wdr13	317370	Significant	TRUE	FALSE	Wdr13
ENSRNOG00000048847	17.7933	2.22115	0.971955	2.28524	0.0222987	0.284801	Wdr17	364653	Significant	TRUE	FALSE	Wdr17
ENSRNOG00000016834	326.516	1.17067	0.531621	2.20207	0.02766	0.328669	Wdr37	307075	Significant	TRUE	FALSE	Wdr37
ENSRNOG00000020330	344.898	1.43307	0.490157	2.9237	0.00345896	0.0834346	Wdr47	310785	Significant	TRUE	FALSE	Wdr47
ENSRNOG00000018387	388.772	1.60236	0.553969	2.8925	0.00382184	0.0880948	Wdr7	66031	Significant	TRUE	FALSE	Wdr7
ENSRNOG00000005108	326.602	1.53133	0.465979	3.28626	0.00101528	0.0362448	Wfs1	83725	Significant	TRUE	FALSE	Wfs1
ENSRNOG00000004476	127.89	2.64976	0.507775	5.21837	1.80502e-07	7.01004e-05	Wif1	114557	Significant	TRUE	FALSE	Wif1
ENSRNOG00000009571	58.0443	2.6019	0.601817	4.3234	1.53643e-05	0.00194292	Wipf3	259242	Significant	TRUE	FALSE	Wipf3
ENSRNOG00000053045	27.1061	3.98711	1.00415	3.97064	7.16809e-05	0.00574164	Wscd2	360824	Significant	TRUE	FALSE	Wscd2
ENSRNOG00000001861	173.694	1.58103	0.523854	3.01807	0.00254391	0.0687821	Ydjc	287938	Significant	TRUE	FALSE	Ydjc
ENSRNOG00000055286	80.6713	3.97731	1.79705	2.21324	0.0268808	0.323479	Yif1b	292768	Significant	TRUE	FALSE	Yif1b
ENSRNOG00000001436	4517.44	0.92029	0.414066	2.22257	0.0262449	0.317915	Ywhag	56010	Significant	TRUE	FALSE	Ywhag
ENSRNOG00000055471	3301.31	1.29387	0.417815	3.09676	0.00195649	0.056927	Ywhah	25576	Significant	TRUE	FALSE	Ywhah
ENSRNOG00000004423	249.653	1.87456	0.561509	3.33844	0.000842505	0.0321356	Zbtb18	64619	Significant	TRUE	FALSE	Zbtb18
ENSRNOG00000022356	333.141	1.69318	0.58401	2.89923	0.0037408	0.0868517	Zc2hc1a	310244	Significant	TRUE	FALSE	Zc2hc1a
ENSRNOG00000013162	692.216	1.68359	0.443405	3.79695	0.000146487	0.00983766	Zcchc12	313436	Significant	TRUE	FALSE	Zcchc12
ENSRNOG00000055939	434.327	0.98605	0.445277	2.21447	0.0267967	0.32277	Zcchc18	102555659	Significant	TRUE	FALSE	Zcchc18
ENSRNOG00000003455	72.2296	1.16865	0.554896	2.10608	0.0351977	0.380029	Zfp13	287095	Significant	TRUE	FALSE	Zfp13
ENSRNOG00000011675	76.6697	1.32543	0.624349	2.1229	0.0337621	0.372732	Zfp40	690661	Significant	TRUE	FALSE	Zfp40
ENSRNOG00000024065	94.8488	1.47551	0.632656	2.33224	0.0196881	0.262663	Zfp575	308430	Significant	TRUE	FALSE	Zfp575
ENSRNOG00000033906	125.18	1.00945	0.507072	1.99075	0.0465087	0.438598	Zfp667	308326	Significant	TRUE	FALSE	Zfp667
ENSRNOG00000022391	39.4427	1.63385	0.819023	1.99487	0.0460568	0.436004	Zfp711	302327	Significant	TRUE	FALSE	Zfp711
ENSRNOG00000057416	29.2616	2.96829	1.0907	2.72145	0.00649968	0.123774	Zfp763	314586	Significant	TRUE	FALSE	Zfp763
ENSRNOG00000003707	201.758	1.3219	0.465433	2.84016	0.00450912	0.0974517	Zmym3	317260	Significant	TRUE	FALSE	Zmym3
ENSRNOG00000026861	29.7213	1.63599	0.779296	2.09932	0.0357884	0.382687	Zscan18	499083	Significant	TRUE	FALSE	Zscan18
ENSRNOG00000015525	66.8956	1.26911	0.548438	2.31405	0.0206649	0.272751	Zswim3	311630	Significant	TRUE	FALSE	Zswim3
ENSRNOG00000048682	5128.2	1.20866	0.410315	2.9457	0.00322229	0.0791129	Zwint	257644	Significant	TRUE	FALSE	Zwint
ENSRNOG00000008012	240.096	-1.52751	0.570855	-2.67584	0.00745431	0.13746	Abcb1a	170913	Significant	FALSE	TRUE		Abcb1a
ENSRNOG00000009244	2641.65	-0.915537	0.418626	-2.187	0.0287422	0.338227	Abhd4	364380	Significant	FALSE	TRUE		Abhd4
ENSRNOG00000003330	281.081	-0.955782	0.476545	-2.00565	0.0448938	0.428459	Acsf2	619561	Significant	FALSE	TRUE		Acsf2
ENSRNOG00000001607	44.5685	-3.5849	0.963199	-3.72187	0.000197756	0.0115202	Adamts1	79252	Significant	FALSE	TRUE		Adamts1
ENSRNOG00000027030	54.7033	-1.51592	0.672605	-2.2538	0.0242085	0.299557	Adm	25026	Significant	FALSE	TRUE		Adm
ENSRNOG00000018421	1095.63	-0.910647	0.428858	-2.12342	0.0337184	0.372732	Aen	361594	Significant	FALSE	TRUE		Aen
ENSRNOG00000019466	23.0253	-2.96507	0.972719	-3.04823	0.00230194	0.0630378	Agpat2	311821	Significant	FALSE	TRUE		Agpat2
ENSRNOG00000057569	181.644	-1.56208	0.634652	-2.46131	0.013843	0.211456	Ahnak	191572	Significant	FALSE	TRUE		Ahnak
ENSRNOG00000019549	316.758	-1.36968	0.560759	-2.44255	0.0145838	0.218349	Akap12	83425	Significant	FALSE	TRUE		Akap12
ENSRNOG00000010964	93.4151	-1.7028	0.617459	-2.75775	0.00582014	0.116508	Akap13	293024	Significant	FALSE	TRUE		Akap13
ENSRNOG00000047023	216.352	-1.07975	0.489406	-2.20625	0.0273662	0.32656	Aldh1l1	64392	Significant	FALSE	TRUE		Aldh1l1
ENSRNOG00000008990	27.1859	-1.72789	0.841543	-2.05324	0.0400491	0.405352	Amotl1	315430	Significant	FALSE	TRUE		Amotl1
ENSRNOG00000007545	102.615	-1.24231	0.623082	-1.99381	0.0461729	0.436395	Angptl4	362850	Significant	FALSE	TRUE		Angptl4
ENSRNOG00000002935	529.999	-0.960516	0.483493	-1.98662	0.0469646	0.440951	Ankrd40	690586	Significant	FALSE	TRUE		Ankrd40
ENSRNOG00000006995	356.892	-1.86305	0.636313	-2.92789	0.00341275	0.0826801	Ano6	315272	Significant	FALSE	TRUE		Ano6
ENSRNOG00000017469	240.093	-1.10237	0.519039	-2.12387	0.0336809	0.372732	Anxa1	25380	Significant	FALSE	TRUE		Anxa1
ENSRNOG00000010362	565.4	-1.64637	0.572867	-2.87391	0.00405428	0.0909838	Anxa2	56611	Significant	FALSE	TRUE		Anxa2
ENSRNOG00000002045	90.1495	-1.14801	0.577514	-1.98785	0.0468285	0.440642	Anxa3	25291	Significant	FALSE	TRUE		Anxa3
ENSRNOG00000000635	208.247	-1.12406	0.538152	-2.08875	0.0367306	0.387759	Arid5b	309728	Significant	FALSE	TRUE		Arid5b
ENSRNOG00000014653	30.1155	-2.06589	0.830674	-2.487	0.0128824	0.19988	Arl11	364396	Significant	FALSE	TRUE		Arl11
ENSRNOG00000000991	552.245	-1.22339	0.502085	-2.43662	0.0148253	0.219756	Arpc1b	54227	Significant	FALSE	TRUE		Arpc1b
ENSRNOG00000003745	253.908	-2.04421	0.470808	-4.34191	1.41248e-05	0.00188566	Atf3	25389	Significant	FALSE	TRUE		Atf3
ENSRNOG00000017801	8312.09	-0.899069	0.443017	-2.02942	0.0424153	0.417507	Atf4	79255	Significant	FALSE	TRUE		Atf4
ENSRNOG00000059461	34.5281	-1.82679	0.751953	-2.4294	0.015124	0.221772	B4galt1	24390	Significant	FALSE	TRUE		B4galt1
ENSRNOG00000020298	543.439	-1.70416	0.579282	-2.94185	0.00326258	0.0797799	Bag3	293524	Significant	FALSE	TRUE		Bag3
ENSRNOG00000003716	13.8588	-3.47907	1.3001	-2.67599	0.00745084	0.13746	Batf3	60462	Significant	FALSE	TRUE		Batf3
ENSRNOG00000006828	536.235	-1.52031	0.58981	-2.57763	0.00994794	0.1676	Baz1a	314126	Significant	FALSE	TRUE		Baz1a
ENSRNOG00000018798	6402.19	-0.874754	0.429732	-2.03558	0.0417926	0.415609	Bcan	25393	Significant	FALSE	TRUE		Bcan
ENSRNOG00000012906	3039.02	-0.865548	0.425185	-2.0357	0.0417805	0.415609	Bcas1	246755	Significant	FALSE	TRUE		Bcas1
ENSRNOG00000047300	49.8636	-2.72004	0.720358	-3.77595	0.000159396	0.0100968	Bdkrb2	25245	Significant	FALSE	TRUE		Bdkrb2
ENSRNOG00000055962	158.145	-1.51264	0.647494	-2.33614	0.0194838	0.261588	Bgn	25181	Significant	FALSE	TRUE		Bgn
ENSRNOG00000056024	131.517	-1.11115	0.515032	-2.15745	0.0309709	0.354324	Bnip2	300811	Significant	FALSE	TRUE		Bnip2
ENSRNOG00000012804	295.276	-1.26236	0.578689	-2.18142	0.0291522	0.341446	C1qc	362634	Significant	FALSE	TRUE		C1qc
ENSRNOG00000006197	2275.29	-0.91744	0.418808	-2.1906	0.0284807	0.335795	Calu	64366	Significant	FALSE	TRUE		Calu
ENSRNOG00000013668	109.757	-1.50007	0.662274	-2.26502	0.0235112	0.294253	Capg	297339	Significant	FALSE	TRUE		Capg
ENSRNOG00000006930	16.3029	-1.73443	0.867998	-1.9982	0.0456949	0.434515	Casq1	686019	Significant	FALSE	TRUE		Casq1
ENSRNOG00000010286	286.479	-1.10802	0.533656	-2.07628	0.0378677	0.393284	Cast	25403	Significant	FALSE	TRUE		Cast
ENSRNOG00000019778	667.755	-1.74364	0.487153	-3.57925	0.000344575	0.0173179	Cavin1	287710	Significant	FALSE	TRUE		Cavin1
ENSRNOG00000007159	208.938	-3.72129	0.707884	-5.25691	1.46494e-07	6.25823e-05	Ccl2	24770	Significant	FALSE	TRUE		Ccl2
ENSRNOG00000000239	73.8777	-2.9377	0.721589	-4.07115	4.67815e-05	0.00419266	Ccl7	287561	Significant	FALSE	TRUE		Ccl7
ENSRNOG00000014350	640.642	-3.26603	0.479135	-6.81651	9.32764e-12	3.98477e-08	Ccn1	83476	Significant	FALSE	TRUE		Ccn1
ENSRNOG00000049115	11.0733	-2.47309	1.1204	-2.20733	0.0272912	0.32656	Ccr5	117029	Significant	FALSE	TRUE		Ccr5
ENSRNOG00000033608	423.254	-0.864919	0.438491	-1.97249	0.048554	0.448643	Cd276	315716	Significant	FALSE	TRUE		Cd276
ENSRNOG00000007650	8125.25	-0.931176	0.469637	-1.98276	0.0473947	0.444338	Cd63	29186	Significant	FALSE	TRUE		Cd63
ENSRNOG00000038835	21.4104	-2.29889	0.867183	-2.65099	0.00802566	0.145483	Cd86	56822	Significant	FALSE	TRUE		Cd86
ENSRNOG00000008517	158.604	-1.36903	0.562577	-2.43351	0.0149534	0.220769	Cdc42ep1	315121	Significant	FALSE	TRUE		Cdc42ep1
ENSRNOG00000005410	111.049	-1.11103	0.515861	-2.15373	0.0312611	0.355414	Cdca7l	619566	Significant	FALSE	TRUE		Cdca7l
ENSRNOG00000000521	2276.91	-1.52446	0.416596	-3.65934	0.000252868	0.013732	Cdkn1a	114851	Significant	FALSE	TRUE		Cdkn1a
ENSRNOG00000006735	41.5825	-1.7272	0.716364	-2.41107	0.0159057	0.229817	Cdkn2b	25164	Significant	FALSE	TRUE		Cdkn2b
ENSRNOG00000017260	121.563	-1.10298	0.512188	-2.15347	0.0312818	0.355414	Cdr2	308958	Significant	FALSE	TRUE		Cdr2
ENSRNOG00000050869	181.638	-1.84082	0.543514	-3.3869	0.000706883	0.0288517	Cebpd	25695	Significant	FALSE	TRUE		Cebpd
ENSRNOG00000015859	175.38	-1.68597	0.527833	-3.19413	0.00140251	0.0456263	Chdh	290551	Significant	FALSE	TRUE		Chdh
ENSRNOG00000008885	77.7825	-1.21514	0.558898	-2.17416	0.0296928	0.346115	Chst11	314694	Significant	FALSE	TRUE		Chst11
ENSRNOG00000000572	388.83	-1.82296	0.544964	-3.3451	0.000822514	0.0319339	Chst3	84468	Significant	FALSE	TRUE		Chst3
ENSRNOG00000018752	46.6703	-2.76075	0.749039	-3.68572	0.000228053	0.0127075	Clcf1	365395	Significant	FALSE	TRUE		Clcf1
ENSRNOG00000029682	657.317	-1.31035	0.473136	-2.7695	0.0056143	0.11403	Clic1	406864	Significant	FALSE	TRUE		Clic1
ENSRNOG00000043044	189.11	-1.47559	0.538815	-2.73858	0.00617056	0.119821	Cnn2	690976	Significant	FALSE	TRUE		Cnn2
ENSRNOG00000017496	4016.44	-0.861508	0.434845	-1.98119	0.0475705	0.44566	Cnp	25275	Significant	FALSE	TRUE		Cnp
ENSRNOG00000001229	33.2747	-2.31101	0.821602	-2.81281	0.00491108	0.103376	Col18a1	85251	Significant	FALSE	TRUE		Col18a1
ENSRNOG00000020525	662.397	-0.918156	0.424899	-2.16088	0.0307045	0.35324	Col5a3	60379	Significant	FALSE	TRUE		Col5a3
ENSRNOG00000014456	287.316	-1.21025	0.471459	-2.56704	0.0102572	0.171166	Coq10b	301416	Significant	FALSE	TRUE		Coq10b
ENSRNOG00000004659	597.491	-1.37471	0.47039	-2.92248	0.00347253	0.083497	Creld2	362978	Significant	FALSE	TRUE		Creld2
ENSRNOG00000014900	274.39	-1.58332	0.457602	-3.46004	0.000540087	0.0231497	Crem	25620	Significant	FALSE	TRUE		Crem
ENSRNOG00000009878	245.873	-1.02988	0.494956	-2.08074	0.0374574	0.391562	Crtap	363158	Significant	FALSE	TRUE		Crtap
ENSRNOG00000033433	41.1389	-2.14532	0.727001	-2.95092	0.00316824	0.0786903	Csrnp1	363165	Significant	FALSE	TRUE		Csrnp1
ENSRNOG00000008937	2133.51	-0.997752	0.459876	-2.16961	0.0300363	0.347623	Csrp1	29276	Significant	FALSE	TRUE		Csrp1
ENSRNOG00000003622	24.7973	-1.96798	0.823963	-2.38844	0.0169203	0.24023	Cybb	66021	Significant	FALSE	TRUE		Cybb
ENSRNOG00000010747	508.272	-0.933644	0.43573	-2.14271	0.0321363	0.360963	Dap	64322	Significant	FALSE	TRUE		Dap
ENSRNOG00000010047	425.461	-1.47702	0.441238	-3.34744	0.000815612	0.0319339	Ddit4l	100363484	Significant	FALSE	TRUE		Ddit4l
ENSRNOG00000057125	1021.39	-0.970152	0.467871	-2.07355	0.0381214	0.395112	Ddr1	25678	Significant	FALSE	TRUE		Ddr1
ENSRNOG00000010352	369.332	-1.24133	0.457426	-2.71374	0.00665289	0.125943	Dnajc3	63880	Significant	FALSE	TRUE		Dnajc3
ENSRNOG00000023896	294.401	-1.00078	0.451632	-2.21593	0.0266963	0.322166	Dusp6	116663	Significant	FALSE	TRUE		Dusp6
ENSRNOG00000019422	306.259	-1.14032	0.494184	-2.30749	0.0210275	0.275221	Egr1	24330	Significant	FALSE	TRUE		Egr1
ENSRNOG00000000640	35.7351	-2.46386	0.76595	-3.21674	0.00129655	0.0431598	Egr2	114090	Significant	FALSE	TRUE		Egr2
ENSRNOG00000007584	173.475	-1.09926	0.487935	-2.25288	0.0242666	0.299905	Ehd4	192204	Significant	FALSE	TRUE		Ehd4
ENSRNOG00000028448	284.789	-0.991875	0.479697	-2.06771	0.0386672	0.39814	Elovl1	679532	Significant	FALSE	TRUE		Elovl1
ENSRNOG00000008676	146.314	-4.17299	1.74846	-2.38666	0.0170022	0.240243	Emp1	25314	Significant	FALSE	TRUE		Emp1
ENSRNOG00000017286	479.882	-0.874792	0.434907	-2.01145	0.0442782	0.42699	Ephx2	65030	Significant	FALSE	TRUE		Ephx2
ENSRNOG00000006450	91.8557	-1.28553	0.623087	-2.06317	0.0390967	0.400246	Erbb2	24337	Significant	FALSE	TRUE		Erbb2
ENSRNOG00000058186	190.104	-1.54365	0.653881	-2.36075	0.018238	0.250792	Errfi1	313729	Significant	FALSE	TRUE		Errfi1
ENSRNOG00000060753	58.6905	-1.5607	0.738025	-2.1147	0.0344557	0.376457	Esyt1	29579	Significant	FALSE	TRUE		Esyt1
ENSRNOG00000020792	238.366	-0.920282	0.460882	-1.99678	0.0458488	0.43505	Etv4	360635	Significant	FALSE	TRUE		Etv4
ENSRNOG00000001785	983.902	-1.02531	0.493173	-2.07901	0.0376164	0.39225	Etv5	303828	Significant	FALSE	TRUE		Etv5
ENSRNOG00000002072	111.749	-1.51149	0.530367	-2.84989	0.00437346	0.0959765	Eva1c	360695	Significant	FALSE	TRUE		Eva1c
ENSRNOG00000018003	16.3276	-2.88805	1.05986	-2.72494	0.00643139	0.123022	F2rl1	116677	Significant	FALSE	TRUE		F2rl1
ENSRNOG00000011800	381.838	-1.25767	0.497247	-2.52927	0.0114301	0.183109	F3	25584	Significant	FALSE	TRUE		F3
ENSRNOG00000011316	359.003	-1.44184	0.510518	-2.82427	0.00473882	0.100718	Fam167a	498533	Significant	FALSE	TRUE		Fam167a
ENSRNOG00000015622	51.4883	-1.57168	0.720014	-2.18285	0.029047	0.340592	Fbxo4	310363	Significant	FALSE	TRUE		Fbxo4
ENSRNOG00000015898	91.8508	-1.24934	0.629829	-1.98361	0.0472991	0.443767	Fer	301737	Significant	FALSE	TRUE		Fer
ENSRNOG00000017392	17.2687	-2.64266	0.921099	-2.86903	0.00411732	0.0916104	Fgf2	54250	Significant	FALSE	TRUE		Fgf2
ENSRNOG00000012881	71.6888	-1.76573	0.678094	-2.60395	0.0092155	0.160591	Fgl2	84586	Significant	FALSE	TRUE		Fgl2
ENSRNOG00000007541	93.6012	-1.7818	0.546477	-3.26052	0.00111207	0.0391546	Fhl3	313582	Significant	FALSE	TRUE		Fhl3
ENSRNOG00000054890	1235.17	-0.959269	0.465194	-2.06208	0.0391997	0.400594	Flna	293860	Significant	FALSE	TRUE		Flna
ENSRNOG00000007281	628.418	-2.59789	0.680034	-3.82024	0.000133323	0.00928623	Flnc	362332	Significant	FALSE	TRUE		Flnc
ENSRNOG00000008015	391.731	-1.89145	0.537393	-3.51968	0.000432064	0.0197762	Fos	314322	Significant	FALSE	TRUE		Fos
ENSRNOG00000020552	116.106	-3.64161	0.739063	-4.92733	8.336e-07	0.000233672	Fosl1	25445	Significant	FALSE	TRUE		Fosl1
ENSRNOG00000033316	96.5323	-1.19813	0.586853	-2.04162	0.0411897	0.412786	Foxo4	302415	Significant	FALSE	TRUE		Foxo4
ENSRNOG00000020881	832.277	-0.891851	0.43717	-2.04006	0.0413448	0.413965	Frmd8	309172	Significant	FALSE	TRUE		Frmd8
ENSRNOG00000006019	87.5623	-1.531	0.59059	-2.59232	0.009533	0.163993	G0s2	289388	Significant	FALSE	TRUE		G0s2
ENSRNOG00000019822	41.5115	-1.63953	0.788085	-2.0804	0.0374886	0.391568	Gadd45b	299626	Significant	FALSE	TRUE		Gadd45b
ENSRNOG00000013090	187.299	-1.81413	0.666576	-2.72157	0.00649728	0.123774	Gadd45g	291005	Significant	FALSE	TRUE		Gadd45g
ENSRNOG00000011039	19.3035	-1.79177	0.874874	-2.04803	0.0405569	0.40863	Gch1	29244	Significant	FALSE	TRUE		Gch1
ENSRNOG00000023778	72.0069	-1.93875	0.688508	-2.81588	0.00486443	0.102876	Gcnt2	306860	Significant	FALSE	TRUE		Gcnt2
ENSRNOG00000019661	69.8613	-1.39883	0.600226	-2.3305	0.0197798	0.263266	Gdf15	29455	Significant	FALSE	TRUE		Gdf15
ENSRNOG00000015160	63.7259	-2.48775	0.704373	-3.53187	0.000412632	0.019514	Gem	297902	Significant	FALSE	TRUE		Gem
ENSRNOG00000002919	40472.6	-1.06205	0.434687	-2.44326	0.0145551	0.218279	Gfap	24387	Significant	FALSE	TRUE		Gfap
ENSRNOG00000017438	146.225	-1.03355	0.495312	-2.08665	0.0369193	0.388153	Gfra1	25454	Significant	FALSE	TRUE		Gfra1
ENSRNOG00000018906	55.1826	-1.27892	0.649775	-1.96825	0.0490396	0.450971	Ghdc	303542	Significant	FALSE	TRUE		Ghdc
ENSRNOG00000014838	173.681	-1.73923	0.506794	-3.43182	0.000599536	0.0251923	Glipr2	679819	Significant	FALSE	TRUE		Glipr2
ENSRNOG00000002159	57.0246	-2.48698	0.778796	-3.19337	0.00140624	0.0456263	Gpat3	305166	Significant	FALSE	TRUE		Gpat3
ENSRNOG00000046660	44.3987	-1.8115	0.647375	-2.79822	0.00513852	0.106735	Gpc6	691984	Significant	FALSE	TRUE		Gpc6
ENSRNOG00000008816	1860.89	-0.984272	0.419917	-2.34397	0.0190797	0.257667	Gpnmb	113955	Significant	FALSE	TRUE		Gpnmb
ENSRNOG00000016217	300.694	-1.05884	0.526249	-2.01206	0.0442141	0.426692	Gtpbp4	114300	Significant	FALSE	TRUE		Gtpbp4
ENSRNOG00000004854	62.9934	-2.47971	0.78252	-3.16888	0.0015303	0.0487868	Has2	25694	Significant	FALSE	TRUE		Has2
ENSRNOG00000018646	1106.23	-2.49231	0.443144	-5.62415	1.86422e-08	1.70656e-05	Hbegf	25433	Significant	FALSE	TRUE		Hbegf
ENSRNOG00000006116	870.847	-1.546	0.493324	-3.13385	0.00172528	0.0525207	Hk2	25059	Significant	FALSE	TRUE		Hk2
ENSRNOG00000000488	155.762	-1.8046	0.541124	-3.33491	0.00085326	0.0324492	Hmga1	117062	Significant	FALSE	TRUE		Hmga1
ENSRNOG00000014117	4206.49	-1.52952	0.554123	-2.76025	0.00577567	0.115894	Hmox1	24451	Significant	FALSE	TRUE		Hmox1
ENSRNOG00000026963	6277.17	-0.920914	0.415356	-2.21717	0.0266117	0.321447	Hsp90b1	362862	Significant	FALSE	TRUE		Hsp90b1
ENSRNOG00000018294	6818.03	-1.59147	0.456845	-3.48361	0.000494702	0.0216386	Hspa5	25617	Significant	FALSE	TRUE		Hspa5
ENSRNOG00000023546	259.689	-1.63443	0.678524	-2.4088	0.016005	0.230595	Hspb1	24471	Significant	FALSE	TRUE		Hspb1
ENSRNOG00000022392	529.209	-1.00291	0.433555	-2.31324	0.0207096	0.27306	Hspb8	113906	Significant	FALSE	TRUE		Hspb8
ENSRNOG00000020679	154.593	-1.37524	0.536839	-2.56174	0.010415	0.172453	Icam1	25464	Significant	FALSE	TRUE		Icam1
ENSRNOG00000000827	128.168	-2.57696	0.665483	-3.87232	0.000107804	0.00789498	Ier3	294235	Significant	FALSE	TRUE		Ier3
ENSRNOG00000059406	221.047	-1.20441	0.460165	-2.61735	0.00886155	0.156432	Ier5	498256	Significant	FALSE	TRUE		Ier5
ENSRNOG00000024846	147.611	-1.13926	0.545549	-2.08828	0.0367721	0.387878	Ier5l	499772	Significant	FALSE	TRUE		Ier5l
ENSRNOG00000015078	200.968	-1.36355	0.590968	-2.30732	0.0210371	0.275221	Ifitm3	361673	Significant	FALSE	TRUE		Ifitm3
ENSRNOG00000050997	570.188	-0.904215	0.444056	-2.03627	0.0417237	0.415609	Ifrd1	29596	Significant	FALSE	TRUE		Ifrd1
ENSRNOG00000025946	87.5945	-1.20901	0.56128	-2.15403	0.0312378	0.355414	Igf2bp2	303824	Significant	FALSE	TRUE		Igf2bp2
ENSRNOG00000015441	108.399	-1.7906	0.632366	-2.83159	0.00463167	0.0989804	Il4r	25084	Significant	FALSE	TRUE		Il4r
ENSRNOG00000025406	91.217	-1.22033	0.592069	-2.06113	0.0392904	0.400594	Iqgap2	100360623	Significant	FALSE	TRUE		Iqgap2
ENSRNOG00000057451	109.205	-1.57847	0.65182	-2.42163	0.015451	0.225507	Itga5	315346	Significant	FALSE	TRUE		Itga5
ENSRNOG00000007905	139.812	-1.07083	0.511731	-2.09257	0.0363874	0.385087	Itga7	81008	Significant	FALSE	TRUE		Itga7
ENSRNOG00000013577	211.743	-1.24754	0.463611	-2.69092	0.00712547	0.132733	Kdelr3	315131	Significant	FALSE	TRUE		Kdelr3
ENSRNOG00000031364	1112.42	-0.945263	0.417666	-2.2632	0.0236231	0.294865	Kif1c	113886	Significant	FALSE	TRUE		Kif1c
ENSRNOG00000016299	138.211	-1.95096	0.520126	-3.75094	0.000176171	0.0106001	Klf4	114505	Significant	FALSE	TRUE		Klf4
ENSRNOG00000016885	310.167	-0.890855	0.450292	-1.97839	0.0478843	0.446316	Klf6	58954	Significant	FALSE	TRUE		Klf6
ENSRNOG00000051487	38.4258	-1.51735	0.772411	-1.96443	0.0494803	0.452278	Kremen1	114107	Significant	FALSE	TRUE		Kremen1
ENSRNOG00000003289	1093.49	-0.90408	0.418475	-2.16042	0.0307406	0.353337	Lap3	289668	Significant	FALSE	TRUE		Lap3
ENSRNOG00000011054	153.312	-1.41952	0.569329	-2.49332	0.0126555	0.197722	Laptm5	89783	Significant	FALSE	TRUE		Laptm5
ENSRNOG00000010319	83.6478	-1.51341	0.638004	-2.37211	0.0176869	0.245852	Lcp1	306071	Significant	FALSE	TRUE		Lcp1
ENSRNOG00000010645	1037.6	-1.64805	0.563765	-2.9233	0.00346342	0.0834346	Lgals3	83781	Significant	FALSE	TRUE		Lgals3
ENSRNOG00000007002	22.7701	-2.75482	0.983488	-2.80107	0.00509337	0.105969	Lif	60584	Significant	FALSE	TRUE		Lif
ENSRNOG00000018694	34.4428	-1.73197	0.773171	-2.24009	0.025085	0.306764	Lipg	291437	Significant	FALSE	TRUE		Lipg
ENSRNOG00000019638	1405.17	-1.12277	0.446232	-2.51611	0.011866	0.187724	Lmna	60374	Significant	FALSE	TRUE		Lmna
ENSRNOG00000021047	438.307	-0.874877	0.439047	-1.99267	0.0462971	0.436925	Lrrfip2	301035	Significant	FALSE	TRUE		Lrrfip2
ENSRNOG00000012886	67.7888	-2.90178	0.694346	-4.17915	2.92605e-05	0.00308715	Maff	366960	Significant	FALSE	TRUE		Maff
ENSRNOG00000027831	26.5706	-1.56622	0.743472	-2.10663	0.0351495	0.379828	Map7d3	317614	Significant	FALSE	TRUE		Map7d3
ENSRNOG00000007726	225.05	-1.19469	0.455383	-2.62349	0.00870346	0.154066	Mcam	78967	Significant	FALSE	TRUE		Mcam
ENSRNOG00000014336	200.779	-1.01136	0.477949	-2.11604	0.0343415	0.376457	Mcm5	291885	Significant	FALSE	TRUE		Mcm5
ENSRNOG00000046202	130.207	-1.1111	0.503607	-2.20629	0.0273639	0.32656	Metrnl	316842	Significant	FALSE	TRUE		Metrnl
ENSRNOG00000022533	57.5229	-1.44006	0.604201	-2.38341	0.0171529	0.240779	Micall2	288515	Significant	FALSE	TRUE		Micall2
ENSRNOG00000006778	78.5256	-1.12677	0.57283	-1.96703	0.0491803	0.451188	Mmp19	304608	Significant	FALSE	TRUE		Mmp19
ENSRNOG00000060846	97.9321	-1.38555	0.545212	-2.54131	0.0110437	0.178707	Morc4	315914	Significant	FALSE	TRUE		Morc4
ENSRNOG00000008159	364.895	-1.05787	0.456131	-2.31921	0.0203834	0.270149	Msantd3	362516	Significant	FALSE	TRUE		Msantd3
ENSRNOG00000032297	2414.95	-1.27357	0.424132	-3.00278	0.00267529	0.0712855	Msmo1	140910	Significant	FALSE	TRUE		Msmo1
ENSRNOG00000030118	836.519	-1.17224	0.482901	-2.4275	0.0152034	0.222682	Msn	81521	Significant	FALSE	TRUE		Msn
ENSRNOG00000004500	406.452	-1.07423	0.509002	-2.11047	0.034818	0.377838	Myc	24577	Significant	FALSE	TRUE		Myc
ENSRNOG00000015278	1145.62	-0.829649	0.419541	-1.97751	0.0479835	0.446779	Myl12a	501203	Significant	FALSE	TRUE		Myl12a
ENSRNOG00000061928	141.235	-1.89444	0.69147	-2.73973	0.00614895	0.119583	Myo1e	25484	Significant	FALSE	TRUE		Myo1e
ENSRNOG00000008415	290.477	-1.33809	0.465744	-2.87302	0.00406562	0.0909838	Nab2	314910	Significant	FALSE	TRUE		Nab2
ENSRNOG00000002126	154.813	-1.07734	0.537003	-2.0062	0.0448345	0.428459	Ncam2	288280	Significant	FALSE	TRUE		Ncam2
ENSRNOG00000001480	248.986	-1.38766	0.533105	-2.60297	0.0092419	0.160711	Ncf1	114553	Significant	FALSE	TRUE		Ncf1
ENSRNOG00000036829	31.9359	-1.63812	0.78038	-2.09913	0.0358052	0.382687	Nckap1l	315348	Significant	FALSE	TRUE		Nckap1l
ENSRNOG00000010897	1275.14	-0.856436	0.424782	-2.01618	0.0437813	0.424755	Nek6	360161	Significant	FALSE	TRUE		Nek6
ENSRNOG00000018681	6240.72	-1.30347	0.419439	-3.10766	0.00188572	0.0555571	Nes	25491	Significant	FALSE	TRUE		Nes
ENSRNOG00000001548	722.413	-1.1521	0.447437	-2.57488	0.0100275	0.168651	Nfe2l2	83619	Significant	FALSE	TRUE		Nfe2l2
ENSRNOG00000019311	151.535	-2.31555	0.662264	-3.49642	0.000471554	0.0208394	Nfkb2	309452	Significant	FALSE	TRUE		Nfkb2
ENSRNOG00000015845	734.766	-1.25274	0.525554	-2.38366	0.0171412	0.240779	Niban2	362115	Significant	FALSE	TRUE		Niban2
ENSRNOG00000005540	52.374	-1.55695	0.745858	-2.08746	0.0368465	0.388024	Nin	299117	Significant	FALSE	TRUE		Nin
ENSRNOG00000012728	123.575	-1.05453	0.537314	-1.9626	0.0496927	0.453282	Nkx2-2	366214	Significant	FALSE	TRUE		Nkx2-2
ENSRNOG00000007607	85.5605	-1.46609	0.534451	-2.74317	0.00608486	0.118753	Nr4a1	79240	Significant	FALSE	TRUE		Nr4a1
ENSRNOG00000010392	85.4597	-2.3406	0.697951	-3.35353	0.000797864	0.0315408	Nrg1	112400	Significant	FALSE	TRUE		Nrg1
ENSRNOG00000009243	603.827	-0.998831	0.449823	-2.2205	0.0263849	0.31931	Oaf	315594	Significant	FALSE	TRUE		Oaf
ENSRNOG00000033192	69.0506	-2.45944	0.893236	-2.7534	0.00589799	0.117278	Osmr	310132	Significant	FALSE	TRUE		Osmr
ENSRNOG00000001300	118.253	-1.0853	0.539207	-2.01277	0.0441389	0.426288	P2rx4	29659	Significant	FALSE	TRUE		P2rx4
ENSRNOG00000019283	15.5167	-2.12668	0.895514	-2.37481	0.0175578	0.244854	P2ry2	29597	Significant	FALSE	TRUE		P2ry2
ENSRNOG00000055751	16.8419	-2.60799	1.00878	-2.58528	0.00972996	0.165823	P3h2	288016	Significant	FALSE	TRUE		P3h2
ENSRNOG00000050655	233.924	-0.988174	0.489186	-2.02004	0.0433792	0.422438	P4ha1	64475	Significant	FALSE	TRUE		P4ha1
ENSRNOG00000023463	135.279	-1.07464	0.535829	-2.00557	0.0449018	0.428459	Parp9	303905	Significant	FALSE	TRUE		Parp9
ENSRNOG00000000606	73.8596	-1.45631	0.737376	-1.97499	0.0482688	0.447946	Pcdh15	690865	Significant	FALSE	TRUE		Pcdh15
ENSRNOG00000006228	555.769	-0.974151	0.460049	-2.1175	0.0342177	0.375779	Pdia4	116598	Significant	FALSE	TRUE		Pdia4
ENSRNOG00000050794	1297.35	-1.70866	0.481402	-3.54935	0.000386185	0.0186768	Pdlim4	24915	Significant	FALSE	TRUE		Pdlim4
ENSRNOG00000016419	114.26	-1.19369	0.605789	-1.97048	0.0487836	0.449469	Pdlim5	64353	Significant	FALSE	TRUE		Pdlim5
ENSRNOG00000013653	228.019	-1.17291	0.574515	-2.04156	0.0411948	0.412786	Pdlim7	286908	Significant	FALSE	TRUE		Pdlim7
ENSRNOG00000014961	2528.05	-1.12633	0.474746	-2.37248	0.017669	0.245852	Pdpn	54320	Significant	FALSE	TRUE		Pdpn
ENSRNOG00000006004	2481.44	-0.93984	0.45532	-2.06413	0.0390054	0.399915	Phc2	313038	Significant	FALSE	TRUE		Phc2
ENSRNOG00000004019	901.754	-1.84011	0.447522	-4.11177	3.92635e-05	0.00364639	Phlda1	29380	Significant	FALSE	TRUE		Phlda1
ENSRNOG00000056786	68.093	-1.96676	0.743535	-2.64514	0.00816563	0.146964	Piezo1	361430	Significant	FALSE	TRUE		Piezo1
ENSRNOG00000019018	381.053	-1.14199	0.552762	-2.06597	0.0388313	0.399407	Plat	25692	Significant	FALSE	TRUE		Plat
ENSRNOG00000003033	134.884	-1.02355	0.518221	-1.97512	0.0482544	0.447946	Plcd3	287745	Significant	FALSE	TRUE		Plcd3
ENSRNOG00000023781	428.385	-1.34877	0.545995	-2.4703	0.0135	0.207205	Plec	64204	Significant	FALSE	TRUE		Plec
ENSRNOG00000038297	45.9066	-1.38065	0.702607	-1.96504	0.0494099	0.452278	Plekhd1	500685	Significant	FALSE	TRUE		Plekhd1
ENSRNOG00000016558	272.027	-1.37556	0.477477	-2.88088	0.00396561	0.0902722	Pllp	64364	Significant	FALSE	TRUE		Pllp
ENSRNOG00000018770	152.397	-1.1394	0.553629	-2.05806	0.0395841	0.402515	Pmaip1	492821	Significant	FALSE	TRUE		Pmaip1
ENSRNOG00000022707	33.7218	-1.93258	0.687375	-2.81153	0.00493059	0.103591	Pmp2	688790	Significant	FALSE	TRUE		Pmp2
ENSRNOG00000010104	97.2693	-1.31632	0.612558	-2.1489	0.0316426	0.357565	Pofut1	311551	Significant	FALSE	TRUE		Pofut1
ENSRNOG00000019681	97.5704	-1.16291	0.545318	-2.13254	0.0329629	0.367613	Pold1	59294	Significant	FALSE	TRUE		Pold1
ENSRNOG00000020938	1427.93	-1.71038	0.455551	-3.75454	0.000173659	0.0105479	Ppp1r15a	171071	Significant	FALSE	TRUE		Ppp1r15a
ENSRNOG00000005289	66.0222	-1.56927	0.700687	-2.23962	0.0251156	0.306846	Prkd3	313834	Significant	FALSE	TRUE		Prkd3
ENSRNOG00000004666	24.9564	-1.71642	0.794763	-2.15967	0.0307985	0.35337	Prr5l	362171	Significant	FALSE	TRUE		Prr5l
ENSRNOG00000018369	45.1946	-1.41974	0.692155	-2.05119	0.0402483	0.406159	Prx	78960	Significant	FALSE	TRUE		Prx
ENSRNOG00000018809	689.105	-0.928303	0.432884	-2.14446	0.0319959	0.359701	Psmd5	296651	Significant	FALSE	TRUE		Psmd5
ENSRNOG00000010448	855.211	-1.00783	0.468542	-2.15099	0.031477	0.356999	Ptbp1	29497	Significant	FALSE	TRUE		Ptbp1
ENSRNOG00000049034	78.4587	-1.13892	0.5622	-2.02582	0.0427834	0.420055	Ptrh1	362113	Significant	FALSE	TRUE		Ptrh1
ENSRNOG00000012280	452.472	-1.96359	0.518472	-3.78727	0.000152312	0.00999672	Ptx3	689388	Significant	FALSE	TRUE		Ptx3
ENSRNOG00000019202	108.04	-2.11557	0.583604	-3.62502	0.000288945	0.015088	Pvr	25066	Significant	FALSE	TRUE		Pvr
ENSRNOG00000028872	302.62	-1.30841	0.506343	-2.58403	0.00976528	0.166204	Rai14	294804	Significant	FALSE	TRUE		Rai14
ENSRNOG00000013526	432.86	-1.11016	0.431915	-2.57032	0.0101604	0.169994	Rassf4	362423	Significant	FALSE	TRUE		Rassf4
ENSRNOG00000015986	100.199	-1.2205	0.584073	-2.08963	0.0366513	0.38724	Rassf8	312846	Significant	FALSE	TRUE		Rassf8
ENSRNOG00000033235	86.0667	-1.79669	0.60928	-2.94888	0.00318932	0.0789919	Relb	100360982	Significant	FALSE	TRUE		Relb
ENSRNOG00000002074	33.0533	-1.87949	0.775489	-2.42362	0.0153667	0.22456	Rest	83618	Significant	FALSE	TRUE		Rest
ENSRNOG00000027024	230.483	-2.34404	0.519538	-4.51178	6.42853e-06	0.00102444	Rgs16	360857	Significant	FALSE	TRUE		Rgs16
ENSRNOG00000054963	154.73	-1.25457	0.524972	-2.38978	0.0168584	0.239797	Rhbdd1	316557	Significant	FALSE	TRUE		Rhbdd1
ENSRNOG00000012630	1353.59	-0.923579	0.460096	-2.00736	0.0447112	0.428283	Rhoc	295342	Significant	FALSE	TRUE		Rhoc
ENSRNOG00000050223	114.916	-1.7771	0.580645	-3.06056	0.0022092	0.0618191	Rin1	207119	Significant	FALSE	TRUE		Rin1
ENSRNOG00000017787	257.645	-1.00273	0.466744	-2.14836	0.0316849	0.357565	Ripk1	306886	Significant	FALSE	TRUE		Ripk1
ENSRNOG00000004624	412.507	-1.31572	0.464214	-2.83429	0.00459271	0.0985933	Rnd3	295588	Significant	FALSE	TRUE		Rnd3
ENSRNOG00000013413	87.5334	-1.14504	0.542133	-2.11211	0.0346771	0.377191	Rorb	309288	Significant	FALSE	TRUE		Rorb
ENSRNOG00000030712	834.218	-0.94118	0.444467	-2.11755	0.0342135	0.375779	RT1-CE1	309603	Significant	FALSE	TRUE		RT1-CE1
ENSRNOG00000047706	176.971	-1.06304	0.539243	-1.97136	0.0486825	0.449183	RT1-CE2	414779	Significant	FALSE	TRUE		RT1-CE2
ENSRNOG00000023226	1930.06	-1.51163	0.473502	-3.19245	0.00141069	0.0456551	S100a10	81778	Significant	FALSE	TRUE		S100a10
ENSRNOG00000011647	12.0274	-2.32975	1.17171	-1.98834	0.0467742	0.440625	S100a6	85247	Significant	FALSE	TRUE		S100a6
ENSRNOG00000014524	1474.34	-1.83662	0.562403	-3.26567	0.00109206	0.038556	S1pr3	306792	Significant	FALSE	TRUE		S1pr3
ENSRNOG00000006916	150.93	-1.18116	0.513938	-2.29825	0.0215477	0.278231	Sardh	114123	Significant	FALSE	TRUE		Sardh
ENSRNOG00000013987	298.882	-1.34098	0.516786	-2.59484	0.0094634	0.163234	Sbno2	314619	Significant	FALSE	TRUE		Sbno2
ENSRNOG00000013552	967.143	-1.2773	0.440408	-2.90026	0.0037285	0.0867281	Scd	246074	Significant	FALSE	TRUE		Scd
ENSRNOG00000022229	180.546	-0.986981	0.485865	-2.03139	0.0422156	0.417144	Sdad1	289504	Significant	FALSE	TRUE		Sdad1
ENSRNOG00000014297	2291.93	-1.28586	0.421087	-3.05366	0.00226068	0.0621781	Sdc4	24771	Significant	FALSE	TRUE		Sdc4
ENSRNOG00000008411	264.641	-1.0833	0.494256	-2.19179	0.0283948	0.335399	Sec23b	362226	Significant	FALSE	TRUE		Sec23b
ENSRNOG00000006526	629.992	-1.07502	0.505385	-2.12713	0.0334095	0.370731	Sema3c	296787	Significant	FALSE	TRUE		Sema3c
ENSRNOG00000049507	150.647	-1.02589	0.489857	-2.09427	0.0362362	0.384121	Septin10	309891	Significant	FALSE	TRUE		Septin10
ENSRNOG00000001414	58.4406	-4.56537	1.97767	-2.30846	0.0209736	0.275221	Serpine1	24617	Significant	FALSE	TRUE		Serpine1
ENSRNOG00000016831	3642.92	-0.965061	0.431918	-2.23436	0.0254593	0.310158	Serpinh1	29345	Significant	FALSE	TRUE		Serpinh1
ENSRNOG00000024363	334.297	-1.50674	0.486615	-3.09637	0.00195904	0.056927	Sertad1	361526	Significant	FALSE	TRUE		Sertad1
ENSRNOG00000037871	658.328	-0.960548	0.446865	-2.14952	0.0315928	0.357364	Sfxn5	261737	Significant	FALSE	TRUE		Sfxn5
ENSRNOG00000005275	66.3348	-1.38969	0.617049	-2.25216	0.0243121	0.300177	Shmt1	287379	Significant	FALSE	TRUE		Shmt1
ENSRNOG00000019651	417.21	-1.20698	0.494994	-2.43838	0.0147531	0.219345	Slc12a4	29501	Significant	FALSE	TRUE		Slc12a4
ENSRNOG00000015948	498.415	-1.06458	0.440591	-2.41625	0.0156815	0.227688	Slc1a5	292657	Significant	FALSE	TRUE		Slc1a5
ENSRNOG00000017693	31.5827	-1.38175	0.697614	-1.98068	0.0476266	0.44586	Slc2a5	65197	Significant	FALSE	TRUE		Slc2a5
ENSRNOG00000013631	41.0347	-1.57519	0.772993	-2.03779	0.0415714	0.41494	Slc31a2	298091	Significant	FALSE	TRUE		Slc31a2
ENSRNOG00000059463	1518.59	-1.10455	0.413753	-2.66959	0.00759433	0.13924	Slc39a1	361986	Significant	FALSE	TRUE		Slc39a1
ENSRNOG00000014347	330.973	-0.933623	0.454795	-2.05284	0.0400877	0.405352	Slc4a2	24780	Significant	FALSE	TRUE		Slc4a2
ENSRNOG00000003134	2035.27	-1.69642	0.695549	-2.43897	0.0147292	0.219345	Slc4a4	84484	Significant	FALSE	TRUE		Slc4a4
ENSRNOG00000010971	579.506	-1.19765	0.505396	-2.36973	0.017801	0.246486	Snx18	310097	Significant	FALSE	TRUE		Snx18
ENSRNOG00000011305	512.113	-1.05287	0.508504	-2.07052	0.0384033	0.396278	Sox10	29361	Significant	FALSE	TRUE		Sox10
ENSRNOG00000011777	137.656	-1.07031	0.514898	-2.07869	0.0376457	0.39225	Spag5	252918	Significant	FALSE	TRUE		Spag5
ENSRNOG00000012840	9123.54	-0.830212	0.41218	-2.0142	0.0439888	0.425479	Sparc	24791	Significant	FALSE	TRUE		Sparc
ENSRNOG00000010626	126.278	-3.31839	0.584009	-5.68209	1.33056e-08	1.38117e-05	Sphk1	170897	Significant	FALSE	TRUE		Sphk1
ENSRNOG00000043451	337.463	-1.40295	0.532722	-2.63354	0.00844989	0.150408	Spp1	25353	Significant	FALSE	TRUE		Spp1
ENSRNOG00000010058	682.408	-0.860875	0.431865	-1.99339	0.0462191	0.436509	Spry2	306141	Significant	FALSE	TRUE		Spry2
ENSRNOG00000013851	137.371	-1.73393	0.53374	-3.24864	0.00115959	0.040494	Spry4	291610	Significant	FALSE	TRUE		Spry4
ENSRNOG00000017212	247.016	-1.29397	0.483482	-2.67636	0.00744264	0.13746	Spsb1	313722	Significant	FALSE	TRUE		Spsb1
ENSRNOG00000015125	287.366	-0.997593	0.472162	-2.11282	0.0346165	0.377191	Spsb2	297592	Significant	FALSE	TRUE		Spsb2
ENSRNOG00000004603	219.138	-1.19875	0.572762	-2.09293	0.0363554	0.385067	Srgap1	314903	Significant	FALSE	TRUE		Srgap1
ENSRNOG00000019742	1146.26	-1.39831	0.5088	-2.74826	0.00599128	0.11813	Stat3	25125	Significant	FALSE	TRUE		Stat3
ENSRNOG00000002218	212.628	-1.44504	0.483593	-2.98813	0.00280692	0.0737162	Stbd1	305234	Significant	FALSE	TRUE		Stbd1
ENSRNOG00000020729	132.738	-1.27377	0.510051	-2.49734	0.012513	0.196716	Stc2	63878	Significant	FALSE	TRUE		Stc2
ENSRNOG00000025679	593.482	-1.10197	0.434567	-2.53579	0.0112193	0.180867	Stk40	360230	Significant	FALSE	TRUE		Stk40
ENSRNOG00000019147	1146.65	-0.85988	0.4225	-2.03522	0.0418291	0.415609	Stom	296655	Significant	FALSE	TRUE		Stom
ENSRNOG00000045941	717.376	-1.24188	0.584843	-2.12345	0.0337165	0.372732	Susd6	678893	Significant	FALSE	TRUE		Susd6
ENSRNOG00000050547	64.2047	-1.22274	0.617575	-1.9799	0.0477144	0.445967	Syngr2	89815	Significant	FALSE	TRUE		Syngr2
ENSRNOG00000019780	38.7888	-2.11419	0.867031	-2.43843	0.0147513	0.219345	Sypl2	362018	Significant	FALSE	TRUE		Sypl2
ENSRNOG00000017259	341.591	-1.04988	0.445651	-2.35584	0.018481	0.252176	Tacc3	360962	Significant	FALSE	TRUE		Tacc3
ENSRNOG00000017628	2203.24	-0.952159	0.450938	-2.11151	0.0347288	0.377191	Tagln	25123	Significant	FALSE	TRUE		Tagln
ENSRNOG00000008301	633.634	-1.07171	0.449617	-2.38361	0.0171438	0.240779	Tagln2	304983	Significant	FALSE	TRUE		Tagln2
ENSRNOG00000002180	217.572	-1.34675	0.541741	-2.48596	0.0129204	0.200227	Tbc1d1	360937	Significant	FALSE	TRUE		Tbc1d1
ENSRNOG00000014666	100.172	-1.17345	0.594657	-1.97331	0.0484598	0.448275	Tfeb	316214	Significant	FALSE	TRUE		Tfeb
ENSRNOG00000010513	23.3246	-3.36631	1.00361	-3.35421	0.00079593	0.0315408	Tfpi2	286926	Significant	FALSE	TRUE		Tfpi2
ENSRNOG00000020652	81.9025	-1.18569	0.572798	-2.07	0.0384526	0.396467	Tgfb1	59086	Significant	FALSE	TRUE		Tgfb1
ENSRNOG00000015906	142.434	-1.54796	0.544405	-2.8434	0.00446345	0.0966276	Tgif1	316742	Significant	FALSE	TRUE		Tgif1
ENSRNOG00000010208	1032.24	-1.60412	0.540209	-2.96945	0.00298332	0.0763361	Timp1	116510	Significant	FALSE	TRUE		Timp1
ENSRNOG00000016630	458.703	-1.02314	0.457989	-2.23398	0.0254843	0.310167	Tln1	313494	Significant	FALSE	TRUE		Tln1
ENSRNOG00000014797	676.058	-1.97178	0.559875	-3.52183	0.000428575	0.0197576	Tmbim1	316516	Significant	FALSE	TRUE		Tmbim1
ENSRNOG00000002434	396.75	-1.23324	0.446411	-2.76258	0.00573471	0.115742	Tmem100	497979	Significant	FALSE	TRUE		Tmem100
ENSRNOG00000000700	13.6835	-2.17849	1.01335	-2.14979	0.0315722	0.357364	Tmem119	304581	Significant	FALSE	TRUE		Tmem119
ENSRNOG00000007519	681.718	-0.939132	0.45301	-2.0731	0.0381634	0.395112	Tmem43	362401	Significant	FALSE	TRUE		Tmem43
ENSRNOG00000003310	27.0392	-1.92551	0.809216	-2.37947	0.0173374	0.242837	Tmem63a	289318	Significant	FALSE	TRUE		Tmem63a
ENSRNOG00000003546	497.263	-2.61638	0.556732	-4.69952	2.60769e-06	0.000514157	Tnfrsf12a	302965	Significant	FALSE	TRUE		Tnfrsf12a
ENSRNOG00000031312	949.234	-1.11215	0.456453	-2.43651	0.0148299	0.219756	Tnfrsf1a	25625	Significant	FALSE	TRUE		Tnfrsf1a
ENSRNOG00000053047	644.135	-0.951824	0.468263	-2.03267	0.0420858	0.416992	Top2a	360243	Significant	FALSE	TRUE		Top2a
ENSRNOG00000004100	68.2183	-1.6241	0.642461	-2.52794	0.0114735	0.183575	Trib1	78969	Significant	FALSE	TRUE		Trib1
ENSRNOG00000008215	320.861	-1.83898	0.515308	-3.56871	0.000358747	0.0176835	Trim47	690374	Significant	FALSE	TRUE		Trim47
ENSRNOG00000027784	1006.73	-1.08846	0.444749	-2.44737	0.0143904	0.216974	Tsku	308843	Significant	FALSE	TRUE		Tsku
ENSRNOG00000054360	299.04	-1.26142	0.529008	-2.38451	0.0171021	0.240779	Tspan11	312727	Significant	FALSE	TRUE		Tspan11
ENSRNOG00000021438	280.723	-1.20889	0.524133	-2.30646	0.0210851	0.275221	Tuba1c	300218	Significant	FALSE	TRUE		Tuba1c
ENSRNOG00000018371	1591.35	-1.7688	0.455327	-3.88469	0.000102459	0.00759024	Tubb6	307351	Significant	FALSE	TRUE		Tubb6
ENSRNOG00000020923	63.446	-1.36145	0.674074	-2.01974	0.0434107	0.422438	Tuft1	365864	Significant	FALSE	TRUE		Tuft1
ENSRNOG00000002926	285.331	-0.983399	0.488461	-2.01326	0.044087	0.426108	Uap1	498272	Significant	FALSE	TRUE		Uap1
ENSRNOG00000010765	430.756	-1.32843	0.586515	-2.26495	0.0235158	0.294253	Vcl	305679	Significant	FALSE	TRUE		Vcl
ENSRNOG00000001416	456.083	-1.57107	0.601732	-2.61091	0.00903008	0.158969	Vgf	29461	Significant	FALSE	TRUE		Vgf
ENSRNOG00000018087	7085.24	-0.872075	0.434653	-2.00637	0.0448167	0.428459	Vim	81818	Significant	FALSE	TRUE		Vim
ENSRNOG00000007864	63.0489	-1.38199	0.610241	-2.26466	0.0235339	0.294253	Vrk2	360991	Significant	FALSE	TRUE		Vrk2
ENSRNOG00000000195	29.8532	-3.5389	0.934199	-3.78817	0.000151764	0.00999672	Vwa5a	301097	Significant	FALSE	TRUE		Vwa5a
ENSRNOG00000009805	88.7486	-1.42981	0.678475	-2.10738	0.0350843	0.379697	Wasf2	313024	Significant	FALSE	TRUE		Wasf2
ENSRNOG00000027355	252.834	-1.08505	0.515747	-2.10385	0.0353919	0.381161	Wdr36	688637	Significant	FALSE	TRUE		Wdr36
ENSRNOG00000026316	554.591	-0.856086	0.435221	-1.96702	0.0491814	0.451188	Wdr43	362703	Significant	FALSE	TRUE		Wdr43
ENSRNOG00000016617	39.5315	-2.04822	0.832791	-2.45946	0.0139145	0.211516	Wwtr1	295062	Significant	FALSE	TRUE		Wwtr1
ENSRNOG00000013948	155.311	-1.30958	0.620925	-2.10907	0.0349383	0.378823	Zc3hav1	252832	Significant	FALSE	TRUE		Zc3hav1
ENSRNOG00000058388	53.9379	-1.63613	0.680757	-2.4034	0.0162436	0.232861	Zfp36	79426	Significant	FALSE	TRUE		Zfp36
ENSRNOG00000000024	536.466	0.20788	0.494463	0.420415	0.674182	0.996577	Hebp1	362454	Not Significant	FALSE	FALSE
ENSRNOG00000000033	380.299	0.842278	0.457506	1.84102	0.0656183	0.519755	Tmcc2	305095	Not Significant	TRUE	FALSE
ENSRNOG00000000034	73.2835	-0.433417	0.545772	-0.794136	0.427116	0.96597	Nuak2	289419	Not Significant	FALSE	FALSE
ENSRNOG00000000041	33.0613	0.325181	0.653536	0.497571	0.618786	0.992555	Slc26a1	64076	Not Significant	FALSE	FALSE
ENSRNOG00000000042	54.3193	1.15698	0.829266	1.39519	0.162958	0.766443	Xpr1	289424	Not Significant	TRUE	FALSE
ENSRNOG00000000043	61.1648	-0.306023	0.657312	-0.465567	0.641525	0.995282	Idua	360904	Not Significant	FALSE	FALSE
ENSRNOG00000000044	91.5672	-0.209446	0.5355	-0.391122	0.695707	0.997439	Tmem175	305623	Not Significant	FALSE	FALSE
ENSRNOG00000000047	471.396	-0.852587	0.451297	-1.88919	0.0588661	0.495031	Cd82	83628	Not Significant	FALSE	TRUE
ENSRNOG00000000048	493.449	-0.0799169	0.458832	-0.174175	0.861728	0.999906	Gak	81659	Not Significant	FALSE	FALSE
ENSRNOG00000000054	631.619	0.823102	0.492507	1.67125	0.0946722	0.625012	Abhd8	306338	Not Significant	TRUE	FALSE
ENSRNOG00000000062	62.1941	0.212838	0.58253	0.365369	0.714836	0.999778	Pcgf3	305624	Not Significant	FALSE	FALSE
ENSRNOG00000000064	6844.22	0.444642	0.56251	0.790459	0.42926	0.966911	Atp5me	140608	Not Significant	FALSE	FALSE
ENSRNOG00000000066	85.2191	-0.201497	0.539061	-0.373792	0.708559	0.99817	Fbxo28	305105	Not Significant	FALSE	FALSE
ENSRNOG00000000068	1085.75	-0.310203	0.424095	-0.731447	0.464506	0.976866	Ppp2r5a	312754	Not Significant	FALSE	FALSE
ENSRNOG00000000070	24.3094	0.757498	0.989816	0.765292	0.444098	0.971821	Dr1	289881	Not Significant	TRUE	FALSE
ENSRNOG00000000073	28.3228	-1.86864	0.987118	-1.89303	0.0583544	0.491696	Tmed5	289883	Not Significant	FALSE	TRUE
ENSRNOG00000000075	508.769	0.0345552	0.566853	0.0609597	0.951391	0.999906	Mtf2	360905	Not Significant	FALSE	FALSE
ENSRNOG00000000081	15.5544	-0.932833	1.02937	-0.906218	0.36482	0.948577	Antxr2	305633	Not Significant	FALSE	TRUE
ENSRNOG00000000082	109.22	0.0374318	0.643216	0.0581947	0.953594	0.999906	Hltf	295568	Not Significant	FALSE	FALSE
ENSRNOG00000000091	45.1532	0.0598699	0.68562	0.0873223	0.930415	0.999906	Smad9	85435	Not Significant	FALSE	FALSE
ENSRNOG00000000095	250.25	-0.437327	0.448028	-0.976115	0.329007	0.928535	Gpr89b	362003	Not Significant	FALSE	FALSE
ENSRNOG00000000098	453.741	-0.0557833	0.460534	-0.121127	0.90359	0.999906	Rnf115	362002	Not Significant	FALSE	FALSE
ENSRNOG00000000104	499.607	-0.234905	0.445576	-0.527193	0.59806	0.992228	Thoc3	290519	Not Significant	FALSE	FALSE
ENSRNOG00000000105	1027.3	0.706419	0.497498	1.41994	0.155624	0.757245	Cplx2	116657	Not Significant	TRUE	FALSE
ENSRNOG00000000108	248.995	-0.519136	0.456304	-1.1377	0.255247	0.882301	Aga	290923	Not Significant	FALSE	FALSE
ENSRNOG00000000111	269.049	0.11391	0.519019	0.219472	0.826282	0.999906	Coprs	290925	Not Significant	FALSE	FALSE
ENSRNOG00000000112	372.529	-0.0957646	0.461158	-0.207661	0.835494	0.999906	Champ1	306647	Not Significant	FALSE	FALSE
ENSRNOG00000000113	26.3619	-0.151186	0.738138	-0.20482	0.837712	0.999906	Elac1	307604	Not Significant	FALSE	FALSE
ENSRNOG00000000121	85.4366	-0.303624	0.538659	-0.563667	0.572981	0.987538	Pigv	366478	Not Significant	FALSE	FALSE
ENSRNOG00000000122	461.267	-0.808807	0.440836	-1.83471	0.0665485	0.523791	Ak2	24184	Not Significant	FALSE	TRUE
ENSRNOG00000000123	332.753	0.464449	0.504864	0.919948	0.3576	0.943781	Rnf19b	313806	Not Significant	FALSE	FALSE
ENSRNOG00000000127	217.532	-0.0521932	0.521163	-0.100148	0.920227	0.999906	Kpna6	362607	Not Significant	FALSE	FALSE
ENSRNOG00000000130	524.638	-0.122953	0.506897	-0.242561	0.808345	0.999906	Dnajb5	313811	Not Significant	FALSE	FALSE
ENSRNOG00000000133	2243.84	-0.0214979	0.470398	-0.0457014	0.963548	0.999906	Txndc15	307180	Not Significant	FALSE	FALSE
ENSRNOG00000000137	7.58601	0.219017	1.28175	0.170873	0.864324	0.999906	Ly86	291359	Not Significant	FALSE	FALSE
ENSRNOG00000000142	94.9094	0.0108528	0.517785	0.0209601	0.983277	0.999906	Plxdc2	361282	Not Significant	FALSE	FALSE
ENSRNOG00000000145	110.914	-1.26674	0.647011	-1.95783	0.0502501	0.457195	Pik3r3	60664	Not Significant	FALSE	TRUE
ENSRNOG00000000150	378.429	-0.550867	0.504688	-1.0915	0.275053	0.900685	Dnajc1	100360412	Not Significant	FALSE	FALSE
ENSRNOG00000000155	48.5004	-0.493669	0.740745	-0.666449	0.505124	0.980524	Cog3	361073	Not Significant	FALSE	FALSE
ENSRNOG00000000157	672.034	0.0486186	0.426694	0.113943	0.909283	0.999906	Atg12	361321	Not Significant	FALSE	FALSE
ENSRNOG00000000158	964.977	0.438982	0.441836	0.993541	0.320446	0.925125	Cdo1	81718	Not Significant	FALSE	FALSE
ENSRNOG00000000161	28.1933	-1.39499	0.896409	-1.55619	0.119662	0.681091	Chm	24942	Not Significant	FALSE	TRUE
ENSRNOG00000000164	1951.04	0.12996	0.603278	0.215424	0.829437	0.999906	Lamp2	24944	Not Significant	FALSE	FALSE
ENSRNOG00000000166	40.0105	-0.0596707	0.683802	-0.0872632	0.930462	0.999906	Apex2	317628	Not Significant	FALSE	FALSE
ENSRNOG00000000168	1400.37	0.244988	0.521857	0.469455	0.638745	0.99509	Gatm	81660	Not Significant	FALSE	FALSE
ENSRNOG00000000169	42.7764	-0.168303	0.621298	-0.27089	0.786476	0.999906	Afg2b	691729	Not Significant	FALSE	FALSE
ENSRNOG00000000170	315.87	0.387138	0.522763	0.740561	0.458959	0.976599	Slc30a4	64469	Not Significant	FALSE	FALSE
ENSRNOG00000000172	24.9331	-1.65745	0.868627	-1.90813	0.0563749	0.48231	Sqor	691966	Not Significant	FALSE	TRUE
ENSRNOG00000000177	30.3731	-0.129465	0.703562	-0.184013	0.854003	0.999906	Plpp2	246115	Not Significant	FALSE	FALSE
ENSRNOG00000000185	1042.03	-0.0907492	0.512399	-0.177106	0.859425	0.999906	Mpst	192172	Not Significant	FALSE	FALSE
ENSRNOG00000000186	2228.56	-0.377269	0.486509	-0.775462	0.438067	0.971803	Tst	25274	Not Significant	FALSE	FALSE
ENSRNOG00000000204	635.66	-0.373098	0.501119	-0.744531	0.456555	0.975944	Syncrip	363113	Not Significant	FALSE	FALSE
ENSRNOG00000000219	353.163	-0.415126	0.445385	-0.932062	0.351304	0.940869	Ano10	301111	Not Significant	FALSE	FALSE
ENSRNOG00000000221	226.761	0.263371	0.468285	0.562415	0.573833	0.987538	Abhd5	316122	Not Significant	FALSE	FALSE
ENSRNOG00000000230	161.204	-0.0471304	0.48805	-0.0965687	0.923069	0.999906	Lmf1	360495	Not Significant	FALSE	FALSE
ENSRNOG00000000231	907.433	0.309383	0.472601	0.654638	0.512701	0.981163	Kctd17	300317	Not Significant	FALSE	FALSE
ENSRNOG00000000236	431.882	0.0155485	0.466208	0.0333509	0.973395	0.999906	Zfp207	303763	Not Significant	FALSE	FALSE
ENSRNOG00000000237	23.5578	0.0755191	0.83894	0.0900173	0.928273	0.999906	C10h17orf75	303764	Not Significant	FALSE	FALSE
ENSRNOG00000000244	80.2398	0.351201	0.527495	0.665791	0.505545	0.980524	Coil	50998	Not Significant	FALSE	FALSE
ENSRNOG00000000245	159.565	-0.874176	0.473015	-1.84809	0.0645891	0.5144	Slc16a6	303772	Not Significant	FALSE	TRUE
ENSRNOG00000000246	843.921	0.482517	0.426241	1.13203	0.257623	0.883471	Amz2	360650	Not Significant	FALSE	FALSE
ENSRNOG00000000247	111.822	-0.577523	0.574082	-1.00599	0.314419	0.92182	Mfsd11	360667	Not Significant	FALSE	FALSE
ENSRNOG00000000248	1786.25	-0.0518873	0.414352	-0.125225	0.900345	0.999906	Srsf2	494445	Not Significant	FALSE	FALSE
ENSRNOG00000000249	99.2592	0.442961	0.517129	0.856577	0.391678	0.955472	Mettl23	287918	Not Significant	FALSE	FALSE
ENSRNOG00000000250	216.014	-0.204051	0.497288	-0.410327	0.681566	0.996577	Jmjd6	360665	Not Significant	FALSE	FALSE
ENSRNOG00000000258	287.322	-0.0817219	0.44844	-0.182236	0.855398	0.999906	Prmt7	361402	Not Significant	FALSE	FALSE
ENSRNOG00000000262	350.609	0.702375	0.454744	1.54455	0.122455	0.686819	Zfp821	307834	Not Significant	TRUE	FALSE
ENSRNOG00000000264	203.396	0.0298916	0.511565	0.0584316	0.953405	0.999906	Def8	307973	Not Significant	FALSE	FALSE
ENSRNOG00000000274	595.889	-0.061103	0.488941	-0.12497	0.900547	0.999906	Phyhipl	309901	Not Significant	FALSE	FALSE
ENSRNOG00000000275	30.019	0.558392	0.841239	0.663773	0.506836	0.980524	Fam13c	294565	Not Significant	FALSE	FALSE
ENSRNOG00000000279	108.238	-0.041423	0.516267	-0.0802358	0.93605	0.999906	Rtn4ip1	309912	Not Significant	FALSE	FALSE
ENSRNOG00000000281	112.112	-0.974123	0.538796	-1.80796	0.0706121	0.541255	Prodh	680409	Not Significant	FALSE	TRUE
ENSRNOG00000000283	108.659	-0.311694	0.50011	-0.623251	0.533119	0.983181	Ess2	360741	Not Significant	FALSE	FALSE
ENSRNOG00000000288	54.0789	0.105162	0.58933	0.178444	0.858374	0.999906	Scarf2	287949	Not Significant	FALSE	FALSE
ENSRNOG00000000299	30.4486	0.760712	0.824786	0.922315	0.356364	0.943288	Foxo3	294515	Not Significant	TRUE	FALSE
ENSRNOG00000000302	187.083	0.687687	0.470801	1.46067	0.144105	0.736446	Sesn1	294518	Not Significant	TRUE	FALSE
ENSRNOG00000000303	83.6171	-0.0177066	0.52266	-0.033878	0.972974	0.999906	Cep57l1	294519	Not Significant	FALSE	FALSE
ENSRNOG00000000304	572.262	-0.482399	0.533018	-0.905033	0.365448	0.948963	Cd164	83689	Not Significant	FALSE	FALSE
ENSRNOG00000000306	253.995	-0.319601	0.52786	-0.605465	0.54487	0.984521	Smpd2	83537	Not Significant	FALSE	FALSE
ENSRNOG00000000307	102.507	-0.492063	0.511222	-0.962522	0.335788	0.932375	Mical1	294520	Not Significant	FALSE	FALSE
ENSRNOG00000000308	241.312	0.213956	0.556737	0.384304	0.700753	0.997439	Zbtb24	365590	Not Significant	FALSE	FALSE
ENSRNOG00000000312	215.13	0.412463	0.473643	0.870831	0.383846	0.95364	Fig4	309855	Not Significant	FALSE	FALSE
ENSRNOG00000000314	769.607	-0.709922	0.442891	-1.60293	0.108951	0.663439	Sec63	309858	Not Significant	FALSE	TRUE
ENSRNOG00000000321	3980.4	0.498429	0.415527	1.19951	0.23033	0.861104	Cd24	25145	Not Significant	FALSE	FALSE
ENSRNOG00000000322	347.779	-0.64296	0.445815	-1.44221	0.149242	0.745105	Atg5	365601	Not Significant	FALSE	TRUE
ENSRNOG00000000327	77.7046	0.582387	0.577215	1.00896	0.312994	0.919931	Hace1	361866	Not Significant	TRUE	FALSE
ENSRNOG00000000340	3784.12	-0.243599	0.469823	-0.51849	0.604117	0.992555	Rtraf	302247	Not Significant	FALSE	FALSE
ENSRNOG00000000341	31.3219	0.316455	0.849188	0.372657	0.709404	0.998235	Nid2	302248	Not Significant	FALSE	FALSE
ENSRNOG00000000368	260.038	0.815445	0.456513	1.78625	0.0740591	0.558318	Grik2	54257	Not Significant	TRUE	FALSE
ENSRNOG00000000392	212.48	-0.501972	0.495352	-1.01337	0.310886	0.919655	Supv3l1	294385	Not Significant	FALSE	FALSE
ENSRNOG00000000395	463.337	0.385453	0.438184	0.87966	0.379044	0.952731	Kifbp	606294	Not Significant	FALSE	FALSE
ENSRNOG00000000396	512.83	-0.597176	0.432722	-1.38005	0.167573	0.77531	Ddx50	361848	Not Significant	FALSE	TRUE
ENSRNOG00000000397	4089.25	0.00215002	0.557381	0.00385737	0.996922	0.999906	Ccar1	361849	Not Significant	FALSE	FALSE
ENSRNOG00000000398	80.8278	-0.136357	0.54592	-0.249775	0.802761	0.999906	Zup1	294390	Not Significant	FALSE	FALSE
ENSRNOG00000000408	236.009	0.804932	0.505185	1.59334	0.111084	0.664015	Gopc	309774	Not Significant	TRUE	FALSE
ENSRNOG00000000411	604.223	-0.181026	0.428556	-0.422409	0.672726	0.996577	Nus1	294400	Not Significant	FALSE	FALSE
ENSRNOG00000000412	430.067	0.45498	0.5313	0.856352	0.391803	0.955472	Slc35f1	502421	Not Significant	FALSE	FALSE
ENSRNOG00000000414	24.4089	-1.33078	0.790668	-1.68311	0.0923533	0.618714	Cep85l	100365935	Not Significant	FALSE	TRUE
ENSRNOG00000000415	321.494	-0.312343	0.454428	-0.687333	0.491873	0.980524	Asf1a	294408	Not Significant	FALSE	FALSE
ENSRNOG00000000417	493.776	-0.307122	0.484099	-0.63442	0.525807	0.982424	Numa1	308870	Not Significant	FALSE	FALSE
ENSRNOG00000000420	843.261	-0.513197	0.471736	-1.08789	0.276644	0.900685	Nelfe	294258	Not Significant	FALSE	FALSE
ENSRNOG00000000421	264.148	-0.184132	0.483224	-0.381049	0.703167	0.997439	Skic2	294260	Not Significant	FALSE	FALSE
ENSRNOG00000000422	166.119	-0.402074	0.520406	-0.772615	0.43975	0.971821	Dxo	361799	Not Significant	FALSE	FALSE
ENSRNOG00000000431	352.478	-0.342424	0.518968	-0.659817	0.509371	0.980739	Atf6b	406169	Not Significant	FALSE	FALSE
ENSRNOG00000000432	168.462	0.153514	0.552868	0.277668	0.781267	0.999906	Fkbpl	406168	Not Significant	FALSE	FALSE
ENSRNOG00000000435	152.163	-0.181619	0.497944	-0.364737	0.715308	0.999906	Ppt2	54398	Not Significant	FALSE	FALSE
ENSRNOG00000000436	102.662	-0.237886	0.591854	-0.401934	0.687733	0.997439	Egfl8	406166	Not Significant	FALSE	FALSE
ENSRNOG00000000437	1991.84	-0.0181021	0.430625	-0.0420368	0.966469	0.999906	Agpat1	406165	Not Significant	FALSE	FALSE
ENSRNOG00000000438	453.602	0.105029	0.46482	0.225957	0.821235	0.999906	Rnf5	407784	Not Significant	FALSE	FALSE
ENSRNOG00000000439	22.3308	0.462833	0.797445	0.580395	0.561649	0.985095	Ager	81722	Not Significant	FALSE	FALSE
ENSRNOG00000000440	209.824	-0.0377072	0.467565	-0.0806458	0.935724	0.999906	Pbx2	406164	Not Significant	FALSE	FALSE
ENSRNOG00000000441	12.3558	0.118491	1.01303	0.116968	0.906886	0.999906	Gpsm3	406163	Not Significant	FALSE	FALSE
ENSRNOG00000000442	146.292	0.224302	0.520687	0.430781	0.666628	0.996577	Notch4	406162	Not Significant	FALSE	FALSE
ENSRNOG00000000451	37.3015	-0.442697	0.657619	-0.673182	0.500831	0.980524	RT1-Ba	309621	Not Significant	FALSE	FALSE
ENSRNOG00000000455	121.174	-0.528331	0.52241	-1.01133	0.311857	0.919931	Tap2	24812	Not Significant	FALSE	FALSE
ENSRNOG00000000456	171.616	-0.434738	0.493128	-0.881593	0.377997	0.952731	Psmb8	24968	Not Significant	FALSE	FALSE
ENSRNOG00000000457	235.722	-0.740136	0.476979	-1.55172	0.12073	0.683114	Tap1	24811	Not Significant	FALSE	TRUE
ENSRNOG00000000459	168.43	-0.922582	0.528575	-1.74541	0.080913	0.585204	Psmb9	24967	Not Significant	FALSE	TRUE
ENSRNOG00000000461	1407.33	0.0836478	0.484061	0.172804	0.862805	0.999906	Brd2	294276	Not Significant	FALSE	FALSE
ENSRNOG00000000463	58.9457	-0.536662	0.596937	-0.899027	0.368638	0.951196	Col11a2	294279	Not Significant	FALSE	FALSE
ENSRNOG00000000464	399.966	0.458477	0.459254	0.998309	0.318129	0.924003	Rxrb	361801	Not Significant	FALSE	FALSE
ENSRNOG00000000465	1619.34	-0.421663	0.444256	-0.949143	0.342548	0.936653	Slc39a7	294281	Not Significant	FALSE	FALSE
ENSRNOG00000000466	995.419	-0.26439	0.521728	-0.506759	0.612324	0.992555	Hsd17b8	361802	Not Significant	FALSE	FALSE
ENSRNOG00000000467	272.947	-0.108063	0.493324	-0.21905	0.826611	0.999906	Ring1	309626	Not Significant	FALSE	FALSE
ENSRNOG00000000470	338.529	0.311765	0.450413	0.692174	0.488828	0.980524	Vps52	25218	Not Significant	FALSE	FALSE
ENSRNOG00000000473	584.478	0.218752	0.540404	0.404793	0.68563	0.997232	Pfdn6	309629	Not Significant	FALSE	FALSE
ENSRNOG00000000474	236.895	0.0362189	0.47157	0.076805	0.938779	0.999906	Ralgdsl2	294283	Not Significant	FALSE	FALSE
ENSRNOG00000000476	379.704	-0.149549	0.460432	-0.324801	0.745332	0.999906	Zbtb22	309630	Not Significant	FALSE	FALSE
ENSRNOG00000000477	230.052	-0.107195	0.468941	-0.228589	0.819189	0.999906	Daxx	140926	Not Significant	FALSE	FALSE
ENSRNOG00000000479	168.038	-0.802933	0.520753	-1.54187	0.123105	0.688166	Kifc1	294286	Not Significant	FALSE	TRUE
ENSRNOG00000000480	141.4	0.0923291	0.515172	0.17922	0.857765	0.999906	Phf1	294287	Not Significant	FALSE	FALSE
ENSRNOG00000000481	944.087	-0.0621438	0.516536	-0.120309	0.904239	0.999906	Cuta	294288	Not Significant	FALSE	FALSE
ENSRNOG00000000485	930.956	-0.741484	0.434545	-1.70634	0.087944	0.605435	Bak1	116502	Not Significant	FALSE	TRUE
ENSRNOG00000000490	3106.39	-0.0466589	0.512296	-0.091078	0.927431	0.999906	Rps10	81773	Not Significant	FALSE	FALSE
ENSRNOG00000000491	18.4478	1.10311	0.891958	1.23673	0.216188	0.845748	Spdef	689210	Not Significant	TRUE	FALSE
ENSRNOG00000000493	1662.47	-0.153022	0.484177	-0.316045	0.751968	0.999906	Snrpc	361808	Not Significant	FALSE	FALSE
ENSRNOG00000000498	213.154	-0.234103	0.505603	-0.463017	0.643352	0.995282	Anks1a	309639	Not Significant	FALSE	FALSE
ENSRNOG00000000501	196.013	0.326443	0.466089	0.700388	0.483685	0.980524	Zfp523	361809	Not Significant	FALSE	FALSE
ENSRNOG00000000503	108.052	-0.399183	0.521449	-0.765526	0.443959	0.971821	Ppard	25682	Not Significant	FALSE	FALSE
ENSRNOG00000000504	155.189	-0.0878555	0.499261	-0.175971	0.860317	0.999906	Fance	309643	Not Significant	FALSE	FALSE
ENSRNOG00000000506	63.7461	-0.974345	0.568084	-1.71514	0.0863189	0.601701	Tead3	294299	Not Significant	FALSE	TRUE
ENSRNOG00000000511	341.486	-0.340847	0.447602	-0.761496	0.446361	0.972389	Srpk1	361811	Not Significant	FALSE	FALSE
ENSRNOG00000000512	34.0978	0.988507	0.668072	1.47964	0.138969	0.72606	Slc26a8	309646	Not Significant	TRUE	FALSE
ENSRNOG00000000513	513.325	-0.437098	0.443987	-0.984485	0.324877	0.925786	Mapk14	81649	Not Significant	FALSE	FALSE
ENSRNOG00000000517	45.83	-0.394363	0.671135	-0.587606	0.556797	0.985095	Kctd20	294307	Not Significant	FALSE	FALSE
ENSRNOG00000000519	112.135	-0.579152	0.536446	-1.07961	0.280316	0.901965	Stk38	361813	Not Significant	FALSE	FALSE
ENSRNOG00000000520	4251.97	-0.123872	0.440709	-0.281074	0.778653	0.999906	Srsf3	361814	Not Significant	FALSE	FALSE
ENSRNOG00000000523	65.5562	0.00851604	0.578069	0.0147319	0.988246	0.999906	Ppil1	309651	Not Significant	FALSE	FALSE
ENSRNOG00000000524	1014.14	-0.084872	0.451873	-0.187823	0.851016	0.999906	C20h6orf89	294311	Not Significant	FALSE	FALSE
ENSRNOG00000000527	6457.15	0.0128551	0.45663	0.0281521	0.977541	0.999906	Mtch1	294313	Not Significant	FALSE	FALSE
ENSRNOG00000000528	19.9672	-0.488112	0.828352	-0.589256	0.555689	0.985095	Fgd2	309653	Not Significant	FALSE	FALSE
ENSRNOG00000000529	9.25524	-0.632086	1.14385	-0.552596	0.58054	0.98783	Pim1	24649	Not Significant	FALSE	TRUE
ENSRNOG00000000532	645.468	-0.391621	0.458169	-0.854754	0.392688	0.955472	Cmtr1	309656	Not Significant	FALSE	FALSE
ENSRNOG00000000540	177.745	0.353695	0.469704	0.753017	0.45144	0.973618	Btbd9	294318	Not Significant	FALSE	FALSE
ENSRNOG00000000541	1797.54	-0.139691	0.450536	-0.310056	0.756518	0.999906	Glo1	294320	Not Significant	FALSE	FALSE
ENSRNOG00000000546	36.7588	0.363347	0.697298	0.521079	0.602312	0.992228	Nt5dc1	294456	Not Significant	FALSE	FALSE
ENSRNOG00000000547	748.154	0.630838	0.459638	1.37247	0.169918	0.780568	Tspyl4	309828	Not Significant	TRUE	FALSE
ENSRNOG00000000560	88.2484	0.0469143	0.521775	0.0899128	0.928357	0.999906	Lrrc20	499430	Not Significant	FALSE	FALSE
ENSRNOG00000000561	33.2979	0.178473	0.680361	0.262322	0.793073	0.999906	Pald1	294508	Not Significant	FALSE	FALSE
ENSRNOG00000000563	17.5178	-1.50542	0.97621	-1.54211	0.123047	0.688166	Adamts14	309837	Not Significant	FALSE	TRUE
ENSRNOG00000000565	576.489	-0.553468	0.482662	-1.1467	0.251506	0.878282	Sgpl1	286896	Not Significant	FALSE	FALSE
ENSRNOG00000000567	353.21	-0.721147	0.47694	-1.51203	0.130526	0.704177	Unc5b	60630	Not Significant	FALSE	TRUE
ENSRNOG00000000568	355.259	-0.493777	0.488949	-1.00987	0.312556	0.919931	Slc29a3	353307	Not Significant	FALSE	FALSE
ENSRNOG00000000569	243.276	-0.82127	0.476775	-1.72255	0.0849693	0.597965	Vsir	690899	Not Significant	FALSE	TRUE
ENSRNOG00000000571	16615.6	-0.304737	0.426359	-0.714742	0.474769	0.980524	Psap	25524	Not Significant	FALSE	FALSE
ENSRNOG00000000576	374.958	0.0344472	0.448789	0.0767558	0.938818	0.999906	Anapc16	100360936	Not Significant	FALSE	FALSE
ENSRNOG00000000579	12306.5	0.309346	0.605852	0.510596	0.609634	0.992555	Marcks	25603	Not Significant	FALSE	FALSE
ENSRNOG00000000581	219.039	-0.322545	0.468946	-0.687809	0.491573	0.980524	Cdc40	361859	Not Significant	FALSE	FALSE
ENSRNOG00000000582	16.0666	0.384577	0.883993	0.435045	0.66353	0.996577	Ddo	685325	Not Significant	FALSE	FALSE
ENSRNOG00000000583	551.209	0.367939	0.451589	0.814765	0.415207	0.960503	Cdk19	309804	Not Significant	FALSE	FALSE
ENSRNOG00000000585	2386.48	0.0284423	0.479239	0.0593488	0.952674	0.999906	Amd1	81640	Not Significant	FALSE	FALSE
ENSRNOG00000000586	432.123	-0.382188	0.430667	-0.887431	0.374847	0.952731	Gtf3c6	361858	Not Significant	FALSE	FALSE
ENSRNOG00000000587	876.966	-0.129218	0.4473	-0.288885	0.772669	0.999906	Rpf2	294436	Not Significant	FALSE	FALSE
ENSRNOG00000000595	22.7174	0.357879	0.747458	0.478796	0.632084	0.994086	Traf3ip2	361857	Not Significant	FALSE	FALSE
ENSRNOG00000000596	2436.57	-0.0561246	0.417799	-0.134334	0.893139	0.999906	Fyn	25150	Not Significant	FALSE	FALSE
ENSRNOG00000000598	54.0631	-0.0470048	0.591664	-0.0794451	0.936679	0.999906	Tube1	361856	Not Significant	FALSE	FALSE
ENSRNOG00000000599	17.1529	-0.0793139	0.90614	-0.0875293	0.930251	0.999906	Lama4	309816	Not Significant	FALSE	FALSE
ENSRNOG00000000604	1216.61	0.0330669	0.426244	0.0775774	0.938164	0.999906	Hdac2	84577	Not Significant	FALSE	FALSE
ENSRNOG00000000609	247.3	-0.449172	0.481555	-0.932752	0.350948	0.940869	Ipmk	171458	Not Significant	FALSE	FALSE
ENSRNOG00000000610	1316.69	-0.0103419	0.468679	-0.022066	0.982395	0.999906	Cisd1	294362	Not Significant	FALSE	FALSE
ENSRNOG00000000613	523.096	-0.356741	0.434305	-0.821407	0.411414	0.958845	Tfam	83474	Not Significant	FALSE	FALSE
ENSRNOG00000000614	67.1644	0.145635	0.667756	0.218096	0.827354	0.999906	Bicc1	361832	Not Significant	FALSE	FALSE
ENSRNOG00000000618	99.2309	0.11223	0.538063	0.208582	0.834774	0.999906	Mdga2	314180	Not Significant	FALSE	FALSE
ENSRNOG00000000632	266.288	-0.5822	0.466717	-1.24744	0.212237	0.837965	Cdk1	54237	Not Significant	FALSE	TRUE
ENSRNOG00000000633	57.6941	-0.428257	0.678006	-0.631642	0.527621	0.982875	Rhobtb1	309722	Not Significant	FALSE	FALSE
ENSRNOG00000000634	12.2209	-1.23848	0.967064	-1.28065	0.200315	0.81959	Cabcoco1	361834	Not Significant	FALSE	TRUE
ENSRNOG00000000638	220.402	0.0413252	0.495249	0.0834432	0.933499	0.999906	Zfp365	499425	Not Significant	FALSE	FALSE
ENSRNOG00000000645	1025.25	-0.336413	0.534357	-0.629567	0.528978	0.982939	Reep3	294375	Not Significant	FALSE	FALSE
ENSRNOG00000000648	568.945	-0.292256	0.493219	-0.592548	0.553484	0.985095	Jmjd1c	171120	Not Significant	FALSE	FALSE
ENSRNOG00000000655	28.3588	-0.911243	0.771452	-1.1812	0.237522	0.86693	Ptprc	24699	Not Significant	FALSE	TRUE
ENSRNOG00000000657	30.8058	-0.501078	0.820169	-0.610946	0.541236	0.983997	Nek7	360850	Not Significant	FALSE	FALSE
ENSRNOG00000000658	15.3803	0.0149415	0.862049	0.0173326	0.986171	0.999906	Acacb	116719	Not Significant	FALSE	FALSE
ENSRNOG00000000661	159.895	0.559632	0.477	1.17323	0.240702	0.869822	Hps4	304555	Not Significant	FALSE	FALSE
ENSRNOG00000000662	39.8759	-0.0490023	0.666339	-0.0735396	0.941377	0.999906	Srrd	288717	Not Significant	FALSE	FALSE
ENSRNOG00000000663	290.371	-0.124977	0.463316	-0.269746	0.787356	0.999906	Tfip11	288718	Not Significant	FALSE	FALSE
ENSRNOG00000000664	115.74	-0.273067	0.51855	-0.526598	0.598473	0.992228	Tpst2	288719	Not Significant	FALSE	FALSE
ENSRNOG00000000665	382.406	-0.640072	0.478683	-1.33715	0.181173	0.794884	Pitpnb	114561	Not Significant	FALSE	TRUE
ENSRNOG00000000692	140.977	-0.707909	0.494158	-1.43256	0.151985	0.75115	Ung	304577	Not Significant	FALSE	TRUE
ENSRNOG00000000693	597.089	0.878897	0.462059	1.90213	0.0571539	0.484536	Svop	171442	Not Significant	TRUE	FALSE
ENSRNOG00000000695	24.024	0.313841	0.796516	0.394017	0.693568	0.997439	Ssh1	304580	Not Significant	FALSE	FALSE
ENSRNOG00000000697	1651.37	-0.0346399	0.428578	-0.0808253	0.935581	0.999906	Coro1c	501841	Not Significant	FALSE	FALSE
ENSRNOG00000000701	921.862	-0.184883	0.490658	-0.376806	0.706318	0.99774	Iscu	288740	Not Significant	FALSE	FALSE
ENSRNOG00000000702	368.9	-0.272496	0.45491	-0.599011	0.549166	0.985095	Sart3	304582	Not Significant	FALSE	FALSE
ENSRNOG00000000704	11.0276	-0.960917	1.04597	-0.918687	0.358259	0.944652	Cmklr1	60669	Not Significant	FALSE	TRUE
ENSRNOG00000000718	483.463	-0.22565	0.454763	-0.496192	0.619759	0.992555	Cggbp1	288353	Not Significant	FALSE	FALSE
ENSRNOG00000000720	204.7	-0.39292	0.467471	-0.840522	0.400616	0.955472	C11h3orf38	304176	Not Significant	FALSE	FALSE
ENSRNOG00000000729	36.1938	-0.429622	0.650621	-0.660327	0.509044	0.980524	Tmlhe	170898	Not Significant	FALSE	FALSE
ENSRNOG00000000763	63.727	-0.37025	0.559867	-0.661317	0.508409	0.980524	RT1-M3-1	24747	Not Significant	FALSE	FALSE
ENSRNOG00000000774	7974.41	-0.264149	0.418302	-0.631479	0.527727	0.982875	Gabbr1	81657	Not Significant	FALSE	FALSE
ENSRNOG00000000777	64.4821	-0.824321	0.633658	-1.30089	0.193295	0.81244	RT1-S3	294228	Not Significant	FALSE	TRUE
ENSRNOG00000000778	64.4789	-0.538707	0.642647	-0.838261	0.401884	0.955472	Znrd1as1	499401	Not Significant	FALSE	FALSE
ENSRNOG00000000779	269.911	-0.262996	0.523167	-0.5027	0.615175	0.992555	Polr1h	361784	Not Significant	FALSE	FALSE
ENSRNOG00000000780	435.975	-0.0351701	0.452397	-0.0777417	0.938034	0.999906	Ppp1r11	294207	Not Significant	FALSE	FALSE
ENSRNOG00000000785	157.855	-0.119151	0.472155	-0.252356	0.800766	0.999906	Trim39	309591	Not Significant	FALSE	FALSE
ENSRNOG00000000786	603.703	0.205447	0.517985	0.396627	0.691643	0.997439	Rpp21	406230	Not Significant	FALSE	FALSE
ENSRNOG00000000795	44.3202	-0.825711	0.642602	-1.28495	0.19881	0.81802	RT1-N3	24750	Not Significant	FALSE	TRUE
ENSRNOG00000000796	494.299	0.103804	0.572473	0.181326	0.856112	0.999906	Ranbp2	294429	Not Significant	FALSE	FALSE
ENSRNOG00000000798	2301.48	-0.174648	0.468415	-0.37285	0.70926	0.998235	Gnl1	309593	Not Significant	FALSE	FALSE
ENSRNOG00000000799	3216.06	-0.383405	0.459327	-0.834711	0.403881	0.955742	Abcf1	85493	Not Significant	FALSE	FALSE
ENSRNOG00000000800	33.8372	-0.293117	0.827274	-0.354317	0.723102	0.999906	Man1a1	294410	Not Significant	FALSE	FALSE
ENSRNOG00000000801	41.9493	-0.140858	0.633346	-0.222403	0.824	0.999906	Msl3l2	309790	Not Significant	FALSE	FALSE
ENSRNOG00000000802	5.44513	0.644712	1.51292	0.426139	0.670007	0.996577	Tbc1d32	100359595	Not Significant	TRUE	FALSE
ENSRNOG00000000804	683.332	-0.259335	0.46731	-0.554953	0.578927	0.987726	Mrps18b	294230	Not Significant	FALSE	FALSE
ENSRNOG00000000805	1662.82	-0.15005	0.510512	-0.293922	0.768818	0.999906	Gja1	24392	Not Significant	FALSE	FALSE
ENSRNOG00000000808	286.03	-0.140127	0.461418	-0.303688	0.761365	0.999906	Hsf2	64441	Not Significant	FALSE	FALSE
ENSRNOG00000000809	1122.27	0.779395	0.516465	1.5091	0.131274	0.706599	Atat1	361789	Not Significant	TRUE	FALSE
ENSRNOG00000000814	18833.8	-0.35625	0.422913	-0.842373	0.399579	0.955472	Fabp7	80841	Not Significant	FALSE	FALSE
ENSRNOG00000000815	359.647	-0.239268	0.469979	-0.509103	0.61068	0.992555	Smpdl3a	294422	Not Significant	FALSE	FALSE
ENSRNOG00000000823	206.206	-0.284356	0.530179	-0.536339	0.591724	0.991987	Gcc2	309798	Not Significant	FALSE	FALSE
ENSRNOG00000000824	50.9732	-0.706015	0.690603	-1.02232	0.306631	0.917059	Dse	365583	Not Significant	FALSE	TRUE
ENSRNOG00000000826	1033.55	0.0356625	0.497957	0.0716177	0.942906	0.999906	Flot1	64665	Not Significant	FALSE	FALSE
ENSRNOG00000000831	142.793	-0.326792	0.502109	-0.650839	0.51515	0.981632	Gtf2h4	294236	Not Significant	FALSE	FALSE
ENSRNOG00000000839	303.892	0.420719	0.509749	0.825345	0.409176	0.955742	Nfkbil1	361794	Not Significant	FALSE	FALSE
ENSRNOG00000000841	3713.76	0.131995	0.429522	0.307307	0.75861	0.999906	Ddx39b	114612	Not Significant	FALSE	FALSE
ENSRNOG00000000842	2958.24	-0.391272	0.479894	-0.81533	0.414883	0.960503	Ddah2	294239	Not Significant	FALSE	FALSE
ENSRNOG00000000847	1921.35	0.0086553	0.476265	0.0181733	0.985501	0.999906	Csnk2b	81650	Not Significant	FALSE	FALSE
ENSRNOG00000000848	257.253	0.346864	0.510227	0.679823	0.496616	0.980524	Gpank1	415064	Not Significant	FALSE	FALSE
ENSRNOG00000000850	15.0199	-1.47083	0.932773	-1.57684	0.114832	0.67139	Apom	55939	Not Significant	FALSE	TRUE
ENSRNOG00000000851	1192.19	0.109689	0.450525	0.243469	0.807642	0.999906	Bag6	94342	Not Significant	FALSE	FALSE
ENSRNOG00000000852	1650.76	-0.139486	0.470566	-0.296422	0.766908	0.999906	Prrc2a	294250	Not Significant	FALSE	FALSE
ENSRNOG00000000853	161.285	-0.75826	0.556625	-1.36225	0.17312	0.785355	Aif1	29427	Not Significant	FALSE	TRUE
ENSRNOG00000000858	208.616	-0.325431	0.525667	-0.619082	0.535862	0.983761	Sapcd1	406170	Not Significant	FALSE	FALSE
ENSRNOG00000000861	28.8538	0.329556	0.951809	0.346242	0.729161	0.999906	Zic3	367944	Not Significant	FALSE	FALSE
ENSRNOG00000000866	307.037	0.236425	0.458096	0.516103	0.605783	0.992555	Rbmx	302855	Not Significant	FALSE	FALSE
ENSRNOG00000000867	1115.7	-0.710024	0.509351	-1.39398	0.163324	0.766443	Vars1	25009	Not Significant	FALSE	TRUE
ENSRNOG00000000869	15.7371	-0.0666211	0.925451	-0.0719878	0.942612	0.999906	Arhgef6	363509	Not Significant	FALSE	FALSE
ENSRNOG00000000875	1124.98	-6.63777e-05	0.425805	-0.000155888	0.999876	0.999919	Fhl1	25177	Not Significant	FALSE	FALSE
ENSRNOG00000000885	43.3596	0.767022	0.707342	1.08437	0.2782	0.900685	Auts2	304419	Not Significant	TRUE	FALSE
ENSRNOG00000000886	18.2697	1.43422	0.856301	1.6749	0.0939536	0.62465	Caln1	363909	Not Significant	TRUE	FALSE
ENSRNOG00000000888	477.461	-0.537313	0.448762	-1.19732	0.23118	0.86181	Sbds	288615	Not Significant	FALSE	FALSE
ENSRNOG00000000889	113.638	-0.0717152	0.73334	-0.0977926	0.922097	0.999906	Ralbp1l1	304239	Not Significant	FALSE	FALSE
ENSRNOG00000000891	34.203	1.19894	0.973959	1.231	0.218325	0.848665	Zfp958l1	102548389	Not Significant	TRUE	FALSE
ENSRNOG00000000893	354.125	-0.902102	0.504802	-1.78704	0.0739312	0.557682	Tmem248	288616	Not Significant	FALSE	TRUE
ENSRNOG00000000895	175.277	-0.13478	0.475887	-0.283217	0.77701	0.999906	Rabgef1	360797	Not Significant	FALSE	FALSE
ENSRNOG00000000900	391.186	0.772125	0.49589	1.55705	0.119458	0.68104	Tpst1	288617	Not Significant	TRUE	FALSE
ENSRNOG00000000902	720.034	0.370096	0.442041	0.837243	0.402456	0.955472	Hsph1	288444	Not Significant	FALSE	FALSE
ENSRNOG00000000903	304.146	-0.707108	0.477508	-1.48083	0.138652	0.725532	Asl	59085	Not Significant	FALSE	TRUE
ENSRNOG00000000909	439.939	-0.0171879	0.430438	-0.0399311	0.968148	0.999906	Uspl1	288447	Not Significant	FALSE	FALSE
ENSRNOG00000000913	167.726	-0.626575	0.47381	-1.32242	0.186029	0.797636	Gusb	24434	Not Significant	FALSE	TRUE
ENSRNOG00000000917	10.4712	-0.0647043	1.06637	-0.0606772	0.951616	0.999906	Nupr2	360799	Not Significant	FALSE	FALSE
ENSRNOG00000000918	264.792	-0.121854	0.536071	-0.227309	0.820183	0.999906	Zbed5	288622	Not Significant	FALSE	FALSE
ENSRNOG00000000921	646.085	0.0189721	0.47048	0.040325	0.967834	0.999906	Ubl3	363869	Not Significant	FALSE	FALSE
ENSRNOG00000000922	199.74	-0.663564	0.491249	-1.35077	0.17677	0.789092	Sumf2	360800	Not Significant	FALSE	TRUE
ENSRNOG00000000923	1422.41	0.104128	0.434431	0.239688	0.810572	0.999906	Cct6a	288620	Not Significant	FALSE	FALSE
ENSRNOG00000000924	897.512	-0.719266	0.493019	-1.4589	0.144593	0.736742	Slc7a1	25648	Not Significant	FALSE	TRUE
ENSRNOG00000000925	658.142	-0.367975	0.452362	-0.813453	0.415958	0.960503	Psph	304429	Not Significant	FALSE	FALSE
ENSRNOG00000000926	452.561	0.0376133	0.505824	0.0743605	0.940724	0.999906	Mrps17	288621	Not Significant	FALSE	FALSE
ENSRNOG00000000931	733.048	0.243941	0.459895	0.530427	0.595816	0.991987	Sfswap	304431	Not Significant	FALSE	FALSE
ENSRNOG00000000936	186.831	-0.711053	0.525148	-1.35401	0.175734	0.788314	Stx2	25130	Not Significant	FALSE	TRUE
ENSRNOG00000000937	20.5923	0.223231	0.812934	0.274599	0.783624	0.999906	Slc46a3	288454	Not Significant	FALSE	FALSE
ENSRNOG00000000938	4367.98	-0.314943	0.428516	-0.734962	0.462363	0.976599	Ran	84509	Not Significant	FALSE	FALSE
ENSRNOG00000000942	32.2961	0.257637	0.724525	0.355594	0.722145	0.999906	Pan3	360760	Not Significant	FALSE	FALSE
ENSRNOG00000000952	7.87924	-0.89412	1.34923	-0.66269	0.507529	0.980524	Gsx1	288457	Not Significant	FALSE	TRUE
ENSRNOG00000000954	675.359	-0.318004	0.448441	-0.709134	0.478241	0.980524	Polr1d	360762	Not Significant	FALSE	FALSE
ENSRNOG00000000955	61.302	0.248767	0.596877	0.41678	0.676839	0.996577	Lnx2	360761	Not Significant	FALSE	FALSE
ENSRNOG00000000956	235.388	-1.14886	0.588669	-1.95162	0.0509837	0.459176	Rasl11a	304268	Not Significant	FALSE	TRUE
ENSRNOG00000000961	43.4622	0.484426	0.627606	0.771863	0.440195	0.971821	Glt1d1	304445	Not Significant	FALSE	FALSE
ENSRNOG00000000962	323.918	-0.549864	0.462174	-1.18973	0.234151	0.864808	Slc15a4	246280	Not Significant	FALSE	FALSE
ENSRNOG00000000963	20.8796	-0.119076	0.794766	-0.149826	0.880902	0.999906	Tmem132c	363915	Not Significant	FALSE	FALSE
ENSRNOG00000000967	410.509	-0.0289631	0.459581	-0.0630207	0.94975	0.999906	Aacs	65984	Not Significant	FALSE	FALSE
ENSRNOG00000000968	76.1654	0.0622348	0.55781	0.11157	0.911164	0.999906	Rnf6	304271	Not Significant	FALSE	FALSE
ENSRNOG00000000974	558.368	0.0541783	0.450042	0.120385	0.904178	0.999906	Zfp358	360754	Not Significant	FALSE	FALSE
ENSRNOG00000000975	194.139	0.0635468	0.474393	0.133954	0.893439	0.999906	Mcoln1	288371	Not Significant	FALSE	FALSE
ENSRNOG00000000977	111.175	0.183852	0.62128	0.295924	0.767288	0.999906	Pnpla6	360753	Not Significant	FALSE	FALSE
ENSRNOG00000000981	274.143	-0.399829	0.465129	-0.859609	0.390005	0.95527	Scarb1	25073	Not Significant	FALSE	FALSE
ENSRNOG00000000983	144.422	0.222757	0.488532	0.455973	0.64841	0.995282	Zfp394	252860	Not Significant	FALSE	FALSE
ENSRNOG00000000987	227.69	-0.55746	0.479969	-1.16145	0.245459	0.873348	Ptcd1	304278	Not Significant	FALSE	FALSE
ENSRNOG00000000988	609.774	-0.404316	0.453656	-0.89124	0.3728	0.952731	Xab2	245976	Not Significant	FALSE	FALSE
ENSRNOG00000000989	1872.28	-0.114853	0.473957	-0.242327	0.808526	0.999906	Bud31	89819	Not Significant	FALSE	FALSE
ENSRNOG00000000990	4065.12	0.0618644	0.4766	0.129804	0.896722	0.999906	Pdap1	64527	Not Significant	FALSE	FALSE
ENSRNOG00000000994	15.9598	-0.176644	0.856874	-0.20615	0.836674	0.999906	Stxbp2	81804	Not Significant	FALSE	FALSE
ENSRNOG00000000996	1708.6	0.543314	0.444167	1.22322	0.221246	0.85278	Arpc1a	81824	Not Significant	FALSE	FALSE
ENSRNOG00000000999	228.01	0.1227	0.519032	0.236402	0.81312	0.999906	Smurf1	690516	Not Significant	FALSE	FALSE
ENSRNOG00000001003	679.808	0.21168	0.524282	0.403752	0.686395	0.997439	Trappc5	363858	Not Significant	FALSE	FALSE
ENSRNOG00000001004	534.208	-0.0447518	0.470581	-0.095099	0.924236	0.999906	Ncor2	360801	Not Significant	FALSE	FALSE
ENSRNOG00000001006	130.557	-0.993177	0.51982	-1.91062	0.0560536	0.48025	Nptx2	288475	Not Significant	FALSE	TRUE
ENSRNOG00000001009	1233.27	0.0812146	0.485914	0.167138	0.867261	0.999906	Bri3	304284	Not Significant	FALSE	FALSE
ENSRNOG00000001010	278.535	0.416359	0.447643	0.930114	0.352312	0.940869	Tecpr1	304285	Not Significant	FALSE	FALSE
ENSRNOG00000001030	4682.01	0.163134	0.427314	0.381767	0.702634	0.997439	Tsc22d1	498545	Not Significant	FALSE	FALSE
ENSRNOG00000001032	693.067	-0.0248605	0.435074	-0.0571408	0.954433	0.999906	Ccz1	360768	Not Significant	FALSE	FALSE
ENSRNOG00000001033	530.962	0.00579577	0.429757	0.0134862	0.98924	0.999906	Nufip1	364430	Not Significant	FALSE	FALSE
ENSRNOG00000001034	457.907	0.727857	0.435425	1.6716	0.0946032	0.625012	Evi5l	304201	Not Significant	TRUE	FALSE
ENSRNOG00000001035	207.957	0.0355172	0.460266	0.0771666	0.938491	0.999906	Gtf2h3	288651	Not Significant	FALSE	FALSE
ENSRNOG00000001036	28.6843	0.236478	0.699615	0.338011	0.735355	0.999906	Rsph10b	288478	Not Significant	FALSE	FALSE
ENSRNOG00000001037	172.735	-0.917184	0.479283	-1.91366	0.0556638	0.479749	Gpalpp1	298712	Not Significant	FALSE	TRUE
ENSRNOG00000001039	497.977	-0.393608	0.454684	-0.865674	0.386669	0.95364	Eif2b1	64514	Not Significant	FALSE	FALSE
ENSRNOG00000001040	165.791	0.308976	0.467362	0.661105	0.508545	0.980524	Pms2	288479	Not Significant	FALSE	FALSE
ENSRNOG00000001043	685.418	-0.215135	0.566611	-0.379686	0.704178	0.99774	Ddx55	100362764	Not Significant	FALSE	FALSE
ENSRNOG00000001044	625.17	-0.0109863	0.482728	-0.0227587	0.981843	0.999906	Aimp2	288480	Not Significant	FALSE	FALSE
ENSRNOG00000001047	34.8065	0.545705	0.673431	0.810336	0.417747	0.961137	Map2k7	363855	Not Significant	FALSE	FALSE
ENSRNOG00000001049	19943.2	-0.362095	0.448949	-0.806538	0.419932	0.962405	Tpt1	116646	Not Significant	FALSE	FALSE
ENSRNOG00000001050	782.997	-0.159305	0.48306	-0.329784	0.741563	0.999906	Eif2ak1	27137	Not Significant	FALSE	FALSE
ENSRNOG00000001052	29.7228	0.948081	0.866072	1.09469	0.273653	0.899499	Slc25a30	361074	Not Significant	TRUE	FALSE
ENSRNOG00000001053	1750.87	-0.298058	0.41278	-0.722075	0.470248	0.979227	Tmed2	65165	Not Significant	FALSE	FALSE
ENSRNOG00000001055	334.866	-0.206001	0.447023	-0.460829	0.644921	0.995282	Rilpl1	304469	Not Significant	FALSE	FALSE
ENSRNOG00000001056	1065.49	-0.491601	0.471931	-1.04168	0.297561	0.912318	Snapc2	304204	Not Significant	FALSE	FALSE
ENSRNOG00000001058	702.391	-0.245656	0.460437	-0.533528	0.593668	0.991987	Timm44	29635	Not Significant	FALSE	FALSE
ENSRNOG00000001059	879.377	-0.144826	0.519715	-0.278665	0.780502	0.999906	Usp42	288482	Not Significant	FALSE	FALSE
ENSRNOG00000001060	337.115	-0.000221228	0.494112	-0.000447729	0.999643	0.999919	Snrnp35	360803	Not Significant	FALSE	FALSE
ENSRNOG00000001061	424.164	0.194043	0.484759	0.400288	0.688944	0.997439	Rilpl2	288652	Not Significant	FALSE	FALSE
ENSRNOG00000001064	718.781	-0.254584	0.491051	-0.518448	0.604145	0.992555	Sbno1	304470	Not Significant	FALSE	FALSE
ENSRNOG00000001068	755.312	-0.179864	0.427088	-0.42114	0.673653	0.996577	Rac1	363875	Not Significant	FALSE	FALSE
ENSRNOG00000001069	363.478	-0.404358	0.482037	-0.838853	0.401552	0.955472	Elavl1	363854	Not Significant	FALSE	FALSE
ENSRNOG00000001070	1467.52	-0.650795	0.423425	-1.53698	0.124299	0.691112	Cdk2ap1	360804	Not Significant	FALSE	TRUE
ENSRNOG00000001072	150.559	-0.500385	0.547664	-0.913671	0.36089	0.946104	Cers4	304208	Not Significant	FALSE	FALSE
ENSRNOG00000001073	169.001	-0.0547597	0.551189	-0.0993482	0.920862	0.999906	Mtrfr	498179	Not Significant	FALSE	FALSE
ENSRNOG00000001074	48.2434	-0.750677	0.622598	-1.20572	0.227927	0.859205	Mphosph9	288654	Not Significant	FALSE	TRUE
ENSRNOG00000001079	53.5067	0.13721	0.596168	0.230153	0.817973	0.999906	Daglb	304289	Not Significant	FALSE	FALSE
ENSRNOG00000001080	1118.27	0.279057	0.50987	0.54731	0.584166	0.989957	Arl6ip4	288656	Not Significant	FALSE	FALSE
ENSRNOG00000001081	72.3519	0.394307	0.575168	0.685551	0.492996	0.980524	Ogfod2	288657	Not Significant	FALSE	FALSE
ENSRNOG00000001083	422.016	-0.449994	0.43965	-1.02353	0.306059	0.917034	Kdelr2	304290	Not Significant	FALSE	FALSE
ENSRNOG00000001086	594.74	-0.442093	0.438606	-1.00795	0.313478	0.920504	Vps37b	288659	Not Significant	FALSE	FALSE
ENSRNOG00000001088	374.147	-0.186141	0.496698	-0.374756	0.707842	0.998001	Rfc3	288414	Not Significant	FALSE	FALSE
ENSRNOG00000001090	14.0034	0.07936	1.06616	0.0744354	0.940664	0.999906	Stard13	498130	Not Significant	FALSE	FALSE
ENSRNOG00000001091	324.331	0.0822043	0.451996	0.18187	0.855685	0.999906	Hip1r	81917	Not Significant	FALSE	FALSE
ENSRNOG00000001094	35.3005	-0.562016	0.801474	-0.701228	0.483161	0.980524	Zfp316	304293	Not Significant	FALSE	FALSE
ENSRNOG00000001098	557.82	0.175356	0.450719	0.389058	0.697233	0.997439	Pds5b	304218	Not Significant	FALSE	FALSE
ENSRNOG00000001099	61.3811	-0.0321558	0.595006	-0.0540428	0.956901	0.999906	Rbak	288489	Not Significant	FALSE	FALSE
ENSRNOG00000001101	452.028	0.432264	0.484092	0.892937	0.371891	0.952731	Rnf216	304294	Not Significant	FALSE	FALSE
ENSRNOG00000001103	34.9933	0.167353	0.688009	0.243242	0.807818	0.999906	Sdk1	304297	Not Significant	FALSE	FALSE
ENSRNOG00000001104	54.8416	0.294774	0.68232	0.432017	0.665729	0.996577	Foxk1	304298	Not Significant	FALSE	FALSE
ENSRNOG00000001106	769.083	-0.0892014	0.470875	-0.189438	0.84975	0.999906	Denr	687565	Not Significant	FALSE	FALSE
ENSRNOG00000001108	381.724	-0.431061	0.452571	-0.952473	0.340857	0.935195	N4bp2l2	288416	Not Significant	FALSE	FALSE
ENSRNOG00000001111	31.7293	0.319711	0.711994	0.449036	0.653406	0.995282	Brca2	360254	Not Significant	FALSE	FALSE
ENSRNOG00000001113	2901.91	-0.548612	0.414543	-1.32341	0.185697	0.797636	Mmd2	304301	Not Significant	FALSE	FALSE
ENSRNOG00000001114	316.508	-0.676852	0.444172	-1.52385	0.127546	0.695933	Wipi2	288498	Not Significant	FALSE	TRUE
ENSRNOG00000001115	934.011	0.0873771	0.447961	0.195055	0.84535	0.999906	Slc29a4	288499	Not Significant	FALSE	FALSE
ENSRNOG00000001117	13.6782	0.481064	0.964777	0.498627	0.618042	0.992555	Fbxl18l1	678726	Not Significant	FALSE	FALSE
ENSRNOG00000001120	625.235	0.00118863	0.57768	0.0020576	0.998358	0.999906	Med13l	360817	Not Significant	FALSE	FALSE
ENSRNOG00000001123	85.5474	-0.260378	0.52245	-0.498378	0.618217	0.992555	Spring1	498188	Not Significant	FALSE	FALSE
ENSRNOG00000001126	571.493	-0.558714	0.45617	-1.22479	0.220653	0.851773	Fbxw8	304522	Not Significant	FALSE	FALSE
ENSRNOG00000001128	18.9234	1.41451	0.927559	1.52498	0.127263	0.694932	Tesc	288689	Not Significant	TRUE	FALSE
ENSRNOG00000001129	105.872	0.595444	0.556645	1.0697	0.284754	0.904252	Fbxo21	360818	Not Significant	TRUE	FALSE
ENSRNOG00000001134	694.504	0.337931	0.50743	0.665966	0.505433	0.980524	Rfc5	304528	Not Significant	FALSE	FALSE
ENSRNOG00000001135	730.081	0.314058	0.421032	0.745925	0.455713	0.975944	Wsb2	288692	Not Significant	FALSE	FALSE
ENSRNOG00000001136	6731.04	-0.161782	0.455007	-0.35556	0.72217	0.999906	Pebp1	29542	Not Significant	FALSE	FALSE
ENSRNOG00000001138	229.988	-0.0196165	0.455393	-0.0430759	0.965641	0.999906	Taok3	304530	Not Significant	FALSE	FALSE
ENSRNOG00000001139	896.807	0.178222	0.431893	0.412653	0.679861	0.996577	Suds3	360819	Not Significant	FALSE	FALSE
ENSRNOG00000001141	383.189	-0.592987	0.584388	-1.01472	0.310242	0.918993	Srrm4	498189	Not Significant	FALSE	TRUE
ENSRNOG00000001142	286.653	-0.29387	0.451631	-0.650685	0.51525	0.981632	Prkab1	83803	Not Significant	FALSE	FALSE
ENSRNOG00000001143	128.921	0.35086	0.530396	0.661506	0.508288	0.980524	Cit	83620	Not Significant	FALSE	FALSE
ENSRNOG00000001148	33491.9	-0.324137	0.478605	-0.677254	0.498245	0.980524	Rplp0	64205	Not Significant	FALSE	FALSE
ENSRNOG00000001149	187.505	-0.660578	0.518033	-1.27517	0.202251	0.821332	Pxn	360820	Not Significant	FALSE	TRUE
ENSRNOG00000001151	15.0833	0.714587	0.865172	0.825948	0.408834	0.955742	Sirt4	304539	Not Significant	TRUE	FALSE
ENSRNOG00000001156	574.565	-0.148494	0.425421	-0.349051	0.727051	0.999906	Msi1	259272	Not Significant	FALSE	FALSE
ENSRNOG00000001158	72.9257	0.578369	0.567672	1.01884	0.308277	0.918326	Abcg1	85264	Not Significant	FALSE	FALSE
ENSRNOG00000001159	15.0947	-0.236366	0.994369	-0.237705	0.81211	0.999906	Tff3	25563	Not Significant	FALSE	FALSE
ENSRNOG00000001160	262.132	-0.237623	0.48428	-0.490672	0.623658	0.992555	Triap1	691278	Not Significant	FALSE	FALSE
ENSRNOG00000001163	193.929	-0.585501	0.480161	-1.21939	0.222698	0.854221	Srsf9	288701	Not Significant	FALSE	TRUE
ENSRNOG00000001170	5870.42	0.26583	0.524408	0.506915	0.612215	0.992555	Cox6a1	25282	Not Significant	FALSE	FALSE
ENSRNOG00000001171	477.971	-0.231911	0.447473	-0.518269	0.604271	0.992555	Coq5	304542	Not Significant	FALSE	FALSE
ENSRNOG00000001172	1689.29	-0.166234	0.432328	-0.38451	0.7006	0.997439	Rnf10	288710	Not Significant	FALSE	FALSE
ENSRNOG00000001173	124.291	1.0628	0.55184	1.92593	0.0541132	0.474433	Cabp1	171051	Not Significant	TRUE	FALSE
ENSRNOG00000001174	90.264	0.743023	0.547204	1.35785	0.17451	0.787841	Pde9a	191569	Not Significant	TRUE	FALSE
ENSRNOG00000001177	402.941	-0.6424	0.495624	-1.29614	0.194926	0.814345	Acads	64304	Not Significant	FALSE	TRUE
ENSRNOG00000001178	842.258	0.548542	0.418427	1.31096	0.18987	0.805375	Sppl3	360822	Not Significant	FALSE	FALSE
ENSRNOG00000001181	221.424	-0.24821	0.507252	-0.489321	0.624614	0.992555	Wdr4	690032	Not Significant	FALSE	FALSE
ENSRNOG00000001182	2117.03	0.563386	0.477372	1.18018	0.237928	0.867013	Ndufv3	64539	Not Significant	FALSE	FALSE
ENSRNOG00000001184	193.714	-0.502147	0.474839	-1.05751	0.290278	0.908671	Pknox1	294322	Not Significant	FALSE	FALSE
ENSRNOG00000001185	4674.48	0.436504	0.521772	0.836579	0.402829	0.955472	C12h12orf43	288704	Not Significant	FALSE	FALSE
ENSRNOG00000001187	6.8727	-0.721051	1.36739	-0.52732	0.597971	0.992228	Oasl	304545	Not Significant	FALSE	TRUE
ENSRNOG00000001189	84.9902	0.777018	0.531626	1.46159	0.143854	0.735983	Sik1	59329	Not Significant	TRUE	FALSE
ENSRNOG00000001190	174.689	-0.0169384	0.476842	-0.035522	0.971663	0.999906	Git2	304546	Not Significant	FALSE	FALSE
ENSRNOG00000001191	342.574	-0.191288	0.445387	-0.429488	0.667568	0.996577	Tchp	304547	Not Significant	FALSE	FALSE
ENSRNOG00000001192	653.402	-0.45955	0.42476	-1.08191	0.279294	0.901465	Gltp	288707	Not Significant	FALSE	FALSE
ENSRNOG00000001194	193.516	-0.177064	0.468922	-0.377598	0.705729	0.99774	Rrp1b	309673	Not Significant	FALSE	FALSE
ENSRNOG00000001198	10.5563	0.750772	1.16146	0.646404	0.518018	0.982006	Fam222a	498193	Not Significant	TRUE	FALSE
ENSRNOG00000001199	463.298	0.0431896	0.513996	0.084027	0.933035	0.999906	Pop5	117241	Not Significant	FALSE	FALSE
ENSRNOG00000001201	1365.69	-0.478314	0.482064	-0.992221	0.32109	0.925125	Cstb	25308	Not Significant	FALSE	FALSE
ENSRNOG00000001203	1122.8	-0.140704	0.452064	-0.311249	0.755612	0.999906	Rrp1	309674	Not Significant	FALSE	FALSE
ENSRNOG00000001204	865.366	-0.51527	0.421945	-1.22118	0.222018	0.852886	Ankrd13a	360823	Not Significant	FALSE	FALSE
ENSRNOG00000001205	2084.6	-0.41079	0.411722	-0.997737	0.318407	0.924281	Agpat3	294324	Not Significant	FALSE	FALSE
ENSRNOG00000001211	818.263	0.262129	0.457203	0.573332	0.56642	0.987249	Gatd3a	294326	Not Significant	FALSE	FALSE
ENSRNOG00000001214	1028.37	0.238513	0.441228	0.540567	0.588806	0.991458	Pfkl	25741	Not Significant	FALSE	FALSE
ENSRNOG00000001215	298.729	0.15858	0.515538	0.307601	0.758386	0.999906	Cfap410	309681	Not Significant	FALSE	FALSE
ENSRNOG00000001216	9.6061	-0.705165	1.16567	-0.604945	0.545215	0.984568	Trpm2	294329	Not Significant	FALSE	TRUE
ENSRNOG00000001217	6.91402	1.46291	1.31163	1.11534	0.264705	0.891581	Lrrc3	246773	Not Significant	TRUE	FALSE
ENSRNOG00000001222	433.154	-0.384397	0.456404	-0.84223	0.399659	0.955472	Ube2g2	294331	Not Significant	FALSE	FALSE
ENSRNOG00000001223	1370.89	-0.599291	0.422167	-1.41956	0.155736	0.757245	Pttg1ip	365548	Not Significant	FALSE	TRUE
ENSRNOG00000001224	30.1386	-1.14988	0.780116	-1.47399	0.140484	0.72932	Itgb2	309684	Not Significant	FALSE	TRUE
ENSRNOG00000001225	485.611	-0.0376888	0.473782	-0.0795488	0.936596	0.999906	Slx9	294333	Not Significant	FALSE	FALSE
ENSRNOG00000001228	467.88	-0.516684	0.440424	-1.17315	0.240735	0.869822	Pofut2	309686	Not Significant	FALSE	FALSE
ENSRNOG00000001232	82.7102	-0.377426	0.549498	-0.686857	0.492173	0.980524	Slc19a1	29723	Not Significant	FALSE	FALSE
ENSRNOG00000001235	2055.62	-0.275916	0.415139	-0.664636	0.506284	0.980524	Gna12	81663	Not Significant	FALSE	FALSE
ENSRNOG00000001236	81.6641	-0.134865	0.560032	-0.240817	0.809697	0.999906	Brat1	498150	Not Significant	FALSE	FALSE
ENSRNOG00000001237	386.575	0.14802	0.45916	0.322372	0.747171	0.999906	Cabin1	94165	Not Significant	FALSE	FALSE
ENSRNOG00000001238	562.408	0.102603	0.427378	0.240076	0.810271	0.999906	Rsrc2	360807	Not Significant	FALSE	FALSE
ENSRNOG00000001241	41.9703	0.495571	0.670043	0.73961	0.459537	0.976599	Iqce	304318	Not Significant	FALSE	FALSE
ENSRNOG00000001243	133	-0.0330332	0.524816	-0.0629424	0.949812	0.999906	Zcchc8	288661	Not Significant	FALSE	FALSE
ENSRNOG00000001245	355.089	0.181607	0.48867	0.371635	0.710165	0.998235	Pcbp3	294336	Not Significant	FALSE	FALSE
ENSRNOG00000001247	324.386	0.244439	0.453384	0.539143	0.589788	0.991571	Clip1	65201	Not Significant	FALSE	FALSE
ENSRNOG00000001249	6.15079	0.678918	1.40121	0.484522	0.628015	0.992822	Col6a1	294337	Not Significant	TRUE	FALSE
ENSRNOG00000001250	108.116	-0.0494212	0.526102	-0.0939385	0.925158	0.999906	Lfng	170905	Not Significant	FALSE	FALSE
ENSRNOG00000001253	2239.76	-0.510509	0.42368	-1.20494	0.228227	0.859205	Eif3b	288516	Not Significant	FALSE	FALSE
ENSRNOG00000001254	53.8679	-0.572904	0.596657	-0.96019	0.33696	0.933523	Col6a2	361821	Not Significant	FALSE	FALSE
ENSRNOG00000001255	41.5331	0.142467	0.698246	0.204035	0.838326	0.999906	Mlxip	304479	Not Significant	FALSE	FALSE
ENSRNOG00000001256	185.857	0.569368	0.559543	1.01756	0.308887	0.918912	Atxn2	288663	Not Significant	FALSE	FALSE
ENSRNOG00000001258	790.953	-0.0380223	0.459614	-0.0827267	0.934069	0.999906	Snx8	288504	Not Significant	FALSE	FALSE
ENSRNOG00000001259	162.758	1.05076	0.567296	1.85223	0.0639928	0.514189	Cux2	288665	Not Significant	TRUE	FALSE
ENSRNOG00000001260	92.6171	0.359751	0.650715	0.552856	0.580362	0.98783	Nudt1	117260	Not Significant	FALSE	FALSE
ENSRNOG00000001265	99.656	-0.226413	0.551764	-0.410343	0.681554	0.996577	Mad1l1	680006	Not Significant	FALSE	FALSE
ENSRNOG00000001269	1952.04	0.367525	0.443001	0.829625	0.406751	0.955742	Ppp1cc	24669	Not Significant	FALSE	FALSE
ENSRNOG00000001270	15.5538	-0.961243	0.968501	-0.992506	0.320951	0.925125	Hvcn1	304485	Not Significant	FALSE	TRUE
ENSRNOG00000001272	406.389	-0.0728449	0.459666	-0.158473	0.874084	0.999906	Mcm3ap	294339	Not Significant	FALSE	FALSE
ENSRNOG00000001273	648.638	-0.0542892	0.486305	-0.111636	0.911112	0.999906	Psmg3	100361517	Not Significant	FALSE	FALSE
ENSRNOG00000001274	929.137	0.309306	0.440303	0.702485	0.482377	0.980524	Vps29	288666	Not Significant	FALSE	FALSE
ENSRNOG00000001276	57.0116	0.572299	0.65941	0.867895	0.385452	0.95364	Pcnt	309692	Not Significant	FALSE	FALSE
ENSRNOG00000001278	111.149	0.0570668	0.500226	0.114082	0.909173	0.999906	Gpn3	360810	Not Significant	FALSE	FALSE
ENSRNOG00000001283	487.878	0.129255	0.444063	0.291074	0.770995	0.999906	Anapc7	304490	Not Significant	FALSE	FALSE
ENSRNOG00000001285	1865.6	0.0773029	0.468724	0.164922	0.869005	0.999906	Atp2a2	29693	Not Significant	FALSE	FALSE
ENSRNOG00000001288	10.7923	0.316069	0.989008	0.319581	0.749286	0.999906	Gpr146	498153	Not Significant	FALSE	FALSE
ENSRNOG00000001289	263.757	-0.172768	0.472702	-0.36549	0.714746	0.999778	C12h7orf50	498154	Not Significant	FALSE	FALSE
ENSRNOG00000001293	571.854	-0.151425	0.435206	-0.34794	0.727885	0.999906	Get4	288518	Not Significant	FALSE	FALSE
ENSRNOG00000001294	106.199	-0.0152332	0.509793	-0.0298812	0.976162	0.999906	Ift81	373066	Not Significant	FALSE	FALSE
ENSRNOG00000001295	11349.2	-0.660128	0.432828	-1.52515	0.127221	0.694932	S100b	25742	Not Significant	FALSE	TRUE
ENSRNOG00000001296	17.88	-0.573175	1.03279	-0.554976	0.578911	0.987726	P2rx7	29665	Not Significant	FALSE	FALSE
ENSRNOG00000001297	554.888	0.154139	0.462291	0.333423	0.738815	0.999906	Prmt2	499420	Not Significant	FALSE	FALSE
ENSRNOG00000001299	203.59	0.081698	0.494151	0.16533	0.868684	0.999906	Sun1	360773	Not Significant	FALSE	FALSE
ENSRNOG00000001303	395.766	-0.136279	0.445762	-0.305721	0.759817	0.999906	Specc1l	361828	Not Significant	FALSE	FALSE
ENSRNOG00000001304	280.546	0.10768	0.485184	0.221936	0.824364	0.999906	Bcr	309696	Not Significant	FALSE	FALSE
ENSRNOG00000001309	69.7475	0.909701	0.547319	1.6621	0.096492	0.63223	Camkk2	83506	Not Significant	TRUE	FALSE
ENSRNOG00000001311	85.7113	0.702631	0.540096	1.30094	0.19328	0.81244	Rab36	690407	Not Significant	TRUE	FALSE
ENSRNOG00000001312	938.718	0.195224	0.52454	0.372181	0.709758	0.998235	Pdgfa	25266	Not Significant	FALSE	FALSE
ENSRNOG00000001314	661.502	0.364176	0.43867	0.830184	0.406435	0.955742	Fam20c	304334	Not Significant	FALSE	FALSE
ENSRNOG00000001316	5019.67	-0.0389869	0.430725	-0.0905147	0.927878	0.999906	Anapc5	288671	Not Significant	FALSE	FALSE
ENSRNOG00000001317	445.25	0.322372	0.46941	0.68676	0.492234	0.980524	Zfp68	304337	Not Significant	FALSE	FALSE
ENSRNOG00000001323	156.209	0.24526	0.494537	0.49594	0.619937	0.992555	Zfp157	360775	Not Significant	FALSE	FALSE
ENSRNOG00000001331	385.433	-0.220625	0.464102	-0.475382	0.634515	0.995024	Rnf34	282845	Not Significant	FALSE	FALSE
ENSRNOG00000001335	62.4806	-0.415288	0.641406	-0.647465	0.517331	0.982006	Zkscan1	498160	Not Significant	FALSE	FALSE
ENSRNOG00000001336	236.696	-0.611457	0.522162	-1.17101	0.241595	0.871454	Orai1	304496	Not Significant	FALSE	TRUE
ENSRNOG00000001337	53.4736	0.922207	0.749008	1.23124	0.218234	0.848569	Setd1b	100359816	Not Significant	TRUE	FALSE
ENSRNOG00000001345	445.8	-0.0861879	0.448783	-0.192048	0.847704	0.999906	Mapkapk5	498183	Not Significant	FALSE	FALSE
ENSRNOG00000001346	1573.2	-0.0677151	0.458359	-0.147734	0.882553	0.999906	Cops6	304343	Not Significant	FALSE	FALSE
ENSRNOG00000001347	43.2218	0.904863	0.692525	1.30661	0.191344	0.809062	Adam1a	56777	Not Significant	TRUE	FALSE
ENSRNOG00000001348	1810.73	-0.0892651	0.479059	-0.186334	0.852183	0.999906	Erp29	117030	Not Significant	FALSE	FALSE
ENSRNOG00000001349	621.093	-0.761616	0.442005	-1.7231	0.0848712	0.597965	Mcm7	288532	Not Significant	FALSE	TRUE
ENSRNOG00000001350	285.022	-0.509889	0.475745	-1.07177	0.283823	0.904242	Naa25	360811	Not Significant	FALSE	FALSE
ENSRNOG00000001351	637.05	0.252751	0.453224	0.557674	0.577067	0.987538	Trafd1	114635	Not Significant	FALSE	FALSE
ENSRNOG00000001352	168.429	0.988517	0.557462	1.77324	0.0761882	0.566801	Hectd4	304503	Not Significant	TRUE	FALSE
ENSRNOG00000001353	32.2846	1.48218	0.800875	1.8507	0.0642131	0.514189	Ap4m1	304344	Not Significant	TRUE	FALSE
ENSRNOG00000001355	196.734	-0.165264	0.457883	-0.360931	0.718151	0.999906	Taf6	288533	Not Significant	FALSE	FALSE
ENSRNOG00000001367	116.841	0.707428	0.521332	1.35696	0.174793	0.787886	Gpc2	171517	Not Significant	TRUE	FALSE
ENSRNOG00000001369	44.258	-0.624982	0.773431	-0.808065	0.419053	0.961781	Oas1a	192281	Not Significant	FALSE	TRUE
ENSRNOG00000001375	25.1726	-1.41537	0.828817	-1.7077	0.0876915	0.604613	Gal3st4	498166	Not Significant	FALSE	TRUE
ENSRNOG00000001376	87.9047	0.532308	0.530406	1.00359	0.315578	0.922141	Tmt1a	315306	Not Significant	FALSE	FALSE
ENSRNOG00000001383	30.0197	0.120136	0.707419	0.169823	0.865149	0.999906	Slc8b1	498185	Not Significant	FALSE	FALSE
ENSRNOG00000001385	932.107	-0.428016	0.444333	-0.963279	0.335408	0.932044	Plbd2	246120	Not Significant	FALSE	FALSE
ENSRNOG00000001387	471.658	-0.0464436	0.449111	-0.103412	0.917636	0.999906	Mepce	304361	Not Significant	FALSE	FALSE
ENSRNOG00000001391	125.396	-0.866001	0.599174	-1.44533	0.148367	0.742878	Sdsl	360816	Not Significant	FALSE	TRUE
ENSRNOG00000001396	197.785	-0.0197647	0.519512	-0.0380447	0.969652	0.999906	Mospd3	288557	Not Significant	FALSE	FALSE
ENSRNOG00000001397	158.846	-0.408556	0.478737	-0.853405	0.393435	0.955472	Rbm19	304512	Not Significant	FALSE	FALSE
ENSRNOG00000001402	61.8847	-0.477933	0.59555	-0.802506	0.42226	0.964286	Lrch4	360779	Not Significant	FALSE	FALSE
ENSRNOG00000001404	351.328	-0.052953	0.461839	-0.114657	0.908717	0.999906	Agfg2	304375	Not Significant	FALSE	FALSE
ENSRNOG00000001409	4376.45	0.406359	0.450502	0.902014	0.367049	0.949785	Gnb2	81667	Not Significant	FALSE	FALSE
ENSRNOG00000001410	72.6212	0.390676	0.555897	0.702784	0.48219	0.980524	Gigyf1	304378	Not Significant	FALSE	FALSE
ENSRNOG00000001415	2447.84	0.0649968	0.468082	0.138858	0.889563	0.999906	Ap1s1	360785	Not Significant	FALSE	FALSE
ENSRNOG00000001417	373.686	-0.520415	0.452365	-1.15043	0.249966	0.876883	Plod3	288583	Not Significant	FALSE	FALSE
ENSRNOG00000001418	992.204	0.694074	0.528339	1.31369	0.18895	0.803979	Znhit1	100360077	Not Significant	TRUE	FALSE
ENSRNOG00000001419	8.01776	-0.380356	1.29026	-0.294791	0.768153	0.999906	Cldn15	304388	Not Significant	FALSE	FALSE
ENSRNOG00000001420	2740.88	0.164084	0.528518	0.31046	0.756211	0.999906	Fis1	288584	Not Significant	FALSE	FALSE
ENSRNOG00000001428	101.717	0.542356	0.515934	1.05121	0.29316	0.908671	Alkbh4	288587	Not Significant	FALSE	FALSE
ENSRNOG00000001429	104.426	0.0745124	0.562586	0.132446	0.894631	0.999906	Lrwd1	304396	Not Significant	FALSE	FALSE
ENSRNOG00000001430	1025.61	0.0350514	0.514292	0.0681547	0.945663	0.999906	Polr2j	288588	Not Significant	FALSE	FALSE
ENSRNOG00000001431	19.4204	-0.665084	0.814839	-0.816215	0.414377	0.960503	Rasa4	288589	Not Significant	FALSE	TRUE
ENSRNOG00000001432	123.332	-0.350383	0.516779	-0.678014	0.497763	0.980524	Dtx2	304591	Not Significant	FALSE	FALSE
ENSRNOG00000001440	2256.17	0.0334311	0.454538	0.0735497	0.941369	0.999906	Mdh2	81829	Not Significant	FALSE	FALSE
ENSRNOG00000001441	1225.47	-0.601177	0.439426	-1.3681	0.171282	0.781584	Tmem120a	288591	Not Significant	FALSE	TRUE
ENSRNOG00000001442	724.56	-0.350859	0.452615	-0.775182	0.438232	0.971803	Por	29441	Not Significant	FALSE	FALSE
ENSRNOG00000001443	110.869	-0.175875	0.523679	-0.335846	0.736987	0.999906	Rhbdd2	360793	Not Significant	FALSE	FALSE
ENSRNOG00000001448	2252.02	0.0739825	0.479021	0.154445	0.877259	0.999906	Hip1	192154	Not Significant	FALSE	FALSE
ENSRNOG00000001449	363.974	-0.333523	0.473393	-0.704536	0.481099	0.980524	Pom121	113975	Not Significant	FALSE	FALSE
ENSRNOG00000001450	181.361	0.195496	0.474005	0.412436	0.68002	0.996577	Nsun5	288595	Not Significant	FALSE	FALSE
ENSRNOG00000001452	51.3553	0.520968	0.629487	0.827607	0.407893	0.955742	Fzd9	266608	Not Significant	FALSE	FALSE
ENSRNOG00000001453	660.527	-0.545713	0.445441	-1.22511	0.220535	0.851575	Baz1b	368002	Not Significant	FALSE	FALSE
ENSRNOG00000001454	2745.94	-0.0765223	0.422606	-0.181072	0.856311	0.999906	Eif4h	288599	Not Significant	FALSE	FALSE
ENSRNOG00000001455	268.727	-0.0708998	0.51133	-0.138658	0.889721	0.999906	Kif13a	308173	Not Significant	FALSE	FALSE
ENSRNOG00000001456	311.424	0.382896	0.616741	0.620838	0.534706	0.983315	Nup153	25281	Not Significant	FALSE	FALSE
ENSRNOG00000001457	330.595	0.0856881	0.48536	0.176545	0.859865	0.999906	Rfc2	116468	Not Significant	FALSE	FALSE
ENSRNOG00000001469	303.036	-0.136374	0.465488	-0.29297	0.769545	0.999906	Eln	25043	Not Significant	FALSE	FALSE
ENSRNOG00000001470	483.569	0.118793	0.440921	0.26942	0.787606	0.999906	Limk1	65172	Not Significant	FALSE	FALSE
ENSRNOG00000001474	30.5062	0.12293	0.742058	0.165662	0.868423	0.999906	Tmem270	288604	Not Significant	FALSE	FALSE
ENSRNOG00000001478	100.628	0.7987	0.511193	1.56242	0.118188	0.677114	Gtf2ird1	246770	Not Significant	TRUE	FALSE
ENSRNOG00000001479	1491.78	-0.057195	0.436128	-0.131143	0.895663	0.999906	Gtf2i	353256	Not Significant	FALSE	FALSE
ENSRNOG00000001482	104.18	0.371915	0.505645	0.735527	0.462019	0.976599	Gtf2ird2	288606	Not Significant	FALSE	FALSE
ENSRNOG00000001483	381.311	-0.479461	0.482705	-0.99328	0.320573	0.925125	Rcc1l	360796	Not Significant	FALSE	FALSE
ENSRNOG00000001488	4169.38	0.130118	0.475693	0.273534	0.784443	0.999906	Psmb1	94198	Not Significant	FALSE	FALSE
ENSRNOG00000001489	84.8305	0.265449	0.544909	0.487143	0.626157	0.992555	Tbp	117526	Not Significant	FALSE	FALSE
ENSRNOG00000001490	668.048	-0.09031	0.487608	-0.18521	0.853064	0.999906	Pdcd2	58934	Not Significant	FALSE	FALSE
ENSRNOG00000001492	108.439	0.0350552	0.524936	0.0667799	0.946757	0.999906	Slc8a2	140447	Not Significant	FALSE	FALSE
ENSRNOG00000001494	626.578	0.20612	0.487008	0.423236	0.672123	0.996577	Napa	140673	Not Significant	FALSE	FALSE
ENSRNOG00000001500	419.838	0.335728	0.495213	0.677947	0.497805	0.980524	Rab4b	50866	Not Significant	FALSE	FALSE
ENSRNOG00000001501	485.774	-0.390407	0.477563	-0.817499	0.413643	0.960239	Snrpa	292729	Not Significant	FALSE	FALSE
ENSRNOG00000001514	172.771	-0.775082	0.480523	-1.613	0.106745	0.659482	Cdca7	311742	Not Significant	FALSE	TRUE
ENSRNOG00000001515	40.8729	-0.53476	0.759736	-0.703877	0.48151	0.980524	Map3k20	311743	Not Significant	FALSE	FALSE
ENSRNOG00000001517	317.327	0.0555911	0.484248	0.114799	0.908605	0.999906	Pdk1	116551	Not Significant	FALSE	FALSE
ENSRNOG00000001518	298.286	-0.634528	0.548889	-1.15602	0.247672	0.875461	Itga6	114517	Not Significant	FALSE	TRUE
ENSRNOG00000001524	348.544	-0.551872	0.447866	-1.23222	0.217865	0.848031	Hat1	296501	Not Significant	FALSE	FALSE
ENSRNOG00000001525	357.937	-0.149867	0.519688	-0.28838	0.773056	0.999906	Igsf11	303926	Not Significant	FALSE	FALSE
ENSRNOG00000001547	66.7421	-0.627999	0.67437	-0.931238	0.351731	0.940869	Agps	84114	Not Significant	FALSE	TRUE
ENSRNOG00000001551	1886.44	0.286773	0.470764	0.609165	0.542415	0.983997	Atp5pf	94271	Not Significant	FALSE	FALSE
ENSRNOG00000001554	6.63601	-0.323063	1.3257	-0.243691	0.80747	0.999906	C11h21orf91	360692	Not Significant	FALSE	FALSE
ENSRNOG00000001555	160.453	-0.771248	0.472763	-1.63136	0.102814	0.649355	Btg3	54230	Not Significant	FALSE	TRUE
ENSRNOG00000001559	310.811	0.657401	0.471809	1.39336	0.16351	0.766595	Mtx2	288150	Not Significant	TRUE	FALSE
ENSRNOG00000001573	122.811	0.348039	0.599071	0.580965	0.561264	0.985095	Usp25	304150	Not Significant	FALSE	FALSE
ENSRNOG00000001582	33.1143	0.239638	0.904882	0.264828	0.791142	0.999906	Bach1	304127	Not Significant	FALSE	FALSE
ENSRNOG00000001592	3637.66	-0.0297055	0.413033	-0.0719204	0.942665	0.999906	Cct8	288305	Not Significant	FALSE	FALSE
ENSRNOG00000001593	35.785	0.424762	0.7245	0.586284	0.557685	0.985095	Lnpk	362151	Not Significant	FALSE	FALSE
ENSRNOG00000001596	3676.58	0.372843	0.463225	0.804884	0.420886	0.963228	Atp5mc3	114630	Not Significant	FALSE	FALSE
ENSRNOG00000001598	260.036	-0.579996	0.478841	-1.21125	0.2258	0.856675	Usp16	288306	Not Significant	FALSE	FALSE
ENSRNOG00000001599	166.191	0.260648	0.47183	0.552419	0.580661	0.987887	Rwdd2b	304132	Not Significant	FALSE	FALSE
ENSRNOG00000001602	213.294	0.0199652	0.520514	0.0383567	0.969403	0.999906	Ltn1	288308	Not Significant	FALSE	FALSE
ENSRNOG00000001603	229.468	0.0869771	0.561892	0.154793	0.876984	0.999906	N6amt1	288309	Not Significant	FALSE	FALSE
ENSRNOG00000001608	73.6247	0.634984	0.567861	1.1182	0.26348	0.890262	Nxpe3	681096	Not Significant	TRUE	FALSE
ENSRNOG00000001609	40.3234	0.05098	0.672973	0.0757534	0.939615	0.999906	Cep97	304007	Not Significant	FALSE	FALSE
ENSRNOG00000001611	13023.2	-0.0952255	0.498054	-0.191195	0.848373	0.999906	Rpl24	64307	Not Significant	FALSE	FALSE
ENSRNOG00000001613	108.59	1.17552	0.632278	1.85918	0.0630015	0.51144	Zbtb11	304010	Not Significant	TRUE	FALSE
ENSRNOG00000001616	92.95	0.636377	0.62804	1.01327	0.310929	0.919655	Senp7	288167	Not Significant	TRUE	FALSE
ENSRNOG00000001620	93.2153	-0.164575	0.557762	-0.295064	0.767945	0.999906	Prdm15	304054	Not Significant	FALSE	FALSE
ENSRNOG00000001621	40.4318	0.220099	0.646034	0.340693	0.733335	0.999906	C2cd2	304055	Not Significant	FALSE	FALSE
ENSRNOG00000001623	92.8066	-0.151168	0.590322	-0.256078	0.797891	0.999906	Zbtb21	304056	Not Significant	FALSE	FALSE
ENSRNOG00000001629	1402.58	0.0661966	0.41557	0.159291	0.87344	0.999906	Get1	288233	Not Significant	FALSE	FALSE
ENSRNOG00000001632	120.251	-0.348344	0.525638	-0.662708	0.507517	0.980524	Brwd1	304061	Not Significant	FALSE	FALSE
ENSRNOG00000001633	652.02	0.564075	0.497897	1.13292	0.25725	0.883471	Tfg	360709	Not Significant	FALSE	FALSE
ENSRNOG00000001640	302.906	0.260764	0.506975	0.514354	0.607005	0.992555	Tomm70	304017	Not Significant	FALSE	FALSE
ENSRNOG00000001642	186.276	0.418109	0.51415	0.813204	0.416101	0.960503	Tbc1d23	304019	Not Significant	FALSE	FALSE
ENSRNOG00000001645	21.4769	-0.263741	0.833982	-0.316243	0.751818	0.999906	Filip1l	304020	Not Significant	FALSE	FALSE
ENSRNOG00000001647	125.627	0.310081	0.529693	0.585398	0.55828	0.985095	Ets2	304063	Not Significant	FALSE	FALSE
ENSRNOG00000001653	17.1919	-0.616695	0.896218	-0.688108	0.491385	0.980524	St3gal6	304023	Not Significant	FALSE	TRUE
ENSRNOG00000001654	129.518	-0.305502	0.499792	-0.611258	0.541029	0.983997	Cpox	304024	Not Significant	FALSE	FALSE
ENSRNOG00000001657	439.492	-0.197221	0.45389	-0.434513	0.663916	0.996577	Cldnd1	288182	Not Significant	FALSE	FALSE
ENSRNOG00000001662	204.332	0.0280329	0.536101	0.0522903	0.958297	0.999906	Dyrk1a	25255	Not Significant	FALSE	FALSE
ENSRNOG00000001680	58.836	-0.79309	0.601598	-1.31831	0.187401	0.800832	Riox2	266670	Not Significant	FALSE	TRUE
ENSRNOG00000001681	348.206	-0.157692	0.441451	-0.357213	0.720932	0.999906	Vps26c	360703	Not Significant	FALSE	FALSE
ENSRNOG00000001682	8416.28	0.310799	0.535205	0.58071	0.561436	0.985095	Ttc3	360702	Not Significant	FALSE	FALSE
ENSRNOG00000001686	15.2683	-0.00160087	0.913506	-0.00175245	0.998602	0.999906	Hlcs	288240	Not Significant	FALSE	FALSE
ENSRNOG00000001689	113.612	0.808366	0.513667	1.57372	0.115553	0.672098	Arl6	363760	Not Significant	TRUE	FALSE
ENSRNOG00000001692	101.56	-0.742703	0.5232	-1.41954	0.155742	0.757245	Chaf1b	288242	Not Significant	FALSE	TRUE
ENSRNOG00000001699	315.443	-0.105158	0.491753	-0.213844	0.830669	0.999906	Setd4	245975	Not Significant	FALSE	FALSE
ENSRNOG00000001700	81.2238	0.124342	0.617612	0.201328	0.840442	0.999906	Whrn	313255	Not Significant	FALSE	FALSE
ENSRNOG00000001701	239.536	-0.628754	0.486676	-1.29194	0.196379	0.815552	Cbr3	304078	Not Significant	FALSE	TRUE
ENSRNOG00000001706	110.729	0.666208	0.645176	1.0326	0.301792	0.914526	Kalrn	84009	Not Significant	TRUE	FALSE
ENSRNOG00000001707	18.296	1.58782	0.969171	1.63833	0.101353	0.646612	Vwa5b2	303812	Not Significant	TRUE	FALSE
ENSRNOG00000001708	457.253	0.228981	0.484269	0.472838	0.636329	0.995024	Dvl3	303811	Not Significant	FALSE	FALSE
ENSRNOG00000001709	6502.8	0.356197	0.444696	0.800989	0.423138	0.964286	Ap2m1	116563	Not Significant	FALSE	FALSE
ENSRNOG00000001710	724.081	-0.350197	0.437882	-0.799753	0.423854	0.965022	Abcf3	287982	Not Significant	FALSE	FALSE
ENSRNOG00000001712	105.431	-0.148479	0.514606	-0.288529	0.772942	0.999906	Alg3	287983	Not Significant	FALSE	FALSE
ENSRNOG00000001714	6.90104	-0.989572	1.20254	-0.822899	0.410565	0.957225	Atp13a4	288026	Not Significant	FALSE	TRUE
ENSRNOG00000001715	101.52	-0.241774	0.506444	-0.477396	0.63308	0.994462	Ece2	408243	Not Significant	FALSE	FALSE
ENSRNOG00000001717	315.197	-0.336698	0.475609	-0.707929	0.478989	0.980524	Opa1	171116	Not Significant	FALSE	FALSE
ENSRNOG00000001719	3874.96	-0.286936	0.417995	-0.686458	0.492424	0.980524	Psmd2	287984	Not Significant	FALSE	FALSE
ENSRNOG00000001720	189.16	-0.0704908	0.5946	-0.118552	0.905631	0.999906	Hes1	29577	Not Significant	FALSE	FALSE
ENSRNOG00000001726	227.297	0.605923	0.477174	1.26982	0.20415	0.824319	Tmem44	288028	Not Significant	TRUE	FALSE
ENSRNOG00000001727	354.226	-0.603418	0.474372	-1.27204	0.20336	0.822685	Lsg1	288029	Not Significant	FALSE	TRUE
ENSRNOG00000001729	28.5544	1.3772	0.809874	1.70051	0.089035	0.608897	Xxylt1	363799	Not Significant	TRUE	FALSE
ENSRNOG00000001730	163.394	-0.572333	0.644194	-0.888448	0.3743	0.952731	Acap2	619382	Not Significant	FALSE	FALSE
ENSRNOG00000001733	497.678	-0.15017	0.44178	-0.339919	0.733917	0.999906	Ppp1r2	192361	Not Significant	FALSE	FALSE
ENSRNOG00000001736	347.536	0.00987014	0.453813	0.0217494	0.982648	0.999906	Bdh1	117099	Not Significant	FALSE	FALSE
ENSRNOG00000001738	1747.79	-0.358132	0.475529	-0.753123	0.451376	0.973618	Eif4g1	287986	Not Significant	FALSE	FALSE
ENSRNOG00000001739	12.1898	1.67992	0.970237	1.73145	0.0833718	0.593601	Meltf	288038	Not Significant	TRUE	FALSE
ENSRNOG00000001742	84.6025	-0.174704	0.640739	-0.27266	0.785115	0.999906	Clcn2	29232	Not Significant	FALSE	FALSE
ENSRNOG00000001746	527.122	-0.161824	0.434976	-0.372029	0.709871	0.998235	Ncbp2	689116	Not Significant	FALSE	FALSE
ENSRNOG00000001747	1004.45	-0.405073	0.481023	-0.842108	0.399728	0.955472	Pak2	29432	Not Significant	FALSE	FALSE
ENSRNOG00000001748	339.024	-0.195817	0.486048	-0.402877	0.687039	0.997439	Polr2h	498109	Not Significant	FALSE	FALSE
ENSRNOG00000001750	17.4267	0.0898684	0.820566	0.10952	0.91279	0.999906	Chrd	117275	Not Significant	FALSE	FALSE
ENSRNOG00000001752	8.81106	-0.787865	1.16651	-0.675401	0.499421	0.980524	Nrros	303875	Not Significant	FALSE	TRUE
ENSRNOG00000001754	133.238	-0.231246	0.506639	-0.456432	0.648079	0.995282	Wdr53	498097	Not Significant	FALSE	FALSE
ENSRNOG00000001758	457.167	0.224127	0.479307	0.467606	0.640066	0.99509	Dynlt2b	498095	Not Significant	FALSE	FALSE
ENSRNOG00000001762	330.971	-0.590023	0.48695	-1.21167	0.225639	0.856572	Pcyt1a	140544	Not Significant	FALSE	TRUE
ENSRNOG00000001766	709.518	0.55377	0.556002	0.995985	0.319258	0.924476	Tfrc	64678	Not Significant	FALSE	FALSE
ENSRNOG00000001769	955.852	-0.542269	0.477659	-1.13526	0.256265	0.883041	Tnk2	303882	Not Significant	FALSE	FALSE
ENSRNOG00000001773	118.662	-0.4244	0.542457	-0.782366	0.434	0.969903	Senp2	78973	Not Significant	FALSE	FALSE
ENSRNOG00000001774	51.101	-0.448516	0.743069	-0.6036	0.546109	0.984886	Lrch3	303883	Not Significant	FALSE	FALSE
ENSRNOG00000001782	186.59	0.334424	0.514228	0.650342	0.515471	0.981762	Osbpl11	303888	Not Significant	FALSE	FALSE
ENSRNOG00000001783	1427.15	0.0005337	0.420795	0.00126831	0.998988	0.999906	Tra2b	117259	Not Significant	FALSE	FALSE
ENSRNOG00000001786	348.382	0.287377	0.452636	0.634897	0.525495	0.982424	Snx4	360725	Not Significant	FALSE	FALSE
ENSRNOG00000001789	1615.94	0.173837	0.562695	0.308936	0.75737	0.999906	Zfp148	58820	Not Significant	FALSE	FALSE
ENSRNOG00000001793	56.451	-1.34291	0.700369	-1.91743	0.0551827	0.477808	Heg1	689710	Not Significant	FALSE	TRUE
ENSRNOG00000001795	1190.1	-0.650774	0.428514	-1.51867	0.128845	0.697987	Itgb5	257645	Not Significant	FALSE	TRUE
ENSRNOG00000001797	441.598	-0.16573	0.449438	-0.368749	0.712315	0.998916	Umps	288051	Not Significant	FALSE	FALSE
ENSRNOG00000001803	1070.18	-0.562173	0.421419	-1.334	0.182203	0.796075	Dnajb11	360734	Not Significant	FALSE	FALSE
ENSRNOG00000001804	52.5686	-0.765143	0.662442	-1.15503	0.248077	0.875461	Itpr2	81678	Not Significant	FALSE	TRUE
ENSRNOG00000001807	197.971	-0.808072	0.69266	-1.16662	0.243363	0.871829	Sspn	500364	Not Significant	FALSE	TRUE
ENSRNOG00000001808	245.99	-0.67925	0.48374	-1.40416	0.16027	0.763086	Ints13	690728	Not Significant	FALSE	TRUE
ENSRNOG00000001811	1377.26	-0.0897746	0.548782	-0.163589	0.870055	0.999906	Fgfr1op2	362463	Not Significant	FALSE	FALSE
ENSRNOG00000001813	239.288	0.479723	0.547508	0.876193	0.380925	0.953347	Dnm1l	114114	Not Significant	FALSE	FALSE
ENSRNOG00000001815	3131.31	0.34837	0.409075	0.851606	0.394433	0.955472	Eif4a2	303831	Not Significant	FALSE	FALSE
ENSRNOG00000001816	720.803	-0.290797	0.494465	-0.588105	0.556462	0.985095	Rfc4	288003	Not Significant	FALSE	FALSE
ENSRNOG00000001817	439.637	-0.415384	0.433037	-0.959232	0.337442	0.934015	Tm7sf3	297725	Not Significant	FALSE	FALSE
ENSRNOG00000001820	344.683	-0.508977	0.476311	-1.06858	0.285258	0.904252	Med21	312849	Not Significant	FALSE	FALSE
ENSRNOG00000001823	121.375	0.15137	0.527108	0.287172	0.773981	0.999906	St6gal1	25197	Not Significant	FALSE	FALSE
ENSRNOG00000001827	214.986	0.0203152	0.466691	0.0435303	0.965279	0.999906	Masp1	64023	Not Significant	FALSE	FALSE
ENSRNOG00000001828	252.587	-0.542854	0.481418	-1.12762	0.259482	0.887043	Stk38l	691337	Not Significant	FALSE	FALSE
ENSRNOG00000001829	941.19	0.258213	0.432942	0.596414	0.550899	0.985095	Ube2v2	287927	Not Significant	FALSE	FALSE
ENSRNOG00000001833	245.002	-0.358267	0.493344	-0.726201	0.467716	0.979227	Mcm4	29728	Not Significant	FALSE	FALSE
ENSRNOG00000001842	730.293	-0.0509801	0.468495	-0.108817	0.913348	0.999906	Mrps35	297727	Not Significant	FALSE	FALSE
ENSRNOG00000001843	54.3175	-0.697976	0.624172	-1.11824	0.263463	0.890262	Bcl6	303836	Not Significant	FALSE	TRUE
ENSRNOG00000001844	35.7585	-0.321205	0.792487	-0.405312	0.685248	0.997208	Klhl42	500367	Not Significant	FALSE	FALSE
ENSRNOG00000001845	206.159	-0.0118712	0.462082	-0.0256908	0.979504	0.999906	Top3b	287930	Not Significant	FALSE	FALSE
ENSRNOG00000001847	281.361	-0.104331	0.455187	-0.229205	0.81871	0.999906	Ccdc91	312863	Not Significant	FALSE	FALSE
ENSRNOG00000001849	226.945	0.256423	0.51396	0.498916	0.617839	0.992555	Mapk1	116590	Not Significant	FALSE	FALSE
ENSRNOG00000001852	1291.35	-0.148195	0.502003	-0.295207	0.767835	0.999906	Ergic2	297728	Not Significant	FALSE	FALSE
ENSRNOG00000001859	380.186	-0.918071	0.487725	-1.88235	0.0597879	0.498684	Sdf2l1	680945	Not Significant	FALSE	TRUE
ENSRNOG00000001862	2725.09	-0.183468	0.413916	-0.443249	0.657586	0.996381	Ube2l3	363836	Not Significant	FALSE	FALSE
ENSRNOG00000001867	320.543	0.188722	0.448587	0.420704	0.673971	0.996577	Snap29	116500	Not Significant	FALSE	FALSE
ENSRNOG00000001868	582.326	-0.177068	0.49332	-0.358932	0.719646	0.999906	Crkl	287942	Not Significant	FALSE	FALSE
ENSRNOG00000001870	427.184	-0.164883	0.434956	-0.379079	0.704629	0.99774	Lztr1	360745	Not Significant	FALSE	FALSE
ENSRNOG00000001873	92.7917	-0.594756	0.544246	-1.09281	0.274478	0.899901	P2rx6	25041	Not Significant	FALSE	TRUE
ENSRNOG00000001874	20.8888	1.63478	0.978382	1.6709	0.0947411	0.625012	Slc7a4	303787	Not Significant	TRUE	FALSE
ENSRNOG00000001875	142.628	0.302992	0.49339	0.614104	0.539147	0.983997	Smpd4	303790	Not Significant	FALSE	FALSE
ENSRNOG00000001877	185.836	0.338632	0.506721	0.668281	0.503954	0.980524	Med15	360743	Not Significant	FALSE	FALSE
ENSRNOG00000001878	523.435	0.113245	0.454256	0.249297	0.803131	0.999906	Klhl22	303792	Not Significant	FALSE	FALSE
ENSRNOG00000001880	725.7	0.0718136	0.534673	0.134313	0.893155	0.999906	Dgcr6	303794	Not Significant	FALSE	FALSE
ENSRNOG00000001885	273.572	-0.0958928	0.467908	-0.204939	0.83762	0.999906	Trmt2a	287953	Not Significant	FALSE	FALSE
ENSRNOG00000001886	378.981	0.148029	0.448979	0.329702	0.741625	0.999906	Dgcr8	287954	Not Significant	FALSE	FALSE
ENSRNOG00000001888	330.018	0.330573	0.472003	0.700363	0.483701	0.980524	Arvcf	303798	Not Significant	FALSE	FALSE
ENSRNOG00000001889	853.551	-0.55355	0.442475	-1.25103	0.210923	0.836902	Comt	24267	Not Significant	FALSE	FALSE
ENSRNOG00000001890	146.187	0.0296285	0.518457	0.0571475	0.954428	0.999906	Txnrd2	50551	Not Significant	FALSE	FALSE
ENSRNOG00000001891	47.3857	-0.195503	0.630289	-0.31018	0.756424	0.999906	Gnb1l	680266	Not Significant	FALSE	FALSE
ENSRNOG00000001893	1507.81	0.335726	0.415262	0.808469	0.418821	0.961653	Ppp2cal1	100362453	Not Significant	FALSE	FALSE
ENSRNOG00000001908	14.057	-0.541703	0.964718	-0.561514	0.574447	0.987538	Klhl6	287974	Not Significant	FALSE	FALSE
ENSRNOG00000001911	23.3047	-0.900802	0.872969	-1.03188	0.302127	0.914526	Map6d1	363823	Not Significant	FALSE	TRUE
ENSRNOG00000001915	27.1926	1.29495	0.80553	1.60758	0.107928	0.661087	Chodl	288289	Not Significant	TRUE	FALSE
ENSRNOG00000001928	35.4649	-1.73087	0.893124	-1.93799	0.0526241	0.467057	Il1rap	25466	Not Significant	FALSE	TRUE
ENSRNOG00000001930	257.21	-0.743117	0.54184	-1.37147	0.170229	0.780568	Ccdc50	288022	Not Significant	FALSE	TRUE
ENSRNOG00000001931	252.185	0.188754	0.465708	0.405306	0.685252	0.997208	Fgf12	170630	Not Significant	FALSE	FALSE
ENSRNOG00000001953	120.564	-0.480921	0.509224	-0.944421	0.344955	0.93817	Bace2	288227	Not Significant	FALSE	FALSE
ENSRNOG00000001956	262.433	-0.141169	0.58864	-0.239823	0.810468	0.999906	Dzip3	303963	Not Significant	FALSE	FALSE
ENSRNOG00000001958	314.097	0.175734	0.473193	0.37138	0.710354	0.998235	Ift57	303968	Not Significant	FALSE	FALSE
ENSRNOG00000001959	14.7459	0.191005	1.16706	0.163663	0.869996	0.999906	Mx1	24575	Not Significant	FALSE	FALSE
ENSRNOG00000001963	436.267	-0.360145	0.456063	-0.789681	0.429714	0.966911	Mx2	286918	Not Significant	FALSE	FALSE
ENSRNOG00000001964	342.972	0.258046	0.457112	0.564513	0.572405	0.987538	Cd47	29364	Not Significant	FALSE	FALSE
ENSRNOG00000001971	353.295	-1.01077	0.586959	-1.72204	0.0850617	0.597965	Bbx	303970	Not Significant	FALSE	TRUE
ENSRNOG00000001979	1624.85	-0.551859	0.431631	-1.27854	0.201057	0.820622	Rcan1	266766	Not Significant	FALSE	FALSE
ENSRNOG00000001982	169.123	0.610511	0.561292	1.08769	0.276732	0.900685	Cblb	171136	Not Significant	TRUE	FALSE
ENSRNOG00000001989	524.737	0.028225	0.533895	0.0528661	0.957839	0.999906	Alcam	79559	Not Significant	FALSE	FALSE
ENSRNOG00000001991	8849.48	0.0307492	0.525788	0.0584821	0.953365	0.999906	Atp5po	192241	Not Significant	FALSE	FALSE
ENSRNOG00000001992	1391.02	0.802664	0.452784	1.77273	0.0762734	0.566801	Atp6v1a	685232	Not Significant	TRUE	FALSE
ENSRNOG00000001996	2124.02	0.0878402	0.546346	0.160778	0.872269	0.999906	Ythdc1	170956	Not Significant	FALSE	FALSE
ENSRNOG00000002001	261.272	0.192784	0.529578	0.364033	0.715833	0.999906	Itsn1	29491	Not Significant	FALSE	FALSE
ENSRNOG00000002012	48.3651	0.208861	0.654285	0.319221	0.749559	0.999906	Donson	288257	Not Significant	FALSE	FALSE
ENSRNOG00000002021	4288.65	-0.318652	0.483795	-0.658651	0.51012	0.980828	Son	304092	Not Significant	FALSE	FALSE
ENSRNOG00000002024	513.747	0.734718	0.469953	1.56339	0.117962	0.677025	Epha5	79208	Not Significant	TRUE	FALSE
ENSRNOG00000002026	19.6247	-1.06361	0.900147	-1.18159	0.237367	0.866851	Dnajc28	360699	Not Significant	FALSE	TRUE
ENSRNOG00000002028	449.594	0.210953	0.429779	0.49084	0.62354	0.992555	Tmem50b	360698	Not Significant	FALSE	FALSE
ENSRNOG00000002032	439.326	0.141181	0.447237	0.315674	0.75225	0.999906	Ifngr2	360697	Not Significant	FALSE	FALSE
ENSRNOG00000002035	107.562	0.851149	0.50676	1.67959	0.0930367	0.621344	Paqr3	305203	Not Significant	TRUE	FALSE
ENSRNOG00000002039	653.35	-0.314185	0.486498	-0.64581	0.518402	0.982091	Evi5	100360066	Not Significant	FALSE	FALSE
ENSRNOG00000002040	42.504	-1.61663	0.896583	-1.8031	0.0713728	0.545121	Bmp2k	498333	Not Significant	FALSE	TRUE
ENSRNOG00000002041	51.5742	0.583839	0.645356	0.904677	0.365637	0.948967	Boc	360715	Not Significant	TRUE	FALSE
ENSRNOG00000002044	71.8477	0.6668	0.56701	1.17599	0.239598	0.868899	Gtpbp8	360714	Not Significant	TRUE	FALSE
ENSRNOG00000002050	127.602	-0.243717	0.538509	-0.452578	0.650853	0.995282	Igfbp7	289560	Not Significant	FALSE	FALSE
ENSRNOG00000002051	298.447	0.830526	0.492873	1.68507	0.0919749	0.617794	Synj1	85238	Not Significant	TRUE	FALSE
ENSRNOG00000002052	271.635	-0.605445	0.501246	-1.20788	0.227094	0.859205	Ccdc80	64387	Not Significant	FALSE	TRUE
ENSRNOG00000002053	8.91496	-0.144537	1.21102	-0.119352	0.904997	0.999906	Fras1	289486	Not Significant	FALSE	FALSE
ENSRNOG00000002054	238.87	0.143985	0.44925	0.320501	0.748589	0.999906	Glmn	289437	Not Significant	FALSE	FALSE
ENSRNOG00000002055	158.217	-0.236578	0.55147	-0.428995	0.667927	0.996577	Noa1	289562	Not Significant	FALSE	FALSE
ENSRNOG00000002061	73.266	-0.0876633	0.754855	-0.116133	0.907547	0.999906	Ptpn13	498331	Not Significant	FALSE	FALSE
ENSRNOG00000002069	47.5305	0.795034	0.731198	1.0873	0.276903	0.900685	Slc35a5	498081	Not Significant	TRUE	FALSE
ENSRNOG00000002075	68.6834	0.0429598	0.696762	0.0616564	0.950836	0.999906	Cnot6l	360917	Not Significant	FALSE	FALSE
ENSRNOG00000002080	72.8334	0.201469	0.59919	0.336235	0.736694	0.999906	Urb1	304104	Not Significant	FALSE	FALSE
ENSRNOG00000002089	209.399	0.842327	0.48608	1.7329	0.0831137	0.593601	Ccng2	29157	Not Significant	TRUE	FALSE
ENSRNOG00000002091	69.822	-0.0583547	0.609034	-0.0958152	0.923667	0.999906	Gtf3c3	316810	Not Significant	FALSE	FALSE
ENSRNOG00000002092	11.6706	-0.745995	1.05635	-0.706199	0.480064	0.980524	Hunk	288275	Not Significant	FALSE	TRUE
ENSRNOG00000002093	36.4279	-0.780392	0.81785	-0.954198	0.339983	0.935195	Tgfbr3	29610	Not Significant	FALSE	TRUE
ENSRNOG00000002094	542.8	-0.301249	0.430827	-0.699234	0.484406	0.980524	Atg3	171415	Not Significant	FALSE	FALSE
ENSRNOG00000002100	996.28	-0.0212144	0.44639	-0.0475243	0.962095	0.999906	Srp72	498351	Not Significant	FALSE	FALSE
ENSRNOG00000002101	1492.55	-0.540734	0.417102	-1.29641	0.194835	0.814345	Paics	140946	Not Significant	FALSE	FALSE
ENSRNOG00000002104	198.408	-0.165804	0.497626	-0.33319	0.738991	0.999906	Scaf4	245924	Not Significant	FALSE	FALSE
ENSRNOG00000002105	63.9387	-0.267239	0.590162	-0.452823	0.650676	0.995282	Cdc7	360908	Not Significant	FALSE	FALSE
ENSRNOG00000002106	418.161	0.519419	0.462077	1.1241	0.260972	0.888021	Usp46	289584	Not Significant	FALSE	FALSE
ENSRNOG00000002112	278.974	0.14636	0.495604	0.295317	0.767752	0.999906	Zfp644	305127	Not Significant	FALSE	FALSE
ENSRNOG00000002115	5677.67	0.0254831	0.49753	0.0512192	0.959151	0.999906	Sod1	24786	Not Significant	FALSE	FALSE
ENSRNOG00000002121	351.243	0.0661776	0.476438	0.138901	0.889529	0.999906	Lrrc8d	305131	Not Significant	FALSE	FALSE
ENSRNOG00000002125	3853.74	0.482703	0.458032	1.05386	0.291946	0.908671	Ccni	289500	Not Significant	FALSE	FALSE
ENSRNOG00000002128	256.591	0.059282	0.51192	0.115803	0.907809	0.999906	Ppat	117544	Not Significant	FALSE	FALSE
ENSRNOG00000002129	73.8786	-0.0173905	0.659337	-0.0263758	0.978958	0.999906	Lrrc8b	305135	Not Significant	FALSE	FALSE
ENSRNOG00000002135	493.644	0.187446	0.47426	0.395238	0.692667	0.997439	Sgcb	680229	Not Significant	FALSE	FALSE
ENSRNOG00000002137	38.9306	0.477147	0.680543	0.701127	0.483224	0.980524	Aasdh	364136	Not Significant	FALSE	FALSE
ENSRNOG00000002142	47.1012	0.846955	0.60583	1.39801	0.162111	0.765517	Cds1	81925	Not Significant	TRUE	FALSE
ENSRNOG00000002144	333.542	0.126907	0.473706	0.267902	0.788775	0.999906	Exoc1	305287	Not Significant	FALSE	FALSE
ENSRNOG00000002146	96.1052	-0.160477	0.599704	-0.267594	0.789012	0.999906	Pkd2	498328	Not Significant	FALSE	FALSE
ENSRNOG00000002152	330.058	0.248162	0.470516	0.527426	0.597898	0.992228	Dcun1d4	360928	Not Significant	FALSE	FALSE
ENSRNOG00000002153	37.0779	-0.133913	0.670877	-0.199609	0.841787	0.999906	Cep135	305288	Not Significant	FALSE	FALSE
ENSRNOG00000002161	7.92881	-0.10482	1.20689	-0.0868515	0.93079	0.999906	Tlr6	305353	Not Significant	FALSE	FALSE
ENSRNOG00000002163	591.764	-0.501501	0.514491	-0.974753	0.329683	0.928535	Klf3	114845	Not Significant	FALSE	FALSE
ENSRNOG00000002165	27.8714	-0.499564	0.721471	-0.692424	0.488671	0.980524	Abraxas1	289468	Not Significant	FALSE	FALSE
ENSRNOG00000002171	17.1048	-1.15792	0.983192	-1.17771	0.238911	0.86798	Phldb2	685611	Not Significant	FALSE	TRUE
ENSRNOG00000002175	160.739	0.242319	0.604116	0.401114	0.688336	0.997439	Clock	60447	Not Significant	FALSE	FALSE
ENSRNOG00000002176	120.795	-0.76279	0.493666	-1.54515	0.122309	0.686318	Nectin3	288124	Not Significant	FALSE	TRUE
ENSRNOG00000002177	126.305	0.0301488	0.538793	0.0559561	0.955377	0.999906	Gnpda2	289608	Not Significant	FALSE	FALSE
ENSRNOG00000002178	710.794	0.0393384	0.525826	0.0748126	0.940364	0.999906	Mrps18c	289469	Not Significant	FALSE	FALSE
ENSRNOG00000002181	33.671	0.811398	0.716953	1.13173	0.257748	0.883471	Helq	360912	Not Significant	TRUE	FALSE
ENSRNOG00000002182	1163.22	0.0222796	0.512449	0.0434767	0.965322	0.999906	Septin11	305227	Not Significant	FALSE	FALSE
ENSRNOG00000002185	122.994	-0.0185647	0.494	-0.0375805	0.970022	0.999906	Pgm2	289632	Not Significant	FALSE	FALSE
ENSRNOG00000002186	641.141	-0.119765	0.480963	-0.24901	0.803353	0.999906	Nudt9	305149	Not Significant	FALSE	FALSE
ENSRNOG00000002188	9.01169	-1.35056	1.15999	-1.16428	0.24431	0.872393	Hpse	64537	Not Significant	FALSE	TRUE
ENSRNOG00000002191	37.3573	0.174142	0.656229	0.265367	0.790727	0.999906	C14h4orf19	498368	Not Significant	FALSE	FALSE
ENSRNOG00000002192	69.5126	-1.09096	0.561402	-1.94328	0.051982	0.464252	Rell1	289635	Not Significant	FALSE	TRUE
ENSRNOG00000002194	233.911	0.306778	0.471164	0.651106	0.514978	0.981632	Coq2	498332	Not Significant	FALSE	FALSE
ENSRNOG00000002196	9.18637	1.15654	1.23066	0.939775	0.347333	0.939249	Ociad2	100361733	Not Significant	TRUE	FALSE
ENSRNOG00000002199	288.233	0.193946	0.48532	0.399624	0.689433	0.997439	Tmem165	364137	Not Significant	FALSE	FALSE
ENSRNOG00000002203	107.811	0.033961	0.577562	0.0588006	0.953111	0.999906	Lin54	305171	Not Significant	FALSE	FALSE
ENSRNOG00000002205	1574.16	0.175851	0.428806	0.410094	0.681737	0.996577	Ociad1	289590	Not Significant	FALSE	FALSE
ENSRNOG00000002207	280.497	0.019423	0.464968	0.0417729	0.96668	0.999906	Guf1	305317	Not Significant	FALSE	FALSE
ENSRNOG00000002208	163.143	-0.667197	0.537266	-1.24184	0.214297	0.841594	Shroom3	305230	Not Significant	FALSE	TRUE
ENSRNOG00000002210	142.064	-0.965703	0.550668	-1.75369	0.079483	0.579109	Hsd17b11	289456	Not Significant	FALSE	TRUE
ENSRNOG00000002214	236.012	0.536322	0.453475	1.18269	0.23693	0.866829	Klhl8	289457	Not Significant	FALSE	FALSE
ENSRNOG00000002215	8.10184	0.760163	1.13014	0.672627	0.501185	0.980524	Mylk	288057	Not Significant	TRUE	FALSE
ENSRNOG00000002216	84.2239	-0.500743	0.555129	-0.90203	0.367041	0.949785	Srd5a3	305291	Not Significant	FALSE	FALSE
ENSRNOG00000002225	667.569	-0.278134	0.51394	-0.541179	0.588384	0.991458	Scarb2	117106	Not Significant	FALSE	FALSE
ENSRNOG00000002229	156.164	0.844502	0.625337	1.35047	0.176864	0.789237	Adcy5	64532	Not Significant	TRUE	FALSE
ENSRNOG00000002232	16.6205	-0.429595	0.954475	-0.450085	0.652649	0.995282	Aff1	305152	Not Significant	FALSE	FALSE
ENSRNOG00000002238	126.52	-0.0718241	0.623876	-0.115126	0.908346	0.999906	Sema5b	303901	Not Significant	FALSE	FALSE
ENSRNOG00000002240	542.159	0.431136	0.428893	1.00523	0.314786	0.922012	Slc49a4	303902	Not Significant	FALSE	FALSE
ENSRNOG00000002241	108.399	-0.714942	0.570613	-1.25294	0.210229	0.83626	Hspbap1	171460	Not Significant	FALSE	TRUE
ENSRNOG00000002244	1091.12	-0.321881	0.519168	-0.619995	0.535261	0.983717	Pdgfra	25267	Not Significant	FALSE	FALSE
ENSRNOG00000002246	331.412	0.660587	0.474346	1.39263	0.163733	0.766595	Slc30a9	498358	Not Significant	TRUE	FALSE
ENSRNOG00000002247	136.742	-0.986423	0.558816	-1.7652	0.0775299	0.570532	Nup54	53372	Not Significant	FALSE	TRUE
ENSRNOG00000002248	137.8	-0.0457443	0.590278	-0.0774963	0.938229	0.999906	Fryl	364144	Not Significant	FALSE	FALSE
ENSRNOG00000002251	335.323	-0.0631531	0.499019	-0.126555	0.899293	0.999906	Sec31a	93646	Not Significant	FALSE	FALSE
ENSRNOG00000002253	42.191	-0.121793	0.619234	-0.196684	0.844075	0.999906	Wdr5b	303907	Not Significant	FALSE	FALSE
ENSRNOG00000002254	1029.98	-0.541606	0.615592	-0.879813	0.37896	0.952731	Tmem33	59303	Not Significant	FALSE	FALSE
ENSRNOG00000002255	1417.89	-0.213698	0.52451	-0.407425	0.683696	0.996577	Fam162a	360721	Not Significant	FALSE	FALSE
ENSRNOG00000002262	396.455	0.332704	0.44187	0.752944	0.451484	0.973618	Enoph1	305177	Not Significant	FALSE	FALSE
ENSRNOG00000002267	75.4514	-0.150024	0.536102	-0.279843	0.779598	0.999906	Chic2	83835	Not Significant	FALSE	FALSE
ENSRNOG00000002270	784.317	-0.16696	0.436267	-0.382701	0.701941	0.997439	Hnrnpdl	305178	Not Significant	FALSE	FALSE
ENSRNOG00000002271	254.714	0.445161	0.510311	0.872334	0.383026	0.95364	Slain2	305310	Not Significant	FALSE	FALSE
ENSRNOG00000002272	91.185	0.228712	0.522975	0.437329	0.661872	0.996541	Lnx1	360926	Not Significant	FALSE	FALSE
ENSRNOG00000002273	30.0207	0.0288663	0.713712	0.0404453	0.967738	0.999906	Naaa	497009	Not Significant	FALSE	FALSE
ENSRNOG00000002275	566.997	-0.730797	0.472903	-1.54534	0.122264	0.686318	Fip1l1	289582	Not Significant	FALSE	TRUE
ENSRNOG00000002276	228.255	0.523657	0.55485	0.943781	0.345281	0.93817	Phf6	100359714	Not Significant	FALSE	FALSE
ENSRNOG00000002278	40.3222	0.511857	0.648167	0.789699	0.429704	0.966911	Tec	84492	Not Significant	FALSE	FALSE
ENSRNOG00000002285	40.3263	-1.18264	0.8089	-1.46204	0.143732	0.735648	Pabir2	501647	Not Significant	FALSE	TRUE
ENSRNOG00000002291	172.066	-0.54691	0.672525	-0.813219	0.416093	0.960503	Brwd3	317213	Not Significant	FALSE	FALSE
ENSRNOG00000002292	1292.29	-0.0229082	0.443723	-0.0516273	0.958826	0.999906	Hnrnpd	79256	Not Significant	FALSE	FALSE
ENSRNOG00000002301	666.124	-0.260207	0.441006	-0.590031	0.55517	0.985095	Uso1	56042	Not Significant	FALSE	FALSE
ENSRNOG00000002303	16.7434	0.614596	0.861394	0.713491	0.475542	0.980524	Kcnj12	117052	Not Significant	TRUE	FALSE
ENSRNOG00000002305	452.265	-0.29502	0.505931	-0.583124	0.55981	0.985095	Slc15a2	60577	Not Significant	FALSE	FALSE
ENSRNOG00000002312	16.026	0.981132	1.03032	0.952259	0.340966	0.935195	Atp10d	360932	Not Significant	TRUE	FALSE
ENSRNOG00000002318	1523.1	-0.443456	0.573983	-0.772594	0.439763	0.971821	Limch1	305332	Not Significant	FALSE	FALSE
ENSRNOG00000002319	145.544	-0.0716292	0.541492	-0.132281	0.894762	0.999906	Tsn	60381	Not Significant	FALSE	FALSE
ENSRNOG00000002320	630.997	-0.455515	0.430565	-1.05795	0.290079	0.908671	Commd8	289603	Not Significant	FALSE	FALSE
ENSRNOG00000002322	11.9801	-1.46785	0.971571	-1.5108	0.130839	0.704554	C13h1orf115	360894	Not Significant	FALSE	TRUE
ENSRNOG00000002323	49.4392	-0.143843	0.599819	-0.239811	0.810477	0.999906	Chmp1b2	363487	Not Significant	FALSE	FALSE
ENSRNOG00000002327	74.6432	-0.367101	0.537539	-0.682929	0.494652	0.980524	Gabrb1	25450	Not Significant	FALSE	FALSE
ENSRNOG00000002336	114.742	0.855654	0.524619	1.631	0.10289	0.649355	Gabra4	140675	Not Significant	TRUE	FALSE
ENSRNOG00000002339	425.199	0.499058	0.472075	1.05716	0.290439	0.908671	Mark1	117016	Not Significant	FALSE	FALSE
ENSRNOG00000002341	30.0358	-0.440731	0.759211	-0.580512	0.56157	0.985095	Trim25	494338	Not Significant	FALSE	FALSE
ENSRNOG00000002342	313.427	-0.247486	0.45546	-0.543376	0.586871	0.990692	Aldh3a2	65183	Not Significant	FALSE	FALSE
ENSRNOG00000002345	44.1657	1.0415	0.702563	1.48243	0.138226	0.725532	Rasgef1b	100361238	Not Significant	TRUE	FALSE
ENSRNOG00000002347	172.89	0.731467	0.502149	1.45667	0.145207	0.737708	Ralgdsl1	289080	Not Significant	TRUE	FALSE
ENSRNOG00000002349	63.3024	0.696888	0.683469	1.01963	0.307902	0.918119	Gabra2	289606	Not Significant	TRUE	FALSE
ENSRNOG00000002352	279.597	-0.536537	0.479545	-1.11885	0.263206	0.890262	Tsen15	289083	Not Significant	FALSE	FALSE
ENSRNOG00000002353	146.914	-0.140728	0.523662	-0.268738	0.788131	0.999906	Rab3gap2	289350	Not Significant	FALSE	FALSE
ENSRNOG00000002358	852.165	-0.382939	0.498576	-0.768065	0.442448	0.971821	Scpep1	114861	Not Significant	FALSE	FALSE
ENSRNOG00000002360	89.7739	-0.385036	0.693856	-0.554922	0.578948	0.987726	Gabrg1	140674	Not Significant	FALSE	FALSE
ENSRNOG00000002361	60.3221	-0.534653	0.58507	-0.913827	0.360808	0.946104	Prkg2	25523	Not Significant	FALSE	FALSE
ENSRNOG00000002365	23.0881	0.262172	0.745329	0.351754	0.725023	0.999906	Itm2a	317218	Not Significant	FALSE	FALSE
ENSRNOG00000002369	91.3716	-0.642806	0.524416	-1.22576	0.220291	0.851401	Rgs8	54297	Not Significant	FALSE	TRUE
ENSRNOG00000002372	12.2328	-0.624464	0.934319	-0.668363	0.503902	0.980524	Sgcd	497892	Not Significant	FALSE	TRUE
ENSRNOG00000002373	298.393	0.342556	0.474438	0.722024	0.47028	0.979227	Akap1	114124	Not Significant	FALSE	FALSE
ENSRNOG00000002376	118.766	0.973353	0.648887	1.50003	0.133606	0.71488	Clasp1	304740	Not Significant	TRUE	FALSE
ENSRNOG00000002378	608.379	0.411599	0.468194	0.87912	0.379336	0.952876	Bpnt1	64473	Not Significant	FALSE	FALSE
[truncated: 9,030 more rows]

## Sheet: Up, GO (BP)
	ID	Description	GeneRatio	BgRatio	RichFactor	FoldEnrichment	zScore	pvalue	p.adjust	qvalue	geneID	Count	geneID_symbol
GO:0099003	GO:0099003	vesicle-mediated transport in synapse	78/824	323/17568	0.241486	5.14858	16.6937	2.78761e-34	1.2561e-30	1.02878e-30	ENSRNOG00000000840/ENSRNOG00000000879/ENSRNOG00000001368/ENSRNOG00000001516/ENSRNOG00000001557/ENSRNOG00000002079/ENSRNOG00000004013/ENSRNOG00000004353/ENSRNOG00000004560/ENSRNOG00000004753/ENSRNOG00000005700/ENSRNOG00000006037/ENSRNOG00000006410/ENSRNOG00000006426/ENSRNOG00000006761/ENSRNOG00000006979/ENSRNOG00000006989/ENSRNOG00000007666/ENSRNOG00000008001/ENSRNOG00000008157/ENSRNOG00000008570/…	78	Atp6v1g2, Slc9a6, Rph3a, Rapgef4, Cxadr, Mapk10, Grip1, Ppfia2, Cacna1b, Napb, Nsg1, Snap25, Akap5, Syt1, Sh3gl2, Hpca, Vamp2, Cacnb4, Rab3b, Syn2, Cadps, Snca, Necap1, Grip2, Syn1, Rims1, Sv2b, Rims3, Ncdn, Prkcb, Syngr3, Stxbp5, Myo5b, Npy1r, Apba1, Slc32a1, Stxbp1, Stx7, Slc17a6, Apba2, Syt4, Brsk1, Sncb, Syt5, Aak1, Caly, Unc13a, Camk2a, Stx1b, Ap3b2, Cplx3, Syt3, Rab3a, Doc2a, Pip5k1c, Slc17…
GO:0007409	GO:0007409	axonogenesis	94/824	498/17568	0.188755	4.02433	15.1883	5.58413e-32	1.2581e-28	1.03042e-28	ENSRNOG00000000483/ENSRNOG00000000879/ENSRNOG00000001227/ENSRNOG00000001528/ENSRNOG00000002004/ENSRNOG00000002343/ENSRNOG00000003104/ENSRNOG00000003121/ENSRNOG00000003840/ENSRNOG00000004281/ENSRNOG00000005049/ENSRNOG00000005063/ENSRNOG00000005133/ENSRNOG00000005299/ENSRNOG00000005678/ENSRNOG00000005776/ENSRNOG00000006003/ENSRNOG00000006037/ENSRNOG00000006231/ENSRNOG00000006235/ENSRNOG00000006403/…	94	Syngap1, Slc9a6, Adarb1, Gap43, Prdm8, Uchl1, Trpv2, Rtn4rl1, Slit2, Cobl, Tbr1, Atl1, Mapt, Kif5a, Lamb1, Bcl11b, Ctnna2, Snap25, Ptpro, Nell2, Nectin1, Fstl4, Thy1, Cntnap2, Sema4f, Bcl11a, Plxna2, Slit3, Lrtm2, Plxnc1, Atp8a2, Nefh, Cntn2, Slitrk1, Dpysl2, Olfm1, Efnb3, Lhx2, Dlx5, Grin1, Unc5d, Plxna4, Epha4, Nefl, Ntng2, Myo5b, Dbn1, Ephb6, Evl, Sema4g, Lgi1, Stxbp1, B4galt6, Tiam2, Stmn1, P…
GO:0099504	GO:0099504	synaptic vesicle cycle	68/824	265/17568	0.256604	5.47089	16.2682	1.02832e-31	1.54453e-28	1.26501e-28	ENSRNOG00000000840/ENSRNOG00000000879/ENSRNOG00000001368/ENSRNOG00000001516/ENSRNOG00000001557/ENSRNOG00000004353/ENSRNOG00000004560/ENSRNOG00000004753/ENSRNOG00000006037/ENSRNOG00000006426/ENSRNOG00000006761/ENSRNOG00000006989/ENSRNOG00000007666/ENSRNOG00000008001/ENSRNOG00000008157/ENSRNOG00000008570/ENSRNOG00000008656/ENSRNOG00000010365/ENSRNOG00000011000/ENSRNOG00000011160/ENSRNOG00000011171/…	68	Atp6v1g2, Slc9a6, Rph3a, Rapgef4, Cxadr, Ppfia2, Cacna1b, Napb, Snap25, Syt1, Sh3gl2, Vamp2, Cacnb4, Rab3b, Syn2, Cadps, Snca, Syn1, Rims1, Sv2b, Rims3, Prkcb, Syngr3, Stxbp5, Myo5b, Npy1r, Apba1, Slc32a1, Stxbp1, Stx7, Slc17a6, Apba2, Syt4, Brsk1, Sncb, Syt5, Unc13a, Camk2a, Stx1b, Ap3b2, Cplx3, Syt3, Rab3a, Doc2a, Pip5k1c, Slc17a7, Ppfia3, Sv2a, Rimbp2, Btbd8, Snap91, Syt7, Prkar1b, Prrt2, Synd…
GO:0007416	GO:0007416	synapse assembly	73/824	311/17568	0.234727	5.00446	15.8061	2.91442e-31	3.28309e-28	2.68894e-28	ENSRNOG00000000010/ENSRNOG00000000536/ENSRNOG00000001528/ENSRNOG00000003241/ENSRNOG00000003313/ENSRNOG00000003512/ENSRNOG00000003840/ENSRNOG00000004781/ENSRNOG00000005133/ENSRNOG00000005550/ENSRNOG00000005634/ENSRNOG00000006037/ENSRNOG00000006093/ENSRNOG00000006368/ENSRNOG00000006403/ENSRNOG00000006410/ENSRNOG00000006617/ENSRNOG00000006747/ENSRNOG00000006853/ENSRNOG00000007324/ENSRNOG00000007508/…	73	Cbln1, Mdga1, Gap43, Gabrg2, Glra2, Gabra1, Slit2, Crmp1, Mapt, Lrfn5, Lingo2, Snap25, LRRTM1, Lrrn3, Nectin1, Akap5, Cntnap2, Cc2d1a, Elavl2, Plxna2, Lrtm2, Plxnc1, Snca, Nptn, Slitrk1, Dpysl2, Palm, Efnb3, Gpm6a, Gabra5, Clstn3, Srcin1, Grin1, Lzts1, Adgrb3, Plxna4, Cbln2, Ntng2, Large1, Crtac1, Add2, Nptxr, Lrrc24, Pdgfb, Slc12a5, Dlg4, Psd, Lrfn1, Icam5, Lin7b, Chrnb2, Negr1, Lrrtm4, Arhgap33…
GO:0050803	GO:0050803	regulation of synapse structure or activity	82/824	409/17568	0.200489	4.2745	14.8643	7.49245e-30	6.75219e-27	5.53022e-27	ENSRNOG00000000010/ENSRNOG00000000483/ENSRNOG00000000536/ENSRNOG00000001516/ENSRNOG00000003603/ENSRNOG00000003840/ENSRNOG00000004118/ENSRNOG00000004353/ENSRNOG00000004781/ENSRNOG00000005284/ENSRNOG00000005550/ENSRNOG00000005634/ENSRNOG00000006003/ENSRNOG00000006037/ENSRNOG00000006093/ENSRNOG00000006231/ENSRNOG00000006368/ENSRNOG00000006403/ENSRNOG00000006747/ENSRNOG00000006853/ENSRNOG00000006957/…	82	Cbln1, Syngap1, Mdga1, Rapgef4, Arhgap44, Slit2, Frmpd4, Ppfia2, Crmp1, Itpka, Lrfn5, Lingo2, Ctnna2, Snap25, LRRTM1, Ptpro, Lrrn3, Nectin1, Cc2d1a, Elavl2, Gria4, Lrtm2, Plxnc1, Igsf9, Dact1, Snca, Slitrk1, Pdxp, Dpysl2, Palm, Efnb3, Gpm6a, Clstn3, Rims3, Srcin1, Grin1, Lrfn2, Lzts1, Adgrb3, Pcdh8, Epha4, Cbln2, Nefl, Ntng2, Myo5b, Dbn1, Crtac1, Slc17a6, Lrrc24, Ngef, Plppr4, Sema3f, Slc12a5, Dl…
GO:0006887	GO:0006887	exocytosis	79/824	391/17568	0.202046	4.3077	14.6732	5.10151e-29	3.83124e-26	3.13788e-26	ENSRNOG00000000257/ENSRNOG00000001368/ENSRNOG00000001516/ENSRNOG00000002227/ENSRNOG00000003603/ENSRNOG00000003905/ENSRNOG00000004353/ENSRNOG00000004560/ENSRNOG00000004753/ENSRNOG00000005206/ENSRNOG00000005345/ENSRNOG00000006037/ENSRNOG00000006426/ENSRNOG00000006989/ENSRNOG00000007364/ENSRNOG00000007666/ENSRNOG00000008000/ENSRNOG00000008001/ENSRNOG00000008052/ENSRNOG00000008157/ENSRNOG00000008570/…	79	Smpd3, Rph3a, Rapgef4, Kit, Arhgap44, Nsf, Ppfia2, Cacna1b, Napb, Kcnq3, Vsnl1, Snap25, Syt1, Vamp2, Rab15, Cacnb4, Syt13, Rab3b, Atp13a2, Syn2, Cadps, Snca, Wipf3, Syn1, Rims1, Sv2b, Rims3, Srcin1, Rab3d, Prkcb, Glrx, Syngr3, Stxbp5, Myo5b, Npy1r, Apba1, Prss12, Stxbp1, Stx7, Apba2, Grp, Syt4, Brsk1, Syt5, Unc13a, Camk2a, Nppc, Stx1b, Cplx3, Syt3, Coro1a, Rab3a, Gnao1, Doc2a, Brsk2, Pip5k1c, Ppf…
GO:0006836	GO:0006836	neurotransmitter transport	63/824	252/17568	0.25	5.3301	15.3588	9.52417e-29	6.13084e-26	5.02131e-26	ENSRNOG00000001130/ENSRNOG00000001302/ENSRNOG00000001368/ENSRNOG00000002653/ENSRNOG00000004353/ENSRNOG00000004560/ENSRNOG00000004753/ENSRNOG00000005003/ENSRNOG00000006037/ENSRNOG00000006426/ENSRNOG00000006989/ENSRNOG00000007364/ENSRNOG00000007509/ENSRNOG00000007666/ENSRNOG00000007957/ENSRNOG00000008001/ENSRNOG00000008157/ENSRNOG00000008570/ENSRNOG00000008656/ENSRNOG00000010365/ENSRNOG00000011000/…	63	Nos1, Adora2a, Rph3a, Kcnk2, Ppfia2, Cacna1b, Napb, Ptprn2, Snap25, Syt1, Vamp2, Rab15, Slc1a6, Cacnb4, Tspoap1, Rab3b, Syn2, Cadps, Snca, Syn1, Rims1, Sv2b, Rims3, Prkcb, Syngr3, Micu3, Grm2, Stxbp5, Npy1r, Apba1, Slc32a1, Stxbp1, Stx7, Slc17a6, Apba2, Syt4, Brsk1, Syt5, Unc13a, Slc6a7, Camk2a, Stx1b, Cplx3, Syt3, Rab3a, Doc2a, Slc17a7, Ppfia3, Lin7b, Sv2a, Rimbp2, Snap91, Syt7, Prrt2, Pak1, Npy…
GO:0050807	GO:0050807	regulation of synapse organization	78/824	402/17568	0.19403	4.13679	14.1139	1.9527e-27	9.5821e-25	7.84797e-25	ENSRNOG00000000010/ENSRNOG00000000536/ENSRNOG00000001516/ENSRNOG00000003603/ENSRNOG00000003840/ENSRNOG00000004118/ENSRNOG00000004353/ENSRNOG00000004781/ENSRNOG00000005284/ENSRNOG00000005550/ENSRNOG00000005634/ENSRNOG00000006003/ENSRNOG00000006037/ENSRNOG00000006093/ENSRNOG00000006231/ENSRNOG00000006368/ENSRNOG00000006403/ENSRNOG00000006747/ENSRNOG00000006853/ENSRNOG00000007508/ENSRNOG00000007970/…	78	Cbln1, Mdga1, Rapgef4, Arhgap44, Slit2, Frmpd4, Ppfia2, Crmp1, Itpka, Lrfn5, Lingo2, Ctnna2, Snap25, LRRTM1, Ptpro, Lrrn3, Nectin1, Cc2d1a, Elavl2, Lrtm2, Plxnc1, Igsf9, Dact1, Snca, Slitrk1, Pdxp, Dpysl2, Palm, Efnb3, Gpm6a, Clstn3, Rims3, Srcin1, Grin1, Lrfn2, Lzts1, Adgrb3, Pcdh8, Epha4, Cbln2, Nefl, Ntng2, Myo5b, Dbn1, Crtac1, Lrrc24, Ngef, Plppr4, Sema3f, Slc12a5, Dlg4, Psd, Lrfn1, Icam5, Li…
GO:0007269	GO:0007269	neurotransmitter secretion	54/824	193/17568	0.279793	5.96529	15.3866	2.12652e-27	9.5821e-25	7.84797e-25	ENSRNOG00000001302/ENSRNOG00000001368/ENSRNOG00000004353/ENSRNOG00000004560/ENSRNOG00000004753/ENSRNOG00000005003/ENSRNOG00000006037/ENSRNOG00000006426/ENSRNOG00000006989/ENSRNOG00000007364/ENSRNOG00000007666/ENSRNOG00000007957/ENSRNOG00000008157/ENSRNOG00000008570/ENSRNOG00000008656/ENSRNOG00000010365/ENSRNOG00000011000/ENSRNOG00000011160/ENSRNOG00000011171/ENSRNOG00000012061/ENSRNOG00000012620/…	54	Adora2a, Rph3a, Ppfia2, Cacna1b, Napb, Ptprn2, Snap25, Syt1, Vamp2, Rab15, Cacnb4, Tspoap1, Syn2, Cadps, Snca, Syn1, Rims1, Sv2b, Rims3, Prkcb, Syngr3, Micu3, Grm2, Stxbp5, Npy1r, Apba1, Stxbp1, Stx7, Apba2, Syt4, Brsk1, Syt5, Unc13a, Camk2a, Stx1b, Cplx3, Syt3, Rab3a, Doc2a, Ppfia3, Lin7b, Sv2a, Rimbp2, Snap91, Syt7, Prrt2, Pak1, Npy, Cacna1a, Prkcg, Sptbn2, Syp, Doc2b, Kcnc4
GO:0099643	GO:0099643	signal release from synapse	54/824	193/17568	0.279793	5.96529	15.3866	2.12652e-27	9.5821e-25	7.84797e-25	ENSRNOG00000001302/ENSRNOG00000001368/ENSRNOG00000004353/ENSRNOG00000004560/ENSRNOG00000004753/ENSRNOG00000005003/ENSRNOG00000006037/ENSRNOG00000006426/ENSRNOG00000006989/ENSRNOG00000007364/ENSRNOG00000007666/ENSRNOG00000007957/ENSRNOG00000008157/ENSRNOG00000008570/ENSRNOG00000008656/ENSRNOG00000010365/ENSRNOG00000011000/ENSRNOG00000011160/ENSRNOG00000011171/ENSRNOG00000012061/ENSRNOG00000012620/…	54	Adora2a, Rph3a, Ppfia2, Cacna1b, Napb, Ptprn2, Snap25, Syt1, Vamp2, Rab15, Cacnb4, Tspoap1, Syn2, Cadps, Snca, Syn1, Rims1, Sv2b, Rims3, Prkcb, Syngr3, Micu3, Grm2, Stxbp5, Npy1r, Apba1, Stxbp1, Stx7, Apba2, Syt4, Brsk1, Syt5, Unc13a, Camk2a, Stx1b, Cplx3, Syt3, Rab3a, Doc2a, Ppfia3, Lin7b, Sv2a, Rimbp2, Snap91, Syt7, Prrt2, Pak1, Npy, Cacna1a, Prkcg, Sptbn2, Syp, Doc2b, Kcnc4
GO:0048167	GO:0048167	regulation of synaptic plasticity	70/824	348/17568	0.201149	4.28858	13.7456	1.12916e-25	4.62543e-23	3.78835e-23	ENSRNOG00000000010/ENSRNOG00000000433/ENSRNOG00000000483/ENSRNOG00000000781/ENSRNOG00000001130/ENSRNOG00000001302/ENSRNOG00000001436/ENSRNOG00000001575/ENSRNOG00000002227/ENSRNOG00000002525/ENSRNOG00000004013/ENSRNOG00000005133/ENSRNOG00000005206/ENSRNOG00000005284/ENSRNOG00000005307/ENSRNOG00000005700/ENSRNOG00000006037/ENSRNOG00000006093/ENSRNOG00000006410/ENSRNOG00000006989/ENSRNOG00000007456/…	70	Cbln1, Prrt1, Syngap1, Rnf39, Nos1, Adora2a, Ywhag, Grik1, Kit, Ptgs2, Grip1, Mapt, Kcnq3, Itpka, Slc4a10, Nsg1, Snap25, LRRTM1, Akap5, Vamp2, Calb1, Snca, Nsmf, Nptn, Cntn2, Camk2g, Rims1, Camk2d, Grin1, Ncdn, Lzts1, Plk2, Grm2, Epha4, Large1, Tshz3, Ptpn5, Rasgrf1, Dbn1, Stxbp1, Prkcz, Rgs14, Shisa7, Syt4, Brsk1, Unc13a, Dlg4, Camk2a, Rab3a, Atp1a3, Ppfia3, Grin2d, Rapgef2, Nog, Syt7, Ptk2b, Ne…
GO:0016079	GO:0016079	synaptic vesicle exocytosis	43/824	133/17568	0.323308	6.89306	15.1335	7.51993e-25	2.82373e-22	2.31271e-22	ENSRNOG00000001368/ENSRNOG00000004353/ENSRNOG00000004560/ENSRNOG00000004753/ENSRNOG00000006037/ENSRNOG00000006426/ENSRNOG00000006989/ENSRNOG00000007666/ENSRNOG00000008570/ENSRNOG00000008656/ENSRNOG00000010365/ENSRNOG00000011000/ENSRNOG00000011160/ENSRNOG00000011171/ENSRNOG00000012061/ENSRNOG00000012620/ENSRNOG00000013351/ENSRNOG00000014149/ENSRNOG00000014928/ENSRNOG00000015420/ENSRNOG00000015670/…	43	Rph3a, Ppfia2, Cacna1b, Napb, Snap25, Syt1, Vamp2, Cacnb4, Cadps, Snca, Syn1, Rims1, Sv2b, Rims3, Prkcb, Syngr3, Stxbp5, Npy1r, Apba1, Stxbp1, Stx7, Apba2, Syt4, Brsk1, Syt5, Unc13a, Camk2a, Stx1b, Cplx3, Syt3, Rab3a, Doc2a, Ppfia3, Sv2a, Rimbp2, Syt7, Prrt2, Npy, Cacna1a, Prkcg, Sptbn2, Syp, Doc2b
GO:0045055	GO:0045055	regulated exocytosis	60/824	268/17568	0.223881	4.77322	13.8083	1.09415e-24	3.7925e-22	3.10616e-22	ENSRNOG00000001368/ENSRNOG00000001516/ENSRNOG00000002227/ENSRNOG00000004353/ENSRNOG00000004560/ENSRNOG00000004753/ENSRNOG00000006037/ENSRNOG00000006426/ENSRNOG00000006989/ENSRNOG00000007364/ENSRNOG00000007666/ENSRNOG00000008000/ENSRNOG00000008157/ENSRNOG00000008570/ENSRNOG00000008656/ENSRNOG00000010365/ENSRNOG00000011000/ENSRNOG00000011160/ENSRNOG00000011171/ENSRNOG00000011582/ENSRNOG00000012061/…	60	Rph3a, Rapgef4, Kit, Ppfia2, Cacna1b, Napb, Snap25, Syt1, Vamp2, Rab15, Cacnb4, Syt13, Syn2, Cadps, Snca, Syn1, Rims1, Sv2b, Rims3, Rab3d, Prkcb, Syngr3, Stxbp5, Npy1r, Apba1, Stxbp1, Stx7, Apba2, Grp, Syt4, Brsk1, Syt5, Unc13a, Camk2a, Nppc, Stx1b, Cplx3, Syt3, Coro1a, Rab3a, Doc2a, Ppfia3, Sv2a, Rimbp2, Cbarp, Syt7, Prrt2, Cdk5r2, Npy, Adra2a, Chga, Cacna1a, Prkcg, Ppp3cb, Abr, Sptbn2, Syp, Doc…
GO:0006813	GO:0006813	potassium ion transport	54/824	269/17568	0.200743	4.27993	12.0258	5.4213e-20	1.74488e-17	1.4291e-17	ENSRNOG00000000879/ENSRNOG00000001130/ENSRNOG00000001575/ENSRNOG00000002595/ENSRNOG00000002653/ENSRNOG00000002773/ENSRNOG00000002934/ENSRNOG00000003905/ENSRNOG00000004013/ENSRNOG00000004077/ENSRNOG00000004117/ENSRNOG00000004841/ENSRNOG00000004899/ENSRNOG00000004918/ENSRNOG00000005206/ENSRNOG00000005365/ENSRNOG00000006037/ENSRNOG00000006410/ENSRNOG00000006989/ENSRNOG00000008831/ENSRNOG00000009450/…	54	Slc9a6, Nos1, Grik1, Dpp10, Kcnk2, Rgs4, Atp1b1, Nsf, Grip1, Kcnc2, Kcnv1, Akap6, Kcns3, Kcna4, Kcnq3, Kcnip1, Snap25, Akap5, Vamp2, Hcn2, Hcn4, Kcnh2, Kcnmb2, Ptger3, Large1, Kcnq5, Kcnj4, Slc17a6, Fxyd6, Grp, Actn2, Kcnip2, Slc12a5, Vip, Kcnk1, Atp1a3, Hcn3, Slc17a7, Fxyd7, Kcnj11, Rgs7, Kcnf1, Ptk2b, Kcnn1, Kcnip4, Amigo1, Kcnk13, Adra2a, Adcyap1, Kcna6, Ank3, Kcng1, Kcnh3, Kcnc4
GO:0016358	GO:0016358	dendrite development	59/824	326/17568	0.180982	3.8586	11.5572	2.02639e-19	6.08727e-17	4.98562e-17	ENSRNOG00000000483/ENSRNOG00000000879/ENSRNOG00000001408/ENSRNOG00000001516/ENSRNOG00000001796/ENSRNOG00000002524/ENSRNOG00000003603/ENSRNOG00000004013/ENSRNOG00000004281/ENSRNOG00000004353/ENSRNOG00000005284/ENSRNOG00000006003/ENSRNOG00000006410/ENSRNOG00000006565/ENSRNOG00000006617/ENSRNOG00000006747/ENSRNOG00000007049/ENSRNOG00000007104/ENSRNOG00000008054/ENSRNOG00000008445/ENSRNOG00000008810/…	59	Syngap1, Slc9a6, Actl6b, Rapgef4, Dgkg, Gpr37, Arhgap44, Grip1, Cobl, Ppfia2, Itpka, Ctnna2, Akap5, Fstl4, Cntnap2, Cc2d1a, Bcl11a, Itpr1, Igsf9, Dact1, Nsmf, Dpysl5, Palm, Parp6, Srcin1, Grin1, Lzts1, Plk2, Adgrb3, Epha4, Myo5b, Dbn1, Ngef, Slc12a5, Kiaa0319, Dlg4, Camk2a, Acsl4, Shank1, Celsr2, Chrnb2, Rapgef2, Kidins220, Arhgap33, Kndc1, Pak1, Hprt1, Foxo6, Stau2, Sult4a1, Dcx, Ache, Camk2b, T…
GO:0007611	GO:0007611	learning or memory	61/824	351/17568	0.173789	3.70525	11.357	3.94885e-19	1.1121e-16	9.10834e-17	ENSRNOG00000000433/ENSRNOG00000000483/ENSRNOG00000000487/ENSRNOG00000002227/ENSRNOG00000002525/ENSRNOG00000002653/ENSRNOG00000003999/ENSRNOG00000004276/ENSRNOG00000005049/ENSRNOG00000005133/ENSRNOG00000005509/ENSRNOG00000005662/ENSRNOG00000006037/ENSRNOG00000006617/ENSRNOG00000007142/ENSRNOG00000007456/ENSRNOG00000007925/ENSRNOG00000008223/ENSRNOG00000009029/ENSRNOG00000009033/ENSRNOG00000009079/…	61	Prrt1, Syngap1, Grm4, Kit, Ptgs2, Kcnk2, Adcy3, Itga3, Tbr1, Mapt, Pak5, Grm7, Snap25, Cntnap2, B3gat1, Calb1, Pak6, Cnr1, Nptn, Cntn2, Prkar2b, Rcan2, Gabra5, Clstn3, Grin1, Plk2, Adgrb3, Ndrg4, Pcdh8, Large1, Prkcz, Rgs14, Shisa7, Syt4, Brsk1, Slc12a5, Ttbk1, Vip, Shank1, Cck, Atp1a3, Slc17a7, Chrnb2, Nog, Gpr88, Neurod2, Ntsr1, Prkar1b, Pak1, Foxo6, Ap1s2, Fgf13, Gria1, Shank2, Shank3, Prkcg, …
GO:0060078	GO:0060078	regulation of postsynaptic membrane potential	42/824	173/17568	0.242775	5.17605	12.245	5.03563e-19	1.33474e-16	1.09318e-16	ENSRNOG00000000010/ENSRNOG00000001130/ENSRNOG00000001302/ENSRNOG00000001575/ENSRNOG00000002773/ENSRNOG00000003241/ENSRNOG00000003313/ENSRNOG00000003512/ENSRNOG00000004650/ENSRNOG00000006617/ENSRNOG00000006957/ENSRNOG00000008656/ENSRNOG00000009726/ENSRNOG00000010803/ENSRNOG00000011000/ENSRNOG00000011726/ENSRNOG00000011951/ENSRNOG00000014170/ENSRNOG00000014290/ENSRNOG00000015480/ENSRNOG00000016326/…	42	Cbln1, Nos1, Adora2a, Grik1, Rgs4, Gabrg2, Glra2, Gabra1, Begain, Cntnap2, Gria4, Snca, Grip2, Gabra5, Rims1, Grin1, Plk2, Dbn1, Grm1, Prkcz, Cx3cl1, Gabrd, Dlg4, Stx1b, Shank1, Kcnk1, Slc17a7, Chrnb2, Grin2d, Rgs7, Ptk2b, Ntsr1, Prkar1b, Gria1, Adcyap1, Tbc1d24, Shank3, Met, Cacnb3, Gabra3, Gabrb3, Kcnc4
GO:0051963	GO:0051963	regulation of synapse assembly	46/824	211/17568	0.218009	4.64805	11.8263	1.06335e-18	2.66193e-16	2.18018e-16	ENSRNOG00000000010/ENSRNOG00000000536/ENSRNOG00000003840/ENSRNOG00000004781/ENSRNOG00000005550/ENSRNOG00000005634/ENSRNOG00000006037/ENSRNOG00000006093/ENSRNOG00000006368/ENSRNOG00000006403/ENSRNOG00000006747/ENSRNOG00000006853/ENSRNOG00000007508/ENSRNOG00000008656/ENSRNOG00000009209/ENSRNOG00000009625/ENSRNOG00000009760/ENSRNOG00000010320/ENSRNOG00000011156/ENSRNOG00000011475/ENSRNOG00000011726/…	46	Cbln1, Mdga1, Slit2, Crmp1, Lrfn5, Lingo2, Snap25, LRRTM1, Lrrn3, Nectin1, Cc2d1a, Elavl2, Lrtm2, Snca, Slitrk1, Dpysl2, Palm, Efnb3, Clstn3, Srcin1, Grin1, Lzts1, Adgrb3, Cbln2, Ntng2, Crtac1, Lrrc24, Slc12a5, Dlg4, Psd, Lrfn1, Icam5, Lin7b, Chrnb2, Negr1, Lrrtm4, Arhgap33, Carmil3, Ptk2b, Adgrl1, Rtn4r, Syndig1, Stau2, Amigo1, Dcx, L1cam
GO:0050890	GO:0050890	cognition	64/824	395/17568	0.162025	3.45444	10.9449	2.097e-18	4.97321e-16	4.07318e-16	ENSRNOG00000000316/ENSRNOG00000000433/ENSRNOG00000000483/ENSRNOG00000000487/ENSRNOG00000002227/ENSRNOG00000002525/ENSRNOG00000002653/ENSRNOG00000003999/ENSRNOG00000004276/ENSRNOG00000004998/ENSRNOG00000005049/ENSRNOG00000005133/ENSRNOG00000005509/ENSRNOG00000005662/ENSRNOG00000006037/ENSRNOG00000006617/ENSRNOG00000007142/ENSRNOG00000007456/ENSRNOG00000007925/ENSRNOG00000008223/ENSRNOG00000009029/…	64	Sobp, Prrt1, Syngap1, Grm4, Kit, Ptgs2, Kcnk2, Adcy3, Itga3, Jakmip1, Tbr1, Mapt, Pak5, Grm7, Snap25, Cntnap2, B3gat1, Calb1, Pak6, Cnr1, Nptn, Cntn2, Prkar2b, Rcan2, Gabra5, Clstn3, Grin1, Plk2, Adgrb3, Ndrg4, Tusc3, Pcdh8, Large1, Prkcz, Rgs14, Shisa7, Syt4, Brsk1, Slc12a5, Ttbk1, Vip, Shank1, Cck, Atp1a3, Slc17a7, Chrnb2, Nog, Gpr88, Neurod2, Ntsr1, Prkar1b, Pak1, Foxo6, Ap1s2, Fgf13, Gria1, S…
GO:0017156	GO:0017156	calcium-ion regulated exocytosis	28/824	79/17568	0.35443	7.55659	12.9566	7.69321e-18	1.73328e-15	1.4196e-15	ENSRNOG00000001368/ENSRNOG00000001516/ENSRNOG00000006037/ENSRNOG00000006426/ENSRNOG00000006989/ENSRNOG00000008000/ENSRNOG00000008157/ENSRNOG00000008570/ENSRNOG00000011000/ENSRNOG00000011171/ENSRNOG00000015420/ENSRNOG00000017333/ENSRNOG00000018217/ENSRNOG00000018452/ENSRNOG00000019193/ENSRNOG00000019318/ENSRNOG00000019433/ENSRNOG00000019920/ENSRNOG00000024349/ENSRNOG00000026432/ENSRNOG00000037793/…	28	Rph3a, Rapgef4, Snap25, Syt1, Vamp2, Syt13, Syn2, Cadps, Rims1, Rims3, Stxbp1, Syt4, Syt5, Unc13a, Stx1b, Syt3, Rab3a, Doc2a, Cbarp, Syt7, Cdk5r2, Adra2a, Cacna1a, Ppp3cb, Sptbn2, Doc2b, Cacna1i, Cacna1g
GO:0099173	GO:0099173	postsynapse organization	57/824	331/17568	0.172205	3.67149	10.8848	9.32002e-18	1.99981e-15	1.63789e-15	ENSRNOG00000000010/ENSRNOG00000000483/ENSRNOG00000001368/ENSRNOG00000001516/ENSRNOG00000001528/ENSRNOG00000003603/ENSRNOG00000004118/ENSRNOG00000004276/ENSRNOG00000004353/ENSRNOG00000004781/ENSRNOG00000005284/ENSRNOG00000006093/ENSRNOG00000006617/ENSRNOG00000006747/ENSRNOG00000006761/ENSRNOG00000007014/ENSRNOG00000008445/ENSRNOG00000008716/ENSRNOG00000009625/ENSRNOG00000009726/ENSRNOG00000009760/…	57	Cbln1, Syngap1, Rph3a, Rapgef4, Gap43, Arhgap44, Frmpd4, Itga3, Ppfia2, Crmp1, Itpka, LRRTM1, Cntnap2, Cc2d1a, Sh3gl2, Cnksr2, Dact1, Nefh, Dpysl2, Grip2, Palm, Srcin1, Grin1, Lrfn2, Lzts1, Epha4, Nefl, Ntng2, Iqsec3, Myo5b, Dbn1, Nptxr, Dlgap1, Ngef, Plppr4, Shisa7, Sema3f, Actn2, Slc12a5, Cpne6, Dlg4, Shank1, Psd, Lrfn1, Lrrtm4, Dlg2, Arhgap33, Carmil3, Ptk2b, Rtn4r, Syndig1, Stau2, Dcx, Shank2…
GO:0017157	GO:0017157	regulation of exocytosis	46/824	224/17568	0.205357	4.37829	11.2883	1.29728e-17	2.65706e-15	2.1762e-15	ENSRNOG00000000257/ENSRNOG00000001368/ENSRNOG00000001516/ENSRNOG00000003905/ENSRNOG00000004353/ENSRNOG00000005345/ENSRNOG00000006426/ENSRNOG00000006989/ENSRNOG00000007364/ENSRNOG00000007666/ENSRNOG00000008000/ENSRNOG00000008001/ENSRNOG00000008052/ENSRNOG00000008570/ENSRNOG00000008656/ENSRNOG00000010365/ENSRNOG00000011000/ENSRNOG00000011160/ENSRNOG00000011171/ENSRNOG00000011582/ENSRNOG00000012061/…	46	Smpd3, Rph3a, Rapgef4, Nsf, Ppfia2, Vsnl1, Syt1, Vamp2, Rab15, Cacnb4, Syt13, Rab3b, Atp13a2, Cadps, Snca, Syn1, Rims1, Sv2b, Rims3, Rab3d, Prkcb, Glrx, Stxbp5, Myo5b, Npy1r, Stxbp1, Syt4, Syt5, Nppc, Stx1b, Syt3, Rab3a, Doc2a, Cbarp, Syt7, Cdk5r2, Npy, Adra2a, Atp9a, Cacna1a, Prkcg, Abr, Sptbn2, Doc2b, Cacna1i, Cacna1g
GO:0140029	GO:0140029	exocytic process	31/824	104/17568	0.298077	6.35512	12.1506	3.9595e-17	7.75717e-15	6.35332e-15	ENSRNOG00000001368/ENSRNOG00000004560/ENSRNOG00000004753/ENSRNOG00000006037/ENSRNOG00000006426/ENSRNOG00000006989/ENSRNOG00000008570/ENSRNOG00000008656/ENSRNOG00000011000/ENSRNOG00000011171/ENSRNOG00000012620/ENSRNOG00000013351/ENSRNOG00000015420/ENSRNOG00000017333/ENSRNOG00000017673/ENSRNOG00000018217/ENSRNOG00000018452/ENSRNOG00000018712/ENSRNOG00000019193/ENSRNOG00000019317/ENSRNOG00000019433/…	31	Rph3a, Cacna1b, Napb, Snap25, Syt1, Vamp2, Cadps, Snca, Rims1, Rims3, Syngr3, Stxbp5, Stxbp1, Syt4, Brsk1, Syt5, Unc13a, Camk2a, Stx1b, Cplx3, Rab3a, Gnao1, Doc2a, Ppfia3, Sv2a, Rimbp2, Syt7, Prrt2, Sptbn2, Syp, Doc2b
GO:0050770	GO:0050770	regulation of axonogenesis	40/824	177/17568	0.225989	4.81817	11.3256	5.28367e-17	9.92009e-15	8.1248e-15	ENSRNOG00000000483/ENSRNOG00000003104/ENSRNOG00000003840/ENSRNOG00000005133/ENSRNOG00000006565/ENSRNOG00000006604/ENSRNOG00000006784/ENSRNOG00000007049/ENSRNOG00000007324/ENSRNOG00000007970/ENSRNOG00000009033/ENSRNOG00000009209/ENSRNOG00000010320/ENSRNOG00000011726/ENSRNOG00000013072/ENSRNOG00000013213/ENSRNOG00000013658/ENSRNOG00000014104/ENSRNOG00000014170/ENSRNOG00000016728/ENSRNOG00000017673/…	40	Syngap1, Trpv2, Slit2, Mapt, Fstl4, Thy1, Sema4f, Bcl11a, Plxna2, Plxnc1, Cntn2, Slitrk1, Efnb3, Grin1, Plxna4, Epha4, Nefl, Myo5b, Dbn1, Tiam2, Brsk1, Sema3f, Chn1, Kiaa0319, Brsk2, Sema6c, Snap91, Robo2, Pak1, Lrrc4c, Rtn4r, Fgf13, Amigo1, Dcx, Islr2, Ache, Cacna1a, Trim46, Gdi1, L1cam
GO:0050806	GO:0050806	positive regulation of synaptic transmission	51/824	284/17568	0.179577	3.82866	10.6611	8.55033e-17	1.54111e-14	1.26221e-14	ENSRNOG00000000433/ENSRNOG00000001130/ENSRNOG00000001302/ENSRNOG00000001575/ENSRNOG00000002525/ENSRNOG00000004560/ENSRNOG00000005700/ENSRNOG00000006037/ENSRNOG00000006093/ENSRNOG00000006410/ENSRNOG00000006426/ENSRNOG00000006957/ENSRNOG00000006989/ENSRNOG00000007456/ENSRNOG00000008656/ENSRNOG00000009029/ENSRNOG00000010320/ENSRNOG00000011000/ENSRNOG00000011156/ENSRNOG00000011726/ENSRNOG00000011951/…	51	Prrt1, Nos1, Adora2a, Grik1, Ptgs2, Cacna1b, Nsg1, Snap25, LRRTM1, Akap5, Syt1, Gria4, Vamp2, Calb1, Snca, Nptn, Efnb3, Rims1, Clstn3, Grin1, Plk2, Cacng3, Micu3, Epha4, Large1, Tshz3, Ptpn5, Lgi1, Stxbp1, Prkcz, Prkce, Rgs14, Shisa7, Unc13a, Dlg4, Stx1b, Kctd13, Chrnb2, Grin2d, Nog, Ptk2b, Prkar1b, Pak1, Gria1, Adcyap1, Shank2, Camk2b, Shank3, Prkcg, Rasgrf2, Adcy1
GO:0007626	GO:0007626	locomotory behavior	50/824	278/17568	0.179856	3.8346	10.5682	1.61801e-16	2.80414e-14	2.29666e-14	ENSRNOG00000000007/ENSRNOG00000000316/ENSRNOG00000001302/ENSRNOG00000002079/ENSRNOG00000002343/ENSRNOG00000002524/ENSRNOG00000004560/ENSRNOG00000005133/ENSRNOG00000005307/ENSRNOG00000005509/ENSRNOG00000006037/ENSRNOG00000006093/ENSRNOG00000006617/ENSRNOG00000007456/ENSRNOG00000007666/ENSRNOG00000007925/ENSRNOG00000008656/ENSRNOG00000009033/ENSRNOG00000010320/ENSRNOG00000010350/ENSRNOG00000011726/…	50	Gad1, Sobp, Adora2a, Mapk10, Uchl1, Gpr37, Cacna1b, Mapt, Slc4a10, Pak5, Snap25, LRRTM1, Cntnap2, Calb1, Cacnb4, Pak6, Snca, Cntn2, Efnb3, Rcan2, Grin1, Epha4, Npas2, Large1, Npy1r, Dbn1, Grm1, Apba1, Prkce, Apba2, Dlg4, Agtpbp1, Gnao1, Atp1a3, Wdr47, Olfm2, Chrnb2, Grin2d, Negr1, Gpr88, Sez6l2, Ntsr1, Atp2b2, Hprt1, Gria1, Shank2, Shank3, Cacna1a, Ppp3cb, Sptbn4
GO:0071805	GO:0071805	potassium ion transmembrane transport	45/824	235/17568	0.191489	4.08263	10.5536	4.78691e-16	7.98882e-14	6.54304e-14	ENSRNOG00000000879/ENSRNOG00000001575/ENSRNOG00000002595/ENSRNOG00000002653/ENSRNOG00000002773/ENSRNOG00000002934/ENSRNOG00000004013/ENSRNOG00000004077/ENSRNOG00000004117/ENSRNOG00000004841/ENSRNOG00000004899/ENSRNOG00000004918/ENSRNOG00000005206/ENSRNOG00000005365/ENSRNOG00000006037/ENSRNOG00000006989/ENSRNOG00000008831/ENSRNOG00000009450/ENSRNOG00000009872/ENSRNOG00000010094/ENSRNOG00000010325/…	45	Slc9a6, Grik1, Dpp10, Kcnk2, Rgs4, Atp1b1, Grip1, Kcnc2, Kcnv1, Akap6, Kcns3, Kcna4, Kcnq3, Kcnip1, Snap25, Vamp2, Hcn2, Hcn4, Kcnh2, Kcnmb2, Ptger3, Large1, Kcnq5, Kcnj4, Slc17a6, Grp, Actn2, Kcnip2, Slc12a5, Kcnk1, Atp1a3, Hcn3, Slc17a7, Kcnj11, Rgs7, Kcnf1, Kcnn1, Kcnip4, Amigo1, Kcnk13, Kcna6, Ank3, Kcng1, Kcnh3, Kcnc4
GO:0048168	GO:0048168	regulation of neuronal synaptic plasticity	27/824	85/17568	0.317647	6.77236	11.8342	7.20368e-16	1.14954e-13	9.415e-14	ENSRNOG00000000483/ENSRNOG00000000781/ENSRNOG00000001575/ENSRNOG00000002227/ENSRNOG00000005307/ENSRNOG00000008656/ENSRNOG00000008810/ENSRNOG00000009029/ENSRNOG00000009033/ENSRNOG00000009783/ENSRNOG00000011000/ENSRNOG00000011589/ENSRNOG00000011726/ENSRNOG00000011751/ENSRNOG00000014025/ENSRNOG00000017333/ENSRNOG00000018452/ENSRNOG00000018526/ENSRNOG00000018712/ENSRNOG00000019433/ENSRNOG00000020263/…	27	Syngap1, Rnf39, Grik1, Kit, Slc4a10, Snca, Nsmf, Nptn, Cntn2, Camk2g, Rims1, Camk2d, Grin1, Ncdn, Rasgrf1, Syt4, Unc13a, Dlg4, Camk2a, Rab3a, Atp1a3, Ppfia3, Grin2d, Nog, Camk2b, Shank3, Syp
GO:0099565	GO:0099565	chemical synaptic transmission, postsynaptic	34/824	138/17568	0.246377	5.25285	11.1264	7.39827e-16	1.14954e-13	9.415e-14	ENSRNOG00000000010/ENSRNOG00000001302/ENSRNOG00000001575/ENSRNOG00000002653/ENSRNOG00000002773/ENSRNOG00000003313/ENSRNOG00000003512/ENSRNOG00000004650/ENSRNOG00000006617/ENSRNOG00000006957/ENSRNOG00000008656/ENSRNOG00000009726/ENSRNOG00000011000/ENSRNOG00000011726/ENSRNOG00000011951/ENSRNOG00000014170/ENSRNOG00000015480/ENSRNOG00000016326/ENSRNOG00000018526/ENSRNOG00000019193/ENSRNOG00000019207/…	34	Cbln1, Adora2a, Grik1, Kcnk2, Rgs4, Glra2, Gabra1, Begain, Cntnap2, Gria4, Snca, Grip2, Rims1, Grin1, Plk2, Dbn1, Prkcz, Cx3cl1, Dlg4, Stx1b, Shank1, Slc17a7, Chrnb2, Grin2d, Anks1b, Ptk2b, Ntsr1, Prkar1b, Gria1, Tbc1d24, Shank3, Met, Cacnb3, Gabrb3
GO:0007612	GO:0007612	learning	41/824	201/17568	0.20398	4.34893	10.5932	9.93926e-16	1.49288e-13	1.2227e-13	ENSRNOG00000000483/ENSRNOG00000000487/ENSRNOG00000002227/ENSRNOG00000002525/ENSRNOG00000003999/ENSRNOG00000005049/ENSRNOG00000005509/ENSRNOG00000005662/ENSRNOG00000006037/ENSRNOG00000006617/ENSRNOG00000007142/ENSRNOG00000007925/ENSRNOG00000009029/ENSRNOG00000009033/ENSRNOG00000009079/ENSRNOG00000010803/ENSRNOG00000011156/ENSRNOG00000011726/ENSRNOG00000012045/ENSRNOG00000012482/ENSRNOG00000015616/…	41	Syngap1, Grm4, Kit, Ptgs2, Adcy3, Tbr1, Pak5, Grm7, Snap25, Cntnap2, B3gat1, Pak6, Nptn, Cntn2, Prkar2b, Gabra5, Clstn3, Grin1, Adgrb3, Ndrg4, Rgs14, Brsk1, Slc12a5, Shank1, Cck, Atp1a3, Chrnb2, Nog, Gpr88, Neurod2, Ntsr1, Pak1, Ap1s2, Fgf13, Gria1, Shank2, Shank3, Foxp2, Amph, Gabrb3, Hrh3
GO:0048813	GO:0048813	dendrite morphogenesis	40/824	192/17568	0.208333	4.44175	10.6374	1.04579e-15	1.5201e-13	1.245e-13	ENSRNOG00000003603/ENSRNOG00000004013/ENSRNOG00000004353/ENSRNOG00000005284/ENSRNOG00000006003/ENSRNOG00000006410/ENSRNOG00000006617/ENSRNOG00000006747/ENSRNOG00000008445/ENSRNOG00000008810/ENSRNOG00000008996/ENSRNOG00000011199/ENSRNOG00000011475/ENSRNOG00000011726/ENSRNOG00000011826/ENSRNOG00000012045/ENSRNOG00000013213/ENSRNOG00000014104/ENSRNOG00000014170/ENSRNOG00000016653/ENSRNOG00000018526/…	40	Arhgap44, Grip1, Ppfia2, Itpka, Ctnna2, Akap5, Cntnap2, Cc2d1a, Dact1, Nsmf, Dpysl5, Parp6, Srcin1, Grin1, Lzts1, Adgrb3, Epha4, Myo5b, Dbn1, Ngef, Dlg4, Camk2a, Shank1, Celsr2, Chrnb2, Rapgef2, Kidins220, Arhgap33, Kndc1, Hprt1, Stau2, Sult4a1, Dcx, Ache, Camk2b, Tbc1d24, Shank3, Cacna1a, Met, Ywhah
GO:1901888	GO:1901888	regulation of cell junction assembly	52/824	316/17568	0.164557	3.50842	9.98175	1.88224e-15	2.65043e-13	2.17077e-13	ENSRNOG00000000010/ENSRNOG00000000536/ENSRNOG00000000986/ENSRNOG00000003840/ENSRNOG00000004781/ENSRNOG00000005550/ENSRNOG00000005634/ENSRNOG00000006037/ENSRNOG00000006093/ENSRNOG00000006368/ENSRNOG00000006403/ENSRNOG00000006604/ENSRNOG00000006617/ENSRNOG00000006747/ENSRNOG00000006853/ENSRNOG00000007508/ENSRNOG00000008656/ENSRNOG00000009209/ENSRNOG00000009625/ENSRNOG00000009760/ENSRNOG00000010320/…	52	Cbln1, Mdga1, Camsap3, Slit2, Crmp1, Lrfn5, Lingo2, Snap25, LRRTM1, Lrrn3, Nectin1, Thy1, Cntnap2, Cc2d1a, Elavl2, Lrtm2, Snca, Slitrk1, Dpysl2, Palm, Efnb3, Clstn3, Srcin1, Grin1, Lzts1, Adgrb3, Dmtn, Cbln2, Ntng2, Crtac1, Lrrc24, Slc12a5, Dlg4, Psd, Lrfn1, Icam5, Lin7b, Chrnb2, Negr1, Rapgef2, Lrrtm4, Arhgap33, Carmil3, Ptk2b, Adgrl1, Epha3, Rtn4r, Syndig1, Stau2, Amigo1, Dcx, L1cam
GO:0097120	GO:0097120	receptor localization to synapse	30/824	111/17568	0.27027	5.76227	11.1654	2.5002e-15	3.41391e-13	2.79607e-13	ENSRNOG00000001516/ENSRNOG00000002079/ENSRNOG00000002544/ENSRNOG00000003603/ENSRNOG00000004013/ENSRNOG00000005299/ENSRNOG00000005700/ENSRNOG00000006037/ENSRNOG00000006989/ENSRNOG00000009029/ENSRNOG00000009726/ENSRNOG00000009862/ENSRNOG00000012362/ENSRNOG00000014048/ENSRNOG00000014170/ENSRNOG00000014758/ENSRNOG00000015480/ENSRNOG00000015670/ENSRNOG00000016156/ENSRNOG00000016245/ENSRNOG00000016724/…	30	Rapgef4, Mapk10, Kifap3, Arhgap44, Grip1, Kif5a, Nsg1, Snap25, Vamp2, Nptn, Grip2, Olfm1, Cacng3, Cyld, Dbn1, Lgi1, Prkcz, Stx7, Nptxr, Neto2, Epb41l3, Slc12a5, Dlg4, Camk2a, Stx1b, Cnih2, Olfm2, Dlg2, Anks1b, Gnai1
GO:0035418	GO:0035418	protein localization to synapse	31/824	120/17568	0.258333	5.50777	10.9916	3.4e-15	4.506e-13	3.69052e-13	ENSRNOG00000001516/ENSRNOG00000002079/ENSRNOG00000003603/ENSRNOG00000004013/ENSRNOG00000005133/ENSRNOG00000005299/ENSRNOG00000005700/ENSRNOG00000006037/ENSRNOG00000006093/ENSRNOG00000006989/ENSRNOG00000009726/ENSRNOG00000009862/ENSRNOG00000011156/ENSRNOG00000011572/ENSRNOG00000011726/ENSRNOG00000012362/ENSRNOG00000014048/ENSRNOG00000014758/ENSRNOG00000015480/ENSRNOG00000016156/ENSRNOG00000016196/…	31	Rapgef4, Mapk10, Arhgap44, Grip1, Mapt, Kif5a, Nsg1, Snap25, LRRTM1, Vamp2, Grip2, Olfm1, Clstn3, Klc1, Grin1, Cacng3, Cyld, Lgi1, Prkcz, Nptxr, Dlgap1, Neto2, Epb41l3, Dlg4, Camk2a, Stx1b, Shank1, Olfm2, Dlg2, Stau2, Gnai1
GO:0035249	GO:0035249	synaptic transmission, glutamatergic	31/824	125/17568	0.248	5.28746	10.6715	1.16111e-14	1.46876e-12	1.20295e-12	ENSRNOG00000000487/ENSRNOG00000001302/ENSRNOG00000001575/ENSRNOG00000002525/ENSRNOG00000004753/ENSRNOG00000005662/ENSRNOG00000006426/ENSRNOG00000006957/ENSRNOG00000007666/ENSRNOG00000008223/ENSRNOG00000011156/ENSRNOG00000011726/ENSRNOG00000012362/ENSRNOG00000013171/ENSRNOG00000013938/ENSRNOG00000014290/ENSRNOG00000015420/ENSRNOG00000016147/ENSRNOG00000016872/ENSRNOG00000018452/ENSRNOG00000020247/…	31	Grm4, Adora2a, Grik1, Ptgs2, Napb, Grm7, Syt1, Gria4, Cacnb4, Cnr1, Clstn3, Grin1, Cacng3, Grm2, Tshz3, Grm1, Stxbp1, Slc17a6, Plppr4, Unc13a, Cnih2, Slc17a7, Grin2d, Ptk2b, Pak1, Gria1, Adcyap1, Shank2, Shank3, Cacna1a, Cdh8
GO:0021537	GO:0021537	telencephalon development	56/824	375/17568	0.149333	3.18384	9.48297	1.17345e-14	1.46876e-12	1.20295e-12	ENSRNOG00000000536/ENSRNOG00000001519/ENSRNOG00000001520/ENSRNOG00000002004/ENSRNOG00000003031/ENSRNOG00000003121/ENSRNOG00000003198/ENSRNOG00000003840/ENSRNOG00000004013/ENSRNOG00000004423/ENSRNOG00000005049/ENSRNOG00000005299/ENSRNOG00000005609/ENSRNOG00000005678/ENSRNOG00000005776/ENSRNOG00000006410/ENSRNOG00000006617/ENSRNOG00000008376/ENSRNOG00000008716/ENSRNOG00000009033/ENSRNOG00000009170/…	56	Mdga1, Dlx2, Dlx1, Prdm8, Atp2b4, Rtn4rl1, Bmerb1, Slit2, Grip1, Zbtb18, Tbr1, Kif5a, Neurod1, Lamb1, Bcl11b, Akap5, Cntnap2, Slc2a3, Nefh, Cntn2, Dmxl2, Dpysl2, Lhx2, Dlx5, Grin1, Plxna4, Nefl, Large1, Nr2f1, Crtac1, Slc32a1, Emx1, Slc17a6, Wdr37, Dlg4, Agtpbp1, Atp1a3, Wdr47, Bhlhe22, Nog, Neurod6, Fat4, Robo2, Rtn4r, Hprt1, Cdk5r2, Fgf13, Gria1, Sema6b, Npy, Dcx, Foxg1, Ak1, Shank3, Foxp2, Kcn…
GO:0051588	GO:0051588	regulation of neurotransmitter transport	32/824	136/17568	0.235294	5.01656	10.4312	2.1515e-14	2.62018e-12	2.14599e-12	ENSRNOG00000001130/ENSRNOG00000001302/ENSRNOG00000004353/ENSRNOG00000004560/ENSRNOG00000006426/ENSRNOG00000007666/ENSRNOG00000007957/ENSRNOG00000008001/ENSRNOG00000008157/ENSRNOG00000008656/ENSRNOG00000010365/ENSRNOG00000011000/ENSRNOG00000011160/ENSRNOG00000011171/ENSRNOG00000012061/ENSRNOG00000012620/ENSRNOG00000012767/ENSRNOG00000013171/ENSRNOG00000013351/ENSRNOG00000014149/ENSRNOG00000015420/…	32	Nos1, Adora2a, Ppfia2, Cacna1b, Syt1, Cacnb4, Tspoap1, Rab3b, Syn2, Snca, Syn1, Rims1, Sv2b, Rims3, Prkcb, Syngr3, Micu3, Grm2, Stxbp5, Npy1r, Stxbp1, Syt4, Syt5, Unc13a, Camk2a, Stx1b, Cplx3, Rab3a, Npy, Cacna1a, Prkcg, Kcnc4
GO:0046928	GO:0046928	regulation of neurotransmitter secretion	29/824	116/17568	0.25	5.3301	10.3797	6.69658e-14	7.94074e-12	6.50366e-12	ENSRNOG00000001302/ENSRNOG00000004353/ENSRNOG00000004560/ENSRNOG00000006426/ENSRNOG00000007666/ENSRNOG00000007957/ENSRNOG00000008157/ENSRNOG00000008656/ENSRNOG00000010365/ENSRNOG00000011000/ENSRNOG00000011160/ENSRNOG00000011171/ENSRNOG00000012061/ENSRNOG00000012767/ENSRNOG00000013171/ENSRNOG00000013351/ENSRNOG00000014149/ENSRNOG00000015420/ENSRNOG00000017333/ENSRNOG00000018217/ENSRNOG00000018452/…	29	Adora2a, Ppfia2, Cacna1b, Syt1, Cacnb4, Tspoap1, Syn2, Snca, Syn1, Rims1, Sv2b, Rims3, Prkcb, Micu3, Grm2, Stxbp5, Npy1r, Stxbp1, Syt4, Syt5, Unc13a, Camk2a, Stx1b, Cplx3, Rab3a, Npy, Cacna1a, Prkcg, Kcnc4
GO:0099072	GO:0099072	regulation of postsynaptic membrane neurotransmitter receptor levels	36/824	179/17568	0.201117	4.2879	9.80823	8.96601e-14	1.03592e-11	8.48443e-12	ENSRNOG00000000879/ENSRNOG00000001516/ENSRNOG00000001837/ENSRNOG00000002079/ENSRNOG00000003603/ENSRNOG00000004013/ENSRNOG00000005700/ENSRNOG00000006037/ENSRNOG00000006410/ENSRNOG00000006617/ENSRNOG00000006979/ENSRNOG00000006989/ENSRNOG00000009726/ENSRNOG00000009783/ENSRNOG00000009862/ENSRNOG00000011751/ENSRNOG00000012362/ENSRNOG00000014048/ENSRNOG00000014758/ENSRNOG00000015480/ENSRNOG00000016156/…	36	Slc9a6, Rapgef4, Sst, Mapk10, Arhgap44, Grip1, Nsg1, Snap25, Akap5, Cntnap2, Hpca, Vamp2, Grip2, Camk2g, Olfm1, Ncdn, Cacng3, Cyld, Lgi1, Prkcz, Nptxr, Neto2, Epb41l3, Inpp4a, Slc12a5, Caly, Dlg4, Camk2a, Stx1b, Syt3, Olfm2, Pip5k1c, Nsg2, Dlg2, Pacsin1, Gnai1
GO:0007188	GO:0007188	adenylate cyclase-modulating G protein-coupled receptor signaling pathway	44/824	261/17568	0.168582	3.59424	9.36704	1.2012e-13	1.35315e-11	1.10826e-11	ENSRNOG00000000487/ENSRNOG00000001130/ENSRNOG00000001302/ENSRNOG00000001313/ENSRNOG00000001516/ENSRNOG00000002524/ENSRNOG00000002793/ENSRNOG00000003031/ENSRNOG00000003999/ENSRNOG00000004641/ENSRNOG00000005662/ENSRNOG00000006410/ENSRNOG00000008223/ENSRNOG00000008431/ENSRNOG00000009079/ENSRNOG00000009760/ENSRNOG00000010325/ENSRNOG00000010545/ENSRNOG00000012045/ENSRNOG00000013171/ENSRNOG00000014290/…	44	Grm4, Nos1, Adora2a, Gnaz, Rapgef4, Gpr37, Sstr2, Atp2b4, Adcy3, Sstr4, Grm7, Akap5, Cnr1, Gabbr2, Prkar2b, Palm, Ptger3, Mrap2, Adgrb3, Grm2, Grm1, Gipr, Chrm4, Rit2, Vip, Npr3, Gnao1, Pde2a, Gpr61, Pde4a, Aplp1, Rapgef2, Gpr88, Prkar1b, Adgrl1, Gpr12, Adra2a, Chrm3, Adcyap1, Chga, Ramp3, Gnai1, Adcy1, Hrh3
GO:0050767	GO:0050767	regulation of neurogenesis	63/824	482/17568	0.130705	2.78669	8.82339	1.37956e-13	1.51617e-11	1.24178e-11	ENSRNOG00000000483/ENSRNOG00000001130/ENSRNOG00000001519/ENSRNOG00000001520/ENSRNOG00000002227/ENSRNOG00000002364/ENSRNOG00000002544/ENSRNOG00000003104/ENSRNOG00000003840/ENSRNOG00000004013/ENSRNOG00000005133/ENSRNOG00000005284/ENSRNOG00000006410/ENSRNOG00000006565/ENSRNOG00000006604/ENSRNOG00000006784/ENSRNOG00000007049/ENSRNOG00000007324/ENSRNOG00000007970/ENSRNOG00000008996/ENSRNOG00000009029/…	63	Syngap1, Nos1, Dlx2, Dlx1, Kit, Rnf112, Kifap3, Trpv2, Slit2, Grip1, Mapt, Itpka, Akap5, Fstl4, Thy1, Sema4f, Bcl11a, Plxna2, Plxnc1, Dpysl5, Nptn, Slitrk1, Efnb3, Lhx2, Parp6, Plxna4, Epha4, Nefl, Myo5b, Dbn1, Rgs14, Cx3cl1, Tiam2, Lingo1, Syt4, Sema3f, Kiaa0319, Dlg4, Sema6c, Rapgef2, Nog, Snap91, Robo2, Pak1, Rtn4r, Bex1, Stau2, Fgf13, Amigo1, Dcx, Foxg1, Adcyap1, Islr2, Ache, Mycn, Camk2b, Tb…
GO:1990138	GO:1990138	neuron projection extension	38/824	203/17568	0.187192	3.99101	9.50848	1.99658e-13	2.14204e-11	1.75438e-11	ENSRNOG00000000522/ENSRNOG00000000879/ENSRNOG00000001374/ENSRNOG00000003104/ENSRNOG00000003840/ENSRNOG00000005133/ENSRNOG00000006426/ENSRNOG00000006761/ENSRNOG00000006784/ENSRNOG00000007049/ENSRNOG00000007377/ENSRNOG00000007925/ENSRNOG00000009209/ENSRNOG00000009625/ENSRNOG00000009862/ENSRNOG00000010551/ENSRNOG00000011000/ENSRNOG00000011156/ENSRNOG00000013072/ENSRNOG00000014104/ENSRNOG00000014170/…	38	Cpne5, Slc9a6, Rasal1, Trpv2, Slit2, Mapt, Syt1, Sh3gl2, Sema4f, Bcl11a, Slit3, Pak6, Slitrk1, Dpysl2, Olfm1, Lhx2, Rims1, Clstn3, Plxna4, Myo5b, Dbn1, Prkcz, Emx1, Syt4, Sema3f, Kiaa0319, Cpne6, Unc13a, Syt3, Sema6c, Pak1, Rtn4r, Wasf1, Dcx, Islr2, Trim46, Gdi1, L1cam
GO:1903305	GO:1903305	regulation of regulated secretory pathway	34/824	165/17568	0.206061	4.39329	9.7148	2.10279e-13	2.20353e-11	1.80474e-11	ENSRNOG00000001368/ENSRNOG00000004353/ENSRNOG00000006426/ENSRNOG00000007364/ENSRNOG00000007666/ENSRNOG00000008000/ENSRNOG00000008570/ENSRNOG00000010365/ENSRNOG00000011000/ENSRNOG00000011160/ENSRNOG00000011171/ENSRNOG00000011582/ENSRNOG00000012061/ENSRNOG00000013351/ENSRNOG00000014149/ENSRNOG00000015420/ENSRNOG00000017333/ENSRNOG00000018217/ENSRNOG00000018854/ENSRNOG00000019318/ENSRNOG00000019433/…	34	Rph3a, Ppfia2, Syt1, Rab15, Cacnb4, Syt13, Cadps, Syn1, Rims1, Sv2b, Rims3, Rab3d, Prkcb, Stxbp5, Npy1r, Stxbp1, Syt4, Syt5, Nppc, Syt3, Rab3a, Doc2a, Cbarp, Syt7, Cdk5r2, Npy, Adra2a, Cacna1a, Prkcg, Abr, Sptbn2, Doc2b, Cacna1i, Cacna1g
GO:0031346	GO:0031346	positive regulation of cell projection organization	61/824	462/17568	0.132035	2.81503	8.77028	2.18193e-13	2.2345e-11	1.83011e-11	ENSRNOG00000001628/ENSRNOG00000002227/ENSRNOG00000003104/ENSRNOG00000004013/ENSRNOG00000004276/ENSRNOG00000004281/ENSRNOG00000005133/ENSRNOG00000005284/ENSRNOG00000006410/ENSRNOG00000007049/ENSRNOG00000007104/ENSRNOG00000007324/ENSRNOG00000007970/ENSRNOG00000008053/ENSRNOG00000008223/ENSRNOG00000009029/ENSRNOG00000009209/ENSRNOG00000009760/ENSRNOG00000010248/ENSRNOG00000010731/ENSRNOG00000011199/…	61	Pcp4, Kit, Trpv2, Grip1, Itga3, Cobl, Mapt, Itpka, Akap5, Bcl11a, Itpr1, Plxna2, Plxnc1, Atp8a2, Cnr1, Nptn, Slitrk1, Palm, Serpini1, Gpm6a, Parp6, Kif3c, Stmn2, Grin1, Ndrg4, Plxna4, Epha4, Nefl, Ptpn5, Myo5b, Dbn1, Cx3cl1, Enc1, Tiam2, Rit2, Dlg4, Dpysl3, Trim67, Negr1, Rapgef2, Kidins220, Snap91, Carmil2, Ptk2b, Robo2, Pak1, Epha3, Cdc42ep3, Stau2, Amigo1, Fkbp1b, Dcx, Adcyap1, Islr2, Ache, Ca…
GO:0016082	GO:0016082	synaptic vesicle priming	16/824	33/17568	0.484848	10.3372	11.9097	2.6234e-13	2.6269e-11	2.1515e-11	ENSRNOG00000001368/ENSRNOG00000004753/ENSRNOG00000006037/ENSRNOG00000008570/ENSRNOG00000008656/ENSRNOG00000011000/ENSRNOG00000011171/ENSRNOG00000012620/ENSRNOG00000013351/ENSRNOG00000015420/ENSRNOG00000017673/ENSRNOG00000018452/ENSRNOG00000019193/ENSRNOG00000019433/ENSRNOG00000021182/ENSRNOG00000059720	16	Rph3a, Napb, Snap25, Cadps, Snca, Rims1, Rims3, Syngr3, Stxbp5, Stxbp1, Brsk1, Unc13a, Stx1b, Rab3a, Sv2a, Syp
GO:1990778	GO:1990778	protein localization to cell periphery	55/824	402/17568	0.136816	2.91697	8.62534	8.13582e-13	7.96956e-11	6.52727e-11	ENSRNOG00000001516/ENSRNOG00000002079/ENSRNOG00000002595/ENSRNOG00000002934/ENSRNOG00000003031/ENSRNOG00000003603/ENSRNOG00000003905/ENSRNOG00000004013/ENSRNOG00000004276/ENSRNOG00000005700/ENSRNOG00000006037/ENSRNOG00000006410/ENSRNOG00000006989/ENSRNOG00000008656/ENSRNOG00000009726/ENSRNOG00000009760/ENSRNOG00000009783/ENSRNOG00000009862/ENSRNOG00000010545/ENSRNOG00000011589/ENSRNOG00000011726/…	55	Rapgef4, Mapk10, Dpp10, Atp1b1, Atp2b4, Arhgap44, Nsf, Grip1, Itga3, Nsg1, Snap25, Akap5, Vamp2, Snca, Grip2, Palm, Camk2g, Olfm1, Mrap2, Camk2d, Grin1, Cacng3, Large1, Cyld, Myo5b, Phaf1, Lgi1, Jup, Stxbp1, Prkcz, Stx7, Nkd2, Nptxr, Neto2, Epb41l3, Actn2, Dlg4, Camk2a, Stx1b, Olfm2, Kcnj11, Rapgef2, Dlg2, Epha3, Kcnip4, Fgf13, Camk2b, Ank3, Ramp3, Cacnb3, Pacsin1, Sptbn4, Gnai1, Scn3b, L1cam
GO:1902414	GO:1902414	protein localization to cell junction	32/824	155/17568	0.206452	4.40163	9.43623	1.01907e-12	9.77008e-11	8.00194e-11	ENSRNOG00000001516/ENSRNOG00000002079/ENSRNOG00000003603/ENSRNOG00000004013/ENSRNOG00000005133/ENSRNOG00000005299/ENSRNOG00000005700/ENSRNOG00000006037/ENSRNOG00000006093/ENSRNOG00000006403/ENSRNOG00000006989/ENSRNOG00000009726/ENSRNOG00000009862/ENSRNOG00000011156/ENSRNOG00000011572/ENSRNOG00000011726/ENSRNOG00000012362/ENSRNOG00000014048/ENSRNOG00000014758/ENSRNOG00000015480/ENSRNOG00000016156/…	32	Rapgef4, Mapk10, Arhgap44, Grip1, Mapt, Kif5a, Nsg1, Snap25, LRRTM1, Nectin1, Vamp2, Grip2, Olfm1, Clstn3, Klc1, Grin1, Cacng3, Cyld, Lgi1, Prkcz, Nptxr, Dlgap1, Neto2, Epb41l3, Dlg4, Camk2a, Stx1b, Shank1, Olfm2, Dlg2, Stau2, Gnai1
GO:0017158	GO:0017158	regulation of calcium ion-dependent exocytosis	19/824	53/17568	0.358491	7.64316	10.7446	1.21559e-12	1.14114e-10	9.34622e-11	ENSRNOG00000001368/ENSRNOG00000006426/ENSRNOG00000008000/ENSRNOG00000008570/ENSRNOG00000015420/ENSRNOG00000017333/ENSRNOG00000018217/ENSRNOG00000019318/ENSRNOG00000019433/ENSRNOG00000019920/ENSRNOG00000024349/ENSRNOG00000026432/ENSRNOG00000037793/ENSRNOG00000047545/ENSRNOG00000052707/ENSRNOG00000058842/ENSRNOG00000060054/ENSRNOG00000060407/ENSRNOG00000060528	19	Rph3a, Syt1, Syt13, Cadps, Stxbp1, Syt4, Syt5, Syt3, Rab3a, Doc2a, Cbarp, Syt7, Cdk5r2, Adra2a, Cacna1a, Sptbn2, Doc2b, Cacna1i, Cacna1g
GO:0048588	GO:0048588	developmental cell growth	45/824	290/17568	0.155172	3.30834	8.79294	1.29926e-12	1.19479e-10	9.78564e-11	ENSRNOG00000000522/ENSRNOG00000000525/ENSRNOG00000000879/ENSRNOG00000001374/ENSRNOG00000002773/ENSRNOG00000003104/ENSRNOG00000003840/ENSRNOG00000004281/ENSRNOG00000004841/ENSRNOG00000005133/ENSRNOG00000006426/ENSRNOG00000006565/ENSRNOG00000006761/ENSRNOG00000006784/ENSRNOG00000007049/ENSRNOG00000007377/ENSRNOG00000007925/ENSRNOG00000009209/ENSRNOG00000009625/ENSRNOG00000009862/ENSRNOG00000010551/…	45	Cpne5, Pi16, Slc9a6, Rasal1, Rgs4, Trpv2, Slit2, Cobl, Akap6, Mapt, Syt1, Fstl4, Sh3gl2, Sema4f, Bcl11a, Slit3, Pak6, Slitrk1, Dpysl2, Olfm1, Lhx2, Rims1, Clstn3, Camk2d, Plxna4, Myo5b, Dbn1, Prkcz, Emx1, Syt4, Sema3f, Kiaa0319, Cpne6, Unc13a, Syt3, Sema6c, Pak1, Rtn4r, Fgf13, Wasf1, Dcx, Islr2, Trim46, Gdi1, L1cam
GO:0010959	GO:0010959	regulation of metal ion transport	60/824	469/17568	0.127932	2.72756	8.41232	1.37212e-12	1.23656e-10	1.01277e-10	ENSRNOG00000001130/ENSRNOG00000001302/ENSRNOG00000002525/ENSRNOG00000002595/ENSRNOG00000002773/ENSRNOG00000002934/ENSRNOG00000003104/ENSRNOG00000004013/ENSRNOG00000004077/ENSRNOG00000004518/ENSRNOG00000004560/ENSRNOG00000004841/ENSRNOG00000005108/ENSRNOG00000005365/ENSRNOG00000006410/ENSRNOG00000006604/ENSRNOG00000006979/ENSRNOG00000006989/ENSRNOG00000007104/ENSRNOG00000007666/ENSRNOG00000008656/…	60	Nos1, Adora2a, Ptgs2, Dpp10, Rgs4, Atp1b1, Trpv2, Grip1, Kcnc2, Cacnb1, Cacna1b, Akap6, Wfs1, Kcnip1, Akap5, Thy1, Hpca, Vamp2, Itpr1, Cacnb4, Snca, Kcnh2, Ptger3, Camk2d, Rem2, Grin1, Prkce, Trpc3, Cx3cl1, Fxyd6, Grp, Pdgfb, Actn2, Kcnip2, Camk2a, Vip, Coro1a, Gnao1, Fxyd7, Rgs7, Kcnf1, Cbarp, Ptk2b, Ntsr1, Nkain2, Atp2b2, Kcnip4, Fgf13, Amigo1, Fkbp1b, Adra2a, Adcyap1, Cacna1a, Ank3, Cacnb3, Kc…
GO:0001508	GO:0001508	action potential	35/824	186/17568	0.188172	4.0119	9.16073	1.53548e-12	1.35664e-10	1.11112e-10	ENSRNOG00000001516/ENSRNOG00000001557/ENSRNOG00000002653/ENSRNOG00000004077/ENSRNOG00000004117/ENSRNOG00000004899/ENSRNOG00000004918/ENSRNOG00000005206/ENSRNOG00000005365/ENSRNOG00000006617/ENSRNOG00000007666/ENSRNOG00000008223/ENSRNOG00000008337/ENSRNOG00000009450/ENSRNOG00000009872/ENSRNOG00000010094/ENSRNOG00000011589/ENSRNOG00000015380/ENSRNOG00000018018/ENSRNOG00000020778/ENSRNOG00000021128/…	35	Rapgef4, Cxadr, Kcnk2, Kcnc2, Kcnv1, Kcns3, Kcna4, Kcnq3, Kcnip1, Cntnap2, Cacnb4, Cnr1, Gjd2, Hcn4, Kcnh2, Kcnmb2, Camk2d, Jup, Kcnip2, Chrnb2, Kcnj11, Kcnf1, Gpr88, Fgf13, Gria1, Fkbp1b, Kcna6, Ank3, Cacnb3, Kcng1, Ywhah, Scn3b, Cacna1i, Cacna1g, Kcnc4
GO:0031338	GO:0031338	regulation of vesicle fusion	17/824	42/17568	0.404762	8.62968	10.9818	1.84568e-12	1.59935e-10	1.30991e-10	ENSRNOG00000001368/ENSRNOG00000004560/ENSRNOG00000006426/ENSRNOG00000008656/ENSRNOG00000011000/ENSRNOG00000015420/ENSRNOG00000017333/ENSRNOG00000018217/ENSRNOG00000019317/ENSRNOG00000019318/ENSRNOG00000019430/ENSRNOG00000019433/ENSRNOG00000019920/ENSRNOG00000022893/ENSRNOG00000026432/ENSRNOG00000029366/ENSRNOG00000060054	17	Rph3a, Cacna1b, Syt1, Snca, Rims1, Stxbp1, Syt4, Syt5, Cplx3, Syt3, Coro1a, Rab3a, Doc2a, Rimbp2, Syt7, Prrt2, Doc2b
GO:0008277	GO:0008277	regulation of G protein-coupled receptor signaling pathway	32/824	161/17568	0.198758	4.23759	9.15495	3.0141e-12	2.56255e-10	2.09879e-10	ENSRNOG00000000129/ENSRNOG00000001130/ENSRNOG00000002773/ENSRNOG00000003031/ENSRNOG00000003840/ENSRNOG00000004641/ENSRNOG00000007377/ENSRNOG00000008082/ENSRNOG00000008656/ENSRNOG00000009033/ENSRNOG00000009760/ENSRNOG00000010325/ENSRNOG00000010545/ENSRNOG00000015084/ENSRNOG00000015616/ENSRNOG00000015860/ENSRNOG00000016810/ENSRNOG00000016999/ENSRNOG00000018712/ENSRNOG00000019560/ENSRNOG00000020828/…	32	Phf24, Nos1, Rgs4, Atp2b4, Slit2, Sstr4, Slit3, Rgs6, Snca, Cntn2, Palm, Ptger3, Mrap2, Necab2, Rgs14, Gipr, Stmn1, Grp, Camk2a, Pde2a, Pde4a, Aplp1, Rgs7, Dnm1, Rgs10, Adcyap1, Gprasp1, Camk2b, Chga, Met, Ramp3, Syp
GO:1903539	GO:1903539	protein localization to postsynaptic membrane	23/824	84/17568	0.27381	5.83773	9.85924	3.37067e-12	2.81264e-10	2.30362e-10	ENSRNOG00000001516/ENSRNOG00000002079/ENSRNOG00000003603/ENSRNOG00000004013/ENSRNOG00000005700/ENSRNOG00000006037/ENSRNOG00000006989/ENSRNOG00000009726/ENSRNOG00000009862/ENSRNOG00000011726/ENSRNOG00000012362/ENSRNOG00000014048/ENSRNOG00000014758/ENSRNOG00000015480/ENSRNOG00000016156/ENSRNOG00000016245/ENSRNOG00000016724/ENSRNOG00000018526/ENSRNOG00000018712/ENSRNOG00000019193/ENSRNOG00000020519/…	23	Rapgef4, Mapk10, Arhgap44, Grip1, Nsg1, Snap25, Vamp2, Grip2, Olfm1, Grin1, Cacng3, Cyld, Lgi1, Prkcz, Nptxr, Neto2, Epb41l3, Dlg4, Camk2a, Stx1b, Olfm2, Dlg2, Gnai1
GO:0007215	GO:0007215	glutamate receptor signaling pathway	19/824	56/17568	0.339286	7.2337	10.3647	3.79535e-12	3.10943e-10	2.5467e-10	ENSRNOG00000000487/ENSRNOG00000001575/ENSRNOG00000004013/ENSRNOG00000005662/ENSRNOG00000006957/ENSRNOG00000011726/ENSRNOG00000013171/ENSRNOG00000014290/ENSRNOG00000015084/ENSRNOG00000016326/ENSRNOG00000018452/ENSRNOG00000018526/ENSRNOG00000018712/ENSRNOG00000020263/ENSRNOG00000021063/ENSRNOG00000027839/ENSRNOG00000045816/ENSRNOG00000048145/ENSRNOG00000052296	19	Grm4, Grik1, Grip1, Grm7, Gria4, Grin1, Grm2, Grm1, Necab2, Cx3cl1, Unc13a, Dlg4, Camk2a, Atp1a3, Grin2d, Ptk2b, Gria1, Sstr1, Shank3
GO:0034331	GO:0034331	cell junction maintenance	22/824	78/17568	0.282051	6.01344	9.84399	5.18419e-12	4.17142e-10	3.4165e-10	ENSRNOG00000000010/ENSRNOG00000000483/ENSRNOG00000000986/ENSRNOG00000004353/ENSRNOG00000006617/ENSRNOG00000009001/ENSRNOG00000011000/ENSRNOG00000012045/ENSRNOG00000013072/ENSRNOG00000013654/ENSRNOG00000016196/ENSRNOG00000016724/ENSRNOG00000018526/ENSRNOG00000019207/ENSRNOG00000019433/ENSRNOG00000019435/ENSRNOG00000022635/ENSRNOG00000022893/ENSRNOG00000024322/ENSRNOG00000050206/ENSRNOG00000052296/…	22	Cbln1, Syngap1, Camsap3, Ppfia2, Cntnap2, Mtss1, Rims1, Adgrb3, Plxna4, Cbln2, Dlgap1, Epb41l3, Dlg4, Shank1, Rab3a, Psd, Dlg2, Rimbp2, Shroom2, Shank2, Shank3, L1cam
GO:0062237	GO:0062237	protein localization to postsynapse	23/824	87/17568	0.264368	5.63642	9.61706	7.50033e-12	5.92921e-10	4.85617e-10	ENSRNOG00000001516/ENSRNOG00000002079/ENSRNOG00000003603/ENSRNOG00000004013/ENSRNOG00000005700/ENSRNOG00000006037/ENSRNOG00000006989/ENSRNOG00000009726/ENSRNOG00000009862/ENSRNOG00000011726/ENSRNOG00000012362/ENSRNOG00000014048/ENSRNOG00000014758/ENSRNOG00000015480/ENSRNOG00000016156/ENSRNOG00000016245/ENSRNOG00000016724/ENSRNOG00000018526/ENSRNOG00000018712/ENSRNOG00000019193/ENSRNOG00000020519/…	23	Rapgef4, Mapk10, Arhgap44, Grip1, Nsg1, Snap25, Vamp2, Grip2, Olfm1, Grin1, Cacng3, Cyld, Lgi1, Prkcz, Nptxr, Neto2, Epb41l3, Dlg4, Camk2a, Stx1b, Olfm2, Dlg2, Gnai1
GO:0060079	GO:0060079	excitatory postsynaptic potential	27/824	122/17568	0.221311	4.71845	9.14274	1.09668e-11	8.5201e-10	6.97817e-10	ENSRNOG00000000010/ENSRNOG00000001302/ENSRNOG00000001575/ENSRNOG00000002773/ENSRNOG00000003313/ENSRNOG00000004650/ENSRNOG00000006617/ENSRNOG00000008656/ENSRNOG00000009726/ENSRNOG00000011000/ENSRNOG00000011726/ENSRNOG00000011951/ENSRNOG00000014170/ENSRNOG00000015480/ENSRNOG00000018526/ENSRNOG00000019193/ENSRNOG00000019207/ENSRNOG00000020650/ENSRNOG00000020778/ENSRNOG00000021063/ENSRNOG00000027839/…	27	Cbln1, Adora2a, Grik1, Rgs4, Glra2, Begain, Cntnap2, Snca, Grip2, Rims1, Grin1, Plk2, Dbn1, Prkcz, Dlg4, Stx1b, Shank1, Slc17a7, Chrnb2, Grin2d, Ptk2b, Prkar1b, Gria1, Tbc1d24, Shank3, Met, Cacnb3
GO:0007411	GO:0007411	axon guidance	39/824	241/17568	0.161826	3.45019	8.49628	1.12066e-11	8.55877e-10	7.00985e-10	ENSRNOG00000001528/ENSRNOG00000003121/ENSRNOG00000003840/ENSRNOG00000005049/ENSRNOG00000005299/ENSRNOG00000005678/ENSRNOG00000005776/ENSRNOG00000006231/ENSRNOG00000006235/ENSRNOG00000006403/ENSRNOG00000006784/ENSRNOG00000007377/ENSRNOG00000007508/ENSRNOG00000009033/ENSRNOG00000010320/ENSRNOG00000010551/ENSRNOG00000010905/ENSRNOG00000011858/ENSRNOG00000013072/ENSRNOG00000013213/ENSRNOG00000014367/…	39	Gap43, Rtn4rl1, Slit2, Tbr1, Kif5a, Lamb1, Bcl11b, Ptpro, Nell2, Nectin1, Sema4f, Slit3, Lrtm2, Cntn2, Efnb3, Lhx2, Dlx5, Unc5d, Plxna4, Epha4, Ephb6, Evl, Sema4g, Lgi1, Tubb3, Sema3f, Chn1, Sema6c, Nog, Robo2, Epha3, Rtn4r, Cdk5r2, Sema6b, Ablim1, Foxg1, Ank3, Efna3, L1cam
GO:0007613	GO:0007613	memory	33/824	179/17568	0.184358	3.93057	8.74228	1.19935e-11	9.00714e-10	7.37707e-10	ENSRNOG00000002525/ENSRNOG00000002653/ENSRNOG00000004276/ENSRNOG00000005133/ENSRNOG00000005509/ENSRNOG00000005662/ENSRNOG00000006037/ENSRNOG00000007456/ENSRNOG00000007925/ENSRNOG00000008223/ENSRNOG00000010350/ENSRNOG00000011726/ENSRNOG00000011951/ENSRNOG00000013101/ENSRNOG00000013742/ENSRNOG00000015480/ENSRNOG00000015616/ENSRNOG00000016877/ENSRNOG00000017333/ENSRNOG00000019207/ENSRNOG00000019321/…	33	Ptgs2, Kcnk2, Itga3, Mapt, Pak5, Grm7, Snap25, Calb1, Pak6, Cnr1, Rcan2, Grin1, Plk2, Pcdh8, Large1, Prkcz, Rgs14, Shisa7, Syt4, Shank1, Cck, Atp1a3, Slc17a7, Chrnb2, Nog, Foxo6, Fgf13, Gria1, Shank2, Shank3, Adcy1, Gabrb3, Hrh3
GO:0051962	GO:0051962	positive regulation of nervous system development	52/824	393/17568	0.132316	2.82102	8.09925	1.26416e-11	9.28382e-10	7.60368e-10	ENSRNOG00000000010/ENSRNOG00000002227/ENSRNOG00000002364/ENSRNOG00000003104/ENSRNOG00000003840/ENSRNOG00000004013/ENSRNOG00000005133/ENSRNOG00000005284/ENSRNOG00000005634/ENSRNOG00000006093/ENSRNOG00000006368/ENSRNOG00000006410/ENSRNOG00000007049/ENSRNOG00000007324/ENSRNOG00000007508/ENSRNOG00000007970/ENSRNOG00000009029/ENSRNOG00000009209/ENSRNOG00000011156/ENSRNOG00000011199/ENSRNOG00000012045/…	52	Cbln1, Kit, Rnf112, Trpv2, Slit2, Grip1, Mapt, Itpka, Lingo2, LRRTM1, Lrrn3, Akap5, Bcl11a, Plxna2, Lrtm2, Plxnc1, Nptn, Slitrk1, Clstn3, Parp6, Adgrb3, Plxna4, Epha4, Cbln2, Nefl, Myo5b, Dbn1, Rgs14, Lrrc24, Cx3cl1, Tiam2, Dlg4, Lrrtm4, Nog, Snap91, Adgrl1, Robo2, Pak1, Syndig1, Bex1, Stau2, Amigo1, Dcx, Foxg1, Islr2, Ache, Camk2b, Tbc1d24, Shank3, Met, Gdi1, L1cam
GO:0097485	GO:0097485	neuron projection guidance	39/824	242/17568	0.161157	3.43593	8.4646	1.2774e-11	9.28382e-10	7.60368e-10	ENSRNOG00000001528/ENSRNOG00000003121/ENSRNOG00000003840/ENSRNOG00000005049/ENSRNOG00000005299/ENSRNOG00000005678/ENSRNOG00000005776/ENSRNOG00000006231/ENSRNOG00000006235/ENSRNOG00000006403/ENSRNOG00000006784/ENSRNOG00000007377/ENSRNOG00000007508/ENSRNOG00000009033/ENSRNOG00000010320/ENSRNOG00000010551/ENSRNOG00000010905/ENSRNOG00000011858/ENSRNOG00000013072/ENSRNOG00000013213/ENSRNOG00000014367/…	39	Gap43, Rtn4rl1, Slit2, Tbr1, Kif5a, Lamb1, Bcl11b, Ptpro, Nell2, Nectin1, Sema4f, Slit3, Lrtm2, Cntn2, Efnb3, Lhx2, Dlx5, Unc5d, Plxna4, Epha4, Ephb6, Evl, Sema4g, Lgi1, Tubb3, Sema3f, Chn1, Sema6c, Nog, Robo2, Epha3, Rtn4r, Cdk5r2, Sema6b, Ablim1, Foxg1, Ank3, Efna3, L1cam
GO:0099558	GO:0099558	maintenance of synapse structure	18/824	53/17568	0.339623	7.24089	10.094	1.37837e-11	9.85861e-10	8.07445e-10	ENSRNOG00000000010/ENSRNOG00000000483/ENSRNOG00000004353/ENSRNOG00000006617/ENSRNOG00000011000/ENSRNOG00000012045/ENSRNOG00000013072/ENSRNOG00000013654/ENSRNOG00000016196/ENSRNOG00000018526/ENSRNOG00000019207/ENSRNOG00000019433/ENSRNOG00000019435/ENSRNOG00000022635/ENSRNOG00000022893/ENSRNOG00000050206/ENSRNOG00000052296/ENSRNOG00000061230	18	Cbln1, Syngap1, Ppfia2, Cntnap2, Rims1, Adgrb3, Plxna4, Cbln2, Dlgap1, Dlg4, Shank1, Rab3a, Psd, Dlg2, Rimbp2, Shank2, Shank3, L1cam
GO:0051952	GO:0051952	regulation of amine transport	26/824	115/17568	0.226087	4.82026	9.11779	1.58067e-11	1.11289e-09	9.11487e-10	ENSRNOG00000001302/ENSRNOG00000001575/ENSRNOG00000001628/ENSRNOG00000002773/ENSRNOG00000005662/ENSRNOG00000006426/ENSRNOG00000008001/ENSRNOG00000008223/ENSRNOG00000008656/ENSRNOG00000009625/ENSRNOG00000010325/ENSRNOG00000012061/ENSRNOG00000013171/ENSRNOG00000014290/ENSRNOG00000015420/ENSRNOG00000017333/ENSRNOG00000017712/ENSRNOG00000019321/ENSRNOG00000019433/ENSRNOG00000020778/ENSRNOG00000021182/…	26	Adora2a, Grik1, Pcp4, Rgs4, Grm7, Syt1, Rab3b, Cnr1, Snca, Dpysl2, Ptger3, Prkcb, Grm2, Grm1, Stxbp1, Syt4, Cartpt, Cck, Rab3a, Chrnb2, Sv2a, Syt7, Ntsr1, Chga, Cacna1a, Hrh3
GO:2000463	GO:2000463	positive regulation of excitatory postsynaptic potential	16/824	41/17568	0.390244	8.32015	10.4098	1.62742e-11	1.12818e-09	9.24005e-10	ENSRNOG00000002773/ENSRNOG00000009726/ENSRNOG00000011000/ENSRNOG00000011726/ENSRNOG00000014170/ENSRNOG00000015480/ENSRNOG00000018526/ENSRNOG00000019193/ENSRNOG00000019207/ENSRNOG00000021063/ENSRNOG00000027839/ENSRNOG00000028733/ENSRNOG00000045816/ENSRNOG00000052204/ENSRNOG00000052296/ENSRNOG00000054274	16	Rgs4, Grip2, Rims1, Grin1, Dbn1, Prkcz, Dlg4, Stx1b, Shank1, Grin2d, Ptk2b, Prkar1b, Gria1, Tbc1d24, Shank3, Cacnb3
GO:0021953	GO:0021953	central nervous system neuron differentiation	39/824	244/17568	0.159836	3.40777	8.40172	1.65581e-11	1.13047e-09	9.2588e-10	ENSRNOG00000000010/ENSRNOG00000000536/ENSRNOG00000001227/ENSRNOG00000001519/ENSRNOG00000001520/ENSRNOG00000002004/ENSRNOG00000003840/ENSRNOG00000005049/ENSRNOG00000005307/ENSRNOG00000005592/ENSRNOG00000005776/ENSRNOG00000009033/ENSRNOG00000010141/ENSRNOG00000010325/ENSRNOG00000010905/ENSRNOG00000012747/ENSRNOG00000013072/ENSRNOG00000013213/ENSRNOG00000015493/ENSRNOG00000015895/ENSRNOG00000017193/…	39	Cbln1, Mdga1, Adarb1, Dlx2, Dlx1, Prdm8, Slit2, Tbr1, Slc4a10, Brinp2, Bcl11b, Cntn2, Ttll1, Ptger3, Dlx5, Spock1, Plxna4, Epha4, Emx1, B4galt6, Lingo1, Agtpbp1, Wdr47, Chrnb2, Rapgef2, Bhlhe22, Kndc1, Robo2, Atp2b2, Hprt1, Npy, Dcx, Foxg1, Shank3, Cacna1a, Met, Foxp2, Sptbn4, L1cam
GO:0051047	GO:0051047	positive regulation of secretion	55/824	435/17568	0.126437	2.69568	7.94429	1.94122e-11	1.30554e-09	1.06927e-09	ENSRNOG00000000257/ENSRNOG00000001302/ENSRNOG00000001368/ENSRNOG00000001516/ENSRNOG00000001575/ENSRNOG00000001628/ENSRNOG00000004560/ENSRNOG00000004641/ENSRNOG00000005345/ENSRNOG00000006037/ENSRNOG00000006235/ENSRNOG00000006426/ENSRNOG00000007104/ENSRNOG00000007364/ENSRNOG00000008052/ENSRNOG00000008570/ENSRNOG00000008656/ENSRNOG00000009625/ENSRNOG00000009719/ENSRNOG00000010325/ENSRNOG00000011107/…	55	Smpd3, Adora2a, Rph3a, Rapgef4, Grik1, Pcp4, Cacna1b, Sstr4, Vsnl1, Snap25, Nell2, Syt1, Itpr1, Rab15, Atp13a2, Cadps, Snca, Dpysl2, C2cd2l, Ptger3, Pcsk1, Rab3d, Prkcb, Glrx, Micu3, Stxbp5, Myo5b, Stxbp1, Prkce, Gipr, Grp, Syt4, Cartpt, Unc13a, Nppc, Acsl4, Npr3, Stx1b, Cck, Rab3a, Doc2a, Chrnb2, Tmem132a, Negr1, Syt7, Ntsr1, Cdk5r2, Npy, Chrm3, Adcyap1, Ppp3cb, Doc2b, Cacna1i, Cacna1g, Hrh3
GO:0031629	GO:0031629	synaptic vesicle fusion to presynaptic active zone membrane	15/824	36/17568	0.416667	8.8835	10.5036	2.28239e-11	1.51242e-09	1.23871e-09	ENSRNOG00000001368/ENSRNOG00000004560/ENSRNOG00000006037/ENSRNOG00000006426/ENSRNOG00000011000/ENSRNOG00000017333/ENSRNOG00000018217/ENSRNOG00000019193/ENSRNOG00000019317/ENSRNOG00000019433/ENSRNOG00000019920/ENSRNOG00000022893/ENSRNOG00000026432/ENSRNOG00000029366/ENSRNOG00000060054	15	Rph3a, Cacna1b, Snap25, Syt1, Rims1, Syt4, Syt5, Stx1b, Cplx3, Rab3a, Doc2a, Rimbp2, Syt7, Prrt2, Doc2b
GO:0031630	GO:0031630	regulation of synaptic vesicle fusion to presynaptic active zone membrane	13/824	26/17568	0.5	10.6602	10.9349	2.85801e-11	1.83974e-09	1.5068e-09	ENSRNOG00000001368/ENSRNOG00000004560/ENSRNOG00000006426/ENSRNOG00000011000/ENSRNOG00000017333/ENSRNOG00000018217/ENSRNOG00000019317/ENSRNOG00000019433/ENSRNOG00000019920/ENSRNOG00000022893/ENSRNOG00000026432/ENSRNOG00000029366/ENSRNOG00000060054	13	Rph3a, Cacna1b, Syt1, Rims1, Syt4, Syt5, Cplx3, Rab3a, Doc2a, Rimbp2, Syt7, Prrt2, Doc2b
GO:1901632	GO:1901632	regulation of synaptic vesicle membrane organization	13/824	26/17568	0.5	10.6602	10.9349	2.85801e-11	1.83974e-09	1.5068e-09	ENSRNOG00000001368/ENSRNOG00000004560/ENSRNOG00000006426/ENSRNOG00000011000/ENSRNOG00000017333/ENSRNOG00000018217/ENSRNOG00000019317/ENSRNOG00000019433/ENSRNOG00000019920/ENSRNOG00000022893/ENSRNOG00000026432/ENSRNOG00000029366/ENSRNOG00000060054	13	Rph3a, Cacna1b, Syt1, Rims1, Syt4, Syt5, Cplx3, Rab3a, Doc2a, Rimbp2, Syt7, Prrt2, Doc2b
GO:0099500	GO:0099500	vesicle fusion to plasma membrane	15/824	37/17568	0.405405	8.6434	10.3245	3.67317e-11	2.33117e-09	1.90929e-09	ENSRNOG00000001368/ENSRNOG00000004560/ENSRNOG00000006037/ENSRNOG00000006426/ENSRNOG00000011000/ENSRNOG00000017333/ENSRNOG00000018217/ENSRNOG00000019193/ENSRNOG00000019317/ENSRNOG00000019433/ENSRNOG00000019920/ENSRNOG00000022893/ENSRNOG00000026432/ENSRNOG00000029366/ENSRNOG00000060054	15	Rph3a, Cacna1b, Snap25, Syt1, Rims1, Syt4, Syt5, Stx1b, Cplx3, Rab3a, Doc2a, Rimbp2, Syt7, Prrt2, Doc2b
GO:0098815	GO:0098815	modulation of excitatory postsynaptic potential	19/824	63/17568	0.301587	6.42996	9.57786	4.01507e-11	2.51277e-09	2.05802e-09	ENSRNOG00000000010/ENSRNOG00000001575/ENSRNOG00000002773/ENSRNOG00000009726/ENSRNOG00000011000/ENSRNOG00000011726/ENSRNOG00000011951/ENSRNOG00000014170/ENSRNOG00000015480/ENSRNOG00000018526/ENSRNOG00000019193/ENSRNOG00000019207/ENSRNOG00000021063/ENSRNOG00000027839/ENSRNOG00000028733/ENSRNOG00000045816/ENSRNOG00000052204/ENSRNOG00000052296/ENSRNOG00000054274	19	Cbln1, Grik1, Rgs4, Grip2, Rims1, Grin1, Plk2, Dbn1, Prkcz, Dlg4, Stx1b, Shank1, Grin2d, Ptk2b, Prkar1b, Gria1, Tbc1d24, Shank3, Cacnb3
GO:0010807	GO:0010807	regulation of synaptic vesicle priming	10/824	14/17568	0.714286	15.2288	11.8149	4.12116e-11	2.54383e-09	2.08346e-09	ENSRNOG00000004753/ENSRNOG00000011000/ENSRNOG00000012620/ENSRNOG00000013351/ENSRNOG00000015420/ENSRNOG00000017673/ENSRNOG00000018452/ENSRNOG00000019193/ENSRNOG00000019433/ENSRNOG00000059720	10	Napb, Rims1, Syngr3, Stxbp5, Stxbp1, Brsk1, Unc13a, Stx1b, Rab3a, Syp
GO:0043954	GO:0043954	cellular component maintenance	25/824	111/17568	0.225225	4.80189	8.91372	4.24656e-11	2.58581e-09	2.11785e-09	ENSRNOG00000000010/ENSRNOG00000000483/ENSRNOG00000000986/ENSRNOG00000004276/ENSRNOG00000004353/ENSRNOG00000005284/ENSRNOG00000006617/ENSRNOG00000009001/ENSRNOG00000011000/ENSRNOG00000011726/ENSRNOG00000012045/ENSRNOG00000013072/ENSRNOG00000013654/ENSRNOG00000016196/ENSRNOG00000016724/ENSRNOG00000018526/ENSRNOG00000019207/ENSRNOG00000019433/ENSRNOG00000019435/ENSRNOG00000022635/ENSRNOG00000022893/…	25	Cbln1, Syngap1, Camsap3, Itga3, Ppfia2, Itpka, Cntnap2, Mtss1, Rims1, Grin1, Adgrb3, Plxna4, Cbln2, Dlgap1, Epb41l3, Dlg4, Shank1, Rab3a, Psd, Dlg2, Rimbp2, Shroom2, Shank2, Shank3, L1cam
GO:0007264	GO:0007264	small GTPase-mediated signal transduction	55/824	448/17568	0.122768	2.61746	7.69313	6.10948e-11	3.67058e-09	3.00629e-09	ENSRNOG00000000483/ENSRNOG00000001065/ENSRNOG00000001374/ENSRNOG00000001425/ENSRNOG00000001516/ENSRNOG00000002652/ENSRNOG00000003005/ENSRNOG00000003603/ENSRNOG00000003840/ENSRNOG00000004276/ENSRNOG00000005271/ENSRNOG00000007364/ENSRNOG00000008565/ENSRNOG00000010219/ENSRNOG00000011589/ENSRNOG00000011951/ENSRNOG00000011969/ENSRNOG00000012258/ENSRNOG00000012568/ENSRNOG00000013196/ENSRNOG00000013380/…	55	Syngap1, Cyth3, Rasal1, Sh2b2, Rapgef4, Rap1gap2, Rasgef1c, Arhgap44, Slit2, Itga3, Rapgef5, Rab15, Nkiras1, Ralgds, Camk2d, Plk2, Dock9, Rras2, Madd, Dok5, Rhov, Stmn3, Rasgrf1, Iqsec3, Cdh13, Dok4, Tiam2, Stmn1, Ralgps1, Rhobtb2, Rit2, Chn1, Trim67, Rab3a, Psd, Kctd13, Rasip1, Rasgrp2, Rapgef2, Arhgap33, Arhgap20, Kndc1, Rapgefl1, Pak1, Rtn4r, Cdc42ep3, Rhof, Cyth1, Wasf1, Rab9b, Met, Sh2d3c, R…
GO:0021543	GO:0021543	pallium development	40/824	268/17568	0.149254	3.18215	7.98567	7.98817e-11	4.73615e-09	3.87902e-09	ENSRNOG00000000536/ENSRNOG00000001519/ENSRNOG00000001520/ENSRNOG00000003031/ENSRNOG00000003198/ENSRNOG00000003840/ENSRNOG00000004013/ENSRNOG00000004423/ENSRNOG00000005049/ENSRNOG00000005299/ENSRNOG00000005609/ENSRNOG00000005678/ENSRNOG00000006410/ENSRNOG00000006617/ENSRNOG00000008376/ENSRNOG00000008716/ENSRNOG00000010551/ENSRNOG00000011726/ENSRNOG00000013658/ENSRNOG00000013742/ENSRNOG00000014795/…	40	Mdga1, Dlx2, Dlx1, Atp2b4, Bmerb1, Slit2, Grip1, Zbtb18, Tbr1, Kif5a, Neurod1, Lamb1, Akap5, Cntnap2, Slc2a3, Nefh, Lhx2, Grin1, Nefl, Large1, Nr2f1, Slc32a1, Emx1, Slc17a6, Dlg4, Atp1a3, Wdr47, Bhlhe22, Nog, Neurod6, Fat4, Cdk5r2, Fgf13, Gria1, Sema6b, Npy, Dcx, Foxg1, Foxp2, Kcnc4
GO:1903532	GO:1903532	positive regulation of secretion by cell	50/824	389/17568	0.128535	2.74041	7.70034	9.0828e-11	5.31521e-09	4.35329e-09	ENSRNOG00000000257/ENSRNOG00000001302/ENSRNOG00000001368/ENSRNOG00000001516/ENSRNOG00000001628/ENSRNOG00000004560/ENSRNOG00000005345/ENSRNOG00000006037/ENSRNOG00000006235/ENSRNOG00000006426/ENSRNOG00000007104/ENSRNOG00000007364/ENSRNOG00000008052/ENSRNOG00000008570/ENSRNOG00000008656/ENSRNOG00000009625/ENSRNOG00000009719/ENSRNOG00000010325/ENSRNOG00000011107/ENSRNOG00000011582/ENSRNOG00000012061/…	50	Smpd3, Adora2a, Rph3a, Rapgef4, Pcp4, Cacna1b, Vsnl1, Snap25, Nell2, Syt1, Itpr1, Rab15, Atp13a2, Cadps, Snca, Dpysl2, C2cd2l, Ptger3, Pcsk1, Rab3d, Prkcb, Glrx, Micu3, Stxbp5, Myo5b, Stxbp1, Prkce, Gipr, Grp, Syt4, Cartpt, Unc13a, Nppc, Acsl4, Stx1b, Cck, Rab3a, Doc2a, Chrnb2, Tmem132a, Syt7, Ntsr1, Cdk5r2, Npy, Chrm3, Adcyap1, Ppp3cb, Doc2b, Cacna1i, Cacna1g
GO:0022604	GO:0022604	regulation of cell morphogenesis	40/824	270/17568	0.148148	3.15858	7.92929	1.00709e-10	5.81789e-09	4.76499e-09	ENSRNOG00000000522/ENSRNOG00000001374/ENSRNOG00000002227/ENSRNOG00000003207/ENSRNOG00000003707/ENSRNOG00000004013/ENSRNOG00000004322/ENSRNOG00000005284/ENSRNOG00000005286/ENSRNOG00000005729/ENSRNOG00000006410/ENSRNOG00000006426/ENSRNOG00000007049/ENSRNOG00000007324/ENSRNOG00000007970/ENSRNOG00000009033/ENSRNOG00000009760/ENSRNOG00000011000/ENSRNOG00000011199/ENSRNOG00000012273/ENSRNOG00000013072/…	40	Cpne5, Rasal1, Kit, Fmnl1, Zmym3, Grip1, Sh3kbp1, Itpka, Coch, Palm3, Akap5, Syt1, Bcl11a, Plxna2, Plxnc1, Cntn2, Palm, Rims1, Parp6, Dmtn, Plxna4, Epha4, Ntng2, Myo5b, Dbn1, Epb41l3, Syt4, Cpne6, Unc13a, Dlg4, Syt3, Coro1a, Ptk2b, Cdc42ep3, Stau2, Gas7, Ache, Camk2b, Tbc1d24, Met
GO:0048499	GO:0048499	synaptic vesicle membrane organization	15/824	40/17568	0.375	7.99515	9.82524	1.38262e-10	7.88619e-09	6.45898e-09	ENSRNOG00000001368/ENSRNOG00000004560/ENSRNOG00000006037/ENSRNOG00000006426/ENSRNOG00000011000/ENSRNOG00000017333/ENSRNOG00000018217/ENSRNOG00000019193/ENSRNOG00000019317/ENSRNOG00000019433/ENSRNOG00000019920/ENSRNOG00000022893/ENSRNOG00000026432/ENSRNOG00000029366/ENSRNOG00000060054	15	Rph3a, Cacna1b, Snap25, Syt1, Rims1, Syt4, Syt5, Stx1b, Cplx3, Rab3a, Doc2a, Rimbp2, Syt7, Prrt2, Doc2b
GO:1905475	GO:1905475	regulation of protein localization to membrane	36/824	228/17568	0.157895	3.36638	7.97829	1.42907e-10	8.04924e-09	6.59253e-09	ENSRNOG00000001516/ENSRNOG00000002595/ENSRNOG00000003031/ENSRNOG00000003603/ENSRNOG00000004013/ENSRNOG00000004276/ENSRNOG00000006410/ENSRNOG00000006979/ENSRNOG00000009726/ENSRNOG00000009783/ENSRNOG00000009862/ENSRNOG00000010545/ENSRNOG00000011589/ENSRNOG00000012273/ENSRNOG00000014048/ENSRNOG00000014104/ENSRNOG00000014170/ENSRNOG00000015084/ENSRNOG00000015480/ENSRNOG00000015670/ENSRNOG00000016103/…	36	Rapgef4, Dpp10, Atp2b4, Arhgap44, Grip1, Itga3, Akap5, Hpca, Grip2, Camk2g, Olfm1, Mrap2, Camk2d, Dmtn, Cyld, Myo5b, Dbn1, Necab2, Prkcz, Stx7, Nkd2, Neto2, Epb41l3, Shisa7, Dlg4, Camk2a, Kcnj11, Pak1, Epha3, Camk2b, Shank3, Ank3, Ramp3, Cacnb3, Gdi1, Gpc3
GO:0045744	GO:0045744	negative regulation of G protein-coupled receptor signaling pathway	20/824	75/17568	0.266667	5.68544	9.02052	1.47449e-10	8.20253e-09	6.71807e-09	ENSRNOG00000002773/ENSRNOG00000003031/ENSRNOG00000003840/ENSRNOG00000004641/ENSRNOG00000007377/ENSRNOG00000008656/ENSRNOG00000009760/ENSRNOG00000010325/ENSRNOG00000010545/ENSRNOG00000015084/ENSRNOG00000015616/ENSRNOG00000015860/ENSRNOG00000016810/ENSRNOG00000019560/ENSRNOG00000020851/ENSRNOG00000021984/ENSRNOG00000033835/ENSRNOG00000049985/ENSRNOG00000052080/ENSRNOG00000052745	20	Rgs4, Atp2b4, Slit2, Sstr4, Slit3, Snca, Palm, Ptger3, Mrap2, Necab2, Rgs14, Gipr, Stmn1, Pde2a, Aplp1, Rgs7, Dnm1, Gprasp1, Camk2b, Met
GO:0031340	GO:0031340	positive regulation of vesicle fusion	13/824	29/17568	0.448276	9.55742	10.2311	1.63558e-10	8.94371e-09	7.32512e-09	ENSRNOG00000001368/ENSRNOG00000004560/ENSRNOG00000006426/ENSRNOG00000008656/ENSRNOG00000011000/ENSRNOG00000017333/ENSRNOG00000018217/ENSRNOG00000019318/ENSRNOG00000019920/ENSRNOG00000022893/ENSRNOG00000026432/ENSRNOG00000029366/ENSRNOG00000060054	13	Rph3a, Cacna1b, Syt1, Snca, Rims1, Syt4, Syt5, Syt3, Doc2a, Rimbp2, Syt7, Prrt2, Doc2b
GO:0050773	GO:0050773	regulation of dendrite development	28/824	146/17568	0.191781	4.08884	8.31392	1.66578e-10	8.94371e-09	7.32512e-09	ENSRNOG00000001516/ENSRNOG00000001796/ENSRNOG00000004013/ENSRNOG00000004281/ENSRNOG00000005284/ENSRNOG00000006410/ENSRNOG00000007049/ENSRNOG00000008810/ENSRNOG00000008996/ENSRNOG00000011199/ENSRNOG00000011726/ENSRNOG00000011826/ENSRNOG00000012045/ENSRNOG00000013213/ENSRNOG00000014104/ENSRNOG00000014170/ENSRNOG00000018141/ENSRNOG00000018526/ENSRNOG00000020778/ENSRNOG00000021581/ENSRNOG00000027240/…	28	Rapgef4, Dgkg, Grip1, Cobl, Itpka, Akap5, Bcl11a, Nsmf, Dpysl5, Parp6, Grin1, Lzts1, Adgrb3, Epha4, Myo5b, Dbn1, Kiaa0319, Dlg4, Chrnb2, Rapgef2, Kndc1, Stau2, Ache, Camk2b, Tbc1d24, Met, Pacsin1, Ywhah
GO:0015837	GO:0015837	amine transport	26/824	127/17568	0.204724	4.3648	8.44226	1.66727e-10	8.94371e-09	7.32512e-09	ENSRNOG00000001302/ENSRNOG00000001575/ENSRNOG00000001628/ENSRNOG00000002773/ENSRNOG00000005662/ENSRNOG00000006426/ENSRNOG00000008001/ENSRNOG00000008223/ENSRNOG00000008656/ENSRNOG00000009625/ENSRNOG00000010325/ENSRNOG00000012061/ENSRNOG00000013171/ENSRNOG00000014290/ENSRNOG00000015420/ENSRNOG00000017333/ENSRNOG00000017712/ENSRNOG00000019321/ENSRNOG00000019433/ENSRNOG00000020778/ENSRNOG00000021182/…	26	Adora2a, Grik1, Pcp4, Rgs4, Grm7, Syt1, Rab3b, Cnr1, Snca, Dpysl2, Ptger3, Prkcb, Grm2, Grm1, Stxbp1, Syt4, Cartpt, Cck, Rab3a, Chrnb2, Sv2a, Syt7, Ntsr1, Chga, Cacna1a, Hrh3
GO:0060560	GO:0060560	developmental growth involved in morphogenesis	41/824	287/17568	0.142857	3.04577	7.75168	1.84924e-10	9.80314e-09	8.02902e-09	ENSRNOG00000000522/ENSRNOG00000000879/ENSRNOG00000001374/ENSRNOG00000003104/ENSRNOG00000003840/ENSRNOG00000004281/ENSRNOG00000005133/ENSRNOG00000006426/ENSRNOG00000006565/ENSRNOG00000006761/ENSRNOG00000006784/ENSRNOG00000007049/ENSRNOG00000007377/ENSRNOG00000007925/ENSRNOG00000009209/ENSRNOG00000009625/ENSRNOG00000009862/ENSRNOG00000010551/ENSRNOG00000011000/ENSRNOG00000011156/ENSRNOG00000013072/…	41	Cpne5, Slc9a6, Rasal1, Trpv2, Slit2, Cobl, Mapt, Syt1, Fstl4, Sh3gl2, Sema4f, Bcl11a, Slit3, Pak6, Slitrk1, Dpysl2, Olfm1, Lhx2, Rims1, Clstn3, Plxna4, Myo5b, Dbn1, Prkcz, Emx1, Syt4, Sema3f, Kiaa0319, Cpne6, Unc13a, Syt3, Sema6c, Pak1, Rtn4r, Fgf13, Wasf1, Dcx, Islr2, Trim46, Gdi1, L1cam
GO:0099175	GO:0099175	regulation of postsynapse organization	33/824	198/17568	0.166667	3.5534	8.01556	1.96887e-10	1.0316e-08	8.44905e-09	ENSRNOG00000000010/ENSRNOG00000001516/ENSRNOG00000003603/ENSRNOG00000004353/ENSRNOG00000004781/ENSRNOG00000005284/ENSRNOG00000006093/ENSRNOG00000006747/ENSRNOG00000008445/ENSRNOG00000009625/ENSRNOG00000009760/ENSRNOG00000011475/ENSRNOG00000011726/ENSRNOG00000011803/ENSRNOG00000011826/ENSRNOG00000013213/ENSRNOG00000014170/ENSRNOG00000016653/ENSRNOG00000016872/ENSRNOG00000017704/ENSRNOG00000018111/…	33	Cbln1, Rapgef4, Arhgap44, Ppfia2, Crmp1, Itpka, LRRTM1, Cc2d1a, Dact1, Dpysl2, Palm, Srcin1, Grin1, Lrfn2, Lzts1, Epha4, Dbn1, Ngef, Plppr4, Sema3f, Slc12a5, Psd, Lrfn1, Arhgap33, Carmil3, Ptk2b, Rtn4r, Syndig1, Stau2, Dcx, Shank2, Camk2b, Shank3
GO:0034765	GO:0034765	regulation of monoatomic ion transmembrane transport	51/824	411/17568	0.124088	2.6456	7.4887	2.11021e-10	1.09295e-08	8.9515e-09	ENSRNOG00000000879/ENSRNOG00000001130/ENSRNOG00000002595/ENSRNOG00000002773/ENSRNOG00000002934/ENSRNOG00000004013/ENSRNOG00000004077/ENSRNOG00000004518/ENSRNOG00000004841/ENSRNOG00000005365/ENSRNOG00000006410/ENSRNOG00000006604/ENSRNOG00000006979/ENSRNOG00000006989/ENSRNOG00000007666/ENSRNOG00000008656/ENSRNOG00000009872/ENSRNOG00000010325/ENSRNOG00000011589/ENSRNOG00000011646/ENSRNOG00000011726/…	51	Slc9a6, Nos1, Dpp10, Rgs4, Atp1b1, Grip1, Kcnc2, Cacnb1, Akap6, Kcnip1, Akap5, Thy1, Hpca, Vamp2, Cacnb4, Snca, Kcnh2, Ptger3, Camk2d, Rem2, Grin1, Cacng3, Kcnj4, Prkce, Trpc3, Cx3cl1, Fxyd6, Grp, Actn2, Kcnip2, Coro1a, Grin2d, Fxyd7, Kcnj11, Rgs7, Cbarp, Ptk2b, Ntsr1, Kcnip4, Fgf13, Amigo1, Gria1, Fkbp1b, Adra2a, Shank3, Cacna1a, Ank3, Cacnb3, Kcng1, Ywhah, Scn3b
GO:0031632	GO:0031632	positive regulation of synaptic vesicle fusion to presynaptic active zone membrane	11/824	20/17568	0.55	11.7262	10.6471	2.57841e-10	1.2797e-08	1.0481e-08	ENSRNOG00000001368/ENSRNOG00000004560/ENSRNOG00000006426/ENSRNOG00000011000/ENSRNOG00000017333/ENSRNOG00000018217/ENSRNOG00000019920/ENSRNOG00000022893/ENSRNOG00000026432/ENSRNOG00000029366/ENSRNOG00000060054	11	Rph3a, Cacna1b, Syt1, Rims1, Syt4, Syt5, Doc2a, Rimbp2, Syt7, Prrt2, Doc2b
GO:0099502	GO:0099502	calcium-dependent activation of synaptic vesicle fusion	11/824	20/17568	0.55	11.7262	10.6471	2.57841e-10	1.2797e-08	1.0481e-08	ENSRNOG00000001368/ENSRNOG00000004560/ENSRNOG00000006426/ENSRNOG00000011000/ENSRNOG00000017333/ENSRNOG00000018217/ENSRNOG00000019920/ENSRNOG00000022893/ENSRNOG00000026432/ENSRNOG00000029366/ENSRNOG00000060054	11	Rph3a, Cacna1b, Syt1, Rims1, Syt4, Syt5, Doc2a, Rimbp2, Syt7, Prrt2, Doc2b
GO:1901634	GO:1901634	positive regulation of synaptic vesicle membrane organization	11/824	20/17568	0.55	11.7262	10.6471	2.57841e-10	1.2797e-08	1.0481e-08	ENSRNOG00000001368/ENSRNOG00000004560/ENSRNOG00000006426/ENSRNOG00000011000/ENSRNOG00000017333/ENSRNOG00000018217/ENSRNOG00000019920/ENSRNOG00000022893/ENSRNOG00000026432/ENSRNOG00000029366/ENSRNOG00000060054	11	Rph3a, Cacna1b, Syt1, Rims1, Syt4, Syt5, Doc2a, Rimbp2, Syt7, Prrt2, Doc2b
GO:0060291	GO:0060291	long-term synaptic potentiation	33/824	200/17568	0.165	3.51786	7.94429	2.58439e-10	1.2797e-08	1.0481e-08	ENSRNOG00000000433/ENSRNOG00000001130/ENSRNOG00000001302/ENSRNOG00000005700/ENSRNOG00000006037/ENSRNOG00000006093/ENSRNOG00000006410/ENSRNOG00000006989/ENSRNOG00000007456/ENSRNOG00000008656/ENSRNOG00000009029/ENSRNOG00000011000/ENSRNOG00000011951/ENSRNOG00000013213/ENSRNOG00000013742/ENSRNOG00000013938/ENSRNOG00000013981/ENSRNOG00000015480/ENSRNOG00000015616/ENSRNOG00000016877/ENSRNOG00000018452/…	33	Prrt1, Nos1, Adora2a, Nsg1, Snap25, LRRTM1, Akap5, Vamp2, Calb1, Snca, Nptn, Rims1, Plk2, Epha4, Large1, Tshz3, Ptpn5, Prkcz, Rgs14, Shisa7, Unc13a, Grin2d, Nog, Ptk2b, Prkar1b, Pak1, Gria1, Shank2, Camk2b, Shank3, Prkcg, Rasgrf2, Adcy1
GO:1904062	GO:1904062	regulation of monoatomic cation transmembrane transport	47/824	366/17568	0.128415	2.73786	7.45332	3.47741e-10	1.70317e-08	1.39494e-08	ENSRNOG00000000879/ENSRNOG00000001130/ENSRNOG00000002595/ENSRNOG00000002773/ENSRNOG00000002934/ENSRNOG00000004013/ENSRNOG00000004077/ENSRNOG00000004518/ENSRNOG00000004841/ENSRNOG00000005365/ENSRNOG00000006410/ENSRNOG00000006604/ENSRNOG00000006979/ENSRNOG00000006989/ENSRNOG00000007666/ENSRNOG00000008656/ENSRNOG00000009872/ENSRNOG00000010325/ENSRNOG00000011589/ENSRNOG00000011646/ENSRNOG00000011726/…	47	Slc9a6, Nos1, Dpp10, Rgs4, Atp1b1, Grip1, Kcnc2, Cacnb1, Akap6, Kcnip1, Akap5, Thy1, Hpca, Vamp2, Cacnb4, Snca, Kcnh2, Ptger3, Camk2d, Rem2, Grin1, Prkce, Trpc3, Cx3cl1, Fxyd6, Grp, Actn2, Kcnip2, Coro1a, Grin2d, Fxyd7, Kcnj11, Rgs7, Cbarp, Ptk2b, Ntsr1, Kcnip4, Fgf13, Amigo1, Fkbp1b, Adra2a, Cacna1a, Ank3, Cacnb3, Kcng1, Ywhah, Scn3b
GO:0031644	GO:0031644	regulation of nervous system process	30/824	171/17568	0.175439	3.74042	7.98842	3.65761e-10	1.77217e-08	1.45145e-08	ENSRNOG00000000010/ENSRNOG00000001516/ENSRNOG00000001575/ENSRNOG00000002773/ENSRNOG00000004650/ENSRNOG00000006617/ENSRNOG00000008697/ENSRNOG00000009726/ENSRNOG00000011000/ENSRNOG00000011726/ENSRNOG00000011951/ENSRNOG00000014170/ENSRNOG00000014290/ENSRNOG00000015480/ENSRNOG00000016877/ENSRNOG00000017712/ENSRNOG00000018526/ENSRNOG00000019193/ENSRNOG00000019207/ENSRNOG00000020778/ENSRNOG00000021063/…	30	Cbln1, Rapgef4, Grik1, Rgs4, Begain, Cntnap2, Ccn3, Grip2, Rims1, Grin1, Plk2, Dbn1, Grm1, Prkcz, Shisa7, Cartpt, Dlg4, Stx1b, Shank1, Chrnb2, Grin2d, Fgfbp3, Ptk2b, Ntsr1, Prkar1b, Gria1, Tbc1d24, Shank3, Cacnb3, Kcnc4
GO:0015800	GO:0015800	acidic amino acid transport	21/824	88/17568	0.238636	5.08782	8.52796	4.89071e-10	2.34442e-08	1.92014e-08	ENSRNOG00000001302/ENSRNOG00000001575/ENSRNOG00000002653/ENSRNOG00000005662/ENSRNOG00000007509/ENSRNOG00000008656/ENSRNOG00000009625/ENSRNOG00000013171/ENSRNOG00000014290/ENSRNOG00000014928/ENSRNOG00000015393/ENSRNOG00000015420/ENSRNOG00000016147/ENSRNOG00000017333/ENSRNOG00000019321/ENSRNOG00000019937/ENSRNOG00000020650/ENSRNOG00000028708/ENSRNOG00000029784/ENSRNOG00000049944/ENSRNOG00000061153	21	Adora2a, Grik1, Kcnk2, Grm7, Slc1a6, Snca, Dpysl2, Grm2, Grm1, Apba1, Slc32a1, Stxbp1, Slc17a6, Syt4, Cck, Kcnk1, Slc17a7, Ntsr1, Pak1, Slc25a22, Hrh3
GO:0048791	GO:0048791	calcium ion-regulated exocytosis of neurotransmitter	11/824	21/17568	0.52381	11.1678	10.3423	5.18538e-10	2.45951e-08	2.0144e-08	ENSRNOG00000006037/ENSRNOG00000006426/ENSRNOG00000008570/ENSRNOG00000011000/ENSRNOG00000015420/ENSRNOG00000018452/ENSRNOG00000019193/ENSRNOG00000019433/ENSRNOG00000026432/ENSRNOG00000052707/ENSRNOG00000060054	11	Snap25, Syt1, Cadps, Rims1, Stxbp1, Unc13a, Stx1b, Rab3a, Syt7, Cacna1a, Doc2b
GO:0030534	GO:0030534	adult behavior	32/824	197/17568	0.162437	3.46321	7.71267	7.26403e-10	3.40955e-08	2.79251e-08	ENSRNOG00000001130/ENSRNOG00000001575/ENSRNOG00000002343/ENSRNOG00000003241/ENSRNOG00000005133/ENSRNOG00000005662/ENSRNOG00000006617/ENSRNOG00000007666/ENSRNOG00000008656/ENSRNOG00000009033/ENSRNOG00000009209/ENSRNOG00000010320/ENSRNOG00000011726/ENSRNOG00000013171/ENSRNOG00000013213/ENSRNOG00000017712/ENSRNOG00000018651/ENSRNOG00000019207/ENSRNOG00000020263/ENSRNOG00000020330/ENSRNOG00000020778/…	32	Nos1, Grik1, Uchl1, Gabrg2, Mapt, Grm7, Cntnap2, Cacnb4, Snca, Cntn2, Slitrk1, Efnb3, Grin1, Grm2, Epha4, Cartpt, Agtpbp1, Shank1, Atp1a3, Wdr47, Chrnb2, Grin2d, Fgfbp3, Sez6l2, Ntsr1, Npy, Shank2, Shank3, Cacna1a, Met, Sptbn4, Sptbn2
GO:0006816	GO:0006816	calcium ion transport	54/824	468/17568	0.115385	2.46004	7.10189	9.17244e-10	4.26093e-08	3.48981e-08	ENSRNOG00000001130/ENSRNOG00000001302/ENSRNOG00000001427/ENSRNOG00000002525/ENSRNOG00000002773/ENSRNOG00000002934/ENSRNOG00000003031/ENSRNOG00000003104/ENSRNOG00000004518/ENSRNOG00000004560/ENSRNOG00000004841/ENSRNOG00000005108/ENSRNOG00000005662/ENSRNOG00000006410/ENSRNOG00000006604/ENSRNOG00000006979/ENSRNOG00000007104/ENSRNOG00000007666/ENSRNOG00000007957/ENSRNOG00000008656/ENSRNOG00000009783/…	54	Nos1, Adora2a, Orai2, Ptgs2, Rgs4, Atp1b1, Atp2b4, Trpv2, Cacnb1, Cacna1b, Akap6, Wfs1, Grm7, Akap5, Thy1, Hpca, Itpr1, Cacnb4, Tspoap1, Snca, Camk2g, Ptger3, Gpm6a, Camk2d, Rem2, Grin1, Prkcb, Cacng3, Micu3, Plch2, Prkce, Trpc3, Cx3cl1, Pdgfb, Camk2a, Coro1a, Gnao1, Chrnb2, Grin2d, Cbarp, Ptk2b, Ntsr1, Atp2b2, Cacna2d3, Nalf2, Fkbp1b, Adra2a, Camk2b, Cacna1a, Ramp3, Cacnb3, Cacna1i, Cacna1g, Atp…
GO:0014047	GO:0014047	glutamate secretion	15/824	45/17568	0.333333	7.1068	9.0991	9.51265e-10	4.37388e-08	3.58231e-08	ENSRNOG00000001302/ENSRNOG00000002653/ENSRNOG00000005662/ENSRNOG00000008656/ENSRNOG00000009625/ENSRNOG00000013171/ENSRNOG00000014290/ENSRNOG00000014928/ENSRNOG00000015420/ENSRNOG00000017333/ENSRNOG00000019321/ENSRNOG00000019937/ENSRNOG00000028708/ENSRNOG00000029784/ENSRNOG00000061153	15	Adora2a, Kcnk2, Grm7, Snca, Dpysl2, Grm2, Grm1, Apba1, Stxbp1, Syt4, Cck, Kcnk1, Ntsr1, Pak1, Hrh3
GO:0048814	GO:0048814	regulation of dendrite morphogenesis	22/824	100/17568	0.22	4.69049	8.21003	1.00617e-09	4.57961e-08	3.75082e-08	ENSRNOG00000004013/ENSRNOG00000005284/ENSRNOG00000006410/ENSRNOG00000008810/ENSRNOG00000008996/ENSRNOG00000011199/ENSRNOG00000011726/ENSRNOG00000011826/ENSRNOG00000012045/ENSRNOG00000013213/ENSRNOG00000014104/ENSRNOG00000014170/ENSRNOG00000018526/ENSRNOG00000020778/ENSRNOG00000021581/ENSRNOG00000027240/ENSRNOG00000042458/ENSRNOG00000050841/ENSRNOG00000052080/ENSRNOG00000052204/ENSRNOG00000052745/…	22	Grip1, Itpka, Akap5, Nsmf, Dpysl5, Parp6, Grin1, Lzts1, Adgrb3, Epha4, Myo5b, Dbn1, Dlg4, Chrnb2, Rapgef2, Kndc1, Stau2, Ache, Camk2b, Tbc1d24, Met, Ywhah
GO:0051480	GO:0051480	regulation of cytosolic calcium ion concentration	20/824	83/17568	0.240964	5.13744	8.38149	1.05232e-09	4.74176e-08	3.88362e-08	ENSRNOG00000003031/ENSRNOG00000004560/ENSRNOG00000007104/ENSRNOG00000007456/ENSRNOG00000007666/ENSRNOG00000007907/ENSRNOG00000007957/ENSRNOG00000008223/ENSRNOG00000011160/ENSRNOG00000014149/ENSRNOG00000014290/ENSRNOG00000016070/ENSRNOG00000022893/ENSRNOG00000030269/ENSRNOG00000045816/ENSRNOG00000046449/ENSRNOG00000047143/ENSRNOG00000052549/ENSRNOG00000052707/ENSRNOG00000061304	20	Atp2b4, Cacna1b, Itpr1, Calb1, Cacnb4, Tmem178a, Tspoap1, Cnr1, Sv2b, Npy1r, Grm1, Trpc3, Rimbp2, Atp2b2, Gria1, Npy, Fkbp1b, Chga, Cacna1a, Atp2b3
GO:0043266	GO:0043266	regulation of potassium ion transport	25/824	130/17568	0.192308	4.10007	7.87006	1.49351e-09	6.628e-08	5.4285e-08	ENSRNOG00000001130/ENSRNOG00000002595/ENSRNOG00000002773/ENSRNOG00000002934/ENSRNOG00000004013/ENSRNOG00000004077/ENSRNOG00000004841/ENSRNOG00000005365/ENSRNOG00000006410/ENSRNOG00000006989/ENSRNOG00000009872/ENSRNOG00000010325/ENSRNOG00000016999/ENSRNOG00000017833/ENSRNOG00000018018/ENSRNOG00000018808/ENSRNOG00000021984/ENSRNOG00000024310/ENSRNOG00000027839/ENSRNOG00000032350/ENSRNOG00000045665/…	25	Nos1, Dpp10, Rgs4, Atp1b1, Grip1, Kcnc2, Akap6, Kcnip1, Akap5, Vamp2, Kcnh2, Ptger3, Grp, Actn2, Kcnip2, Vip, Rgs7, Kcnf1, Ptk2b, Kcnip4, Amigo1, Adra2a, Adcyap1, Ank3, Kcng1
GO:0045921	GO:0045921	positive regulation of exocytosis	22/824	102/17568	0.215686	4.59852	8.08555	1.50035e-09	6.628e-08	5.4285e-08	ENSRNOG00000000257/ENSRNOG00000001368/ENSRNOG00000005345/ENSRNOG00000006426/ENSRNOG00000007364/ENSRNOG00000008052/ENSRNOG00000008570/ENSRNOG00000008656/ENSRNOG00000011582/ENSRNOG00000012183/ENSRNOG00000013351/ENSRNOG00000014104/ENSRNOG00000015420/ENSRNOG00000017333/ENSRNOG00000018854/ENSRNOG00000019433/ENSRNOG00000019920/ENSRNOG00000026432/ENSRNOG00000037793/ENSRNOG00000060054/ENSRNOG00000060407/…	22	Smpd3, Rph3a, Vsnl1, Syt1, Rab15, Atp13a2, Cadps, Snca, Rab3d, Glrx, Stxbp5, Myo5b, Stxbp1, Syt4, Nppc, Rab3a, Doc2a, Syt7, Cdk5r2, Doc2b, Cacna1i, Cacna1g
GO:0031503	GO:0031503	protein-containing complex localization	38/824	272/17568	0.139706	2.97858	7.2954	1.63772e-09	7.1601e-08	5.8643e-08	ENSRNOG00000001516/ENSRNOG00000002079/ENSRNOG00000002544/ENSRNOG00000003603/ENSRNOG00000004013/ENSRNOG00000004841/ENSRNOG00000005299/ENSRNOG00000005700/ENSRNOG00000006037/ENSRNOG00000006410/ENSRNOG00000006979/ENSRNOG00000006989/ENSRNOG00000009029/ENSRNOG00000009726/ENSRNOG00000009862/ENSRNOG00000011751/ENSRNOG00000012362/ENSRNOG00000014048/ENSRNOG00000014104/ENSRNOG00000014170/ENSRNOG00000014758/…	38	Rapgef4, Mapk10, Kifap3, Arhgap44, Grip1, Akap6, Kif5a, Nsg1, Snap25, Akap5, Hpca, Vamp2, Nptn, Grip2, Olfm1, Ncdn, Cacng3, Cyld, Myo5b, Dbn1, Lgi1, Prkcz, Stx7, Nptxr, Neto2, Epb41l3, Slc12a5, Caly, Dlg4, Camk2a, Stx1b, Cnih2, Olfm2, Pip5k1c, Dlg2, Anks1b, Pacsin1, Gnai1
GO:0099084	GO:0099084	postsynaptic specialization organization	20/824	85/17568	0.235294	5.01656	8.23453	1.65257e-09	7.1601e-08	5.8643e-08	ENSRNOG00000000010/ENSRNOG00000000483/ENSRNOG00000001528/ENSRNOG00000004353/ENSRNOG00000006093/ENSRNOG00000006617/ENSRNOG00000007014/ENSRNOG00000013694/ENSRNOG00000014170/ENSRNOG00000016156/ENSRNOG00000016196/ENSRNOG00000018526/ENSRNOG00000019207/ENSRNOG00000019435/ENSRNOG00000019869/ENSRNOG00000022635/ENSRNOG00000027839/ENSRNOG00000050206/ENSRNOG00000052296/ENSRNOG00000058842	20	Cbln1, Syngap1, Gap43, Ppfia2, LRRTM1, Cntnap2, Cnksr2, Ntng2, Dbn1, Nptxr, Dlgap1, Dlg4, Shank1, Psd, Lrfn1, Dlg2, Ptk2b, Shank2, Shank3, Sptbn2
GO:0045956	GO:0045956	positive regulation of calcium ion-dependent exocytosis	11/824	23/17568	0.478261	10.1967	9.79044	1.82301e-09	7.82334e-08	6.40751e-08	ENSRNOG00000001368/ENSRNOG00000006426/ENSRNOG00000008570/ENSRNOG00000015420/ENSRNOG00000017333/ENSRNOG00000019920/ENSRNOG00000026432/ENSRNOG00000037793/ENSRNOG00000060054/ENSRNOG00000060407/ENSRNOG00000060528	11	Rph3a, Syt1, Cadps, Stxbp1, Syt4, Doc2a, Syt7, Cdk5r2, Doc2b, Cacna1i, Cacna1g
GO:0021987	GO:0021987	cerebral cortex development	29/824	172/17568	0.168605	3.59472	7.58599	1.87734e-09	7.98048e-08	6.53621e-08	ENSRNOG00000000536/ENSRNOG00000003198/ENSRNOG00000003840/ENSRNOG00000004013/ENSRNOG00000004423/ENSRNOG00000005049/ENSRNOG00000005299/ENSRNOG00000005678/ENSRNOG00000006617/ENSRNOG00000008376/ENSRNOG00000008716/ENSRNOG00000010551/ENSRNOG00000011726/ENSRNOG00000013658/ENSRNOG00000014795/ENSRNOG00000015493/ENSRNOG00000018526/ENSRNOG00000020263/ENSRNOG00000020330/ENSRNOG00000021745/ENSRNOG00000028335/…	29	Mdga1, Bmerb1, Slit2, Grip1, Zbtb18, Tbr1, Kif5a, Lamb1, Cntnap2, Slc2a3, Nefh, Lhx2, Grin1, Nefl, Nr2f1, Emx1, Dlg4, Atp1a3, Wdr47, Bhlhe22, Fat4, Cdk5r2, Fgf13, Gria1, Npy, Dcx, Foxg1, Foxp2, Kcnc4
GO:0006906	GO:0006906	vesicle fusion	24/824	122/17568	0.196721	4.19417	7.85368	1.96713e-09	8.284e-08	6.7848e-08	ENSRNOG00000001368/ENSRNOG00000004560/ENSRNOG00000006037/ENSRNOG00000006426/ENSRNOG00000006989/ENSRNOG00000008052/ENSRNOG00000008656/ENSRNOG00000011000/ENSRNOG00000013030/ENSRNOG00000015420/ENSRNOG00000015670/ENSRNOG00000016103/ENSRNOG00000017333/ENSRNOG00000018217/ENSRNOG00000019193/ENSRNOG00000019317/ENSRNOG00000019318/ENSRNOG00000019430/ENSRNOG00000019433/ENSRNOG00000019920/ENSRNOG00000022893/…	24	Rph3a, Cacna1b, Snap25, Syt1, Vamp2, Atp13a2, Snca, Rims1, Pip4k2b, Stxbp1, Stx7, Nkd2, Syt4, Syt5, Stx1b, Cplx3, Syt3, Coro1a, Rab3a, Doc2a, Rimbp2, Syt7, Prrt2, Doc2b
GO:0051961	GO:0051961	negative regulation of nervous system development	29/824	173/17568	0.16763	3.57394	7.5473	2.15672e-09	8.99833e-08	7.36986e-08	ENSRNOG00000000010/ENSRNOG00000000483/ENSRNOG00000000536/ENSRNOG00000001519/ENSRNOG00000001520/ENSRNOG00000002544/ENSRNOG00000003840/ENSRNOG00000006565/ENSRNOG00000006604/ENSRNOG00000006784/ENSRNOG00000007049/ENSRNOG00000008996/ENSRNOG00000010320/ENSRNOG00000010551/ENSRNOG00000011156/ENSRNOG00000017193/ENSRNOG00000017333/ENSRNOG00000017704/ENSRNOG00000018141/ENSRNOG00000021101/ENSRNOG00000021581/…	29	Cbln1, Syngap1, Mdga1, Dlx2, Dlx1, Kifap3, Slit2, Fstl4, Thy1, Sema4f, Bcl11a, Dpysl5, Efnb3, Lhx2, Clstn3, Lingo1, Syt4, Sema3f, Kiaa0319, Sema6c, Rapgef2, Nog, Rtn4r, Fgf13, Adcyap1, Mycn, Trim46, Ywhah, Gdi1
GO:0006874	GO:0006874	intracellular calcium ion homeostasis	42/824	324/17568	0.12963	2.76375	7.10844	2.30086e-09	9.51162e-08	7.79025e-08	ENSRNOG00000002934/ENSRNOG00000003031/ENSRNOG00000004560/ENSRNOG00000004841/ENSRNOG00000005108/ENSRNOG00000006604/ENSRNOG00000007104/ENSRNOG00000007456/ENSRNOG00000007666/ENSRNOG00000007907/ENSRNOG00000007957/ENSRNOG00000008052/ENSRNOG00000008223/ENSRNOG00000008656/ENSRNOG00000009029/ENSRNOG00000011160/ENSRNOG00000011589/ENSRNOG00000011726/ENSRNOG00000012061/ENSRNOG00000012273/ENSRNOG00000012767/…	42	Atp1b1, Atp2b4, Cacna1b, Akap6, Wfs1, Thy1, Itpr1, Calb1, Cacnb4, Tmem178a, Tspoap1, Atp13a2, Cnr1, Snca, Nptn, Sv2b, Camk2d, Grin1, Prkcb, Dmtn, Micu3, Npy1r, Plch2, Grm1, Tmtc4, Prkce, Trpc3, Cx3cl1, Nppc, Coro1a, Sv2a, Rimbp2, Ptk2b, Ntsr1, Atp2b2, Gpr12, Gria1, Npy, Fkbp1b, Chga, Cacna1a, Atp2b3
GO:0051966	GO:0051966	regulation of synaptic transmission, glutamatergic	20/824	87/17568	0.229885	4.90124	8.09211	2.55844e-09	1.04803e-07	8.58362e-08	ENSRNOG00000000487/ENSRNOG00000001302/ENSRNOG00000001575/ENSRNOG00000002525/ENSRNOG00000005662/ENSRNOG00000006426/ENSRNOG00000006957/ENSRNOG00000008223/ENSRNOG00000011726/ENSRNOG00000012362/ENSRNOG00000013171/ENSRNOG00000013938/ENSRNOG00000014290/ENSRNOG00000015420/ENSRNOG00000016872/ENSRNOG00000021063/ENSRNOG00000027839/ENSRNOG00000049882/ENSRNOG00000050206/ENSRNOG00000052296	20	Grm4, Adora2a, Grik1, Ptgs2, Grm7, Syt1, Gria4, Cnr1, Grin1, Cacng3, Grm2, Tshz3, Grm1, Stxbp1, Plppr4, Grin2d, Ptk2b, Adcyap1, Shank2, Shank3
GO:0036465	GO:0036465	synaptic vesicle recycling	22/824	105/17568	0.209524	4.46713	7.90475	2.67827e-09	1.08723e-07	8.90471e-08	ENSRNOG00000001557/ENSRNOG00000006761/ENSRNOG00000006989/ENSRNOG00000008656/ENSRNOG00000014104/ENSRNOG00000018039/ENSRNOG00000019193/ENSRNOG00000019249/ENSRNOG00000019433/ENSRNOG00000020577/ENSRNOG00000020650/ENSRNOG00000023446/ENSRNOG00000023861/ENSRNOG00000026432/ENSRNOG00000033835/ENSRNOG00000038686/ENSRNOG00000052204/ENSRNOG00000052887/ENSRNOG00000054603/ENSRNOG00000054782/ENSRNOG00000059510/…	22	Cxadr, Sh3gl2, Vamp2, Snca, Myo5b, Sncb, Stx1b, Ap3b2, Rab3a, Pip5k1c, Slc17a7, Btbd8, Snap91, Syt7, Dnm1, Ap1s2, Tbc1d24, Dnajc6, Pacsin1, Ppp3cb, Amph, Syp
GO:0090174	GO:0090174	organelle membrane fusion	24/824	124/17568	0.193548	4.12653	7.75055	2.77188e-09	1.11519e-07	9.13365e-08	ENSRNOG00000001368/ENSRNOG00000004560/ENSRNOG00000006037/ENSRNOG00000006426/ENSRNOG00000006989/ENSRNOG00000008052/ENSRNOG00000008656/ENSRNOG00000011000/ENSRNOG00000013030/ENSRNOG00000015420/ENSRNOG00000015670/ENSRNOG00000016103/ENSRNOG00000017333/ENSRNOG00000018217/ENSRNOG00000019193/ENSRNOG00000019317/ENSRNOG00000019318/ENSRNOG00000019430/ENSRNOG00000019433/ENSRNOG00000019920/ENSRNOG00000022893/…	24	Rph3a, Cacna1b, Snap25, Syt1, Vamp2, Atp13a2, Snca, Rims1, Pip4k2b, Stxbp1, Stx7, Nkd2, Syt4, Syt5, Stx1b, Cplx3, Syt3, Coro1a, Rab3a, Doc2a, Rimbp2, Syt7, Prrt2, Doc2b
GO:0030072	GO:0030072	peptide hormone secretion	42/824	328/17568	0.128049	2.73005	7.01632	3.33596e-09	1.33025e-07	1.08951e-07	ENSRNOG00000000257/ENSRNOG00000001130/ENSRNOG00000001313/ENSRNOG00000001516/ENSRNOG00000002793/ENSRNOG00000002832/ENSRNOG00000005003/ENSRNOG00000005345/ENSRNOG00000005609/ENSRNOG00000006037/ENSRNOG00000007104/ENSRNOG00000008223/ENSRNOG00000008697/ENSRNOG00000009719/ENSRNOG00000010325/ENSRNOG00000012061/ENSRNOG00000012183/ENSRNOG00000012568/ENSRNOG00000015603/ENSRNOG00000015860/ENSRNOG00000016999/…	42	Smpd3, Nos1, Gnaz, Rapgef4, Sstr2, Slc16a2, Ptprn2, Vsnl1, Neurod1, Snap25, Itpr1, Cnr1, Ccn3, C2cd2l, Ptger3, Prkcb, Glrx, Madd, Prkce, Gipr, Grp, Cartpt, Vip, Acsl4, Cplx3, Rab3a, Gnao1, Brsk2, Kcnj11, Slc9b2, Syt7, Npy, Fkbp1b, Adra2a, Sstr1, Ensa, Chrm3, Adcyap1, Slc25a22, Chga, Ppp3cb, Doc2b
GO:0031345	GO:0031345	negative regulation of cell projection organization	33/824	221/17568	0.149321	3.18359	7.24665	3.60075e-09	1.42325e-07	1.16567e-07	ENSRNOG00000000483/ENSRNOG00000002652/ENSRNOG00000003121/ENSRNOG00000003603/ENSRNOG00000003840/ENSRNOG00000004276/ENSRNOG00000004781/ENSRNOG00000006565/ENSRNOG00000006604/ENSRNOG00000006784/ENSRNOG00000007049/ENSRNOG00000008996/ENSRNOG00000010320/ENSRNOG00000011705/ENSRNOG00000012747/ENSRNOG00000013213/ENSRNOG00000014476/ENSRNOG00000014795/ENSRNOG00000016653/ENSRNOG00000017568/ENSRNOG00000017704/…	33	Syngap1, Rap1gap2, Rtn4rl1, Arhgap44, Slit2, Itga3, Crmp1, Fstl4, Thy1, Sema4f, Bcl11a, Dpysl5, Efnb3, Stmn2, Spock1, Epha4, Evl, Nr2f1, Ngef, Rit2, Sema3f, Kiaa0319, Dpysl3, Stx1b, Inpp5j, Sema6c, Rapgef2, Epha3, Rtn4r, Fgf13, Trim46, Ywhah, Gdi1
GO:0051932	GO:0051932	synaptic transmission, GABAergic	18/824	73/17568	0.246575	5.25708	8.08536	4.83545e-09	1.89465e-07	1.55177e-07	ENSRNOG00000000129/ENSRNOG00000000487/ENSRNOG00000001302/ENSRNOG00000001575/ENSRNOG00000002653/ENSRNOG00000003241/ENSRNOG00000003512/ENSRNOG00000006617/ENSRNOG00000008223/ENSRNOG00000008431/ENSRNOG00000010803/ENSRNOG00000011156/ENSRNOG00000014290/ENSRNOG00000015420/ENSRNOG00000015603/ENSRNOG00000029784/ENSRNOG00000056558/ENSRNOG00000060599	18	Phf24, Grm4, Adora2a, Grik1, Kcnk2, Gabrg2, Gabra1, Cntnap2, Cnr1, Gabbr2, Gabra5, Clstn3, Grm1, Stxbp1, Prkce, Pak1, Gabra3, Gabrb3
GO:0032535	GO:0032535	regulation of cellular component size	47/824	398/17568	0.11809	2.51773	6.79415	5.51819e-09	2.14353e-07	1.75561e-07	ENSRNOG00000002139/ENSRNOG00000002652/ENSRNOG00000003104/ENSRNOG00000003840/ENSRNOG00000005133/ENSRNOG00000006565/ENSRNOG00000006784/ENSRNOG00000007049/ENSRNOG00000008001/ENSRNOG00000008052/ENSRNOG00000009033/ENSRNOG00000009570/ENSRNOG00000009625/ENSRNOG00000009862/ENSRNOG00000013072/ENSRNOG00000013658/ENSRNOG00000014104/ENSRNOG00000014170/ENSRNOG00000014476/ENSRNOG00000015603/ENSRNOG00000015903/…	47	Cracd, Rap1gap2, Trpv2, Slit2, Mapt, Fstl4, Sema4f, Bcl11a, Rab3b, Atp13a2, Cntn2, Pdxp, Dpysl2, Olfm1, Plxna4, Nefl, Myo5b, Dbn1, Evl, Prkce, Add2, Sema3f, Actn2, Slc12a5, Kiaa0319, Coro1a, Sema6c, Shroom2, Carmil2, Fhod3, Ptk2b, Pak1, Atp2b2, Rtn4r, Cdc42ep3, Dnm1, Tmsb15b2, Fgf13, Dcx, Islr2, Shank3, Cyria, Sptbn4, Trim46, Gdi1, Sptbn2, L1cam
GO:0010977	GO:0010977	negative regulation of neuron projection development	27/824	159/17568	0.169811	3.62044	7.36324	5.77895e-09	2.22564e-07	1.82285e-07	ENSRNOG00000000483/ENSRNOG00000002652/ENSRNOG00000003121/ENSRNOG00000003840/ENSRNOG00000004781/ENSRNOG00000006565/ENSRNOG00000006604/ENSRNOG00000006784/ENSRNOG00000007049/ENSRNOG00000010320/ENSRNOG00000011705/ENSRNOG00000012747/ENSRNOG00000013213/ENSRNOG00000014795/ENSRNOG00000016653/ENSRNOG00000017568/ENSRNOG00000017704/ENSRNOG00000018141/ENSRNOG00000018992/ENSRNOG00000019193/ENSRNOG00000019361/…	27	Syngap1, Rap1gap2, Rtn4rl1, Slit2, Crmp1, Fstl4, Thy1, Sema4f, Bcl11a, Efnb3, Stmn2, Spock1, Epha4, Nr2f1, Ngef, Rit2, Sema3f, Kiaa0319, Dpysl3, Stx1b, Inpp5j, Sema6c, Epha3, Rtn4r, Fgf13, Trim46, Gdi1
GO:0099171	GO:0099171	presynaptic modulation of chemical synaptic transmission	17/824	66/17568	0.257576	5.49162	8.10986	6.30749e-09	2.39367e-07	1.96048e-07	ENSRNOG00000000487/ENSRNOG00000001302/ENSRNOG00000001575/ENSRNOG00000005662/ENSRNOG00000012061/ENSRNOG00000013171/ENSRNOG00000014928/ENSRNOG00000015603/ENSRNOG00000016358/ENSRNOG00000019433/ENSRNOG00000020778/ENSRNOG00000023683/ENSRNOG00000043381/ENSRNOG00000047545/ENSRNOG00000054371/ENSRNOG00000055471/ENSRNOG00000059479	17	Grm4, Adora2a, Grik1, Grm7, Prkcb, Grm2, Apba1, Prkce, Apba2, Rab3a, Chrnb2, Nog, Cyth1, Adra2a, Prkcg, Ywhah, Adcy1
GO:0008306	GO:0008306	associative learning	24/824	129/17568	0.186047	3.96658	7.50194	6.3215e-09	2.39367e-07	1.96048e-07	ENSRNOG00000000483/ENSRNOG00000002227/ENSRNOG00000003999/ENSRNOG00000005049/ENSRNOG00000005662/ENSRNOG00000006037/ENSRNOG00000006617/ENSRNOG00000007142/ENSRNOG00000009029/ENSRNOG00000010803/ENSRNOG00000011726/ENSRNOG00000012482/ENSRNOG00000015616/ENSRNOG00000017673/ENSRNOG00000019207/ENSRNOG00000019321/ENSRNOG00000020263/ENSRNOG00000020778/ENSRNOG00000023683/ENSRNOG00000028417/ENSRNOG00000038686/…	24	Syngap1, Kit, Adcy3, Tbr1, Grm7, Snap25, Cntnap2, B3gat1, Nptn, Gabra5, Grin1, Ndrg4, Rgs14, Brsk1, Shank1, Cck, Atp1a3, Chrnb2, Nog, Neurod2, Ap1s2, Gria1, Shank2, Shank3
GO:0015833	GO:0015833	peptide transport	43/824	349/17568	0.123209	2.62687	6.80995	7.02038e-09	2.61437e-07	2.14123e-07	ENSRNOG00000000257/ENSRNOG00000001082/ENSRNOG00000001130/ENSRNOG00000001313/ENSRNOG00000001516/ENSRNOG00000002793/ENSRNOG00000002832/ENSRNOG00000005003/ENSRNOG00000005345/ENSRNOG00000005609/ENSRNOG00000006037/ENSRNOG00000007104/ENSRNOG00000008223/ENSRNOG00000008697/ENSRNOG00000009719/ENSRNOG00000010325/ENSRNOG00000012061/ENSRNOG00000012183/ENSRNOG00000012568/ENSRNOG00000015603/ENSRNOG00000015860/…	43	Smpd3, Abcb9, Nos1, Gnaz, Rapgef4, Sstr2, Slc16a2, Ptprn2, Vsnl1, Neurod1, Snap25, Itpr1, Cnr1, Ccn3, C2cd2l, Ptger3, Prkcb, Glrx, Madd, Prkce, Gipr, Grp, Cartpt, Vip, Acsl4, Cplx3, Rab3a, Gnao1, Brsk2, Kcnj11, Slc9b2, Syt7, Npy, Fkbp1b, Adra2a, Sstr1, Ensa, Chrm3, Adcyap1, Slc25a22, Chga, Ppp3cb, Doc2b
GO:0055074	GO:0055074	calcium ion homeostasis	43/824	349/17568	0.123209	2.62687	6.80995	7.02038e-09	2.61437e-07	2.14123e-07	ENSRNOG00000002934/ENSRNOG00000003031/ENSRNOG00000004560/ENSRNOG00000004841/ENSRNOG00000005108/ENSRNOG00000006604/ENSRNOG00000007104/ENSRNOG00000007456/ENSRNOG00000007666/ENSRNOG00000007907/ENSRNOG00000007957/ENSRNOG00000008052/ENSRNOG00000008223/ENSRNOG00000008656/ENSRNOG00000009029/ENSRNOG00000011160/ENSRNOG00000011589/ENSRNOG00000011726/ENSRNOG00000011944/ENSRNOG00000012061/ENSRNOG00000012273/…	43	Atp1b1, Atp2b4, Cacna1b, Akap6, Wfs1, Thy1, Itpr1, Calb1, Cacnb4, Tmem178a, Tspoap1, Atp13a2, Cnr1, Snca, Nptn, Sv2b, Camk2d, Grin1, Snx10, Prkcb, Dmtn, Micu3, Npy1r, Plch2, Grm1, Tmtc4, Prkce, Trpc3, Cx3cl1, Nppc, Coro1a, Sv2a, Rimbp2, Ptk2b, Ntsr1, Atp2b2, Gpr12, Gria1, Npy, Fkbp1b, Chga, Cacna1a, Atp2b3
GO:0002790	GO:0002790	peptide secretion	42/824	337/17568	0.124629	2.65714	6.81399	7.49882e-09	2.76965e-07	2.26841e-07	ENSRNOG00000000257/ENSRNOG00000001130/ENSRNOG00000001313/ENSRNOG00000001516/ENSRNOG00000002793/ENSRNOG00000002832/ENSRNOG00000005003/ENSRNOG00000005345/ENSRNOG00000005609/ENSRNOG00000006037/ENSRNOG00000007104/ENSRNOG00000008223/ENSRNOG00000008697/ENSRNOG00000009719/ENSRNOG00000010325/ENSRNOG00000012061/ENSRNOG00000012183/ENSRNOG00000012568/ENSRNOG00000015603/ENSRNOG00000015860/ENSRNOG00000016999/…	42	Smpd3, Nos1, Gnaz, Rapgef4, Sstr2, Slc16a2, Ptprn2, Vsnl1, Neurod1, Snap25, Itpr1, Cnr1, Ccn3, C2cd2l, Ptger3, Prkcb, Glrx, Madd, Prkce, Gipr, Grp, Cartpt, Vip, Acsl4, Cplx3, Rab3a, Gnao1, Brsk2, Kcnj11, Slc9b2, Syt7, Npy, Fkbp1b, Adra2a, Sstr1, Ensa, Chrm3, Adcyap1, Slc25a22, Chga, Ppp3cb, Doc2b
GO:0035592	GO:0035592	establishment of protein localization to extracellular region	49/824	429/17568	0.114219	2.4352	6.67621	7.83093e-09	2.8688e-07	2.34961e-07	ENSRNOG00000000010/ENSRNOG00000001130/ENSRNOG00000001302/ENSRNOG00000001313/ENSRNOG00000001516/ENSRNOG00000002141/ENSRNOG00000005003/ENSRNOG00000005345/ENSRNOG00000005609/ENSRNOG00000006037/ENSRNOG00000006410/ENSRNOG00000007104/ENSRNOG00000008052/ENSRNOG00000008223/ENSRNOG00000008697/ENSRNOG00000009719/ENSRNOG00000010325/ENSRNOG00000011107/ENSRNOG00000011156/ENSRNOG00000011475/ENSRNOG00000012061/…	49	Cbln1, Nos1, Adora2a, Gnaz, Rapgef4, Cd200, Ptprn2, Vsnl1, Neurod1, Snap25, Akap5, Itpr1, Atp13a2, Cnr1, Ccn3, C2cd2l, Ptger3, Pcsk1, Clstn3, Srcin1, Prkcb, Glrx, Madd, Spock1, Prkce, Gipr, Syt4, Cartpt, Vip, Acsl4, Cplx3, Rab3a, Gnao1, Brsk2, Olfm2, Kcnj11, Tmem132a, Slc9b2, Tvp23a, Syt7, Fkbp1b, Adra2a, Ensa, Chrm3, Adcyap1, Slc25a22, Chga, Ppp3cb, Doc2b
GO:0050432	GO:0050432	catecholamine secretion	17/824	68/17568	0.25	5.3301	7.93626	1.03167e-08	3.74895e-07	3.07048e-07	ENSRNOG00000001302/ENSRNOG00000001628/ENSRNOG00000006426/ENSRNOG00000008223/ENSRNOG00000008570/ENSRNOG00000008656/ENSRNOG00000010325/ENSRNOG00000012061/ENSRNOG00000013171/ENSRNOG00000017333/ENSRNOG00000017712/ENSRNOG00000018808/ENSRNOG00000019433/ENSRNOG00000020778/ENSRNOG00000026432/ENSRNOG00000052549/ENSRNOG00000061153	17	Adora2a, Pcp4, Syt1, Cnr1, Cadps, Snca, Ptger3, Prkcb, Grm2, Syt4, Cartpt, Vip, Rab3a, Chrnb2, Syt7, Chga, Hrh3
GO:0140238	GO:0140238	presynaptic endocytosis	20/824	94/17568	0.212766	4.53625	7.62595	1.06643e-08	3.84426e-07	3.14854e-07	ENSRNOG00000001557/ENSRNOG00000006761/ENSRNOG00000006989/ENSRNOG00000008656/ENSRNOG00000009236/ENSRNOG00000018039/ENSRNOG00000018317/ENSRNOG00000019249/ENSRNOG00000020577/ENSRNOG00000020650/ENSRNOG00000023446/ENSRNOG00000023861/ENSRNOG00000026432/ENSRNOG00000033835/ENSRNOG00000052204/ENSRNOG00000052887/ENSRNOG00000054603/ENSRNOG00000054782/ENSRNOG00000059510/ENSRNOG00000059720	20	Cxadr, Sh3gl2, Vamp2, Snca, Necap1, Sncb, Aak1, Ap3b2, Pip5k1c, Slc17a7, Btbd8, Snap91, Syt7, Dnm1, Tbc1d24, Dnajc6, Pacsin1, Ppp3cb, Amph, Syp
GO:0071692	GO:0071692	protein localization to extracellular region	49/824	435/17568	0.112644	2.40161	6.56655	1.23131e-08	4.40341e-07	3.6065e-07	ENSRNOG00000000010/ENSRNOG00000001130/ENSRNOG00000001302/ENSRNOG00000001313/ENSRNOG00000001516/ENSRNOG00000002141/ENSRNOG00000005003/ENSRNOG00000005345/ENSRNOG00000005609/ENSRNOG00000006037/ENSRNOG00000006410/ENSRNOG00000007104/ENSRNOG00000008052/ENSRNOG00000008223/ENSRNOG00000008697/ENSRNOG00000009719/ENSRNOG00000010325/ENSRNOG00000011107/ENSRNOG00000011156/ENSRNOG00000011475/ENSRNOG00000012061/…	49	Cbln1, Nos1, Adora2a, Gnaz, Rapgef4, Cd200, Ptprn2, Vsnl1, Neurod1, Snap25, Akap5, Itpr1, Atp13a2, Cnr1, Ccn3, C2cd2l, Ptger3, Pcsk1, Clstn3, Srcin1, Prkcb, Glrx, Madd, Spock1, Prkce, Gipr, Syt4, Cartpt, Vip, Acsl4, Cplx3, Rab3a, Gnao1, Brsk2, Olfm2, Kcnj11, Tmem132a, Slc9b2, Tvp23a, Syt7, Fkbp1b, Adra2a, Ensa, Chrm3, Adcyap1, Slc25a22, Chga, Ppp3cb, Doc2b
GO:0042551	GO:0042551	neuron maturation	17/824	69/17568	0.246377	5.25285	7.85201	1.30981e-08	4.62532e-07	3.78825e-07	ENSRNOG00000001408/ENSRNOG00000005206/ENSRNOG00000006410/ENSRNOG00000006617/ENSRNOG00000007049/ENSRNOG00000009033/ENSRNOG00000009726/ENSRNOG00000012045/ENSRNOG00000015895/ENSRNOG00000017197/ENSRNOG00000018018/ENSRNOG00000018526/ENSRNOG00000022635/ENSRNOG00000049056/ENSRNOG00000053288/ENSRNOG00000055371/ENSRNOG00000059857	17	Actl6b, Kcnq3, Akap5, Cntnap2, Bcl11a, Cntn2, Grip2, Adgrb3, B4galt6, Pdgfb, Kcnip2, Dlg4, Dlg2, Ak1, Ank3, Sptbn4, Rnd1
GO:0046879	GO:0046879	hormone secretion	47/824	409/17568	0.114914	2.45002	6.58222	1.31389e-08	4.62532e-07	3.78825e-07	ENSRNOG00000000257/ENSRNOG00000001130/ENSRNOG00000001313/ENSRNOG00000001516/ENSRNOG00000002793/ENSRNOG00000002832/ENSRNOG00000005003/ENSRNOG00000005345/ENSRNOG00000005609/ENSRNOG00000006037/ENSRNOG00000006235/ENSRNOG00000006989/ENSRNOG00000007104/ENSRNOG00000008223/ENSRNOG00000008697/ENSRNOG00000009719/ENSRNOG00000010325/ENSRNOG00000012061/ENSRNOG00000012183/ENSRNOG00000012568/ENSRNOG00000014149/…	47	Smpd3, Nos1, Gnaz, Rapgef4, Sstr2, Slc16a2, Ptprn2, Vsnl1, Neurod1, Snap25, Nell2, Vamp2, Itpr1, Cnr1, Ccn3, C2cd2l, Ptger3, Prkcb, Glrx, Madd, Npy1r, Prkce, Gipr, Grp, Cartpt, Vip, Acsl4, Cplx3, Rab3a, Gnao1, Brsk2, Inha, Kcnj11, Slc9b2, Syt7, Npy, Fkbp1b, Adra2a, Sstr1, Ensa, Chrm3, Adcyap1, Slc25a22, Chga, Ppp3cb, Doc2b, Selenom
GO:0019226	GO:0019226	transmission of nerve impulse	22/824	114/17568	0.192982	4.11446	7.40066	1.33864e-08	4.67589e-07	3.82967e-07	ENSRNOG00000001516/ENSRNOG00000002653/ENSRNOG00000005206/ENSRNOG00000005662/ENSRNOG00000006617/ENSRNOG00000007666/ENSRNOG00000008337/ENSRNOG00000010094/ENSRNOG00000012362/ENSRNOG00000017712/ENSRNOG00000020263/ENSRNOG00000020778/ENSRNOG00000026953/ENSRNOG00000029784/ENSRNOG00000045816/ENSRNOG00000047143/ENSRNOG00000052707/ENSRNOG00000053288/ENSRNOG00000055371/ENSRNOG00000060407/ENSRNOG00000060528/…	22	Rapgef4, Kcnk2, Kcnq3, Grm7, Cntnap2, Cacnb4, Gjd2, Kcnmb2, Cacng3, Cartpt, Atp1a3, Chrnb2, Gpr88, Pak1, Gria1, Fkbp1b, Cacna1a, Ank3, Sptbn4, Cacna1i, Cacna1g, Kcnc4
GO:0007214	GO:0007214	gamma-aminobutyric acid signaling pathway	12/824	33/17568	0.363636	7.75287	8.61341	1.4932e-08	5.17565e-07	4.23899e-07	ENSRNOG00000000129/ENSRNOG00000003241/ENSRNOG00000003512/ENSRNOG00000007666/ENSRNOG00000008431/ENSRNOG00000010803/ENSRNOG00000016385/ENSRNOG00000016877/ENSRNOG00000020263/ENSRNOG00000052707/ENSRNOG00000056558/ENSRNOG00000060599	12	Phf24, Gabrg2, Gabra1, Cacnb4, Gabbr2, Gabra5, Gabrd, Shisa7, Atp1a3, Cacna1a, Gabra3, Gabrb3
GO:0051937	GO:0051937	catecholamine transport	19/824	87/17568	0.218391	4.65618	7.58379	1.57753e-08	5.42622e-07	4.44421e-07	ENSRNOG00000000257/ENSRNOG00000001302/ENSRNOG00000001628/ENSRNOG00000006426/ENSRNOG00000008001/ENSRNOG00000008223/ENSRNOG00000008570/ENSRNOG00000008656/ENSRNOG00000010325/ENSRNOG00000012061/ENSRNOG00000013171/ENSRNOG00000017333/ENSRNOG00000017712/ENSRNOG00000018808/ENSRNOG00000019433/ENSRNOG00000020778/ENSRNOG00000026432/ENSRNOG00000052549/ENSRNOG00000061153	19	Smpd3, Adora2a, Pcp4, Syt1, Rab3b, Cnr1, Cadps, Snca, Ptger3, Prkcb, Grm2, Syt4, Cartpt, Vip, Rab3a, Chrnb2, Syt7, Chga, Hrh3
GO:0009306	GO:0009306	protein secretion	48/824	425/17568	0.112941	2.40795	6.5181	1.59888e-08	5.43738e-07	4.45335e-07	ENSRNOG00000000010/ENSRNOG00000001130/ENSRNOG00000001302/ENSRNOG00000001313/ENSRNOG00000001516/ENSRNOG00000002141/ENSRNOG00000005003/ENSRNOG00000005345/ENSRNOG00000005609/ENSRNOG00000006037/ENSRNOG00000006410/ENSRNOG00000007104/ENSRNOG00000008052/ENSRNOG00000008223/ENSRNOG00000008697/ENSRNOG00000009719/ENSRNOG00000010325/ENSRNOG00000011107/ENSRNOG00000011156/ENSRNOG00000011475/ENSRNOG00000012061/…	48	Cbln1, Nos1, Adora2a, Gnaz, Rapgef4, Cd200, Ptprn2, Vsnl1, Neurod1, Snap25, Akap5, Itpr1, Atp13a2, Cnr1, Ccn3, C2cd2l, Ptger3, Pcsk1, Clstn3, Srcin1, Prkcb, Glrx, Madd, Prkce, Gipr, Syt4, Cartpt, Vip, Acsl4, Cplx3, Rab3a, Gnao1, Brsk2, Olfm2, Kcnj11, Tmem132a, Slc9b2, Tvp23a, Syt7, Fkbp1b, Adra2a, Ensa, Chrm3, Adcyap1, Slc25a22, Chga, Ppp3cb, Doc2b
GO:0060996	GO:0060996	dendritic spine development	24/824	135/17568	0.177778	3.79029	7.2196	1.60491e-08	5.43738e-07	4.45335e-07	ENSRNOG00000000879/ENSRNOG00000003603/ENSRNOG00000004353/ENSRNOG00000005284/ENSRNOG00000006565/ENSRNOG00000006617/ENSRNOG00000009760/ENSRNOG00000011475/ENSRNOG00000011951/ENSRNOG00000013213/ENSRNOG00000014104/ENSRNOG00000014170/ENSRNOG00000016653/ENSRNOG00000018111/ENSRNOG00000018526/ENSRNOG00000018712/ENSRNOG00000019180/ENSRNOG00000019207/ENSRNOG00000024677/ENSRNOG00000029784/ENSRNOG00000032639/…	24	Slc9a6, Arhgap44, Ppfia2, Itpka, Fstl4, Cntnap2, Palm, Srcin1, Plk2, Epha4, Myo5b, Dbn1, Ngef, Slc12a5, Dlg4, Camk2a, Acsl4, Shank1, Arhgap33, Pak1, Foxo6, Stau2, Camk2b, Shank3
GO:0006865	GO:0006865	amino acid transport	29/824	189/17568	0.153439	3.27138	6.96453	1.71234e-08	5.75806e-07	4.71599e-07	ENSRNOG00000000487/ENSRNOG00000001302/ENSRNOG00000001575/ENSRNOG00000002653/ENSRNOG00000002773/ENSRNOG00000002832/ENSRNOG00000005662/ENSRNOG00000007509/ENSRNOG00000007666/ENSRNOG00000008656/ENSRNOG00000009625/ENSRNOG00000013171/ENSRNOG00000014290/ENSRNOG00000014928/ENSRNOG00000015393/ENSRNOG00000015420/ENSRNOG00000016147/ENSRNOG00000017333/ENSRNOG00000018644/ENSRNOG00000019321/ENSRNOG00000019937/…	29	Grm4, Adora2a, Grik1, Kcnk2, Rgs4, Slc16a2, Grm7, Slc1a6, Cacnb4, Snca, Dpysl2, Grm2, Grm1, Apba1, Slc32a1, Stxbp1, Slc17a6, Syt4, Slc6a7, Cck, Kcnk1, Slc17a7, Sv2a, Ntsr1, Pak1, Slc25a22, Slc6a17, Cacna1a, Hrh3
GO:0099505	GO:0099505	regulation of presynaptic membrane potential	14/824	47/17568	0.297872	6.35075	8.1483	1.79968e-08	6.00693e-07	4.91983e-07	ENSRNOG00000001575/ENSRNOG00000003512/ENSRNOG00000004077/ENSRNOG00000004918/ENSRNOG00000006957/ENSRNOG00000010803/ENSRNOG00000011726/ENSRNOG00000013781/ENSRNOG00000021063/ENSRNOG00000021128/ENSRNOG00000022893/ENSRNOG00000045816/ENSRNOG00000056558/ENSRNOG00000060988	14	Grik1, Gabra1, Kcnc2, Kcna4, Gria4, Gabra5, Grin1, Kcnq5, Grin2d, Kcnj11, Rimbp2, Gria1, Gabra3, Kcnc4
GO:0010976	GO:0010976	positive regulation of neuron projection development	33/824	238/17568	0.138655	2.95619	6.74035	2.34295e-08	7.76276e-07	6.35789e-07	ENSRNOG00000001628/ENSRNOG00000004276/ENSRNOG00000004281/ENSRNOG00000005133/ENSRNOG00000005284/ENSRNOG00000007049/ENSRNOG00000007104/ENSRNOG00000008053/ENSRNOG00000008223/ENSRNOG00000009029/ENSRNOG00000010248/ENSRNOG00000011394/ENSRNOG00000011705/ENSRNOG00000012482/ENSRNOG00000013981/ENSRNOG00000014170/ENSRNOG00000016326/ENSRNOG00000016541/ENSRNOG00000017568/ENSRNOG00000018992/ENSRNOG00000019024/…	33	Pcp4, Itga3, Cobl, Mapt, Itpka, Bcl11a, Itpr1, Atp8a2, Cnr1, Nptn, Serpini1, Kif3c, Stmn2, Ndrg4, Ptpn5, Dbn1, Cx3cl1, Enc1, Rit2, Dpysl3, Trim67, Negr1, Rapgef2, Kidins220, Ptk2b, Epha3, Stau2, Amigo1, Fkbp1b, Adcyap1, Camk2b, Met, Pacsin1
GO:0021954	GO:0021954	central nervous system neuron development	21/824	108/17568	0.194444	4.14563	7.27412	2.48336e-08	8.1679e-07	6.68971e-07	ENSRNOG00000001227/ENSRNOG00000002004/ENSRNOG00000003840/ENSRNOG00000005307/ENSRNOG00000009033/ENSRNOG00000013072/ENSRNOG00000013213/ENSRNOG00000015895/ENSRNOG00000017193/ENSRNOG00000018651/ENSRNOG00000020330/ENSRNOG00000020778/ENSRNOG00000021581/ENSRNOG00000021745/ENSRNOG00000029598/ENSRNOG00000031367/ENSRNOG00000046449/ENSRNOG00000047712/ENSRNOG00000047891/ENSRNOG00000055371/ENSRNOG00000061230	21	Adarb1, Prdm8, Slit2, Slc4a10, Cntn2, Plxna4, Epha4, B4galt6, Lingo1, Agtpbp1, Wdr47, Chrnb2, Rapgef2, Bhlhe22, Robo2, Hprt1, Npy, Dcx, Foxg1, Sptbn4, L1cam
GO:0022898	GO:0022898	regulation of transmembrane transporter activity	35/824	264/17568	0.132576	2.82657	6.63357	2.82472e-08	9.22334e-07	7.55415e-07	ENSRNOG00000000433/ENSRNOG00000001368/ENSRNOG00000002934/ENSRNOG00000004013/ENSRNOG00000004077/ENSRNOG00000004841/ENSRNOG00000006979/ENSRNOG00000006989/ENSRNOG00000007666/ENSRNOG00000008656/ENSRNOG00000011589/ENSRNOG00000011646/ENSRNOG00000012362/ENSRNOG00000014025/ENSRNOG00000016999/ENSRNOG00000017833/ENSRNOG00000018198/ENSRNOG00000018526/ENSRNOG00000019207/ENSRNOG00000020247/ENSRNOG00000021128/…	35	Prrt1, Rph3a, Atp1b1, Grip1, Kcnc2, Akap6, Hpca, Vamp2, Cacnb4, Snca, Camk2d, Rem2, Cacng3, Rasgrf1, Grp, Actn2, Dapk1, Dlg4, Shank1, Cnih2, Kcnj11, Cbarp, Ntsr1, Fgf13, Amigo1, Fkbp1b, Adra2a, Chrm3, Shank3, Cacna1a, Ank3, Cacnb3, Ywhah, Rasgrf2, Scn3b
GO:0032409	GO:0032409	regulation of transporter activity	37/824	289/17568	0.128028	2.7296	6.57685	2.89702e-08	9.39135e-07	7.69175e-07	ENSRNOG00000000433/ENSRNOG00000001368/ENSRNOG00000002934/ENSRNOG00000004013/ENSRNOG00000004077/ENSRNOG00000004841/ENSRNOG00000006979/ENSRNOG00000006989/ENSRNOG00000007666/ENSRNOG00000008656/ENSRNOG00000011589/ENSRNOG00000011646/ENSRNOG00000012362/ENSRNOG00000012620/ENSRNOG00000013562/ENSRNOG00000014025/ENSRNOG00000016999/ENSRNOG00000017833/ENSRNOG00000018198/ENSRNOG00000018526/ENSRNOG00000019207/…	37	Prrt1, Rph3a, Atp1b1, Grip1, Kcnc2, Akap6, Hpca, Vamp2, Cacnb4, Snca, Camk2d, Rem2, Cacng3, Syngr3, Ndfip1, Rasgrf1, Grp, Actn2, Dapk1, Dlg4, Shank1, Cnih2, Kcnj11, Cbarp, Ntsr1, Fgf13, Amigo1, Fkbp1b, Adra2a, Chrm3, Shank3, Cacna1a, Ank3, Cacnb3, Ywhah, Rasgrf2, Scn3b
GO:0050772	GO:0050772	positive regulation of axonogenesis	20/824	100/17568	0.2	4.26408	7.26142	3.24143e-08	1.04328e-06	8.54471e-07	ENSRNOG00000003104/ENSRNOG00000005133/ENSRNOG00000007049/ENSRNOG00000007324/ENSRNOG00000007970/ENSRNOG00000009209/ENSRNOG00000013072/ENSRNOG00000013658/ENSRNOG00000014104/ENSRNOG00000014170/ENSRNOG00000016728/ENSRNOG00000023861/ENSRNOG00000029598/ENSRNOG00000029784/ENSRNOG00000045665/ENSRNOG00000047712/ENSRNOG00000050714/ENSRNOG00000050841/ENSRNOG00000056870/ENSRNOG00000061230	20	Trpv2, Mapt, Bcl11a, Plxna2, Plxnc1, Slitrk1, Plxna4, Nefl, Myo5b, Dbn1, Tiam2, Snap91, Robo2, Pak1, Amigo1, Dcx, Islr2, Ache, Gdi1, L1cam
GO:0007193	GO:0007193	adenylate cyclase-inhibiting G protein-coupled receptor signaling pathway	18/824	82/17568	0.219512	4.68009	7.40973	3.45528e-08	1.10422e-06	9.04384e-07	ENSRNOG00000000487/ENSRNOG00000001313/ENSRNOG00000002524/ENSRNOG00000002793/ENSRNOG00000005662/ENSRNOG00000006410/ENSRNOG00000008431/ENSRNOG00000009760/ENSRNOG00000013171/ENSRNOG00000014290/ENSRNOG00000017556/ENSRNOG00000019184/ENSRNOG00000019482/ENSRNOG00000019560/ENSRNOG00000047545/ENSRNOG00000049410/ENSRNOG00000057096/ENSRNOG00000061153	18	Grm4, Gnaz, Gpr37, Sstr2, Grm7, Akap5, Gabbr2, Palm, Grm2, Grm1, Chrm4, Npr3, Gnao1, Pde2a, Adra2a, Chrm3, Gnai1, Hrh3
GO:0009914	GO:0009914	hormone transport	47/824	422/17568	0.111374	2.37455	6.3404	3.48663e-08	1.10639e-06	9.06162e-07	ENSRNOG00000000257/ENSRNOG00000001130/ENSRNOG00000001313/ENSRNOG00000001516/ENSRNOG00000002793/ENSRNOG00000002832/ENSRNOG00000005003/ENSRNOG00000005345/ENSRNOG00000005609/ENSRNOG00000006037/ENSRNOG00000006235/ENSRNOG00000006989/ENSRNOG00000007104/ENSRNOG00000008223/ENSRNOG00000008697/ENSRNOG00000009719/ENSRNOG00000010325/ENSRNOG00000012061/ENSRNOG00000012183/ENSRNOG00000012568/ENSRNOG00000014149/…	47	Smpd3, Nos1, Gnaz, Rapgef4, Sstr2, Slc16a2, Ptprn2, Vsnl1, Neurod1, Snap25, Nell2, Vamp2, Itpr1, Cnr1, Ccn3, C2cd2l, Ptger3, Prkcb, Glrx, Madd, Npy1r, Prkce, Gipr, Grp, Cartpt, Vip, Acsl4, Cplx3, Rab3a, Gnao1, Brsk2, Inha, Kcnj11, Slc9b2, Syt7, Npy, Fkbp1b, Adra2a, Sstr1, Ensa, Chrm3, Adcyap1, Slc25a22, Chga, Ppp3cb, Doc2b, Selenom
GO:0014048	GO:0014048	regulation of glutamate secretion	11/824	29/17568	0.37931	8.08704	8.47314	3.59965e-08	1.13427e-06	9.28992e-07	ENSRNOG00000001302/ENSRNOG00000005662/ENSRNOG00000008656/ENSRNOG00000009625/ENSRNOG00000013171/ENSRNOG00000014290/ENSRNOG00000015420/ENSRNOG00000017333/ENSRNOG00000019321/ENSRNOG00000028708/ENSRNOG00000061153	11	Adora2a, Grm7, Snca, Dpysl2, Grm2, Grm1, Stxbp1, Syt4, Cck, Ntsr1, Hrh3
GO:0032412	GO:0032412	regulation of monoatomic ion transmembrane transporter activity	34/824	255/17568	0.133333	2.84272	6.57545	3.86411e-08	1.20915e-06	9.90321e-07	ENSRNOG00000000433/ENSRNOG00000001368/ENSRNOG00000002934/ENSRNOG00000004013/ENSRNOG00000004077/ENSRNOG00000004841/ENSRNOG00000006979/ENSRNOG00000006989/ENSRNOG00000007666/ENSRNOG00000011589/ENSRNOG00000011646/ENSRNOG00000012362/ENSRNOG00000014025/ENSRNOG00000016999/ENSRNOG00000017833/ENSRNOG00000018198/ENSRNOG00000018526/ENSRNOG00000019207/ENSRNOG00000020247/ENSRNOG00000021128/ENSRNOG00000024349/…	34	Prrt1, Rph3a, Atp1b1, Grip1, Kcnc2, Akap6, Hpca, Vamp2, Cacnb4, Camk2d, Rem2, Cacng3, Rasgrf1, Grp, Actn2, Dapk1, Dlg4, Shank1, Cnih2, Kcnj11, Cbarp, Ntsr1, Fgf13, Amigo1, Fkbp1b, Adra2a, Chrm3, Shank3, Cacna1a, Ank3, Cacnb3, Ywhah, Rasgrf2, Scn3b
GO:0099068	GO:0099068	postsynapse assembly	21/824	111/17568	0.189189	4.03359	7.1124	4.10375e-08	1.27528e-06	1.04448e-06	ENSRNOG00000000010/ENSRNOG00000001528/ENSRNOG00000004781/ENSRNOG00000006093/ENSRNOG00000006747/ENSRNOG00000009625/ENSRNOG00000009760/ENSRNOG00000011826/ENSRNOG00000013694/ENSRNOG00000016156/ENSRNOG00000018111/ENSRNOG00000019435/ENSRNOG00000019869/ENSRNOG00000024677/ENSRNOG00000025518/ENSRNOG00000027839/ENSRNOG00000030920/ENSRNOG00000031536/ENSRNOG00000047712/ENSRNOG00000052296/ENSRNOG00000058842	21	Cbln1, Gap43, Crmp1, LRRTM1, Cc2d1a, Dpysl2, Palm, Lzts1, Ntng2, Nptxr, Slc12a5, Psd, Lrfn1, Arhgap33, Carmil3, Ptk2b, Rtn4r, Syndig1, Dcx, Shank3, Sptbn2
GO:0061387	GO:0061387	regulation of extent of cell growth	22/824	121/17568	0.181818	3.87643	7.04319	4.15829e-08	1.28337e-06	1.05111e-06	ENSRNOG00000003104/ENSRNOG00000003840/ENSRNOG00000005133/ENSRNOG00000006565/ENSRNOG00000006784/ENSRNOG00000007049/ENSRNOG00000009625/ENSRNOG00000009862/ENSRNOG00000013072/ENSRNOG00000014104/ENSRNOG00000014170/ENSRNOG00000017704/ENSRNOG00000018141/ENSRNOG00000021101/ENSRNOG00000029784/ENSRNOG00000030920/ENSRNOG00000042753/ENSRNOG00000047712/ENSRNOG00000050714/ENSRNOG00000055433/ENSRNOG00000056870/…	22	Trpv2, Slit2, Mapt, Fstl4, Sema4f, Bcl11a, Dpysl2, Olfm1, Plxna4, Myo5b, Dbn1, Sema3f, Kiaa0319, Sema6c, Pak1, Rtn4r, Fgf13, Dcx, Islr2, Trim46, Gdi1, L1cam
GO:0072659	GO:0072659	protein localization to plasma membrane	38/824	306/17568	0.124183	2.64763	6.44997	4.29415e-08	1.31629e-06	1.07807e-06	ENSRNOG00000002595/ENSRNOG00000002934/ENSRNOG00000003031/ENSRNOG00000003603/ENSRNOG00000003905/ENSRNOG00000004013/ENSRNOG00000004276/ENSRNOG00000005700/ENSRNOG00000006410/ENSRNOG00000006989/ENSRNOG00000009726/ENSRNOG00000009760/ENSRNOG00000009783/ENSRNOG00000010545/ENSRNOG00000011589/ENSRNOG00000013742/ENSRNOG00000014104/ENSRNOG00000014668/ENSRNOG00000015380/ENSRNOG00000015420/ENSRNOG00000015480/…	38	Dpp10, Atp1b1, Atp2b4, Arhgap44, Nsf, Grip1, Itga3, Nsg1, Akap5, Vamp2, Grip2, Palm, Camk2g, Mrap2, Camk2d, Large1, Myo5b, Phaf1, Jup, Stxbp1, Prkcz, Stx7, Nkd2, Epb41l3, Actn2, Camk2a, Kcnj11, Rapgef2, Epha3, Kcnip4, Fgf13, Camk2b, Ank3, Ramp3, Cacnb3, Pacsin1, Sptbn4, Scn3b
GO:0097479	GO:0097479	synaptic vesicle localization	16/824	66/17568	0.242424	5.16858	7.5266	4.48503e-08	1.36551e-06	1.11839e-06	ENSRNOG00000005299/ENSRNOG00000008157/ENSRNOG00000008656/ENSRNOG00000009625/ENSRNOG00000010365/ENSRNOG00000012568/ENSRNOG00000019249/ENSRNOG00000019433/ENSRNOG00000020247/ENSRNOG00000020746/ENSRNOG00000023446/ENSRNOG00000023861/ENSRNOG00000031536/ENSRNOG00000033835/ENSRNOG00000038686/ENSRNOG00000055433	16	Kif5a, Syn2, Snca, Dpysl2, Syn1, Madd, Ap3b2, Rab3a, Cnih2, Lin7b, Btbd8, Snap91, Syndig1, Dnm1, Ap1s2, Trim46
GO:0050433	GO:0050433	regulation of catecholamine secretion	15/824	58/17568	0.258621	5.51389	7.63845	4.63541e-08	1.40182e-06	1.14813e-06	ENSRNOG00000001302/ENSRNOG00000001628/ENSRNOG00000006426/ENSRNOG00000008223/ENSRNOG00000008656/ENSRNOG00000010325/ENSRNOG00000012061/ENSRNOG00000013171/ENSRNOG00000017333/ENSRNOG00000017712/ENSRNOG00000019433/ENSRNOG00000020778/ENSRNOG00000026432/ENSRNOG00000052549/ENSRNOG00000061153	15	Adora2a, Pcp4, Syt1, Cnr1, Snca, Ptger3, Prkcb, Grm2, Syt4, Cartpt, Rab3a, Chrnb2, Syt7, Chga, Hrh3
GO:0050768	GO:0050768	negative regulation of neurogenesis	26/824	164/17568	0.158537	3.38006	6.79311	4.74732e-08	1.42609e-06	1.16801e-06	ENSRNOG00000000483/ENSRNOG00000001519/ENSRNOG00000001520/ENSRNOG00000002544/ENSRNOG00000003840/ENSRNOG00000006565/ENSRNOG00000006604/ENSRNOG00000006784/ENSRNOG00000007049/ENSRNOG00000008996/ENSRNOG00000010320/ENSRNOG00000010551/ENSRNOG00000017193/ENSRNOG00000017333/ENSRNOG00000017704/ENSRNOG00000018141/ENSRNOG00000021101/ENSRNOG00000021581/ENSRNOG00000023683/ENSRNOG00000030920/ENSRNOG00000042753/…	26	Syngap1, Dlx2, Dlx1, Kifap3, Slit2, Fstl4, Thy1, Sema4f, Bcl11a, Dpysl5, Efnb3, Lhx2, Lingo1, Syt4, Sema3f, Kiaa0319, Sema6c, Rapgef2, Nog, Rtn4r, Fgf13, Adcyap1, Mycn, Trim46, Ywhah, Gdi1
GO:0050805	GO:0050805	negative regulation of synaptic transmission	17/824	75/17568	0.226667	4.83262	7.37865	5.00016e-08	1.4921e-06	1.22207e-06	ENSRNOG00000000010/ENSRNOG00000000433/ENSRNOG00000000487/ENSRNOG00000001516/ENSRNOG00000001575/ENSRNOG00000002525/ENSRNOG00000005133/ENSRNOG00000006617/ENSRNOG00000011951/ENSRNOG00000013171/ENSRNOG00000015420/ENSRNOG00000027839/ENSRNOG00000042458/ENSRNOG00000045816/ENSRNOG00000050206/ENSRNOG00000052296/ENSRNOG00000057096	17	Cbln1, Prrt1, Grm4, Rapgef4, Grik1, Ptgs2, Mapt, Cntnap2, Plk2, Grm2, Stxbp1, Ptk2b, Stau2, Gria1, Shank2, Shank3, Gnai1
GO:0099509	GO:0099509	regulation of presynaptic cytosolic calcium ion concentration	11/824	30/17568	0.366667	7.81748	8.29043	5.44358e-08	1.6085e-06	1.3174e-06	ENSRNOG00000004560/ENSRNOG00000007456/ENSRNOG00000007666/ENSRNOG00000007957/ENSRNOG00000008223/ENSRNOG00000011160/ENSRNOG00000014149/ENSRNOG00000022893/ENSRNOG00000046449/ENSRNOG00000052707/ENSRNOG00000061304	11	Cacna1b, Calb1, Cacnb4, Tspoap1, Cnr1, Sv2b, Npy1r, Rimbp2, Npy, Cacna1a, Atp2b3
GO:0015844	GO:0015844	monoamine transport	20/824	103/17568	0.194175	4.13988	7.08974	5.46161e-08	1.6085e-06	1.3174e-06	ENSRNOG00000000257/ENSRNOG00000001130/ENSRNOG00000001302/ENSRNOG00000001628/ENSRNOG00000006426/ENSRNOG00000008001/ENSRNOG00000008223/ENSRNOG00000008570/ENSRNOG00000008656/ENSRNOG00000010325/ENSRNOG00000012061/ENSRNOG00000013171/ENSRNOG00000017333/ENSRNOG00000017712/ENSRNOG00000018808/ENSRNOG00000019433/ENSRNOG00000020778/ENSRNOG00000026432/ENSRNOG00000052549/ENSRNOG00000061153	20	Smpd3, Nos1, Adora2a, Pcp4, Syt1, Rab3b, Cnr1, Cadps, Snca, Ptger3, Prkcb, Grm2, Syt4, Cartpt, Vip, Rab3a, Chrnb2, Syt7, Chga, Hrh3
GO:0070050	GO:0070050	neuron cellular homeostasis	18/824	85/17568	0.211765	4.51491	7.20606	6.23916e-08	1.82556e-06	1.49518e-06	ENSRNOG00000000840/ENSRNOG00000000879/ENSRNOG00000004560/ENSRNOG00000006235/ENSRNOG00000007456/ENSRNOG00000007666/ENSRNOG00000007957/ENSRNOG00000008223/ENSRNOG00000011160/ENSRNOG00000011726/ENSRNOG00000014149/ENSRNOG00000016326/ENSRNOG00000020650/ENSRNOG00000022893/ENSRNOG00000030269/ENSRNOG00000046449/ENSRNOG00000052707/ENSRNOG00000061304	18	Atp6v1g2, Slc9a6, Cacna1b, Nell2, Calb1, Cacnb4, Tspoap1, Cnr1, Sv2b, Grin1, Npy1r, Cx3cl1, Slc17a7, Rimbp2, Atp2b2, Npy, Cacna1a, Atp2b3
GO:0032970	GO:0032970	regulation of actin filament-based process	45/824	404/17568	0.111386	2.3748	6.20158	6.8183e-08	1.98215e-06	1.62343e-06	ENSRNOG00000001130/ENSRNOG00000002139/ENSRNOG00000002773/ENSRNOG00000003603/ENSRNOG00000003840/ENSRNOG00000004841/ENSRNOG00000006003/ENSRNOG00000009001/ENSRNOG00000009450/ENSRNOG00000009570/ENSRNOG00000010325/ENSRNOG00000011589/ENSRNOG00000012273/ENSRNOG00000014170/ENSRNOG00000014476/ENSRNOG00000015380/ENSRNOG00000015603/ENSRNOG00000015903/ENSRNOG00000016326/ENSRNOG00000016623/ENSRNOG00000016653/…	45	Nos1, Cracd, Rgs4, Arhgap44, Slit2, Akap6, Ctnna2, Mtss1, Hcn4, Pdxp, Ptger3, Camk2d, Dmtn, Dbn1, Evl, Jup, Prkce, Add2, Cx3cl1, Tmeff2, Ngef, Stmn1, Actn2, Shank1, Coro1a, Shroom2, Carmil2, Carmil3, Fhod3, Ptk2b, Pak1, Epha3, Cdc42ep3, Tmsb15b2, Ccl27, Stau2, Rhof, Fgf13, Wasf1, Shank3, Met, Cyria, Sptbn4, Sptbn2, Rnd1
GO:0048284	GO:0048284	organelle fusion	26/824	168/17568	0.154762	3.29958	6.64373	7.83226e-08	2.26232e-06	1.85289e-06	ENSRNOG00000001368/ENSRNOG00000004560/ENSRNOG00000005850/ENSRNOG00000006037/ENSRNOG00000006426/ENSRNOG00000006989/ENSRNOG00000008052/ENSRNOG00000008656/ENSRNOG00000011000/ENSRNOG00000011156/ENSRNOG00000013030/ENSRNOG00000015420/ENSRNOG00000015670/ENSRNOG00000016103/ENSRNOG00000017333/ENSRNOG00000018217/ENSRNOG00000019193/ENSRNOG00000019317/ENSRNOG00000019318/ENSRNOG00000019430/ENSRNOG00000019433/…	26	Rph3a, Cacna1b, Gdap1, Snap25, Syt1, Vamp2, Atp13a2, Snca, Rims1, Clstn3, Pip4k2b, Stxbp1, Stx7, Nkd2, Syt4, Syt5, Stx1b, Cplx3, Syt3, Coro1a, Rab3a, Doc2a, Rimbp2, Syt7, Prrt2, Doc2b
GO:0090276	GO:0090276	regulation of peptide hormone secretion	35/824	275/17568	0.127273	2.7135	6.3533	7.94909e-08	2.28144e-06	1.86856e-06	ENSRNOG00000001130/ENSRNOG00000001313/ENSRNOG00000001516/ENSRNOG00000002793/ENSRNOG00000005345/ENSRNOG00000006037/ENSRNOG00000007104/ENSRNOG00000008223/ENSRNOG00000008697/ENSRNOG00000009719/ENSRNOG00000010325/ENSRNOG00000012061/ENSRNOG00000012183/ENSRNOG00000012568/ENSRNOG00000015603/ENSRNOG00000015860/ENSRNOG00000016999/ENSRNOG00000017712/ENSRNOG00000019180/ENSRNOG00000019482/ENSRNOG00000020021/…	35	Nos1, Gnaz, Rapgef4, Sstr2, Vsnl1, Snap25, Itpr1, Cnr1, Ccn3, C2cd2l, Ptger3, Prkcb, Glrx, Madd, Prkce, Gipr, Grp, Cartpt, Acsl4, Gnao1, Brsk2, Kcnj11, Slc9b2, Syt7, Npy, Fkbp1b, Adra2a, Sstr1, Ensa, Chrm3, Adcyap1, Slc25a22, Chga, Ppp3cb, Doc2b
GO:0099550	GO:0099550	trans-synaptic signaling, modulating synaptic transmission	10/824	25/17568	0.4	8.52816	8.35583	8.39222e-08	2.39338e-06	1.96024e-06	ENSRNOG00000000010/ENSRNOG00000005326/ENSRNOG00000008223/ENSRNOG00000009029/ENSRNOG00000010320/ENSRNOG00000012060/ENSRNOG00000012302/ENSRNOG00000013654/ENSRNOG00000017333/ENSRNOG00000029784	10	Cbln1, Cnrip1, Cnr1, Nptn, Efnb3, Gucy1b1, Gucy1a1, Cbln2, Syt4, Pak1
GO:0051648	GO:0051648	vesicle localization	29/824	203/17568	0.142857	3.04577	6.50355	8.57186e-08	2.42027e-06	1.98226e-06	ENSRNOG00000000257/ENSRNOG00000004353/ENSRNOG00000005299/ENSRNOG00000006037/ENSRNOG00000008052/ENSRNOG00000008157/ENSRNOG00000008570/ENSRNOG00000008656/ENSRNOG00000009625/ENSRNOG00000009700/ENSRNOG00000010365/ENSRNOG00000011000/ENSRNOG00000012568/ENSRNOG00000014104/ENSRNOG00000015420/ENSRNOG00000015480/ENSRNOG00000017333/ENSRNOG00000018452/ENSRNOG00000019249/ENSRNOG00000019433/ENSRNOG00000020247/…	29	Smpd3, Ppfia2, Kif5a, Snap25, Atp13a2, Syn2, Cadps, Snca, Dpysl2, Dync1i1, Syn1, Rims1, Madd, Myo5b, Stxbp1, Prkcz, Syt4, Unc13a, Ap3b2, Rab3a, Cnih2, Lin7b, Btbd8, Snap91, Syndig1, Dnm1, Ap1s2, Atp9a, Trim46
GO:0007189	GO:0007189	adenylate cyclase-activating G protein-coupled receptor signaling pathway	27/824	180/17568	0.15	3.19806	6.57557	8.59394e-08	2.42027e-06	1.98226e-06	ENSRNOG00000001130/ENSRNOG00000001302/ENSRNOG00000001516/ENSRNOG00000003031/ENSRNOG00000003999/ENSRNOG00000004641/ENSRNOG00000008223/ENSRNOG00000009079/ENSRNOG00000010325/ENSRNOG00000010545/ENSRNOG00000012045/ENSRNOG00000015860/ENSRNOG00000017568/ENSRNOG00000018808/ENSRNOG00000019560/ENSRNOG00000019738/ENSRNOG00000020828/ENSRNOG00000020851/ENSRNOG00000021581/ENSRNOG00000028733/ENSRNOG00000029134/…	27	Nos1, Adora2a, Rapgef4, Atp2b4, Adcy3, Sstr4, Cnr1, Prkar2b, Ptger3, Mrap2, Adgrb3, Gipr, Rit2, Vip, Pde2a, Gpr61, Pde4a, Aplp1, Rapgef2, Prkar1b, Adgrl1, Gpr12, Adra2a, Adcyap1, Chga, Ramp3, Adcy1
GO:0030073	GO:0030073	insulin secretion	34/824	264/17568	0.128788	2.74581	6.34027	9.11668e-08	2.55154e-06	2.08977e-06	ENSRNOG00000001130/ENSRNOG00000001313/ENSRNOG00000001516/ENSRNOG00000005003/ENSRNOG00000005345/ENSRNOG00000005609/ENSRNOG00000006037/ENSRNOG00000007104/ENSRNOG00000008223/ENSRNOG00000008697/ENSRNOG00000009719/ENSRNOG00000010325/ENSRNOG00000012061/ENSRNOG00000012183/ENSRNOG00000015603/ENSRNOG00000015860/ENSRNOG00000017712/ENSRNOG00000019180/ENSRNOG00000019317/ENSRNOG00000019433/ENSRNOG00000019482/…	34	Nos1, Gnaz, Rapgef4, Ptprn2, Vsnl1, Neurod1, Snap25, Itpr1, Cnr1, Ccn3, C2cd2l, Ptger3, Prkcb, Glrx, Prkce, Gipr, Cartpt, Acsl4, Cplx3, Rab3a, Gnao1, Brsk2, Kcnj11, Slc9b2, Syt7, Fkbp1b, Adra2a, Ensa, Chrm3, Adcyap1, Slc25a22, Chga, Ppp3cb, Doc2b
GO:0050769	GO:0050769	positive regulation of neurogenesis	39/824	329/17568	0.118541	2.52734	6.20384	1.00532e-07	2.79628e-06	2.29022e-06	ENSRNOG00000002227/ENSRNOG00000002364/ENSRNOG00000003104/ENSRNOG00000004013/ENSRNOG00000005133/ENSRNOG00000005284/ENSRNOG00000006410/ENSRNOG00000007049/ENSRNOG00000007324/ENSRNOG00000007970/ENSRNOG00000009029/ENSRNOG00000009209/ENSRNOG00000011199/ENSRNOG00000013072/ENSRNOG00000013213/ENSRNOG00000013658/ENSRNOG00000014104/ENSRNOG00000014170/ENSRNOG00000015616/ENSRNOG00000016326/ENSRNOG00000016728/…	39	Kit, Rnf112, Trpv2, Grip1, Mapt, Itpka, Akap5, Bcl11a, Plxna2, Plxnc1, Nptn, Slitrk1, Parp6, Plxna4, Epha4, Nefl, Myo5b, Dbn1, Rgs14, Cx3cl1, Tiam2, Dlg4, Nog, Snap91, Robo2, Pak1, Bex1, Stau2, Amigo1, Dcx, Foxg1, Islr2, Ache, Camk2b, Tbc1d24, Shank3, Met, Gdi1, L1cam
GO:0002791	GO:0002791	regulation of peptide secretion	35/824	280/17568	0.125	2.66505	6.23041	1.24523e-07	3.42134e-06	2.80216e-06	ENSRNOG00000001130/ENSRNOG00000001313/ENSRNOG00000001516/ENSRNOG00000002793/ENSRNOG00000005345/ENSRNOG00000006037/ENSRNOG00000007104/ENSRNOG00000008223/ENSRNOG00000008697/ENSRNOG00000009719/ENSRNOG00000010325/ENSRNOG00000012061/ENSRNOG00000012183/ENSRNOG00000012568/ENSRNOG00000015603/ENSRNOG00000015860/ENSRNOG00000016999/ENSRNOG00000017712/ENSRNOG00000019180/ENSRNOG00000019482/ENSRNOG00000020021/…	35	Nos1, Gnaz, Rapgef4, Sstr2, Vsnl1, Snap25, Itpr1, Cnr1, Ccn3, C2cd2l, Ptger3, Prkcb, Glrx, Madd, Prkce, Gipr, Grp, Cartpt, Acsl4, Gnao1, Brsk2, Kcnj11, Slc9b2, Syt7, Npy, Fkbp1b, Adra2a, Sstr1, Ensa, Chrm3, Adcyap1, Slc25a22, Chga, Ppp3cb, Doc2b
GO:0090087	GO:0090087	regulation of peptide transport	35/824	280/17568	0.125	2.66505	6.23041	1.24523e-07	3.42134e-06	2.80216e-06	ENSRNOG00000001130/ENSRNOG00000001313/ENSRNOG00000001516/ENSRNOG00000002793/ENSRNOG00000005345/ENSRNOG00000006037/ENSRNOG00000007104/ENSRNOG00000008223/ENSRNOG00000008697/ENSRNOG00000009719/ENSRNOG00000010325/ENSRNOG00000012061/ENSRNOG00000012183/ENSRNOG00000012568/ENSRNOG00000015603/ENSRNOG00000015860/ENSRNOG00000016999/ENSRNOG00000017712/ENSRNOG00000019180/ENSRNOG00000019482/ENSRNOG00000020021/…	35	Nos1, Gnaz, Rapgef4, Sstr2, Vsnl1, Snap25, Itpr1, Cnr1, Ccn3, C2cd2l, Ptger3, Prkcb, Glrx, Madd, Prkce, Gipr, Grp, Cartpt, Acsl4, Gnao1, Brsk2, Kcnj11, Slc9b2, Syt7, Npy, Fkbp1b, Adra2a, Sstr1, Ensa, Chrm3, Adcyap1, Slc25a22, Chga, Ppp3cb, Doc2b
GO:0070588	GO:0070588	calcium ion transmembrane transport	41/824	359/17568	0.114206	2.43492	6.09368	1.32767e-07	3.62575e-06	2.96958e-06	ENSRNOG00000001427/ENSRNOG00000002934/ENSRNOG00000003031/ENSRNOG00000003104/ENSRNOG00000004518/ENSRNOG00000004560/ENSRNOG00000004841/ENSRNOG00000005662/ENSRNOG00000006410/ENSRNOG00000006604/ENSRNOG00000006979/ENSRNOG00000007104/ENSRNOG00000007666/ENSRNOG00000007957/ENSRNOG00000008656/ENSRNOG00000010325/ENSRNOG00000010731/ENSRNOG00000011589/ENSRNOG00000011646/ENSRNOG00000011726/ENSRNOG00000012362/…	41	Orai2, Atp1b1, Atp2b4, Trpv2, Cacnb1, Cacna1b, Akap6, Grm7, Akap5, Thy1, Hpca, Itpr1, Cacnb4, Tspoap1, Snca, Ptger3, Gpm6a, Camk2d, Rem2, Grin1, Cacng3, Micu3, Plch2, Prkce, Trpc3, Cx3cl1, Coro1a, Grin2d, Cbarp, Ptk2b, Ntsr1, Atp2b2, Cacna2d3, Nalf2, Fkbp1b, Adra2a, Cacna1a, Cacnb3, Cacna1i, Cacna1g, Atp2b3
GO:0014051	GO:0014051	gamma-aminobutyric acid secretion	9/824	21/17568	0.428571	9.13731	8.27698	1.85804e-07	5.04357e-06	4.13081e-06	ENSRNOG00000000487/ENSRNOG00000001575/ENSRNOG00000007666/ENSRNOG00000014928/ENSRNOG00000021182/ENSRNOG00000028708/ENSRNOG00000029784/ENSRNOG00000052707/ENSRNOG00000061153	9	Grm4, Grik1, Cacnb4, Apba1, Sv2a, Ntsr1, Pak1, Cacna1a, Hrh3
GO:0048488	GO:0048488	synaptic vesicle endocytosis	18/824	91/17568	0.197802	4.21722	6.82576	1.87409e-07	5.05668e-06	4.14154e-06	ENSRNOG00000001557/ENSRNOG00000006761/ENSRNOG00000006989/ENSRNOG00000008656/ENSRNOG00000018039/ENSRNOG00000019249/ENSRNOG00000020577/ENSRNOG00000020650/ENSRNOG00000023446/ENSRNOG00000023861/ENSRNOG00000026432/ENSRNOG00000033835/ENSRNOG00000052204/ENSRNOG00000052887/ENSRNOG00000054603/ENSRNOG00000054782/ENSRNOG00000059510/ENSRNOG00000059720	18	Cxadr, Sh3gl2, Vamp2, Snca, Sncb, Ap3b2, Pip5k1c, Slc17a7, Btbd8, Snap91, Syt7, Dnm1, Tbc1d24, Dnajc6, Pacsin1, Ppp3cb, Amph, Syp
GO:0051924	GO:0051924	regulation of calcium ion transport	36/824	298/17568	0.120805	2.57562	6.08549	1.94771e-07	5.22403e-06	4.27861e-06	ENSRNOG00000001130/ENSRNOG00000001302/ENSRNOG00000002525/ENSRNOG00000002773/ENSRNOG00000002934/ENSRNOG00000003104/ENSRNOG00000004518/ENSRNOG00000004560/ENSRNOG00000004841/ENSRNOG00000005108/ENSRNOG00000006410/ENSRNOG00000006604/ENSRNOG00000006979/ENSRNOG00000007104/ENSRNOG00000007666/ENSRNOG00000008656/ENSRNOG00000010325/ENSRNOG00000011589/ENSRNOG00000011646/ENSRNOG00000011726/ENSRNOG00000015603/…	36	Nos1, Adora2a, Ptgs2, Rgs4, Atp1b1, Trpv2, Cacnb1, Cacna1b, Akap6, Wfs1, Akap5, Thy1, Hpca, Itpr1, Cacnb4, Snca, Ptger3, Camk2d, Rem2, Grin1, Prkce, Trpc3, Cx3cl1, Pdgfb, Camk2a, Coro1a, Gnao1, Cbarp, Ptk2b, Ntsr1, Atp2b2, Fkbp1b, Adra2a, Cacna1a, Cacnb3, Cacna1g
GO:0051899	GO:0051899	membrane depolarization	20/824	111/17568	0.18018	3.84151	6.66207	1.99012e-07	5.30619e-06	4.34591e-06	ENSRNOG00000001302/ENSRNOG00000001575/ENSRNOG00000005206/ENSRNOG00000008831/ENSRNOG00000009450/ENSRNOG00000009872/ENSRNOG00000011589/ENSRNOG00000014290/ENSRNOG00000015480/ENSRNOG00000019321/ENSRNOG00000020263/ENSRNOG00000020444/ENSRNOG00000020778/ENSRNOG00000028708/ENSRNOG00000052707/ENSRNOG00000053288/ENSRNOG00000055471/ENSRNOG00000057221/ENSRNOG00000060407/ENSRNOG00000060528	20	Adora2a, Grik1, Kcnq3, Hcn2, Hcn4, Kcnh2, Camk2d, Grm1, Prkcz, Cck, Atp1a3, Hcn3, Chrnb2, Ntsr1, Cacna1a, Ank3, Ywhah, Scn3b, Cacna1i, Cacna1g
GO:0051965	GO:0051965	positive regulation of synapse assembly	17/824	82/17568	0.207317	4.42008	6.88622	2.00531e-07	5.31526e-06	4.35333e-06	ENSRNOG00000000010/ENSRNOG00000003840/ENSRNOG00000005634/ENSRNOG00000006093/ENSRNOG00000006368/ENSRNOG00000007508/ENSRNOG00000009209/ENSRNOG00000011156/ENSRNOG00000012045/ENSRNOG00000013654/ENSRNOG00000016204/ENSRNOG00000018526/ENSRNOG00000021938/ENSRNOG00000029134/ENSRNOG00000031536/ENSRNOG00000042458/ENSRNOG00000045665	17	Cbln1, Slit2, Lingo2, LRRTM1, Lrrn3, Lrtm2, Slitrk1, Clstn3, Adgrb3, Cbln2, Lrrc24, Dlg4, Lrrtm4, Adgrl1, Syndig1, Stau2, Amigo1
GO:0099633	GO:0099633	protein localization to postsynaptic specialization membrane	14/824	56/17568	0.25	5.3301	7.19957	2.06268e-07	5.39571e-06	4.41922e-06	ENSRNOG00000001516/ENSRNOG00000009862/ENSRNOG00000012362/ENSRNOG00000014048/ENSRNOG00000014758/ENSRNOG00000015480/ENSRNOG00000016156/ENSRNOG00000016245/ENSRNOG00000016724/ENSRNOG00000018526/ENSRNOG00000018712/ENSRNOG00000020519/ENSRNOG00000022635/ENSRNOG00000057096	14	Rapgef4, Olfm1, Cacng3, Cyld, Lgi1, Prkcz, Nptxr, Neto2, Epb41l3, Dlg4, Camk2a, Olfm2, Dlg2, Gnai1
GO:0099645	GO:0099645	neurotransmitter receptor localization to postsynaptic specialization membrane	14/824	56/17568	0.25	5.3301	7.19957	2.06268e-07	5.39571e-06	4.41922e-06	ENSRNOG00000001516/ENSRNOG00000009862/ENSRNOG00000012362/ENSRNOG00000014048/ENSRNOG00000014758/ENSRNOG00000015480/ENSRNOG00000016156/ENSRNOG00000016245/ENSRNOG00000016724/ENSRNOG00000018526/ENSRNOG00000018712/ENSRNOG00000020519/ENSRNOG00000022635/ENSRNOG00000057096	14	Rapgef4, Olfm1, Cacng3, Cyld, Lgi1, Prkcz, Nptxr, Neto2, Epb41l3, Dlg4, Camk2a, Olfm2, Dlg2, Gnai1
GO:0045161	GO:0045161	neuronal ion channel clustering	8/824	16/17568	0.5	10.6602	8.57562	2.08356e-07	5.39571e-06	4.41922e-06	ENSRNOG00000006410/ENSRNOG00000006617/ENSRNOG00000009033/ENSRNOG00000018018/ENSRNOG00000018526/ENSRNOG00000022635/ENSRNOG00000053288/ENSRNOG00000055371	8	Akap5, Cntnap2, Cntn2, Kcnip2, Dlg4, Dlg2, Ank3, Sptbn4
GO:0098814	GO:0098814	spontaneous synaptic transmission	8/824	16/17568	0.5	10.6602	8.57562	2.08356e-07	5.39571e-06	4.41922e-06	ENSRNOG00000001368/ENSRNOG00000005700/ENSRNOG00000006426/ENSRNOG00000011000/ENSRNOG00000013654/ENSRNOG00000019193/ENSRNOG00000019920/ENSRNOG00000060054	8	Rph3a, Nsg1, Syt1, Rims1, Cbln2, Stx1b, Doc2a, Doc2b
GO:0099637	GO:0099637	neurotransmitter receptor transport	12/824	41/17568	0.292683	6.24011	7.45181	2.34937e-07	6.04929e-06	4.95452e-06	ENSRNOG00000002079/ENSRNOG00000003603/ENSRNOG00000004013/ENSRNOG00000005700/ENSRNOG00000006037/ENSRNOG00000006410/ENSRNOG00000006989/ENSRNOG00000009726/ENSRNOG00000012362/ENSRNOG00000014104/ENSRNOG00000018712/ENSRNOG00000019193	12	Mapk10, Arhgap44, Grip1, Nsg1, Snap25, Akap5, Vamp2, Grip2, Cacng3, Myo5b, Camk2a, Stx1b
GO:0033555	GO:0033555	multicellular organismal response to stress	22/824	133/17568	0.165414	3.52668	6.48856	2.37249e-07	6.05028e-06	4.95533e-06	ENSRNOG00000001130/ENSRNOG00000001575/ENSRNOG00000002753/ENSRNOG00000004560/ENSRNOG00000005662/ENSRNOG00000006617/ENSRNOG00000010803/ENSRNOG00000013408/ENSRNOG00000013742/ENSRNOG00000016999/ENSRNOG00000018141/ENSRNOG00000018338/ENSRNOG00000019321/ENSRNOG00000020263/ENSRNOG00000028417/ENSRNOG00000028733/ENSRNOG00000045816/ENSRNOG00000047545/ENSRNOG00000049882/ENSRNOG00000052296/ENSRNOG00000052707/…	22	Nos1, Grik1, Adam11, Cacna1b, Grm7, Cntnap2, Gabra5, Npas2, Large1, Grp, Kiaa0319, Vwa1, Cck, Atp1a3, Neurod2, Prkar1b, Gria1, Adra2a, Adcyap1, Shank3, Cacna1a, Prkcg
GO:1903307	GO:1903307	positive regulation of regulated secretory pathway	15/824	65/17568	0.230769	4.92009	7.02391	2.37661e-07	6.05028e-06	4.95533e-06	ENSRNOG00000001368/ENSRNOG00000006426/ENSRNOG00000007364/ENSRNOG00000008570/ENSRNOG00000011582/ENSRNOG00000015420/ENSRNOG00000017333/ENSRNOG00000018854/ENSRNOG00000019433/ENSRNOG00000019920/ENSRNOG00000026432/ENSRNOG00000037793/ENSRNOG00000060054/ENSRNOG00000060407/ENSRNOG00000060528	15	Rph3a, Syt1, Rab15, Cadps, Rab3d, Stxbp1, Syt4, Nppc, Rab3a, Doc2a, Syt7, Cdk5r2, Doc2b, Cacna1i, Cacna1g
GO:1903531	GO:1903531	negative regulation of secretion by cell	28/824	202/17568	0.138614	2.9553	6.20044	2.70705e-07	6.83489e-06	5.59795e-06	ENSRNOG00000001130/ENSRNOG00000001313/ENSRNOG00000002141/ENSRNOG00000002793/ENSRNOG00000005345/ENSRNOG00000005662/ENSRNOG00000008223/ENSRNOG00000008656/ENSRNOG00000008697/ENSRNOG00000010325/ENSRNOG00000011475/ENSRNOG00000012568/ENSRNOG00000014149/ENSRNOG00000017333/ENSRNOG00000017712/ENSRNOG00000019180/ENSRNOG00000019482/ENSRNOG00000020097/ENSRNOG00000021128/ENSRNOG00000024349/ENSRNOG00000046449/…	28	Nos1, Gnaz, Cd200, Sstr2, Vsnl1, Grm7, Cnr1, Snca, Ccn3, Ptger3, Srcin1, Madd, Npy1r, Syt4, Cartpt, Acsl4, Gnao1, Inha, Kcnj11, Cbarp, Npy, Fkbp1b, Adra2a, Sstr1, Atp9a, Chga, Abr, Hrh3
GO:0048675	GO:0048675	axon extension	22/824	134/17568	0.164179	3.50036	6.44525	2.71515e-07	6.83489e-06	5.59795e-06	ENSRNOG00000000879/ENSRNOG00000003104/ENSRNOG00000003840/ENSRNOG00000005133/ENSRNOG00000006784/ENSRNOG00000007377/ENSRNOG00000009625/ENSRNOG00000009862/ENSRNOG00000010551/ENSRNOG00000013072/ENSRNOG00000014104/ENSRNOG00000014170/ENSRNOG00000017704/ENSRNOG00000018141/ENSRNOG00000021101/ENSRNOG00000029784/ENSRNOG00000030920/ENSRNOG00000047712/ENSRNOG00000050714/ENSRNOG00000055433/ENSRNOG00000056870/…	22	Slc9a6, Trpv2, Slit2, Mapt, Sema4f, Slit3, Dpysl2, Olfm1, Lhx2, Plxna4, Myo5b, Dbn1, Sema3f, Kiaa0319, Sema6c, Pak1, Rtn4r, Dcx, Islr2, Trim46, Gdi1, L1cam
GO:0019722	GO:0019722	calcium-mediated signaling	31/824	239/17568	0.129707	2.76541	6.09592	2.86009e-07	7.15977e-06	5.86403e-06	ENSRNOG00000001575/ENSRNOG00000001628/ENSRNOG00000002934/ENSRNOG00000003031/ENSRNOG00000004155/ENSRNOG00000004841/ENSRNOG00000005133/ENSRNOG00000005345/ENSRNOG00000006410/ENSRNOG00000006470/ENSRNOG00000006979/ENSRNOG00000007104/ENSRNOG00000007821/ENSRNOG00000010350/ENSRNOG00000011589/ENSRNOG00000011726/ENSRNOG00000014290/ENSRNOG00000014371/ENSRNOG00000015084/ENSRNOG00000017568/ENSRNOG00000020263/…	31	Grik1, Pcp4, Atp1b1, Atp2b4, Samd14, Akap6, Mapt, Vsnl1, Akap5, Camk1g, Hpca, Itpr1, Dyrk2, Rcan2, Camk2d, Grin1, Grm1, Cdh13, Necab2, Rit2, Atp1a3, Grin2d, Kcnj11, Negr1, Neurod2, Gria1, Fkbp1b, Chrm3, Ramp3, Ppp3cb, L1cam
GO:0098877	GO:0098877	neurotransmitter receptor transport to plasma membrane	10/824	28/17568	0.357143	7.61442	7.77032	2.96301e-07	7.3359e-06	6.00829e-06	ENSRNOG00000002079/ENSRNOG00000003603/ENSRNOG00000004013/ENSRNOG00000005700/ENSRNOG00000006037/ENSRNOG00000006989/ENSRNOG00000009726/ENSRNOG00000014104/ENSRNOG00000018712/ENSRNOG00000019193	10	Mapk10, Arhgap44, Grip1, Nsg1, Snap25, Vamp2, Grip2, Myo5b, Camk2a, Stx1b
GO:1904862	GO:1904862	inhibitory synapse assembly	10/824	28/17568	0.357143	7.61442	7.77032	2.96301e-07	7.3359e-06	6.00829e-06	ENSRNOG00000000010/ENSRNOG00000000536/ENSRNOG00000003241/ENSRNOG00000003512/ENSRNOG00000006617/ENSRNOG00000010803/ENSRNOG00000011156/ENSRNOG00000042753/ENSRNOG00000056558/ENSRNOG00000060599	10	Cbln1, Mdga1, Gabrg2, Gabra1, Cntnap2, Gabra5, Clstn3, Fgf13, Gabra3, Gabrb3
GO:0050905	GO:0050905	neuromuscular process	29/824	215/17568	0.134884	2.87577	6.13896	2.99836e-07	7.35818e-06	6.02653e-06	ENSRNOG00000000012/ENSRNOG00000001227/ENSRNOG00000001302/ENSRNOG00000002258/ENSRNOG00000002343/ENSRNOG00000006003/ENSRNOG00000006617/ENSRNOG00000007104/ENSRNOG00000008053/ENSRNOG00000011726/ENSRNOG00000013658/ENSRNOG00000013742/ENSRNOG00000013938/ENSRNOG00000014170/ENSRNOG00000016983/ENSRNOG00000018526/ENSRNOG00000018651/ENSRNOG00000019207/ENSRNOG00000020263/ENSRNOG00000021063/ENSRNOG00000026953/…	29	Tcf15, Adarb1, Adora2a, Tmem150c, Uchl1, Ctnna2, Cntnap2, Itpr1, Atp8a2, Grin1, Nefl, Large1, Tshz3, Dbn1, Myh7, Dlg4, Agtpbp1, Shank1, Atp1a3, Grin2d, Gpr88, Prrt2, Atp2b2, Ap1s2, Camk2b, Shank3, Cacna1a, Sptbn4, Abr
GO:1904375	GO:1904375	regulation of protein localization to cell periphery	25/824	168/17568	0.14881	3.17268	6.27708	3.00467e-07	7.35818e-06	6.02653e-06	ENSRNOG00000001516/ENSRNOG00000002595/ENSRNOG00000003031/ENSRNOG00000003603/ENSRNOG00000004013/ENSRNOG00000004276/ENSRNOG00000006410/ENSRNOG00000008656/ENSRNOG00000009783/ENSRNOG00000009862/ENSRNOG00000010545/ENSRNOG00000011589/ENSRNOG00000014048/ENSRNOG00000014104/ENSRNOG00000015480/ENSRNOG00000015670/ENSRNOG00000016103/ENSRNOG00000016245/ENSRNOG00000016724/ENSRNOG00000018712/ENSRNOG00000021128/…	25	Rapgef4, Dpp10, Atp2b4, Arhgap44, Grip1, Itga3, Akap5, Snca, Camk2g, Olfm1, Mrap2, Camk2d, Cyld, Myo5b, Prkcz, Stx7, Nkd2, Neto2, Epb41l3, Camk2a, Kcnj11, Epha3, Camk2b, Ramp3, Gnai1
GO:0031623	GO:0031623	receptor internalization	25/824	169/17568	0.147929	3.1539	6.24152	3.37263e-07	8.21463e-06	6.72799e-06	ENSRNOG00000003905/ENSRNOG00000004753/ENSRNOG00000006037/ENSRNOG00000006093/ENSRNOG00000006410/ENSRNOG00000006761/ENSRNOG00000006979/ENSRNOG00000008656/ENSRNOG00000009033/ENSRNOG00000010325/ENSRNOG00000011751/ENSRNOG00000011951/ENSRNOG00000012362/ENSRNOG00000013981/ENSRNOG00000014742/ENSRNOG00000015084/ENSRNOG00000018337/ENSRNOG00000018526/ENSRNOG00000020577/ENSRNOG00000028247/ENSRNOG00000033835/…	25	Nsf, Napb, Snap25, LRRTM1, Akap5, Sh3gl2, Hpca, Snca, Cntn2, Ptger3, Ncdn, Plk2, Cacng3, Ptpn5, Ankrd13b, Necab2, Caly, Dlg4, Pip5k1c, Ankrd13d, Dnm1, Gria1, Ache, Ramp3, Pacsin1
GO:0051650	GO:0051650	establishment of vesicle localization	26/824	181/17568	0.143646	3.0626	6.18763	3.55298e-07	8.60737e-06	7.04965e-06	ENSRNOG00000000257/ENSRNOG00000004353/ENSRNOG00000005299/ENSRNOG00000006037/ENSRNOG00000008052/ENSRNOG00000008570/ENSRNOG00000008656/ENSRNOG00000009625/ENSRNOG00000009700/ENSRNOG00000011000/ENSRNOG00000012568/ENSRNOG00000014104/ENSRNOG00000015420/ENSRNOG00000015480/ENSRNOG00000017333/ENSRNOG00000018452/ENSRNOG00000019249/ENSRNOG00000019433/ENSRNOG00000020247/ENSRNOG00000020746/ENSRNOG00000023446/…	26	Smpd3, Ppfia2, Kif5a, Snap25, Atp13a2, Cadps, Snca, Dpysl2, Dync1i1, Rims1, Madd, Myo5b, Stxbp1, Prkcz, Syt4, Unc13a, Ap3b2, Rab3a, Cnih2, Lin7b, Btbd8, Snap91, Dnm1, Ap1s2, Atp9a, Trim46
GO:2000300	GO:2000300	regulation of synaptic vesicle exocytosis	15/824	67/17568	0.223881	4.77322	6.86438	3.6302e-07	8.74741e-06	7.16435e-06	ENSRNOG00000004353/ENSRNOG00000006426/ENSRNOG00000007666/ENSRNOG00000010365/ENSRNOG00000011000/ENSRNOG00000011160/ENSRNOG00000011171/ENSRNOG00000012061/ENSRNOG00000013351/ENSRNOG00000014149/ENSRNOG00000017333/ENSRNOG00000018217/ENSRNOG00000019433/ENSRNOG00000046449/ENSRNOG00000054371	15	Ppfia2, Syt1, Cacnb4, Syn1, Rims1, Sv2b, Rims3, Prkcb, Stxbp5, Npy1r, Syt4, Syt5, Rab3a, Npy, Prkcg
GO:0051968	GO:0051968	positive regulation of synaptic transmission, glutamatergic	12/824	43/17568	0.27907	5.94988	7.20912	4.18366e-07	9.97439e-06	8.16927e-06	ENSRNOG00000001302/ENSRNOG00000002525/ENSRNOG00000006957/ENSRNOG00000011726/ENSRNOG00000012362/ENSRNOG00000013938/ENSRNOG00000015420/ENSRNOG00000021063/ENSRNOG00000027839/ENSRNOG00000049882/ENSRNOG00000050206/ENSRNOG00000052296	12	Adora2a, Ptgs2, Gria4, Grin1, Cacng3, Tshz3, Stxbp1, Grin2d, Ptk2b, Adcyap1, Shank2, Shank3
GO:1902683	GO:1902683	regulation of receptor localization to synapse	12/824	43/17568	0.27907	5.94988	7.20912	4.18366e-07	9.97439e-06	8.16927e-06	ENSRNOG00000001516/ENSRNOG00000003603/ENSRNOG00000009029/ENSRNOG00000009862/ENSRNOG00000014048/ENSRNOG00000014170/ENSRNOG00000015480/ENSRNOG00000015670/ENSRNOG00000016245/ENSRNOG00000016724/ENSRNOG00000018712/ENSRNOG00000020247	12	Rapgef4, Arhgap44, Nptn, Olfm1, Cyld, Dbn1, Prkcz, Stx7, Neto2, Epb41l3, Camk2a, Cnih2
GO:0015812	GO:0015812	gamma-aminobutyric acid transport	10/824	29/17568	0.344828	7.35186	7.59417	4.33304e-07	1.02761e-05	8.41642e-06	ENSRNOG00000000487/ENSRNOG00000001575/ENSRNOG00000007666/ENSRNOG00000014928/ENSRNOG00000015393/ENSRNOG00000021182/ENSRNOG00000028708/ENSRNOG00000029784/ENSRNOG00000052707/ENSRNOG00000061153	10	Grm4, Grik1, Cacnb4, Apba1, Slc32a1, Sv2a, Ntsr1, Pak1, Cacna1a, Hrh3
GO:0048489	GO:0048489	synaptic vesicle transport	13/824	51/17568	0.254902	5.43461	7.03547	4.39713e-07	1.03736e-05	8.4962e-06	ENSRNOG00000005299/ENSRNOG00000008656/ENSRNOG00000009625/ENSRNOG00000012568/ENSRNOG00000019249/ENSRNOG00000019433/ENSRNOG00000020247/ENSRNOG00000020746/ENSRNOG00000023446/ENSRNOG00000023861/ENSRNOG00000033835/ENSRNOG00000038686/ENSRNOG00000055433	13	Kif5a, Snca, Dpysl2, Madd, Ap3b2, Rab3a, Cnih2, Lin7b, Btbd8, Snap91, Dnm1, Ap1s2, Trim46
GO:0097106	GO:0097106	postsynaptic density organization	15/824	68/17568	0.220588	4.70303	6.78696	4.45792e-07	1.04622e-05	8.56878e-06	ENSRNOG00000000010/ENSRNOG00000000483/ENSRNOG00000004353/ENSRNOG00000006093/ENSRNOG00000006617/ENSRNOG00000014170/ENSRNOG00000016196/ENSRNOG00000018526/ENSRNOG00000019207/ENSRNOG00000019435/ENSRNOG00000019869/ENSRNOG00000022635/ENSRNOG00000027839/ENSRNOG00000050206/ENSRNOG00000052296	15	Cbln1, Syngap1, Ppfia2, LRRTM1, Cntnap2, Dbn1, Dlgap1, Dlg4, Shank1, Psd, Lrfn1, Dlg2, Ptk2b, Shank2, Shank3
GO:0043271	GO:0043271	negative regulation of monoatomic ion transport	24/824	161/17568	0.149068	3.17819	6.15929	5.00081e-07	1.16755e-05	9.5625e-06	ENSRNOG00000001130/ENSRNOG00000002525/ENSRNOG00000002773/ENSRNOG00000004013/ENSRNOG00000006410/ENSRNOG00000008223/ENSRNOG00000009872/ENSRNOG00000010325/ENSRNOG00000011589/ENSRNOG00000011646/ENSRNOG00000015603/ENSRNOG00000016999/ENSRNOG00000017833/ENSRNOG00000018808/ENSRNOG00000019482/ENSRNOG00000024349/ENSRNOG00000027839/ENSRNOG00000028708/ENSRNOG00000047143/ENSRNOG00000047545/ENSRNOG00000049882/…	24	Nos1, Ptgs2, Rgs4, Grip1, Akap5, Cnr1, Kcnh2, Ptger3, Camk2d, Rem2, Prkce, Grp, Actn2, Vip, Gnao1, Cbarp, Ptk2b, Ntsr1, Fkbp1b, Adra2a, Adcyap1, Ank3, Cacnb3, Hrh3
GO:0042886	GO:0042886	amide transport	43/824	405/17568	0.106173	2.26365	5.70741	5.04942e-07	1.17282e-05	9.60567e-06	ENSRNOG00000000257/ENSRNOG00000001082/ENSRNOG00000001130/ENSRNOG00000001313/ENSRNOG00000001516/ENSRNOG00000002793/ENSRNOG00000002832/ENSRNOG00000005003/ENSRNOG00000005345/ENSRNOG00000005609/ENSRNOG00000006037/ENSRNOG00000007104/ENSRNOG00000008223/ENSRNOG00000008697/ENSRNOG00000009719/ENSRNOG00000010325/ENSRNOG00000012061/ENSRNOG00000012183/ENSRNOG00000012568/ENSRNOG00000015603/ENSRNOG00000015860/…	43	Smpd3, Abcb9, Nos1, Gnaz, Rapgef4, Sstr2, Slc16a2, Ptprn2, Vsnl1, Neurod1, Snap25, Itpr1, Cnr1, Ccn3, C2cd2l, Ptger3, Prkcb, Glrx, Madd, Prkce, Gipr, Grp, Cartpt, Vip, Acsl4, Cplx3, Rab3a, Gnao1, Brsk2, Kcnj11, Slc9b2, Syt7, Npy, Fkbp1b, Adra2a, Sstr1, Ensa, Chrm3, Adcyap1, Slc25a22, Chga, Ppp3cb, Doc2b
GO:0050771	GO:0050771	negative regulation of axonogenesis	14/824	60/17568	0.233333	4.97476	6.84149	5.17555e-07	1.19595e-05	9.79513e-06	ENSRNOG00000000483/ENSRNOG00000003840/ENSRNOG00000006565/ENSRNOG00000006604/ENSRNOG00000006784/ENSRNOG00000007049/ENSRNOG00000010320/ENSRNOG00000017704/ENSRNOG00000018141/ENSRNOG00000021101/ENSRNOG00000030920/ENSRNOG00000042753/ENSRNOG00000055433/ENSRNOG00000056870	14	Syngap1, Slit2, Fstl4, Thy1, Sema4f, Bcl11a, Efnb3, Sema3f, Kiaa0319, Sema6c, Rtn4r, Fgf13, Trim46, Gdi1
GO:0052652	GO:0052652	cyclic purine nucleotide metabolic process	12/824	44/17568	0.272727	5.81465	7.09345	5.50874e-07	1.26645e-05	1.03725e-05	ENSRNOG00000003999/ENSRNOG00000007666/ENSRNOG00000010325/ENSRNOG00000012060/ENSRNOG00000012302/ENSRNOG00000018854/ENSRNOG00000019560/ENSRNOG00000020828/ENSRNOG00000030269/ENSRNOG00000054212/ENSRNOG00000059479/ENSRNOG00000061153	12	Adcy3, Cacnb4, Ptger3, Gucy1b1, Gucy1a1, Nppc, Pde2a, Pde4a, Atp2b2, Pde1a, Adcy1, Hrh3
GO:0006835	GO:0006835	dicarboxylic acid transport	20/824	118/17568	0.169492	3.61363	6.31931	5.56189e-07	1.27218e-05	1.04194e-05	ENSRNOG00000001302/ENSRNOG00000001575/ENSRNOG00000002653/ENSRNOG00000005662/ENSRNOG00000007509/ENSRNOG00000008656/ENSRNOG00000009625/ENSRNOG00000013171/ENSRNOG00000014290/ENSRNOG00000014928/ENSRNOG00000015420/ENSRNOG00000016147/ENSRNOG00000017333/ENSRNOG00000019321/ENSRNOG00000019937/ENSRNOG00000020650/ENSRNOG00000028708/ENSRNOG00000029784/ENSRNOG00000049944/ENSRNOG00000061153	20	Adora2a, Grik1, Kcnk2, Grm7, Slc1a6, Snca, Dpysl2, Grm2, Grm1, Apba1, Stxbp1, Slc17a6, Syt4, Cck, Kcnk1, Slc17a7, Ntsr1, Pak1, Slc25a22, Hrh3
GO:0032253	GO:0032253	dense core granule localization	10/824	30/17568	0.333333	7.1068	7.4262	6.22738e-07	1.4172e-05	1.16072e-05	ENSRNOG00000004353/ENSRNOG00000005299/ENSRNOG00000006037/ENSRNOG00000008570/ENSRNOG00000011000/ENSRNOG00000015420/ENSRNOG00000017333/ENSRNOG00000018452/ENSRNOG00000019433/ENSRNOG00000055433	10	Ppfia2, Kif5a, Snap25, Cadps, Rims1, Stxbp1, Syt4, Unc13a, Rab3a, Trim46
GO:0051955	GO:0051955	regulation of amino acid transport	14/824	61/17568	0.229508	4.8932	6.75692	6.43022e-07	1.45601e-05	1.19251e-05	ENSRNOG00000001302/ENSRNOG00000001575/ENSRNOG00000002773/ENSRNOG00000005662/ENSRNOG00000008656/ENSRNOG00000009625/ENSRNOG00000013171/ENSRNOG00000014290/ENSRNOG00000015420/ENSRNOG00000017333/ENSRNOG00000019321/ENSRNOG00000021182/ENSRNOG00000028708/ENSRNOG00000061153	14	Adora2a, Grik1, Rgs4, Grm7, Snca, Dpysl2, Grm2, Grm1, Stxbp1, Syt4, Cck, Sv2a, Ntsr1, Hrh3
GO:0050796	GO:0050796	regulation of insulin secretion	29/824	223/17568	0.130045	2.77261	5.90963	6.51696e-07	1.46827e-05	1.20255e-05	ENSRNOG00000001130/ENSRNOG00000001313/ENSRNOG00000001516/ENSRNOG00000005345/ENSRNOG00000006037/ENSRNOG00000007104/ENSRNOG00000008223/ENSRNOG00000008697/ENSRNOG00000009719/ENSRNOG00000010325/ENSRNOG00000012061/ENSRNOG00000012183/ENSRNOG00000015603/ENSRNOG00000015860/ENSRNOG00000017712/ENSRNOG00000019180/ENSRNOG00000019482/ENSRNOG00000020021/ENSRNOG00000021128/ENSRNOG00000023404/ENSRNOG00000026432/…	29	Nos1, Gnaz, Rapgef4, Vsnl1, Snap25, Itpr1, Cnr1, Ccn3, C2cd2l, Ptger3, Prkcb, Glrx, Prkce, Gipr, Cartpt, Acsl4, Gnao1, Brsk2, Kcnj11, Slc9b2, Syt7, Fkbp1b, Adra2a, Ensa, Chrm3, Slc25a22, Chga, Ppp3cb, Doc2b
GO:0048278	GO:0048278	vesicle docking	13/824	53/17568	0.245283	5.22953	6.84081	7.12105e-07	1.59639e-05	1.30748e-05	ENSRNOG00000006426/ENSRNOG00000006989/ENSRNOG00000011000/ENSRNOG00000011171/ENSRNOG00000012482/ENSRNOG00000015420/ENSRNOG00000015670/ENSRNOG00000018452/ENSRNOG00000018712/ENSRNOG00000019193/ENSRNOG00000019482/ENSRNOG00000020731/ENSRNOG00000058842	13	Syt1, Vamp2, Rims1, Rims3, Ndrg4, Stxbp1, Stx7, Unc13a, Camk2a, Stx1b, Gnao1, Ppfia3, Sptbn2
GO:0009187	GO:0009187	cyclic nucleotide metabolic process	12/824	45/17568	0.266667	5.68544	6.98128	7.19365e-07	1.59678e-05	1.3078e-05	ENSRNOG00000003999/ENSRNOG00000007666/ENSRNOG00000010325/ENSRNOG00000012060/ENSRNOG00000012302/ENSRNOG00000018854/ENSRNOG00000019560/ENSRNOG00000020828/ENSRNOG00000030269/ENSRNOG00000054212/ENSRNOG00000059479/ENSRNOG00000061153	12	Adcy3, Cacnb4, Ptger3, Gucy1b1, Gucy1a1, Nppc, Pde2a, Pde4a, Atp2b2, Pde1a, Adcy1, Hrh3
GO:0097484	GO:0097484	dendrite extension	12/824	45/17568	0.266667	5.68544	6.98128	7.19365e-07	1.59678e-05	1.3078e-05	ENSRNOG00000000522/ENSRNOG00000000879/ENSRNOG00000001374/ENSRNOG00000006426/ENSRNOG00000006761/ENSRNOG00000007049/ENSRNOG00000011000/ENSRNOG00000017333/ENSRNOG00000018399/ENSRNOG00000018452/ENSRNOG00000019318/ENSRNOG00000047476	12	Cpne5, Slc9a6, Rasal1, Syt1, Sh3gl2, Bcl11a, Rims1, Syt4, Cpne6, Unc13a, Syt3, Wasf1
GO:0043270	GO:0043270	positive regulation of monoatomic ion transport	33/824	275/17568	0.12	2.55845	5.77838	7.29743e-07	1.61187e-05	1.32017e-05	ENSRNOG00000001130/ENSRNOG00000002934/ENSRNOG00000003104/ENSRNOG00000004077/ENSRNOG00000004841/ENSRNOG00000005108/ENSRNOG00000006410/ENSRNOG00000006604/ENSRNOG00000007104/ENSRNOG00000007666/ENSRNOG00000008656/ENSRNOG00000009872/ENSRNOG00000011726/ENSRNOG00000012362/ENSRNOG00000016070/ENSRNOG00000016326/ENSRNOG00000016412/ENSRNOG00000017197/ENSRNOG00000017833/ENSRNOG00000018018/ENSRNOG00000018712/…	33	Nos1, Atp1b1, Trpv2, Kcnc2, Akap6, Wfs1, Akap5, Thy1, Itpr1, Cacnb4, Snca, Kcnh2, Grin1, Cacng3, Trpc3, Cx3cl1, Fxyd6, Pdgfb, Actn2, Kcnip2, Camk2a, Fxyd7, Kcnj11, Rgs7, Ntsr1, Atp2b2, Fgf13, Amigo1, Adra2a, Shank3, Ank3, Cacnb3, Scn3b
GO:0099601	GO:0099601	regulation of neurotransmitter receptor activity	14/824	62/17568	0.225806	4.81428	6.67418	7.95093e-07	1.74765e-05	1.43137e-05	ENSRNOG00000000433/ENSRNOG00000001368/ENSRNOG00000004013/ENSRNOG00000004650/ENSRNOG00000006086/ENSRNOG00000012362/ENSRNOG00000014025/ENSRNOG00000016877/ENSRNOG00000018198/ENSRNOG00000018526/ENSRNOG00000019207/ENSRNOG00000020247/ENSRNOG00000052296/ENSRNOG00000056151	14	Prrt1, Rph3a, Grip1, Begain, Lynx1, Cacng3, Rasgrf1, Shisa7, Dapk1, Dlg4, Shank1, Cnih2, Shank3, Rasgrf2
GO:0048169	GO:0048169	regulation of long-term neuronal synaptic plasticity	11/824	38/17568	0.289474	6.17169	7.07972	8.49424e-07	1.85801e-05	1.52176e-05	ENSRNOG00000000483/ENSRNOG00000002227/ENSRNOG00000008656/ENSRNOG00000009029/ENSRNOG00000009783/ENSRNOG00000011000/ENSRNOG00000011726/ENSRNOG00000018526/ENSRNOG00000052080/ENSRNOG00000052296/ENSRNOG00000059720	11	Syngap1, Kit, Snca, Nptn, Camk2g, Rims1, Grin1, Dlg4, Camk2b, Shank3, Syp
GO:0021952	GO:0021952	central nervous system projection neuron axonogenesis	10/824	31/17568	0.322581	6.87754	7.26577	8.80798e-07	1.91733e-05	1.57034e-05	ENSRNOG00000001227/ENSRNOG00000002004/ENSRNOG00000003840/ENSRNOG00000013072/ENSRNOG00000013213/ENSRNOG00000020330/ENSRNOG00000020778/ENSRNOG00000021745/ENSRNOG00000047712/ENSRNOG00000055371	10	Adarb1, Prdm8, Slit2, Plxna4, Epha4, Wdr47, Chrnb2, Bhlhe22, Dcx, Sptbn4
GO:0098742	GO:0098742	cell-cell adhesion via plasma-membrane adhesion molecules	28/824	214/17568	0.130841	2.78958	5.84308	8.94543e-07	1.93789e-05	1.58718e-05	ENSRNOG00000000010/ENSRNOG00000000536/ENSRNOG00000001557/ENSRNOG00000002544/ENSRNOG00000003365/ENSRNOG00000004276/ENSRNOG00000005033/ENSRNOG00000005550/ENSRNOG00000006403/ENSRNOG00000008054/ENSRNOG00000009029/ENSRNOG00000009209/ENSRNOG00000011156/ENSRNOG00000011858/ENSRNOG00000013101/ENSRNOG00000013330/ENSRNOG00000013694/ENSRNOG00000014371/ENSRNOG00000016326/ENSRNOG00000020058/ENSRNOG00000028335/…	28	Cbln1, Mdga1, Cxadr, Kifap3, Cadm3, Itga3, Acvr1, Lrfn5, Nectin1, Igsf9, Nptn, Slitrk1, Clstn3, Unc5d, Pcdh8, Cdhr1, Ntng2, Cdh13, Cx3cl1, Celsr2, Fat4, Robo2, Lrrc4c, Epha3, Cdh9, Amigo1, Cdh8, L1cam
GO:0035725	GO:0035725	sodium ion transmembrane transport	26/824	190/17568	0.136842	2.91753	5.89524	9.22581e-07	1.98907e-05	1.62909e-05	ENSRNOG00000000879/ENSRNOG00000001130/ENSRNOG00000001575/ENSRNOG00000002934/ENSRNOG00000004013/ENSRNOG00000005307/ENSRNOG00000008831/ENSRNOG00000009450/ENSRNOG00000011589/ENSRNOG00000011726/ENSRNOG00000016147/ENSRNOG00000016412/ENSRNOG00000016999/ENSRNOG00000018644/ENSRNOG00000019937/ENSRNOG00000020263/ENSRNOG00000020444/ENSRNOG00000020650/ENSRNOG00000021067/ENSRNOG00000042753/ENSRNOG00000050090/…	26	Slc9a6, Nos1, Grik1, Atp1b1, Grip1, Slc4a10, Hcn2, Hcn4, Camk2d, Grin1, Slc17a6, Fxyd6, Grp, Slc6a7, Kcnk1, Atp1a3, Hcn3, Slc17a7, Fxyd7, Fgf13, Slc6a17, Ank3, Ywhah, Scn3b, Cacna1i, Cacna1g
GO:0046883	GO:0046883	regulation of hormone secretion	38/824	346/17568	0.109827	2.34155	5.59094	1.0161e-06	2.18026e-05	1.78569e-05	ENSRNOG00000001130/ENSRNOG00000001313/ENSRNOG00000001516/ENSRNOG00000002793/ENSRNOG00000005345/ENSRNOG00000006037/ENSRNOG00000006235/ENSRNOG00000007104/ENSRNOG00000008223/ENSRNOG00000008697/ENSRNOG00000009719/ENSRNOG00000010325/ENSRNOG00000012061/ENSRNOG00000012183/ENSRNOG00000012568/ENSRNOG00000014149/ENSRNOG00000015603/ENSRNOG00000015860/ENSRNOG00000016999/ENSRNOG00000017712/ENSRNOG00000019180/…	38	Nos1, Gnaz, Rapgef4, Sstr2, Vsnl1, Snap25, Nell2, Itpr1, Cnr1, Ccn3, C2cd2l, Ptger3, Prkcb, Glrx, Madd, Npy1r, Prkce, Gipr, Grp, Cartpt, Acsl4, Gnao1, Brsk2, Inha, Kcnj11, Slc9b2, Syt7, Npy, Fkbp1b, Adra2a, Sstr1, Ensa, Chrm3, Adcyap1, Slc25a22, Chga, Ppp3cb, Doc2b
GO:0050708	GO:0050708	regulation of protein secretion	37/824	333/17568	0.111111	2.36893	5.59476	1.0632e-06	2.27052e-05	1.85961e-05	ENSRNOG00000001130/ENSRNOG00000001302/ENSRNOG00000001313/ENSRNOG00000001516/ENSRNOG00000002141/ENSRNOG00000005345/ENSRNOG00000006037/ENSRNOG00000007104/ENSRNOG00000008052/ENSRNOG00000008223/ENSRNOG00000008697/ENSRNOG00000009719/ENSRNOG00000010325/ENSRNOG00000011107/ENSRNOG00000011475/ENSRNOG00000012061/ENSRNOG00000012183/ENSRNOG00000012568/ENSRNOG00000015603/ENSRNOG00000015860/ENSRNOG00000017333/…	37	Nos1, Adora2a, Gnaz, Rapgef4, Cd200, Vsnl1, Snap25, Itpr1, Atp13a2, Cnr1, Ccn3, C2cd2l, Ptger3, Pcsk1, Srcin1, Prkcb, Glrx, Madd, Prkce, Gipr, Syt4, Cartpt, Acsl4, Gnao1, Brsk2, Kcnj11, Tmem132a, Slc9b2, Syt7, Fkbp1b, Adra2a, Ensa, Chrm3, Slc25a22, Chga, Ppp3cb, Doc2b
GO:0016081	GO:0016081	synaptic vesicle docking	8/824	19/17568	0.421053	8.97701	7.71744	1.0788e-06	2.28219e-05	1.86917e-05	ENSRNOG00000006989/ENSRNOG00000011000/ENSRNOG00000011171/ENSRNOG00000018452/ENSRNOG00000018712/ENSRNOG00000019193/ENSRNOG00000020731/ENSRNOG00000058842	8	Vamp2, Rims1, Rims3, Unc13a, Camk2a, Stx1b, Ppfia3, Sptbn2
GO:0099562	GO:0099562	maintenance of postsynaptic density structure	8/824	19/17568	0.421053	8.97701	7.71744	1.0788e-06	2.28219e-05	1.86917e-05	ENSRNOG00000004353/ENSRNOG00000016196/ENSRNOG00000018526/ENSRNOG00000019207/ENSRNOG00000019435/ENSRNOG00000022635/ENSRNOG00000050206/ENSRNOG00000052296	8	Ppfia2, Dlgap1, Dlg4, Shank1, Psd, Dlg2, Shank2, Shank3
GO:0007015	GO:0007015	actin filament organization	46/824	460/17568	0.1	2.13204	5.45787	1.11074e-06	2.33878e-05	1.91552e-05	ENSRNOG00000002139/ENSRNOG00000002773/ENSRNOG00000003840/ENSRNOG00000004155/ENSRNOG00000004281/ENSRNOG00000004322/ENSRNOG00000006003/ENSRNOG00000009001/ENSRNOG00000009570/ENSRNOG00000009571/ENSRNOG00000012273/ENSRNOG00000013380/ENSRNOG00000014104/ENSRNOG00000014170/ENSRNOG00000014476/ENSRNOG00000015603/ENSRNOG00000015903/ENSRNOG00000016326/ENSRNOG00000016623/ENSRNOG00000016810/ENSRNOG00000017373/…	46	Cracd, Rgs4, Slit2, Samd14, Cobl, Sh3kbp1, Ctnna2, Mtss1, Pdxp, Wipf3, Dmtn, Rhov, Myo5b, Dbn1, Evl, Prkce, Add2, Cx3cl1, Tmeff2, Stmn1, Rhobtb2, Acta1, Actn2, Dpysl3, Stx1b, Shank1, Coro1a, Kctd13, Shroom2, Carmil2, Carmil3, Fhod3, Ptk2b, Pak1, Cdc42ep3, Tmsb15b2, Rhof, Wasf1, Gas7, Shank3, Met, Cyria, Pacsin1, Sptbn4, Sptbn2, Rnd1
GO:1900271	GO:1900271	regulation of long-term synaptic potentiation	13/824	55/17568	0.236364	5.03936	6.65575	1.12591e-06	2.35971e-05	1.93266e-05	ENSRNOG00000001130/ENSRNOG00000001302/ENSRNOG00000005700/ENSRNOG00000006410/ENSRNOG00000007456/ENSRNOG00000009029/ENSRNOG00000013213/ENSRNOG00000013981/ENSRNOG00000016877/ENSRNOG00000028733/ENSRNOG00000029784/ENSRNOG00000052296/ENSRNOG00000059479	13	Nos1, Adora2a, Nsg1, Akap5, Calb1, Nptn, Epha4, Ptpn5, Shisa7, Prkar1b, Pak1, Shank3, Adcy1
GO:0014059	GO:0014059	regulation of dopamine secretion	10/824	32/17568	0.3125	6.66262	7.1123	1.22755e-06	2.5608e-05	2.09736e-05	ENSRNOG00000001628/ENSRNOG00000006426/ENSRNOG00000008223/ENSRNOG00000008656/ENSRNOG00000012061/ENSRNOG00000013171/ENSRNOG00000017333/ENSRNOG00000019433/ENSRNOG00000020778/ENSRNOG00000026432	10	Pcp4, Syt1, Cnr1, Snca, Prkcb, Grm2, Syt4, Rab3a, Chrnb2, Syt7
GO:0030516	GO:0030516	regulation of axon extension	18/824	103/17568	0.174757	3.72589	6.15497	1.28255e-06	2.6632e-05	2.18123e-05	ENSRNOG00000003104/ENSRNOG00000003840/ENSRNOG00000005133/ENSRNOG00000006784/ENSRNOG00000009625/ENSRNOG00000009862/ENSRNOG00000013072/ENSRNOG00000014104/ENSRNOG00000014170/ENSRNOG00000017704/ENSRNOG00000018141/ENSRNOG00000021101/ENSRNOG00000029784/ENSRNOG00000030920/ENSRNOG00000050714/ENSRNOG00000055433/ENSRNOG00000056870/ENSRNOG00000061230	18	Trpv2, Slit2, Mapt, Sema4f, Dpysl2, Olfm1, Plxna4, Myo5b, Dbn1, Sema3f, Kiaa0319, Sema6c, Pak1, Rtn4r, Islr2, Trim46, Gdi1, L1cam
GO:0060292	GO:0060292	long-term synaptic depression	11/824	40/17568	0.275	5.86311	6.83062	1.49733e-06	3.09495e-05	2.53484e-05	ENSRNOG00000000010/ENSRNOG00000000433/ENSRNOG00000005133/ENSRNOG00000011951/ENSRNOG00000013171/ENSRNOG00000015420/ENSRNOG00000027839/ENSRNOG00000042458/ENSRNOG00000045816/ENSRNOG00000050206/ENSRNOG00000052296	11	Cbln1, Prrt1, Mapt, Plk2, Grm2, Stxbp1, Ptk2b, Stau2, Gria1, Shank2, Shank3
GO:0043254	GO:0043254	regulation of protein-containing complex assembly	44/824	437/17568	0.100686	2.14668	5.38484	1.58397e-06	3.25908e-05	2.66927e-05	ENSRNOG00000000986/ENSRNOG00000002139/ENSRNOG00000003840/ENSRNOG00000004753/ENSRNOG00000005133/ENSRNOG00000008445/ENSRNOG00000008656/ENSRNOG00000008961/ENSRNOG00000011000/ENSRNOG00000011705/ENSRNOG00000012620/ENSRNOG00000013351/ENSRNOG00000014170/ENSRNOG00000014476/ENSRNOG00000015420/ENSRNOG00000015480/ENSRNOG00000015603/ENSRNOG00000015903/ENSRNOG00000016810/ENSRNOG00000017673/ENSRNOG00000018282/…	44	Camsap3, Cracd, Slit2, Napb, Mapt, Dact1, Snca, Mapre3, Rims1, Stmn2, Syngr3, Stxbp5, Dbn1, Evl, Stxbp1, Prkcz, Prkce, Add2, Stmn1, Brsk1, Gda, Caly, Ttbk1, Unc13a, Stx1b, Cck, Inpp5j, Coro1a, Rab3a, Rasip1, Snap91, Carmil2, Fhod3, Ptk2b, Prrt2, Pak1, Cdc42ep3, Tmsb15b2, Met, Cyria, Dnajc6, Sptbn4, Sptbn2, Syp
GO:0090278	GO:0090278	negative regulation of peptide hormone secretion	15/824	75/17568	0.2	4.26408	6.28408	1.68623e-06	3.4537e-05	2.82866e-05	ENSRNOG00000001130/ENSRNOG00000001313/ENSRNOG00000002793/ENSRNOG00000005345/ENSRNOG00000008697/ENSRNOG00000010325/ENSRNOG00000012568/ENSRNOG00000017712/ENSRNOG00000019482/ENSRNOG00000021128/ENSRNOG00000046449/ENSRNOG00000047143/ENSRNOG00000047545/ENSRNOG00000048145/ENSRNOG00000052549	15	Nos1, Gnaz, Sstr2, Vsnl1, Ccn3, Ptger3, Madd, Cartpt, Gnao1, Kcnj11, Npy, Fkbp1b, Adra2a, Sstr1, Chga
GO:0048172	GO:0048172	regulation of short-term neuronal synaptic plasticity	8/824	20/17568	0.4	8.52816	7.47261	1.72415e-06	3.51539e-05	2.87919e-05	ENSRNOG00000001575/ENSRNOG00000005307/ENSRNOG00000017333/ENSRNOG00000018452/ENSRNOG00000019433/ENSRNOG00000020263/ENSRNOG00000020731/ENSRNOG00000059720	8	Grik1, Slc4a10, Syt4, Unc13a, Rab3a, Atp1a3, Ppfia3, Syp
GO:0032956	GO:0032956	regulation of actin cytoskeleton organization	38/824	354/17568	0.107345	2.28863	5.4334	1.77831e-06	3.60949e-05	2.95627e-05	ENSRNOG00000002139/ENSRNOG00000002773/ENSRNOG00000003603/ENSRNOG00000003840/ENSRNOG00000006003/ENSRNOG00000009001/ENSRNOG00000009570/ENSRNOG00000012273/ENSRNOG00000014170/ENSRNOG00000014476/ENSRNOG00000015603/ENSRNOG00000015903/ENSRNOG00000016326/ENSRNOG00000016623/ENSRNOG00000016653/ENSRNOG00000016810/ENSRNOG00000017833/ENSRNOG00000019207/ENSRNOG00000019430/ENSRNOG00000024322/ENSRNOG00000024452/…	38	Cracd, Rgs4, Arhgap44, Slit2, Ctnna2, Mtss1, Pdxp, Dmtn, Dbn1, Evl, Prkce, Add2, Cx3cl1, Tmeff2, Ngef, Stmn1, Actn2, Shank1, Coro1a, Shroom2, Carmil2, Carmil3, Fhod3, Ptk2b, Pak1, Epha3, Cdc42ep3, Tmsb15b2, Ccl27, Stau2, Rhof, Wasf1, Shank3, Met, Cyria, Sptbn4, Sptbn2, Rnd1
GO:0061669	GO:0061669	spontaneous neurotransmitter secretion	6/824	10/17568	0.6	12.7922	8.27449	1.86727e-06	3.77306e-05	3.09023e-05	ENSRNOG00000001368/ENSRNOG00000006426/ENSRNOG00000011000/ENSRNOG00000019193/ENSRNOG00000019920/ENSRNOG00000060054	6	Rph3a, Syt1, Rims1, Stx1b, Doc2a, Doc2b
GO:0050919	GO:0050919	negative chemotaxis	12/824	49/17568	0.244898	5.22132	6.56409	1.94105e-06	3.90462e-05	3.19798e-05	ENSRNOG00000003121/ENSRNOG00000003840/ENSRNOG00000006784/ENSRNOG00000007377/ENSRNOG00000007508/ENSRNOG00000013072/ENSRNOG00000014650/ENSRNOG00000017704/ENSRNOG00000021101/ENSRNOG00000029598/ENSRNOG00000030920/ENSRNOG00000045998	12	Rtn4rl1, Slit2, Sema4f, Slit3, Lrtm2, Plxna4, Sema4g, Sema3f, Sema6c, Robo2, Rtn4r, Sema6b
GO:1901379	GO:1901379	regulation of potassium ion transmembrane transport	18/824	106/17568	0.169811	3.62044	6.00293	1.97539e-06	3.95605e-05	3.24011e-05	ENSRNOG00000002595/ENSRNOG00000002773/ENSRNOG00000002934/ENSRNOG00000004013/ENSRNOG00000004077/ENSRNOG00000004841/ENSRNOG00000005365/ENSRNOG00000006989/ENSRNOG00000009872/ENSRNOG00000010325/ENSRNOG00000016999/ENSRNOG00000017833/ENSRNOG00000018018/ENSRNOG00000021984/ENSRNOG00000032350/ENSRNOG00000045665/ENSRNOG00000053288/ENSRNOG00000054314	18	Dpp10, Rgs4, Atp1b1, Grip1, Kcnc2, Akap6, Kcnip1, Vamp2, Kcnh2, Ptger3, Grp, Actn2, Kcnip2, Rgs7, Kcnip4, Amigo1, Ank3, Kcng1
GO:0061025	GO:0061025	membrane fusion	24/824	174/17568	0.137931	2.94074	5.70724	2.08296e-06	4.15301e-05	3.40142e-05	ENSRNOG00000001368/ENSRNOG00000004560/ENSRNOG00000006037/ENSRNOG00000006426/ENSRNOG00000006989/ENSRNOG00000008052/ENSRNOG00000008656/ENSRNOG00000011000/ENSRNOG00000013030/ENSRNOG00000015420/ENSRNOG00000015670/ENSRNOG00000016103/ENSRNOG00000017333/ENSRNOG00000018217/ENSRNOG00000019193/ENSRNOG00000019317/ENSRNOG00000019318/ENSRNOG00000019430/ENSRNOG00000019433/ENSRNOG00000019920/ENSRNOG00000022893/…	24	Rph3a, Cacna1b, Snap25, Syt1, Vamp2, Atp13a2, Snca, Rims1, Pip4k2b, Stxbp1, Stx7, Nkd2, Syt4, Syt5, Stx1b, Cplx3, Syt3, Coro1a, Rab3a, Doc2a, Rimbp2, Syt7, Prrt2, Doc2b
GO:0048638	GO:0048638	regulation of developmental growth	41/824	399/17568	0.102757	2.19082	5.33755	2.1506e-06	4.269e-05	3.49641e-05	ENSRNOG00000000522/ENSRNOG00000000525/ENSRNOG00000001374/ENSRNOG00000001557/ENSRNOG00000002653/ENSRNOG00000002773/ENSRNOG00000003104/ENSRNOG00000003840/ENSRNOG00000004841/ENSRNOG00000005133/ENSRNOG00000006426/ENSRNOG00000006565/ENSRNOG00000006784/ENSRNOG00000007049/ENSRNOG00000008053/ENSRNOG00000009625/ENSRNOG00000009862/ENSRNOG00000011000/ENSRNOG00000013072/ENSRNOG00000014104/ENSRNOG00000014149/…	41	Cpne5, Pi16, Rasal1, Cxadr, Kcnk2, Rgs4, Trpv2, Slit2, Akap6, Mapt, Syt1, Fstl4, Sema4f, Bcl11a, Atp8a2, Dpysl2, Olfm1, Rims1, Plxna4, Myo5b, Npy1r, Dbn1, Syt4, Sema3f, Kiaa0319, Cpne6, Unc13a, Nppc, Syt3, Lin7b, Sema6c, Nog, Pak1, Rtn4r, Fgf13, Dcx, Islr2, Sptbn4, Trim46, Gdi1, L1cam
GO:0099011	GO:0099011	neuronal dense core vesicle exocytosis	7/824	15/17568	0.466667	9.94951	7.69223	2.2508e-06	4.4483e-05	3.64327e-05	ENSRNOG00000006037/ENSRNOG00000008570/ENSRNOG00000011000/ENSRNOG00000015420/ENSRNOG00000017333/ENSRNOG00000018452/ENSRNOG00000019433	7	Snap25, Cadps, Rims1, Stxbp1, Syt4, Unc13a, Rab3a
GO:0097061	GO:0097061	dendritic spine organization	18/824	107/17568	0.168224	3.58661	5.95348	2.2725e-06	4.47156e-05	3.66232e-05	ENSRNOG00000001368/ENSRNOG00000003603/ENSRNOG00000004276/ENSRNOG00000004353/ENSRNOG00000005284/ENSRNOG00000006617/ENSRNOG00000011475/ENSRNOG00000011726/ENSRNOG00000013213/ENSRNOG00000014104/ENSRNOG00000014170/ENSRNOG00000016653/ENSRNOG00000018526/ENSRNOG00000019207/ENSRNOG00000024677/ENSRNOG00000042458/ENSRNOG00000052080/ENSRNOG00000052296	18	Rph3a, Arhgap44, Itga3, Ppfia2, Itpka, Cntnap2, Srcin1, Grin1, Epha4, Myo5b, Dbn1, Ngef, Dlg4, Shank1, Arhgap33, Stau2, Camk2b, Shank3
GO:0002792	GO:0002792	negative regulation of peptide secretion	15/824	77/17568	0.194805	4.15332	6.15162	2.39054e-06	4.68339e-05	3.83581e-05	ENSRNOG00000001130/ENSRNOG00000001313/ENSRNOG00000002793/ENSRNOG00000005345/ENSRNOG00000008697/ENSRNOG00000010325/ENSRNOG00000012568/ENSRNOG00000017712/ENSRNOG00000019482/ENSRNOG00000021128/ENSRNOG00000046449/ENSRNOG00000047143/ENSRNOG00000047545/ENSRNOG00000048145/ENSRNOG00000052549	15	Nos1, Gnaz, Sstr2, Vsnl1, Ccn3, Ptger3, Madd, Cartpt, Gnao1, Kcnj11, Npy, Fkbp1b, Adra2a, Sstr1, Chga
GO:0021955	GO:0021955	central nervous system neuron axonogenesis	11/824	42/17568	0.261905	5.58391	6.59785	2.54401e-06	4.91988e-05	4.0295e-05	ENSRNOG00000001227/ENSRNOG00000002004/ENSRNOG00000003840/ENSRNOG00000013072/ENSRNOG00000013213/ENSRNOG00000015895/ENSRNOG00000020330/ENSRNOG00000020778/ENSRNOG00000021745/ENSRNOG00000047712/ENSRNOG00000055371	11	Adarb1, Prdm8, Slit2, Plxna4, Epha4, B4galt6, Wdr47, Chrnb2, Bhlhe22, Dcx, Sptbn4
GO:0099174	GO:0099174	regulation of presynapse organization	11/824	42/17568	0.261905	5.58391	6.59785	2.54401e-06	4.91988e-05	4.0295e-05	ENSRNOG00000000010/ENSRNOG00000000536/ENSRNOG00000005550/ENSRNOG00000006093/ENSRNOG00000008656/ENSRNOG00000009209/ENSRNOG00000010320/ENSRNOG00000011156/ENSRNOG00000013694/ENSRNOG00000023861/ENSRNOG00000031287	11	Cbln1, Mdga1, Lrfn5, LRRTM1, Snca, Slitrk1, Efnb3, Clstn3, Ntng2, Snap91, Cacna2d3
GO:1990806	GO:1990806	ligand-gated ion channel signaling pathway	11/824	42/17568	0.261905	5.58391	6.59785	2.54401e-06	4.91988e-05	4.0295e-05	ENSRNOG00000001575/ENSRNOG00000006957/ENSRNOG00000007104/ENSRNOG00000011726/ENSRNOG00000018526/ENSRNOG00000018712/ENSRNOG00000020263/ENSRNOG00000021063/ENSRNOG00000027839/ENSRNOG00000045816/ENSRNOG00000049410	11	Grik1, Gria4, Itpr1, Grin1, Dlg4, Camk2a, Atp1a3, Grin2d, Ptk2b, Gria1, Chrm3
GO:0098926	GO:0098926	postsynaptic signal transduction	14/824	68/17568	0.205882	4.38949	6.21231	2.5936e-06	4.98214e-05	4.0805e-05	ENSRNOG00000006086/ENSRNOG00000007104/ENSRNOG00000007334/ENSRNOG00000008810/ENSRNOG00000012061/ENSRNOG00000013742/ENSRNOG00000017556/ENSRNOG00000020778/ENSRNOG00000021447/ENSRNOG00000024870/ENSRNOG00000042592/ENSRNOG00000049410/ENSRNOG00000050841/ENSRNOG00000061153	14	Lynx1, Itpr1, Ly6h, Nsmf, Prkcb, Large1, Chrm4, Chrnb2, Prr7, Anks1b, Rgs10, Chrm3, Ache, Hrh3
GO:0021700	GO:0021700	developmental maturation	41/824	402/17568	0.10199	2.17447	5.28448	2.59832e-06	4.98214e-05	4.0805e-05	ENSRNOG00000000536/ENSRNOG00000000840/ENSRNOG00000000879/ENSRNOG00000001408/ENSRNOG00000003840/ENSRNOG00000005206/ENSRNOG00000006410/ENSRNOG00000006617/ENSRNOG00000007049/ENSRNOG00000008054/ENSRNOG00000009033/ENSRNOG00000009726/ENSRNOG00000009760/ENSRNOG00000011726/ENSRNOG00000011944/ENSRNOG00000012045/ENSRNOG00000013658/ENSRNOG00000015420/ENSRNOG00000015895/ENSRNOG00000017197/ENSRNOG00000017333/…	41	Mdga1, Atp6v1g2, Slc9a6, Actl6b, Slit2, Kcnq3, Akap5, Cntnap2, Bcl11a, Igsf9, Cntn2, Grip2, Palm, Grin1, Snx10, Adgrb3, Nefl, Stxbp1, B4galt6, Pdgfb, Syt4, Kcnip2, Unc13a, Dlg4, Nppc, Shank1, Rab3a, Slc17a7, Dlg2, Sez6l2, Ptk2b, Fat4, Neurod2, Robo2, Cdk5r2, Ak1, Camk2b, Cacna1a, Ank3, Sptbn4, Rnd1
GO:0071625	GO:0071625	vocalization behavior	8/824	21/17568	0.380952	8.12205	7.2443	2.67082e-06	5.08201e-05	4.16229e-05	ENSRNOG00000006617/ENSRNOG00000009209/ENSRNOG00000018526/ENSRNOG00000019207/ENSRNOG00000050206/ENSRNOG00000052224/ENSRNOG00000052296/ENSRNOG00000054508	8	Cntnap2, Slitrk1, Dlg4, Shank1, Shank2, Celf6, Shank3, Foxp2
GO:0051048	GO:0051048	negative regulation of secretion	28/824	226/17568	0.123894	2.64146	5.50958	2.67296e-06	5.08201e-05	4.16229e-05	ENSRNOG00000001130/ENSRNOG00000001313/ENSRNOG00000002141/ENSRNOG00000002793/ENSRNOG00000005345/ENSRNOG00000005662/ENSRNOG00000008223/ENSRNOG00000008656/ENSRNOG00000008697/ENSRNOG00000010325/ENSRNOG00000011475/ENSRNOG00000012568/ENSRNOG00000014149/ENSRNOG00000017333/ENSRNOG00000017712/ENSRNOG00000019180/ENSRNOG00000019482/ENSRNOG00000020097/ENSRNOG00000021128/ENSRNOG00000024349/ENSRNOG00000046449/…	28	Nos1, Gnaz, Cd200, Sstr2, Vsnl1, Grm7, Cnr1, Snca, Ccn3, Ptger3, Srcin1, Madd, Npy1r, Syt4, Cartpt, Acsl4, Gnao1, Inha, Kcnj11, Cbarp, Npy, Fkbp1b, Adra2a, Sstr1, Atp9a, Chga, Abr, Hrh3
GO:0106027	GO:0106027	neuron projection organization	19/824	119/17568	0.159664	3.4041	5.83744	2.69169e-06	5.09612e-05	4.17385e-05	ENSRNOG00000001368/ENSRNOG00000003603/ENSRNOG00000004276/ENSRNOG00000004353/ENSRNOG00000005284/ENSRNOG00000006617/ENSRNOG00000011475/ENSRNOG00000011726/ENSRNOG00000013213/ENSRNOG00000014104/ENSRNOG00000014170/ENSRNOG00000016653/ENSRNOG00000018526/ENSRNOG00000019207/ENSRNOG00000020263/ENSRNOG00000024677/ENSRNOG00000042458/ENSRNOG00000052080/ENSRNOG00000052296	19	Rph3a, Arhgap44, Itga3, Ppfia2, Itpka, Cntnap2, Srcin1, Grin1, Epha4, Myo5b, Dbn1, Ngef, Dlg4, Shank1, Atp1a3, Arhgap33, Stau2, Camk2b, Shank3
GO:0032271	GO:0032271	regulation of protein polymerization	26/824	201/17568	0.129353	2.75786	5.56036	2.70542e-06	5.10069e-05	4.17759e-05	ENSRNOG00000000986/ENSRNOG00000002139/ENSRNOG00000003840/ENSRNOG00000005133/ENSRNOG00000008656/ENSRNOG00000008961/ENSRNOG00000011705/ENSRNOG00000014170/ENSRNOG00000014476/ENSRNOG00000015603/ENSRNOG00000015903/ENSRNOG00000016810/ENSRNOG00000018282/ENSRNOG00000018416/ENSRNOG00000019361/ENSRNOG00000019430/ENSRNOG00000024452/ENSRNOG00000027230/ENSRNOG00000027839/ENSRNOG00000029784/ENSRNOG00000032136/…	26	Camsap3, Cracd, Slit2, Mapt, Snca, Mapre3, Stmn2, Dbn1, Evl, Prkce, Add2, Stmn1, Gda, Ttbk1, Inpp5j, Coro1a, Carmil2, Fhod3, Ptk2b, Pak1, Cdc42ep3, Tmsb15b2, Met, Cyria, Sptbn4, Sptbn2
GO:0016050	GO:0016050	vesicle organization	37/824	348/17568	0.106322	2.26682	5.29507	3.04232e-06	5.71196e-05	4.67824e-05	ENSRNOG00000000840/ENSRNOG00000000879/ENSRNOG00000001368/ENSRNOG00000004560/ENSRNOG00000006037/ENSRNOG00000006426/ENSRNOG00000006747/ENSRNOG00000006989/ENSRNOG00000008052/ENSRNOG00000008570/ENSRNOG00000008656/ENSRNOG00000011000/ENSRNOG00000011944/ENSRNOG00000013030/ENSRNOG00000015420/ENSRNOG00000015670/ENSRNOG00000016103/ENSRNOG00000017333/ENSRNOG00000018217/ENSRNOG00000018452/ENSRNOG00000018526/…	37	Atp6v1g2, Slc9a6, Rph3a, Cacna1b, Snap25, Syt1, Cc2d1a, Vamp2, Atp13a2, Cadps, Snca, Rims1, Snx10, Pip4k2b, Stxbp1, Stx7, Nkd2, Syt4, Syt5, Unc13a, Dlg4, Stx1b, Cplx3, Syt3, Coro1a, Rab3a, Doc2a, Slc17a7, Rimbp2, Btbd8, Snap91, Shroom2, Syt7, Prrt2, Dnm1, Ap1s2, Doc2b
[truncated: 4,266 more rows]

## Sheet: Up, KEGG
	category	subcategory	ID	Description	GeneRatio	BgRatio	RichFactor	FoldEnrichment	zScore	pvalue	p.adjust	qvalue	geneID	Count	geneID_symbol
[truncated: 263 more rows]

## Sheet: Down, GO (BP)
	ID	Description	GeneRatio	BgRatio	RichFactor	FoldEnrichment	zScore	pvalue	p.adjust	qvalue	geneID	Count	geneID_symbol
[truncated: 4,109 more rows]

[truncated: 2 more sheets: Down, KEGG, GSEA]
