# Supplementary material for: Extracellular Vesicles from iPSC-Derived Glial Progenitor Cells Prevent Glutamate-Induced Excitotoxicity by Stabilising Calcium Oscillations and Mitochondrial Depolarisation
Source: Cells. 2025 Dec 2;14(23):1915. doi: 10.3390/cells14231915 (PMC12691032; doi:10.3390/cells14231915)
Supplement: Supplementary file 1 [file cells-14-01915-s001.zip › DEGs_GL_EV_vs_GL.xlsx]

## Sheet: DEGs
	baseMean	log2FoldChange	lfcSE	stat	pvalue	padj	gene_name	entrezgene_id	Significance	up	down	label_up	label_down
ENSRNOG00000017484	153.703	4.20824	0.563707	7.46529	8.31153e-14	1.03105e-09	Gja5	50563	Significant	TRUE	FALSE	Gja5
ENSRNOG00000054176	58.1602	8.77488	1.56964	5.59039	2.26561e-08	4.68416e-05	Mogs	78947	Significant	TRUE	FALSE	Mogs
ENSRNOG00000009884	983.071	3.72147	0.68058	5.46808	4.54927e-08	8.06196e-05	Lgals1	56646	Significant	TRUE	FALSE	Lgals1
ENSRNOG00000010840	84.4258	3.22548	0.637837	5.0569	4.26134e-07	0.000660774	Adamtsl3	308787	Significant	TRUE	FALSE	Adamtsl3
ENSRNOG00000043451	1042.52	2.20764	0.441034	5.00561	5.5684e-07	0.000767511	Spp1	25353	Significant	TRUE	FALSE	Spp1
ENSRNOG00000023546	943.632	2.5549	0.516216	4.94928	7.44878e-07	0.000924022	Hspb1	24471	Significant	TRUE	FALSE	Hspb1
ENSRNOG00000021104	63.9666	3.79405	0.78215	4.85079	1.22969e-06	0.00138675	Emp3	81505	Significant	TRUE	FALSE	Emp3
ENSRNOG00000010105	61.3877	4.20953	0.879241	4.78768	1.68718e-06	0.00171239	S100a11	445415	Significant	TRUE	FALSE	S100a11
ENSRNOG00000032788	488.987	2.22649	0.466252	4.77529	1.79452e-06	0.00171239	Dysf	312492	Significant	TRUE	FALSE	Dysf
ENSRNOG00000013668	421.066	2.68059	0.575978	4.65398	3.25583e-06	0.0028849	Capg	297339	Significant	TRUE	FALSE	Capg
ENSRNOG00000018018	35.1476	4.22398	0.929381	4.54494	5.49515e-06	0.00454449	Kcnip2	56817	Significant	TRUE	FALSE	Kcnip2
ENSRNOG00000033134	4020.4	-1.6494	0.367782	-4.48472	7.30111e-06	0.00566064	Mef2c	499497	Significant	FALSE	TRUE		Mef2c
ENSRNOG00000018087	19288.6	1.78234	0.400384	4.45156	8.52472e-06	0.00622054	Vim	81818	Significant	TRUE	FALSE	Vim
ENSRNOG00000055962	415.403	1.94769	0.455471	4.2762	1.90108e-05	0.012412	Bgn	25181	Significant	TRUE	FALSE	Bgn
ENSRNOG00000014288	928.703	1.71303	0.411751	4.16034	3.17771e-05	0.0197097	Fn1	25661	Significant	TRUE	FALSE	Fn1
ENSRNOG00000001963	376.487	-2.39586	0.580436	-4.12769	3.66423e-05	0.0216451	Mx2	286918	Significant	FALSE	TRUE		Mx2
ENSRNOG00000026672	220.418	2.39995	0.592783	4.04861	5.15219e-05	0.0290513	Cfap418	362483	Significant	TRUE	FALSE	Cfap418
ENSRNOG00000010208	3508.41	2.08639	0.51714	4.03448	5.47237e-05	0.0295151	Timp1	116510	Significant	TRUE	FALSE	Timp1
ENSRNOG00000052444	194.066	-2.32505	0.582339	-3.99261	6.535e-05	0.0337778	Samd9	500011	Significant	FALSE	TRUE		Samd9
ENSRNOG00000013653	745.887	1.88998	0.480454	3.93374	8.36359e-05	0.0415002	Pdlim7	286908	Significant	TRUE	FALSE	Pdlim7
ENSRNOG00000005695	36.1875	3.97418	1.02686	3.87021	0.00010874	0.05086	Mgp	25333	Significant	TRUE	FALSE	Mgp
ENSRNOG00000017469	570.18	1.7231	0.445721	3.86586	0.000110699	0.05086	Anxa1	25380	Significant	TRUE	FALSE	Anxa1
ENSRNOG00000028814	95.3094	-2.75644	0.718262	-3.83766	0.000124212	0.0550301	Oasl2	304549	Significant	FALSE	TRUE		Oasl2
ENSRNOG00000007338	4938.73	1.47435	0.388975	3.79034	0.00015044	0.064352	Fbln2	282583	Significant	TRUE	FALSE	Fbln2
ENSRNOG00000001229	186.138	2.13719	0.567644	3.76502	0.000166534	0.0680155	Col18a1	85251	Significant	TRUE	FALSE	Col18a1
ENSRNOG00000017628	5093.6	1.78414	0.475282	3.75385	0.000174138	0.0680155	Tagln	25123	Significant	TRUE	FALSE	Tagln
ENSRNOG00000001369	36.6198	-3.34868	0.902097	-3.71211	0.000205542	0.0749927	Oas1a	192281	Significant	FALSE	TRUE		Oas1a
ENSRNOG00000003134	1338.05	-1.86746	0.505844	-3.69177	0.000222698	0.0789306	Slc4a4	84484	Significant	FALSE	TRUE		Slc4a4
ENSRNOG00000024082	157.294	2.87679	0.795297	3.61726	0.000297744	0.0998246	Gldn	315675	Significant	TRUE	FALSE	Gldn
ENSRNOG00000014231	100.901	2.11272	0.591534	3.57159	0.000354825	0.115832	Pnoc	25516	Significant	TRUE	FALSE	Pnoc
ENSRNOG00000015078	518.711	1.40144	0.395403	3.54434	0.000393602	0.122066	Ifitm3	361673	Significant	TRUE	FALSE	Ifitm3
ENSRNOG00000042556	96.223	1.82079	0.525019	3.46805	0.000524259	0.151243	Bmyc	311807	Significant	TRUE	FALSE	Bmyc
ENSRNOG00000014844	438.296	-1.53264	0.442828	-3.46102	0.000538124	0.151714	Kif21a	300158	Significant	FALSE	TRUE		Kif21a
ENSRNOG00000010645	2546.48	1.67919	0.487742	3.44278	0.000575757	0.158717	Lgals3	83781	Significant	TRUE	FALSE	Lgals3
ENSRNOG00000045683	107.07	2.37923	0.703547	3.38176	0.000720233	0.184239	Mfap4	287382	Significant	TRUE	FALSE	Mfap4
ENSRNOG00000017864	350.514	-1.3454	0.399238	-3.36992	0.000751905	0.186548	Bdp1	294687	Significant	FALSE	TRUE		Bdp1
ENSRNOG00000017060	224.816	-1.45936	0.434825	-3.3562	0.000790219	0.192209	Ryr2	689560	Significant	FALSE	TRUE		Ryr2
ENSRNOG00000023400	107.911	-1.84588	0.552439	-3.34132	0.000833804	0.19779	Dtx3l	498089	Significant	FALSE	TRUE		Dtx3l
ENSRNOG00000039496	63.2636	2.16857	0.651246	3.32987	0.000868855	0.19779	Plp2	302562	Significant	TRUE	FALSE	Plp2
ENSRNOG00000037621	95.1237	2.48312	0.746288	3.32729	0.000876939	0.19779	Spmip7	289778	Significant	TRUE	FALSE	Spmip7
ENSRNOG00000008301	1640.12	1.44229	0.434235	3.32145	0.000895518	0.198373	Tagln2	304983	Significant	TRUE	FALSE	Tagln2
ENSRNOG00000028896	434.092	1.57566	0.476512	3.30665	0.000944184	0.205484	A2m	24153	Significant	TRUE	FALSE	A2m
ENSRNOG00000011821	181.824	2.1104	0.641746	3.28853	0.00100713	0.214987	S100a4	24615	Significant	TRUE	FALSE	S100a4
ENSRNOG00000019965	263.103	1.39128	0.423621	3.28426	0.00102251	0.214987	Tgfb1i1	84574	Significant	TRUE	FALSE	Tgfb1i1
ENSRNOG00000023226	5084.14	1.77761	0.542745	3.27523	0.00105577	0.218281	S100a10	81778	Significant	TRUE	FALSE	S100a10
ENSRNOG00000022189	214.997	1.79119	0.548453	3.26589	0.00109119	0.221906	Htatip2	292935	Significant	TRUE	FALSE	Htatip2
ENSRNOG00000021102	865.015	1.44731	0.448473	3.2272	0.00125008	0.242301	Scn1b	29686	Significant	TRUE	FALSE	Scn1b
ENSRNOG00000000777	55.6374	-2.68911	0.836675	-3.21405	0.00130879	0.246175	RT1-S3	294228	Significant	FALSE	TRUE		RT1-S3
ENSRNOG00000011268	2059.81	-1.19034	0.370379	-3.21383	0.00130976	0.246175	Chd5	691589	Significant	FALSE	TRUE		Chd5
ENSRNOG00000012471	103.917	1.86268	0.582208	3.19933	0.00137747	0.251287	Thbs4	29220	Significant	TRUE	FALSE	Thbs4
ENSRNOG00000006116	1029.51	-1.30074	0.410512	-3.16856	0.00153194	0.275416	Hk2	25059	Significant	FALSE	TRUE		Hk2
ENSRNOG00000059500	2206.15	-1.20297	0.380942	-3.15787	0.00158927	0.28164	Cdkn1c	246060	Significant	FALSE	TRUE		Cdkn1c
ENSRNOG00000018486	19.3993	3.86442	1.22972	3.14252	0.00167502	0.28959	C3h9orf50	311852	Significant	TRUE	FALSE	C3h9orf50
ENSRNOG00000002418	1007.63	-1.24448	0.396399	-3.13945	0.00169265	0.28959	Tgfb2	81809	Significant	FALSE	TRUE		Tgfb2
ENSRNOG00000053932	508.909	-1.5279	0.486987	-3.13747	0.00170416	0.28959	Ddx6	500988	Significant	FALSE	TRUE		Ddx6
ENSRNOG00000020030	86.9639	2.04548	0.656321	3.11658	0.00182961	0.305734	Crlf1	290655	Significant	TRUE	FALSE	Crlf1
ENSRNOG00000019118	283.902	-1.52041	0.48832	-3.11356	0.00184846	0.305734	Slc13a3	64846	Significant	FALSE	TRUE		Slc13a3
ENSRNOG00000018445	243.732	-1.62225	0.521714	-3.10946	0.0018743	0.30593	Agt	24179	Significant	FALSE	TRUE		Agt
ENSRNOG00000019244	81.5952	2.11785	0.682724	3.10206	0.00192181	0.309612	Mxra8	313770	Significant	TRUE	FALSE	Mxra8
ENSRNOG00000028036	182.351	1.40044	0.458562	3.05398	0.00225827	0.354758	Adamts7	315879	Significant	TRUE	FALSE	Adamts7
ENSRNOG00000014987	53.722	2.80293	0.921386	3.04208	0.00234948	0.364316	Mdfi	501097	Significant	TRUE	FALSE	Mdfi
ENSRNOG00000017914	676.991	1.59215	0.525535	3.02959	0.00244889	0.37047	Cavin3	85332	Significant	TRUE	FALSE	Cavin3
ENSRNOG00000006384	23.3524	-3.03297	1.00459	-3.0191	0.00253524	0.378911	Rig1	297989	Significant	FALSE	TRUE		Rig1
ENSRNOG00000011647	37.4256	2.36556	0.788432	3.00033	0.00269689	0.397038	S100a6	85247	Significant	TRUE	FALSE	S100a6
ENSRNOG00000007923	359.274	1.34769	0.44958	2.99767	0.00272054	0.397038	Cgref1	245918	Significant	TRUE	FALSE	Cgref1
ENSRNOG00000050404	5381.39	1.7016	0.573997	2.96448	0.00303194	0.422765	Pmepa1	311676	Significant	TRUE	FALSE	Pmepa1
ENSRNOG00000001141	331.369	-1.24089	0.420119	-2.95366	0.00314025	0.432832	Srrm4	498189	Significant	FALSE	TRUE		Srrm4
ENSRNOG00000003622	29.0529	-2.33196	0.790813	-2.94881	0.00319	0.433524	Cybb	66021	Significant	FALSE	TRUE		Cybb
ENSRNOG00000027736	37.6095	2.31416	0.785425	2.94638	0.00321518	0.433524	Cnn1	65204	Significant	TRUE	FALSE	Cnn1
ENSRNOG00000023593	1058.58	-1.11758	0.379836	-2.94226	0.00325827	0.434262	Upf2	361271	Significant	FALSE	TRUE		Upf2
ENSRNOG00000043007	317.905	1.36302	0.46419	2.93634	0.00332107	0.434262	Rcn3	494125	Significant	TRUE	FALSE	Rcn3
ENSRNOG00000018247	45.6651	-1.99116	0.678929	-2.9328	0.00335921	0.434262	Dhx58	303538	Significant	FALSE	TRUE		Dhx58
ENSRNOG00000052062	346.368	-1.24973	0.426142	-2.93266	0.00336067	0.434262	Tut4	313481	Significant	FALSE	TRUE		Tut4
ENSRNOG00000038480	138.486	1.46697	0.500854	2.92894	0.00340116	0.434963	Ppp1r36	299153	Significant	TRUE	FALSE	Ppp1r36
ENSRNOG00000005564	857.164	-1.15787	0.395893	-2.92469	0.00344794	0.436446	Ubn2	312248	Significant	FALSE	TRUE		Ubn2
ENSRNOG00000056703	1768.56	-1.15859	0.396689	-2.92065	0.003493	0.43761	Atrx	246284	Significant	FALSE	TRUE		Atrx
ENSRNOG00000007034	891.689	-1.09695	0.376644	-2.91242	0.00358642	0.43761	Hipk2	362342	Significant	FALSE	TRUE		Hipk2
ENSRNOG00000026036	13.9346	3.66094	1.25723	2.91191	0.00359225	0.43761	Pdyn	29190	Significant	TRUE	FALSE	Pdyn
ENSRNOG00000014453	1060.61	1.20433	0.41366	2.91139	0.00359824	0.43761	Anxa5	25673	Significant	TRUE	FALSE	Anxa5
ENSRNOG00000024372	2097.18	-1.12534	0.387172	-2.90657	0.00365419	0.440099	Cwf19l2	362804	Significant	FALSE	TRUE		Cwf19l2
ENSRNOG00000001416	1763.51	1.72789	0.603728	2.86203	0.00420939	0.4892	Vgf	29461	Significant	TRUE	FALSE	Vgf
ENSRNOG00000009746	482.609	-1.14568	0.400409	-2.86126	0.00421962	0.4892	Akap17b	313434	Significant	FALSE	TRUE		Akap17b
ENSRNOG00000025371	129.617	1.37869	0.48348	2.8516	0.00434993	0.495715	Spry1	294981	Significant	TRUE	FALSE	Spry1
ENSRNOG00000052840	252.241	-1.33611	0.470247	-2.84129	0.00449316	0.499505	Tanc2	303599	Significant	FALSE	TRUE		Tanc2
ENSRNOG00000021589	444.3	-1.12578	0.39639	-2.84007	0.00451033	0.499505	Nexmif	302396	Significant	FALSE	TRUE		Nexmif
ENSRNOG00000053881	380.872	-1.26675	0.446649	-2.83611	0.00456665	0.499505	Baz2a	304601	Significant	FALSE	TRUE		Baz2a
ENSRNOG00000016391	1431.19	-1.18189	0.416974	-2.83446	0.00459037	0.499505	Arid4b	84481	Significant	FALSE	TRUE		Arid4b
ENSRNOG00000017676	28.5971	2.52082	0.89352	2.82123	0.00478398	0.516046	Plvap	56765	Significant	TRUE	FALSE	Plvap
ENSRNOG00000023753	701.282	-1.22799	0.436796	-2.81135	0.00493336	0.518469	Afdn	26955	Significant	FALSE	TRUE		Afdn
ENSRNOG00000012524	6049.09	-1.04879	0.373409	-2.80868	0.00497455	0.518469	Zfp91	246282	Significant	FALSE	TRUE		Zfp91
ENSRNOG00000023312	3744.14	-1.00932	0.35982	-2.80507	0.00503057	0.518469	Lonrf2	301361	Significant	FALSE	TRUE		Lonrf2
ENSRNOG00000002318	1048.61	-1.09199	0.389529	-2.80337	0.00505722	0.518469	Limch1	305332	Significant	FALSE	TRUE		Limch1
ENSRNOG00000061337	513.494	-1.12941	0.404292	-2.79355	0.00521333	0.525281	Mindy2	363089	Significant	FALSE	TRUE		Mindy2
ENSRNOG00000010750	1222.23	-1.03776	0.37159	-2.79277	0.00522592	0.525281	Polr1f	362728	Significant	FALSE	TRUE		Polr1f
ENSRNOG00000016731	35.3754	2.03879	0.730745	2.79002	0.00527048	0.525281	Tpm2	500450	Significant	TRUE	FALSE	Tpm2
ENSRNOG00000037198	52.0517	-2.30827	0.82837	-2.78651	0.00532783	0.525281	Usp18	312688	Significant	FALSE	TRUE		Usp18
ENSRNOG00000015498	85.3444	1.57031	0.563632	2.78605	0.00533539	0.525281	Il17rb	306247	Significant	TRUE	FALSE	Il17rb
ENSRNOG00000015621	400.058	-1.19626	0.431524	-2.77217	0.00556846	0.537712	Nsd3	290831	Significant	FALSE	TRUE		Nsd3
ENSRNOG00000017386	32.8069	2.05192	0.741264	2.76814	0.00563772	0.537712	Il11	171040	Significant	TRUE	FALSE	Il11
ENSRNOG00000008689	489.1	-1.06946	0.386492	-2.7671	0.00565567	0.537712	Cbx1	360609	Significant	FALSE	TRUE		Cbx1
ENSRNOG00000016156	2586.13	1.3732	0.496766	2.76428	0.00570492	0.537712	Nptxr	81005	Significant	TRUE	FALSE	Nptxr
ENSRNOG00000032327	112.908	1.36193	0.492861	2.76332	0.00572172	0.537712	Pdia5	360722	Significant	TRUE	FALSE	Pdia5
ENSRNOG00000056907	2081	-1.02986	0.373646	-2.75624	0.00584709	0.545362	Nipbl	294787	Significant	FALSE	TRUE		Nipbl
ENSRNOG00000002468	384.792	-1.34335	0.488807	-2.74821	0.0059921	0.546049	Tnr	25567	Significant	FALSE	TRUE		Tnr
ENSRNOG00000024728	138.025	1.72501	0.62783	2.74757	0.00600379	0.546049	Arhgap22	306279	Significant	TRUE	FALSE	Arhgap22
ENSRNOG00000020246	693.123	1.14963	0.418559	2.74664	0.00602101	0.546049	Myl9	296313	Significant	TRUE	FALSE	Myl9
ENSRNOG00000002327	69.6317	-1.64447	0.598836	-2.74612	0.00603052	0.546049	Gabrb1	25450	Significant	FALSE	TRUE		Gabrb1
ENSRNOG00000004810	418.632	-1.08235	0.394678	-2.74236	0.00609993	0.54833	Plcb1	24654	Significant	FALSE	TRUE		Plcb1
ENSRNOG00000018536	446.935	1.1819	0.434107	2.72261	0.00647681	0.57802	Pck2	361042	Significant	TRUE	FALSE	Pck2
ENSRNOG00000050437	2016.57	-1.0861	0.399296	-2.72004	0.00652738	0.578373	Bod1l1	207118	Significant	FALSE	TRUE		Bod1l1
ENSRNOG00000017428	29892	-0.970354	0.357153	-2.71692	0.00658931	0.579719	Map1b	29456	Significant	FALSE	TRUE		Map1b
ENSRNOG00000020164	71.7364	1.57988	0.583646	2.70692	0.00679108	0.585023	Ifitm10	293632	Significant	TRUE	FALSE	Ifitm10
ENSRNOG00000008970	631.502	-1.03692	0.383726	-2.70223	0.00688769	0.589254	Pcdh17	306055	Significant	FALSE	TRUE		Pcdh17
ENSRNOG00000013973	59.6582	1.92026	0.712397	2.69549	0.00702859	0.597189	Lcn2	170496	Significant	TRUE	FALSE	Lcn2
ENSRNOG00000012733	2520.37	-1.11462	0.414049	-2.69201	0.00710228	0.598215	Ankrd12	316775	Significant	FALSE	TRUE		Ankrd12
ENSRNOG00000004218	31.8752	-2.30793	0.861878	-2.67779	0.00741102	0.60551	Klhl28	299103	Significant	FALSE	TRUE		Klhl28
ENSRNOG00000010601	2450.71	-0.968354	0.36182	-2.67634	0.00744312	0.60551	Srpk2	296753	Significant	FALSE	TRUE		Srpk2
ENSRNOG00000058973	150.171	-1.4482	0.541203	-2.6759	0.00745296	0.60551	Atad2b	500625	Significant	FALSE	TRUE		Atad2b
ENSRNOG00000009354	451.943	1.09373	0.409033	2.67395	0.00749645	0.60551	Nrarp	499745	Significant	TRUE	FALSE	Nrarp
ENSRNOG00000024194	568.699	-1.03224	0.38617	-2.67303	0.00751702	0.60551	Rsf1	308839	Significant	FALSE	TRUE		Rsf1
ENSRNOG00000012098	3586.33	-1.11105	0.416413	-2.66813	0.00762737	0.606522	Adcyap1r1	24167	Significant	FALSE	TRUE		Adcyap1r1
ENSRNOG00000053766	18.2248	-2.55472	0.958622	-2.66499	0.00769905	0.608323	Ramp3	56820	Significant	FALSE	TRUE		Ramp3
ENSRNOG00000005861	266.543	1.30227	0.49051	2.65493	0.00793249	0.618884	Hsd11b1	25116	Significant	TRUE	FALSE	Hsd11b1
ENSRNOG00000047194	361.502	-1.05255	0.397374	-2.64876	0.00807878	0.625901	Arl13b	304037	Significant	FALSE	TRUE		Arl13b
ENSRNOG00000011931	737.041	-1.00058	0.378021	-2.6469	0.00812334	0.625901	Smarca2	361745	Significant	FALSE	TRUE		Smarca2
ENSRNOG00000013572	4882.56	1.00451	0.37983	2.64463	0.00817807	0.626228	Lxn	59073	Significant	TRUE	FALSE	Lxn
ENSRNOG00000015599	23.1914	2.33206	0.886434	2.63083	0.00851767	0.633645	Mall	362211	Significant	TRUE	FALSE	Mall
ENSRNOG00000038004	39.2342	-1.98196	0.754031	-2.62848	0.00857671	0.633645	Zfp804a	295695	Significant	FALSE	TRUE		Zfp804a
ENSRNOG00000007918	39.4146	1.82298	0.693739	2.62776	0.00859496	0.633645	Tbxas1	24886	Significant	TRUE	FALSE	Tbxas1
ENSRNOG00000003745	385.037	-1.34479	0.51181	-2.62752	0.00860094	0.633645	Atf3	25389	Significant	FALSE	TRUE		Atf3
ENSRNOG00000014426	30.6103	2.27167	0.865074	2.62598	0.00863997	0.633645	Lox	24914	Significant	TRUE	FALSE	Lox
ENSRNOG00000037853	47.9794	1.82319	0.695017	2.62323	0.00871005	0.633645	Rarres1	310486	Significant	TRUE	FALSE	Rarres1
ENSRNOG00000051408	2166.56	-0.959459	0.366235	-2.61979	0.00879829	0.633645	Magt1	116967	Significant	FALSE	TRUE		Magt1
ENSRNOG00000015156	13.4158	3.47362	1.32677	2.61811	0.00884175	0.633645	Gal	29141	Significant	TRUE	FALSE	Gal
ENSRNOG00000030151	261.111	-1.08709	0.415524	-2.61619	0.00889182	0.633645	Thsd7a	500032	Significant	FALSE	TRUE		Thsd7a
ENSRNOG00000017466	3726.79	-0.959953	0.366983	-2.6158	0.00890185	0.633645	Kif5b	117550	Significant	FALSE	TRUE		Kif5b
ENSRNOG00000020346	135.819	1.29969	0.497205	2.61398	0.00894932	0.633645	Best1	293735	Significant	TRUE	FALSE	Best1
ENSRNOG00000039091	332.85	-1.27072	0.486867	-2.60999	0.00905447	0.633645	Pnpla8	314075	Significant	FALSE	TRUE		Pnpla8
ENSRNOG00000056148	207.009	-1.12978	0.432921	-2.60968	0.00906276	0.633645	Nudcd3	100125378	Significant	FALSE	TRUE		Nudcd3
ENSRNOG00000054751	101.609	-1.43901	0.551614	-2.60872	0.00908819	0.633645	Lmbrd2	499539	Significant	FALSE	TRUE		Lmbrd2
ENSRNOG00000052070	28.3341	2.26845	0.869574	2.60869	0.00908904	0.633645	Aldh1a3	266603	Significant	TRUE	FALSE	Aldh1a3
ENSRNOG00000046449	450.352	1.2147	0.46575	2.60805	0.00910585	0.633645	Npy	24604	Significant	TRUE	FALSE	Npy
ENSRNOG00000012716	1536.62	-0.979428	0.375742	-2.60665	0.00914329	0.633645	Chd2	308738	Significant	FALSE	TRUE		Chd2
ENSRNOG00000021507	108.746	-1.899	0.730097	-2.60103	0.00929438	0.640293	Luzp2	100910839	Significant	FALSE	TRUE		Luzp2
ENSRNOG00000020478	74.1804	-1.42199	0.548072	-2.59454	0.00947181	0.640293	Camk4	25050	Significant	FALSE	TRUE		Camk4
ENSRNOG00000007069	92.4425	-1.45302	0.560253	-2.59351	0.00950027	0.640293	Adhfe1	362474	Significant	FALSE	TRUE		Adhfe1
ENSRNOG00000017414	31.615	-1.9734	0.761031	-2.59306	0.0095127	0.640293	Irf7	293624	Significant	FALSE	TRUE		Irf7
ENSRNOG00000031890	8499.42	-1.0329	0.398426	-2.59246	0.00952919	0.640293	Ncam1	24586	Significant	FALSE	TRUE		Ncam1
ENSRNOG00000004026	4370.73	-0.944507	0.364535	-2.59099	0.00957	0.640293	Atp2b1	29598	Significant	FALSE	TRUE		Atp2b1
ENSRNOG00000029682	1532.9	1.24694	0.481654	2.58887	0.00962904	0.640293	Clic1	406864	Significant	TRUE	FALSE	Clic1
ENSRNOG00000011452	5402.78	-1.08992	0.421135	-2.58805	0.00965214	0.640293	Aldoc	24191	Significant	FALSE	TRUE		Aldoc
ENSRNOG00000061367	55.3465	-1.87358	0.725054	-2.58405	0.00976479	0.64432	Atp7a	24941	Significant	FALSE	TRUE		Atp7a
ENSRNOG00000027990	69.2043	2.08222	0.807419	2.57886	0.00991256	0.649035	Crip1	691657	Significant	TRUE	FALSE	Crip1
ENSRNOG00000056786	261.558	1.16571	0.452196	2.57788	0.00994088	0.649035	Piezo1	361430	Significant	TRUE	FALSE	Piezo1
ENSRNOG00000006828	603.251	-0.992279	0.385431	-2.57447	0.0100395	0.652041	Baz1a	314126	Significant	FALSE	TRUE		Baz1a
ENSRNOG00000009411	196.085	-1.13203	0.440694	-2.56876	0.0102065	0.659433	Chn2	84031	Significant	FALSE	TRUE		Chn2
ENSRNOG00000014378	19.8738	2.86631	1.1175	2.56494	0.0103195	0.66328	Il1r2	117022	Significant	TRUE	FALSE	Il1r2
ENSRNOG00000002341	35.6292	-2.22443	0.869103	-2.55946	0.0104836	0.670354	Trim25	494338	Significant	FALSE	TRUE		Trim25
ENSRNOG00000004713	45.6924	-1.90324	0.744643	-2.55591	0.010591	0.6723	Kcnj16	29719	Significant	FALSE	TRUE		Kcnj16
ENSRNOG00000010591	2203.19	-1.00662	0.394332	-2.55272	0.0106886	0.6723	Kdm5a	312678	Significant	FALSE	TRUE		Kdm5a
ENSRNOG00000011237	2569.79	-0.960499	0.376421	-2.55166	0.010721	0.6723	Zc3h13	305955	Significant	FALSE	TRUE		Zc3h13
ENSRNOG00000007290	6190.73	-1.19184	0.467141	-2.55135	0.0107308	0.6723	Atp1a2	24212	Significant	FALSE	TRUE		Atp1a2
ENSRNOG00000000105	636.238	-1.11599	0.437752	-2.54937	0.0107918	0.672723	Cplx2	116657	Significant	FALSE	TRUE		Cplx2
ENSRNOG00000060496	127.359	-1.43009	0.563289	-2.53883	0.0111225	0.686006	Kdm5d	100312983	Significant	FALSE	TRUE		Kdm5d
ENSRNOG00000013780	384.741	-1.16606	0.459567	-2.53731	0.0111707	0.686006	Nf1	24592	Significant	FALSE	TRUE		Nf1
ENSRNOG00000009311	52.2913	1.77998	0.703314	2.53085	0.0113788	0.691952	Fstl3	114031	Significant	TRUE	FALSE	Fstl3
ENSRNOG00000019584	22.2418	2.17833	0.860745	2.53075	0.0113821	0.691952	Dlk1	114587	Significant	TRUE	FALSE	Dlk1
ENSRNOG00000005726	330.015	-1.08532	0.429129	-2.52912	0.0114349	0.691952	Pclo	56768	Significant	FALSE	TRUE		Pclo
ENSRNOG00000050834	505.197	-0.993538	0.393558	-2.5245	0.0115862	0.697657	Eeig1	687750	Significant	FALSE	TRUE		Eeig1
ENSRNOG00000004677	590.486	-1.18962	0.471544	-2.52282	0.0116417	0.697657	Zeb2	311071	Significant	FALSE	TRUE		Zeb2
ENSRNOG00000028404	240.576	-1.11879	0.444424	-2.5174	0.0118225	0.701712	Ppp1r1b	360616	Significant	FALSE	TRUE		Ppp1r1b
ENSRNOG00000013577	509.389	1.11785	0.444646	2.51402	0.0119363	0.705095	Kdelr3	315131	Significant	TRUE	FALSE	Kdelr3
ENSRNOG00000016744	748.78	-0.968151	0.385583	-2.51088	0.0120432	0.705476	Chd6	311607	Significant	FALSE	TRUE		Chd6
ENSRNOG00000014031	175.857	-1.10593	0.441339	-2.50585	0.0122158	0.705476	Esco1	680014	Significant	FALSE	TRUE		Esco1
ENSRNOG00000023463	165.353	-1.21834	0.486813	-2.50268	0.0123256	0.705476	Parp9	303905	Significant	FALSE	TRUE		Parp9
ENSRNOG00000006487	167.428	-1.18107	0.471926	-2.50266	0.0123263	0.705476	Casp8ap2	313128	Significant	FALSE	TRUE		Casp8ap2
ENSRNOG00000013969	880.172	-0.970675	0.388327	-2.49963	0.0124323	0.705476	Ahi1	308923	Significant	FALSE	TRUE		Ahi1
ENSRNOG00000008869	202.602	-1.09951	0.440411	-2.49655	0.0125406	0.705476	Ppp1r9a	84685	Significant	FALSE	TRUE		Ppp1r9a
ENSRNOG00000016687	135.417	1.49699	0.600013	2.49492	0.0125986	0.705476	Ssc5d	308341	Significant	TRUE	FALSE	Ssc5d
ENSRNOG00000009694	981.709	-0.951332	0.3816	-2.49301	0.0126666	0.705476	Bmp4	25296	Significant	FALSE	TRUE		Bmp4
ENSRNOG00000056728	1254.32	0.93871	0.37663	2.49239	0.0126886	0.705476	G6pd	24377	Significant	TRUE	FALSE	G6pd
ENSRNOG00000026942	840.375	-1.02833	0.41264	-2.49207	0.0127002	0.705476	Brd10	309307	Significant	FALSE	TRUE		Brd10
ENSRNOG00000007027	53.0243	-1.70508	0.684222	-2.492	0.0127024	0.705476	Hgf	24446	Significant	FALSE	TRUE		Hgf
ENSRNOG00000042340	828.033	-1.1075	0.444731	-2.49028	0.0127642	0.705476	Thoc2l	679894	Significant	FALSE	TRUE		Thoc2l
ENSRNOG00000022218	221.38	-1.29315	0.519514	-2.48915	0.012805	0.705476	Ifi44	310969	Significant	FALSE	TRUE		Ifi44
ENSRNOG00000019692	2881.22	1.24623	0.501191	2.48653	0.0128995	0.705476	Metrn	287151	Significant	TRUE	FALSE	Metrn
ENSRNOG00000002443	135.686	-1.21094	0.487018	-2.48645	0.0129026	0.705476	Mfap3	287299	Significant	FALSE	TRUE		Mfap3
ENSRNOG00000001682	5677.47	-0.931296	0.374578	-2.48625	0.0129095	0.705476	Ttc3	360702	Significant	FALSE	TRUE		Ttc3
ENSRNOG00000010637	200.205	-1.1666	0.469548	-2.48451	0.0129728	0.705824	Tbc1d5	501088	Significant	FALSE	TRUE		Tbc1d5
ENSRNOG00000046741	533.202	-0.951399	0.383534	-2.48061	0.0131158	0.708788	Itsn2	313934	Significant	FALSE	TRUE		Itsn2
ENSRNOG00000015036	421.853	1.21921	0.491637	2.47991	0.0131416	0.708788	Ccn2	64032	Significant	TRUE	FALSE	Ccn2
ENSRNOG00000011011	102.796	-1.51825	0.613493	-2.47476	0.0133327	0.709606	Nmb	499194	Significant	FALSE	TRUE		Nmb
ENSRNOG00000013147	328.012	-1.00644	0.40712	-2.47208	0.0134328	0.709606	Cacna1d	29716	Significant	FALSE	TRUE		Cacna1d
ENSRNOG00000012865	58.7673	1.55395	0.629008	2.47048	0.0134932	0.709606	Parp3	300985	Significant	TRUE	FALSE	Parp3
ENSRNOG00000026248	1012.34	-0.930303	0.376801	-2.46895	0.0135511	0.709606	Nmt2	291318	Significant	FALSE	TRUE		Nmt2
ENSRNOG00000021681	207.245	-1.16726	0.47324	-2.46653	0.013643	0.709606	Eea1	314764	Significant	FALSE	TRUE		Eea1
ENSRNOG00000019671	679.106	-0.939209	0.381254	-2.46347	0.0137598	0.709606	Rsbn1	310749	Significant	FALSE	TRUE		Rsbn1
ENSRNOG00000002940	3894.27	-0.882093	0.358082	-2.46338	0.0137634	0.709606	Ankrd17	289521	Significant	FALSE	TRUE		Ankrd17
ENSRNOG00000004061	648.616	-0.952537	0.386918	-2.46186	0.0138219	0.709606	Pnn	368070	Significant	FALSE	TRUE		Pnn
ENSRNOG00000008830	3720.95	-0.89361	0.363075	-2.46123	0.0138463	0.709606	Nfe2l1	360610	Significant	FALSE	TRUE		Nfe2l1
ENSRNOG00000045821	127.774	1.17569	0.478653	2.45624	0.0140398	0.709606	Slc41a3	641603	Significant	TRUE	FALSE	Slc41a3
ENSRNOG00000029042	426.013	-1.06802	0.43601	-2.44954	0.0143039	0.709606	Mt-nd6	26203	Significant	FALSE	TRUE		Mt-nd6
ENSRNOG00000025594	601.604	-1.14114	0.466092	-2.44831	0.0143527	0.709606	Scrt1	366951	Significant	FALSE	TRUE		Scrt1
ENSRNOG00000033169	115.123	-1.76228	0.719865	-2.44807	0.0143623	0.709606	Cpeb4	303010	Significant	FALSE	TRUE		Cpeb4
ENSRNOG00000013390	72.1469	-1.40669	0.575011	-2.44637	0.0144301	0.709606	Kbtbd8	500262	Significant	FALSE	TRUE		Kbtbd8
ENSRNOG00000008788	413.17	-0.993738	0.406482	-2.44473	0.014496	0.709606	Pals1	314259	Significant	FALSE	TRUE		Pals1
ENSRNOG00000005133	13076.8	-0.881558	0.360666	-2.44425	0.0145152	0.709606	Mapt	29477	Significant	FALSE	TRUE		Mapt
ENSRNOG00000028227	1382	-0.915346	0.374612	-2.44345	0.0145476	0.709606	Pbrm1	306254	Significant	FALSE	TRUE		Pbrm1
ENSRNOG00000006345	1115.92	1.19052	0.487318	2.443	0.0145656	0.709606	Sec61b	298068	Significant	TRUE	FALSE	Sec61b
ENSRNOG00000009730	429.143	-1.01156	0.41416	-2.44244	0.0145885	0.709606	Cyp7b1	25429	Significant	FALSE	TRUE		Cyp7b1
ENSRNOG00000052583	539.743	-1.09131	0.446815	-2.44242	0.0145893	0.709606	Zfp106	688018	Significant	FALSE	TRUE		Zfp106
ENSRNOG00000006545	2934.36	-0.89566	0.366729	-2.44229	0.0145943	0.709606	Septin7	64551	Significant	FALSE	TRUE		Septin7
ENSRNOG00000019684	396.361	1.32296	0.541837	2.44161	0.0146218	0.709606	Antkmt	287150	Significant	TRUE	FALSE	Antkmt
ENSRNOG00000003019	1720.98	-0.904699	0.370617	-2.44106	0.014644	0.709606	Ubn1	302935	Significant	FALSE	TRUE		Ubn1
ENSRNOG00000004367	210.059	1.28411	0.526487	2.43902	0.0147273	0.710864	Elk3	362871	Significant	TRUE	FALSE	Elk3
ENSRNOG00000020517	26.2018	2.02926	0.832681	2.43702	0.014809	0.711662	Prrg2	361570	Significant	TRUE	FALSE	Prrg2
ENSRNOG00000028648	6313.85	0.987642	0.406118	2.43191	0.0150194	0.711662	Olig1	60394	Significant	TRUE	FALSE	Olig1
ENSRNOG00000007681	1469.68	-0.92571	0.380835	-2.43074	0.015068	0.711662	Brd3	362092	Significant	FALSE	TRUE		Brd3
ENSRNOG00000004603	232.266	-1.29155	0.5316	-2.42955	0.0151176	0.711662	Srgap1	314903	Significant	FALSE	TRUE		Srgap1
ENSRNOG00000047611	3805.29	-0.97002	0.399509	-2.42803	0.0151809	0.711662	Top1	64550	Significant	FALSE	TRUE		Top1
ENSRNOG00000005176	878.434	-0.913525	0.376412	-2.42693	0.0152274	0.711662	Map7d2	317508	Significant	FALSE	TRUE		Map7d2
ENSRNOG00000008629	1597.8	-0.976194	0.402859	-2.42316	0.015386	0.712113	Secisbp2l	296115	Significant	FALSE	TRUE		Secisbp2l
ENSRNOG00000007726	528.512	0.96675	0.401186	2.40973	0.0159643	0.733469	Mcam	78967	Significant	TRUE	FALSE	Mcam
ENSRNOG00000005330	1465.65	-0.917392	0.381045	-2.40757	0.0160591	0.734336	Crebbp	54244	Significant	FALSE	TRUE		Crebbp
ENSRNOG00000032735	1863.79	-0.926144	0.384834	-2.40661	0.0161015	0.734336	Srek1	56763	Significant	FALSE	TRUE		Srek1
ENSRNOG00000029528	51.4402	-1.63989	0.685936	-2.39073	0.0168149	0.761274	Cbs	24250	Significant	FALSE	TRUE		Cbs
ENSRNOG00000017795	1254.11	1.05426	0.441291	2.38903	0.0168927	0.762015	Hspbp1	246146	Significant	TRUE	FALSE	Hspbp1
ENSRNOG00000042536	55.0383	-1.55789	0.652764	-2.3866	0.0170049	0.764296	Pde4d	24627	Significant	FALSE	TRUE		Pde4d
ENSRNOG00000001628	322.182	1.04843	0.439593	2.38499	0.0170796	0.764881	Pcp4	25510	Significant	TRUE	FALSE	Pcp4
ENSRNOG00000024737	1996.27	-0.869924	0.365106	-2.38266	0.0171879	0.766964	Tnrc6a	308971	Significant	FALSE	TRUE		Tnrc6a
ENSRNOG00000045670	139.118	1.18582	0.498478	2.37889	0.0173649	0.769516	Tnfsf12	360548	Significant	TRUE	FALSE	Tnfsf12
ENSRNOG00000017416	565.859	0.940312	0.395431	2.37794	0.0174097	0.769516	Ppic	291463	Significant	TRUE	FALSE	Ppic
ENSRNOG00000009740	170.232	-1.40405	0.590562	-2.37748	0.0174312	0.769516	Slco1c1	84511	Significant	FALSE	TRUE		Slco1c1
ENSRNOG00000016117	38.7883	1.89199	0.797184	2.37334	0.0176281	0.775449	Myof	309499	Significant	TRUE	FALSE	Myof
ENSRNOG00000030238	1627.87	-0.896472	0.378535	-2.36827	0.0178716	0.778568	Fndc5	260327	Significant	FALSE	TRUE		Fndc5
ENSRNOG00000020385	160.428	1.11542	0.47105	2.36794	0.0178873	0.778568	Fads3	286922	Significant	TRUE	FALSE	Fads3
ENSRNOG00000034191	61.9488	-1.73816	0.734826	-2.36541	0.0180101	0.781173	Fmo1	25256	Significant	FALSE	TRUE		Fmo1
ENSRNOG00000017503	77.1989	-1.34199	0.568078	-2.36233	0.0181606	0.784956	Ppargc1b	291567	Significant	FALSE	TRUE		Ppargc1b
ENSRNOG00000029939	54.3258	1.41612	0.600091	2.35984	0.018283	0.787504	Gypc	364837	Significant	TRUE	FALSE	Gypc
ENSRNOG00000013798	489.995	-1.09013	0.462749	-2.35576	0.0184847	0.792724	Fnbp1l	310839	Significant	FALSE	TRUE		Fnbp1l
ENSRNOG00000049302	209.141	-1.17414	0.499636	-2.34999	0.0187738	0.798185	Chd9	307726	Significant	FALSE	TRUE		Chd9
ENSRNOG00000012681	58.1507	-1.90354	0.810121	-2.3497	0.0187884	0.798185	Lgals9	25476	Significant	FALSE	TRUE		Lgals9
ENSRNOG00000026542	426.932	-0.980625	0.41838	-2.34386	0.0190853	0.802248	Suco	360863	Significant	FALSE	TRUE		Suco
ENSRNOG00000006019	212.349	1.21534	0.51925	2.34057	0.0192545	0.802248	G0s2	289388	Significant	TRUE	FALSE	G0s2
ENSRNOG00000034237	7445.92	1.19123	0.509031	2.34019	0.0192739	0.802248	Rpl39-ps12	25347	Significant	TRUE	FALSE	Rpl39-ps12
ENSRNOG00000015339	319.357	-1.11784	0.477837	-2.33937	0.0193165	0.802248	Shoc2	309548	Significant	FALSE	TRUE		Shoc2
ENSRNOG00000002254	776.497	-0.888778	0.379972	-2.33906	0.0193321	0.802248	Tmem33	59303	Significant	FALSE	TRUE		Tmem33
ENSRNOG00000019466	65.0954	1.37959	0.589826	2.33897	0.0193367	0.802248	Agpat2	311821	Significant	TRUE	FALSE	Agpat2
ENSRNOG00000012982	2944.04	-0.847088	0.362754	-2.33516	0.019535	0.805297	Map9	310544	Significant	FALSE	TRUE		Map9
ENSRNOG00000003185	2022.14	-0.907269	0.388541	-2.33506	0.0195401	0.805297	Acbd3	289312	Significant	FALSE	TRUE		Acbd3
ENSRNOG00000058643	215.599	-1.07454	0.462213	-2.32478	0.0200838	0.821971	Zfp281	305083	Significant	FALSE	TRUE		Zfp281
ENSRNOG00000016166	192.7	1.17729	0.507282	2.32078	0.0202986	0.821971	Pdlim1	54133	Significant	TRUE	FALSE	Pdlim1
ENSRNOG00000000075	349.446	-0.924081	0.398291	-2.32011	0.0203347	0.821971	Mtf2	360905	Significant	FALSE	TRUE		Mtf2
ENSRNOG00000047756	161.583	-1.23178	0.531096	-2.31932	0.0203775	0.821971	Mef2a	309957	Significant	FALSE	TRUE		Mef2a
ENSRNOG00000007175	443.578	-0.920991	0.397321	-2.318	0.0204492	0.821971	Mier1	313418	Significant	FALSE	TRUE		Mier1
ENSRNOG00000009795	729.453	-0.96642	0.417004	-2.31753	0.0204747	0.821971	Nfib	29227	Significant	FALSE	TRUE		Nfib
ENSRNOG00000008331	520.585	-1.1253	0.486434	-2.31338	0.0207019	0.82793	Washc4	314690	Significant	FALSE	TRUE		Washc4
ENSRNOG00000010362	1385.56	1.09185	0.47228	2.31186	0.0207852	0.82793	Anxa2	56611	Significant	TRUE	FALSE	Anxa2
ENSRNOG00000003822	1891.04	-0.846208	0.366521	-2.30876	0.0209569	0.82793	Slu7	303057	Significant	FALSE	TRUE		Slu7
ENSRNOG00000004709	133.101	-1.11323	0.482699	-2.30627	0.0210955	0.828909	Foxn3	314374	Significant	FALSE	TRUE		Foxn3
ENSRNOG00000021062	53.5167	1.43353	0.621673	2.30592	0.0211153	0.828909	Fxyd5	60338	Significant	TRUE	FALSE	Fxyd5
ENSRNOG00000005697	241.318	-1.50064	0.651534	-2.30325	0.0212649	0.832148	Slc6a11	79213	Significant	FALSE	TRUE		Slc6a11
ENSRNOG00000061215	526.404	0.932046	0.405056	2.30103	0.02139	0.833238	Crym	117024	Significant	TRUE	FALSE	Crym
ENSRNOG00000004680	5874.26	-0.835196	0.36307	-2.30037	0.0214271	0.833238	Kif5c	311024	Significant	FALSE	TRUE		Kif5c
ENSRNOG00000037661	1452.21	1.26827	0.552347	2.29615	0.0216673	0.837331	Tmsb15b2	286978	Significant	TRUE	FALSE	Tmsb15b2
ENSRNOG00000013886	52.2256	-1.41889	0.618505	-2.29407	0.0217866	0.839325	Fyb1	499537	Significant	FALSE	TRUE		Fyb1
ENSRNOG00000023356	9547.8	-0.860343	0.375572	-2.29076	0.0219776	0.843136	Eif5b	308306	Significant	FALSE	TRUE		Eif5b
ENSRNOG00000002218	545.107	1.09856	0.479719	2.29	0.0220214	0.843136	Stbd1	305234	Significant	TRUE	FALSE	Stbd1
ENSRNOG00000042679	30.0965	-1.72638	0.756336	-2.28256	0.0224564	0.854513	Lcor	365462	Significant	FALSE	TRUE		Lcor
ENSRNOG00000024907	1027.95	-0.868095	0.380514	-2.28138	0.0225262	0.85455	Tnrc6b	192178	Significant	FALSE	TRUE		Tnrc6b
ENSRNOG00000001254	99.5019	1.14952	0.504229	2.27975	0.0226225	0.855587	Col6a2	361821	Significant	TRUE	FALSE	Col6a2
ENSRNOG00000028129	1928.99	-0.831338	0.365194	-2.27642	0.0228206	0.860455	Fktn	362520	Significant	FALSE	TRUE		Fktn
ENSRNOG00000021438	684.941	1.25956	0.554255	2.27254	0.0230542	0.866627	Tuba1c	300218	Significant	TRUE	FALSE	Tuba1c
ENSRNOG00000009712	102.449	1.22205	0.538402	2.26977	0.0232217	0.868155	Gale	114860	Significant	TRUE	FALSE	Gale
ENSRNOG00000011140	1768.52	-0.824558	0.363313	-2.26955	0.0232348	0.868155	Prxl2a	361118	Significant	FALSE	TRUE		Prxl2a
ENSRNOG00000049236	864.196	-1.14847	0.506768	-2.26627	0.0234348	0.872526	Myh9	25745	Significant	FALSE	TRUE		Myh9
ENSRNOG00000013844	55.2244	-1.59168	0.702956	-2.26427	0.0235578	0.872526	Arb2a	294606	Significant	FALSE	TRUE		Arb2a
ENSRNOG00000048250	32.7329	1.67976	0.742173	2.2633	0.0236171	0.872526	Ldaf1	378467	Significant	TRUE	FALSE	Ldaf1
ENSRNOG00000023809	75.4423	-1.57113	0.695289	-2.25968	0.0238409	0.875475	Opcml	116597	Significant	FALSE	TRUE		Opcml
ENSRNOG00000015131	254.384	1.09131	0.483353	2.25778	0.0239591	0.876735	Ube2c	296368	Significant	TRUE	FALSE	Ube2c
ENSRNOG00000004091	1056.68	-0.861749	0.382203	-2.25469	0.0241529	0.876883	Cwc25	360613	Significant	FALSE	TRUE		Cwc25
ENSRNOG00000014331	877.448	-0.849472	0.376779	-2.25456	0.0241608	0.876883	Zfp717	100361503	Significant	FALSE	TRUE		Zfp717
ENSRNOG00000007804	134.655	-1.1553	0.512764	-2.25309	0.0242537	0.876883	C1galt1	65044	Significant	FALSE	TRUE		C1galt1
ENSRNOG00000014230	3150.5	-0.858599	0.381338	-2.25154	0.0243513	0.876883	Map1a	25152	Significant	FALSE	TRUE		Map1a
ENSRNOG00000014259	417.156	-0.90136	0.40054	-2.25036	0.0244261	0.876883	Mycl	298506	Significant	FALSE	TRUE		Mycl
ENSRNOG00000003559	687.052	-0.922172	0.409839	-2.25008	0.0244437	0.876883	Ccdc112	498858	Significant	FALSE	TRUE		Ccdc112
ENSRNOG00000022781	555.031	-0.919782	0.408905	-2.24938	0.0244885	0.876883	Ccser2	306306	Significant	FALSE	TRUE		Ccser2
ENSRNOG00000057451	349.508	1.01849	0.452913	2.24875	0.0245287	0.876883	Itga5	315346	Significant	TRUE	FALSE	Itga5
ENSRNOG00000019626	32.522	-1.64872	0.733857	-2.24666	0.0246619	0.879113	Slc27a5	79111	Significant	FALSE	TRUE		Slc27a5
ENSRNOG00000010479	1771.6	-0.830423	0.370789	-2.23961	0.0251161	0.892736	Mycbp2	290447	Significant	FALSE	TRUE		Mycbp2
ENSRNOG00000036866	430.727	-0.928872	0.415195	-2.23719	0.0252737	0.895774	Acer3	499210	Significant	FALSE	TRUE		Acer3
ENSRNOG00000013520	6141.41	-1.10763	0.49666	-2.23016	0.0257371	0.909597	Mat2a	171347	Significant	FALSE	TRUE		Mat2a
ENSRNOG00000022619	91902.6	0.850428	0.381997	2.22627	0.025996	0.912285	Fth1	25319	Significant	TRUE	FALSE	Fth1
ENSRNOG00000011762	130.535	-1.17595	0.528364	-2.22565	0.0260378	0.912285	Elf1	85424	Significant	FALSE	TRUE		Elf1
ENSRNOG00000028341	487.254	-0.900686	0.40478	-2.22512	0.0260731	0.912285	Alkbh5	303193	Significant	FALSE	TRUE		Alkbh5
ENSRNOG00000003897	52.8651	1.38439	0.622393	2.2243	0.0261286	0.912285	Col1a1	29393	Significant	TRUE	FALSE	Col1a1
ENSRNOG00000003031	419.069	-0.927952	0.417335	-2.22352	0.0261809	0.912285	Atp2b4	29600	Significant	FALSE	TRUE		Atp2b4
ENSRNOG00000047988	2787.92	1.34607	0.605711	2.22231	0.0262627	0.912573	Bola2	502367	Significant	TRUE	FALSE	Bola2
ENSRNOG00000058561	3687.88	-0.911725	0.411137	-2.21757	0.0265843	0.918091	Srrm2	302969	Significant	FALSE	TRUE		Srrm2
ENSRNOG00000007315	2246.23	-0.928346	0.418984	-2.21571	0.0267115	0.918091	Thoc2	313308	Significant	FALSE	TRUE		Thoc2
ENSRNOG00000010682	956.432	-0.926432	0.418602	-2.21316	0.0268868	0.921352	Clcn3	84360	Significant	FALSE	TRUE		Clcn3
ENSRNOG00000018338	50.976	1.4578	0.659036	2.21202	0.0269652	0.921352	Vwa1	298683	Significant	TRUE	FALSE	Vwa1
ENSRNOG00000005775	2372.27	-0.8451	0.382447	-2.20972	0.0271247	0.921352	Phf14	500030	Significant	FALSE	TRUE		Phf14
ENSRNOG00000011058	136.437	-1.04656	0.473949	-2.20818	0.027232	0.921352	Utrn	25600	Significant	FALSE	TRUE		Utrn
ENSRNOG00000034269	17.3573	-2.05346	0.930207	-2.20753	0.0272773	0.921352	Ago3	313593	Significant	FALSE	TRUE		Ago3
ENSRNOG00000022101	33.4495	1.77595	0.804635	2.20716	0.0273031	0.921352	Crabp2	29563	Significant	TRUE	FALSE	Crabp2
ENSRNOG00000037247	384.35	1.10864	0.502665	2.20552	0.0274174	0.921352	Rras	361568	Significant	TRUE	FALSE	Rras
ENSRNOG00000001971	391.615	-0.924841	0.419497	-2.20464	0.0274791	0.921352	Bbx	303970	Significant	FALSE	TRUE		Bbx
ENSRNOG00000024364	112.72	1.24508	0.566648	2.19728	0.0280007	0.933734	Enkd1	291975	Significant	TRUE	FALSE	Enkd1
ENSRNOG00000018964	640.435	1.07251	0.489667	2.19028	0.0285041	0.942473	Gss	25458	Significant	TRUE	FALSE	Gss
ENSRNOG00000032813	473.788	-0.898148	0.410151	-2.1898	0.0285387	0.942473	Mdc1	309595	Significant	FALSE	TRUE		Mdc1
ENSRNOG00000006921	28.7901	-1.82442	0.834377	-2.18657	0.0287742	0.942473	Rbl1	680111	Significant	FALSE	TRUE		Rbl1
ENSRNOG00000060307	198.917	1.07268	0.490701	2.18602	0.0288139	0.942473	Ten1	360664	Significant	TRUE	FALSE	Ten1
ENSRNOG00000004192	15.8985	-2.43545	1.11418	-2.18586	0.0288255	0.942473	Arhgap30	498282	Significant	FALSE	TRUE		Arhgap30
ENSRNOG00000005606	456.24	-0.926443	0.424047	-2.18476	0.0289062	0.942473	Med1	497991	Significant	FALSE	TRUE		Med1
ENSRNOG00000010210	4081.47	-0.908073	0.415744	-2.18421	0.0289468	0.942473	Slc7a11	310392	Significant	FALSE	TRUE		Slc7a11
ENSRNOG00000026649	237.059	-0.960384	0.439901	-2.18318	0.0290225	0.942473	Dnmt3a	444984	Significant	FALSE	TRUE		Dnmt3a
ENSRNOG00000028274	435.633	-1.05236	0.482879	-2.17934	0.0293066	0.945803	Myrf	293736	Significant	FALSE	TRUE		Myrf
ENSRNOG00000014013	9268.3	-0.79948	0.3669	-2.17901	0.0293306	0.945803	Map4k4	301363	Significant	FALSE	TRUE		Map4k4
ENSRNOG00000018937	470.534	-0.994152	0.456352	-2.17848	0.0293706	0.945803	Gstm2	81869	Significant	FALSE	TRUE		Gstm2
ENSRNOG00000029087	551.405	-0.843868	0.387783	-2.17614	0.0295452	0.945803	Nap1l3	170914	Significant	FALSE	TRUE		Nap1l3
ENSRNOG00000011619	295.155	-1.07357	0.493419	-2.17577	0.0295724	0.945803	Myo9a	171296	Significant	FALSE	TRUE		Myo9a
ENSRNOG00000047296	919.867	-0.868607	0.399243	-2.17564	0.0295825	0.945803	Bptf	303617	Significant	FALSE	TRUE		Bptf
ENSRNOG00000009345	298.648	-0.980315	0.451169	-2.17283	0.0297929	0.949343	Ugt8	50555	Significant	FALSE	TRUE		Ugt8
ENSRNOG00000002827	757.981	-0.866934	0.399118	-2.17212	0.0298463	0.949343	Rbfox1	302920	Significant	FALSE	TRUE		Rbfox1
ENSRNOG00000033433	68.1538	-1.4263	0.657011	-2.17089	0.0299396	0.949876	Csrnp1	363165	Significant	FALSE	TRUE		Csrnp1
ENSRNOG00000016885	402.002	-0.960791	0.442976	-2.16894	0.0300869	0.952114	Klf6	58954	Significant	FALSE	TRUE		Klf6
ENSRNOG00000001807	161.883	-1.05919	0.489085	-2.16566	0.030337	0.957584	Sspn	500364	Significant	FALSE	TRUE		Sspn
ENSRNOG00000017118	17.0521	2.339	1.08083	2.16409	0.0304575	0.95768	P4ha3	361612	Significant	TRUE	FALSE	P4ha3
ENSRNOG00000051671	959.601	-0.8309	0.384035	-2.16361	0.0304944	0.95768	Herc1	315771	Significant	FALSE	TRUE		Herc1
ENSRNOG00000051102	56.5358	-1.24064	0.573977	-2.16147	0.0306588	0.960409	AABR07004269.3	499179	Significant	FALSE	TRUE		AABR07004269.3
ENSRNOG00000021962	171.256	0.982125	0.455049	2.15828	0.0309058	0.965709	Fzd2	64512	Significant	TRUE	FALSE	Fzd2
ENSRNOG00000013508	18021	1.03961	0.482778	2.15339	0.0312882	0.971602	Rpl31	64298	Significant	TRUE	FALSE	Rpl31
ENSRNOG00000006735	134.665	1.28014	0.594924	2.15178	0.0314151	0.971602	Cdkn2b	25164	Significant	TRUE	FALSE	Cdkn2b
ENSRNOG00000018434	28.3411	-2.04597	0.951133	-2.15109	0.0314695	0.971602	Stab1	100363145	Significant	FALSE	TRUE		Stab1
ENSRNOG00000002835	11554.1	-0.877971	0.408401	-2.14978	0.0315729	0.971602	Luc7l3	360602	Significant	FALSE	TRUE		Luc7l3
ENSRNOG00000007515	1964.25	-0.779637	0.362809	-2.14889	0.0316432	0.971602	Kif3a	84392	Significant	FALSE	TRUE		Kif3a
ENSRNOG00000006180	2620.38	-0.778156	0.362767	-2.14506	0.031948	0.971602	Pum2	298874	Significant	FALSE	TRUE		Pum2
ENSRNOG00000005504	1661.51	-0.796507	0.371542	-2.14379	0.03205	0.971602	Pkp4	295625	Significant	FALSE	TRUE		Pkp4
ENSRNOG00000013948	226.446	-1.0922	0.51011	-2.14111	0.032265	0.971602	Zc3hav1	252832	Significant	FALSE	TRUE		Zc3hav1
ENSRNOG00000017151	240.664	-0.896475	0.418757	-2.1408	0.0322901	0.971602	Rnf214	363056	Significant	FALSE	TRUE		Rnf214
ENSRNOG00000033372	80.3436	-1.37676	0.643235	-2.14038	0.0323244	0.971602	Klhl24	303803	Significant	FALSE	TRUE		Klhl24
ENSRNOG00000027906	4592.13	-0.826158	0.386016	-2.14022	0.0323373	0.971602	Ankrd11	365023	Significant	FALSE	TRUE		Ankrd11
ENSRNOG00000020155	77.3197	-1.46673	0.685381	-2.14002	0.0323534	0.971602	Mapk8	116554	Significant	FALSE	TRUE		Mapk8
ENSRNOG00000012422	161.741	-1.18427	0.553626	-2.13912	0.0324257	0.971602	Tnik	294917	Significant	FALSE	TRUE		Tnik
ENSRNOG00000010516	86.5743	1.21016	0.56581	2.13881	0.0324509	0.971602	Plau	25619	Significant	TRUE	FALSE	Plau
ENSRNOG00000000073	51.5602	-1.87262	0.875658	-2.13853	0.0324736	0.971602	Tmed5	289883	Significant	FALSE	TRUE		Tmed5
ENSRNOG00000015583	288.686	0.945401	0.442158	2.13815	0.0325042	0.971602	Dnal4	300078	Significant	TRUE	FALSE	Dnal4
ENSRNOG00000045941	795.756	-0.858915	0.402562	-2.13362	0.0328738	0.973482	Susd6	678893	Significant	FALSE	TRUE		Susd6
ENSRNOG00000028930	39.4673	-1.68646	0.790735	-2.13277	0.0329434	0.973482	Dab2	79128	Significant	FALSE	TRUE		Dab2
ENSRNOG00000020423	964.869	-1.1172	0.523937	-2.13232	0.0329806	0.973482	Apc	24205	Significant	FALSE	TRUE		Apc
ENSRNOG00000000239	486.434	3.17201	1.48795	2.1318	0.0330232	0.973482	Ccl7	287561	Significant	TRUE	FALSE	Ccl7
ENSRNOG00000011774	57.9755	1.33067	0.624353	2.13128	0.0330665	0.973482	Fblim1	362650	Significant	TRUE	FALSE	Fblim1
ENSRNOG00000038406	38.0035	-1.75648	0.82535	-2.12816	0.0333238	0.973482	Tmem132b	304458	Significant	FALSE	TRUE		Tmem132b
ENSRNOG00000015225	417.131	-0.930323	0.437341	-2.12722	0.0334015	0.973482	Gramd2b	307288	Significant	FALSE	TRUE		Gramd2b
ENSRNOG00000000547	525.261	-0.940316	0.442088	-2.12699	0.033421	0.973482	Tspyl4	309828	Significant	FALSE	TRUE		Tspyl4
ENSRNOG00000006472	297.067	0.876028	0.412288	2.12479	0.0336038	0.973482	Hspa2	60460	Significant	TRUE	FALSE	Hspa2
ENSRNOG00000036604	60.9229	-1.57294	0.740864	-2.12311	0.0337445	0.973482	Ifit2	294091	Significant	FALSE	TRUE		Ifit2
ENSRNOG00000018839	16851	-0.835055	0.393428	-2.12251	0.0337947	0.973482	Ntrk2	25054	Significant	FALSE	TRUE		Ntrk2
ENSRNOG00000006087	1759.49	-0.810915	0.382199	-2.12171	0.033862	0.973482	Rnf20	313216	Significant	FALSE	TRUE		Rnf20
ENSRNOG00000021478	19.4795	1.91134	0.901001	2.12135	0.0338923	0.973482	Tpd52l1	689256	Significant	TRUE	FALSE	Tpd52l1
ENSRNOG00000004978	151.201	-1.44275	0.680259	-2.12088	0.0339318	0.973482	Prkacb	293508	Significant	FALSE	TRUE		Prkacb
ENSRNOG00000014613	3291.71	0.776705	0.36661	2.11861	0.0341232	0.973482	Ddah1	64157	Significant	TRUE	FALSE	Ddah1
ENSRNOG00000028638	71.4198	1.21541	0.573732	2.11843	0.034139	0.973482	Il10rb	304091	Significant	TRUE	FALSE	Il10rb
ENSRNOG00000049203	311.224	1.37177	0.647927	2.11716	0.0342459	0.973482	Pex5	312703	Significant	TRUE	FALSE	Pex5
ENSRNOG00000022428	47.7955	-1.39284	0.658055	-2.1166	0.0342936	0.973482	Flrt1	499308	Significant	FALSE	TRUE		Flrt1
ENSRNOG00000014945	180.031	-1.26011	0.596724	-2.11171	0.034711	0.976355	Kpna3	361055	Significant	FALSE	TRUE		Kpna3
ENSRNOG00000009341	259.562	-0.934378	0.443052	-2.10896	0.0349483	0.976355	Hivep3	313557	Significant	FALSE	TRUE		Hivep3
ENSRNOG00000019698	565.154	0.82262	0.390593	2.10608	0.0351974	0.976355	Ssbp4	364534	Significant	TRUE	FALSE	Ssbp4
ENSRNOG00000013589	128.851	-1.28396	0.609842	-2.1054	0.0352567	0.976355	Cxcl12	24772	Significant	FALSE	TRUE		Cxcl12
ENSRNOG00000014272	18215.8	1.02829	0.488653	2.10434	0.0353489	0.976355	Rpl35	296709	Significant	TRUE	FALSE	Rpl35
ENSRNOG00000000956	228.204	-0.985065	0.468114	-2.10433	0.03535	0.976355	Rasl11a	304268	Significant	FALSE	TRUE		Rasl11a
ENSRNOG00000055650	188.2	-0.986284	0.468999	-2.10296	0.0354696	0.976355	Pou2f2	117058	Significant	FALSE	TRUE		Pou2f2
ENSRNOG00000061910	2564	0.859865	0.408903	2.10286	0.0354781	0.976355	Igfbp3	24484	Significant	TRUE	FALSE	Igfbp3
ENSRNOG00000036697	318.599	-0.859406	0.409015	-2.10116	0.035627	0.976355	Mafg	64188	Significant	FALSE	TRUE		Mafg
ENSRNOG00000004752	124.844	-1.36947	0.651805	-2.10105	0.0356369	0.976355	Nalcn	266760	Significant	FALSE	TRUE		Nalcn
ENSRNOG00000017283	132.816	0.98765	0.470351	2.09981	0.0357452	0.976355	Kcnt1	60444	Significant	TRUE	FALSE	Kcnt1
ENSRNOG00000009882	1577.67	-0.824808	0.392967	-2.09892	0.0358236	0.976355	Ppp3ca	24674	Significant	FALSE	TRUE		Ppp3ca
ENSRNOG00000012237	4124.72	-0.787353	0.375201	-2.09848	0.0358624	0.976355	Rdx	315655	Significant	FALSE	TRUE		Rdx
ENSRNOG00000012346	411.903	-1.17464	0.559911	-2.0979	0.0359138	0.976355	Epb41l2	309557	Significant	FALSE	TRUE		Epb41l2
ENSRNOG00000054257	255.671	-1.05644	0.50439	-2.0945	0.0362157	0.976355	Adam10	29650	Significant	FALSE	TRUE		Adam10
ENSRNOG00000016629	262.942	-1.02737	0.490635	-2.09395	0.0362643	0.976355	Tut7	501515	Significant	FALSE	TRUE		Tut7
ENSRNOG00000016272	3208.41	0.931512	0.445169	2.09249	0.0363947	0.976355	Edf1	296570	Significant	TRUE	FALSE	Edf1
ENSRNOG00000018517	74.5203	-1.22603	0.586015	-2.09215	0.0364251	0.976355	Trim21	308901	Significant	FALSE	TRUE		Trim21
ENSRNOG00000020486	86.1834	1.24041	0.592939	2.09197	0.0364411	0.976355	Bcl2l12	361567	Significant	TRUE	FALSE	Bcl2l12
ENSRNOG00000000926	652.179	0.927302	0.443663	2.09011	0.0366084	0.978721	Mrps17	288621	Significant	TRUE	FALSE	Mrps17
ENSRNOG00000014405	1102.28	1.03959	0.497636	2.08906	0.0367025	0.979128	Aprt	292072	Significant	TRUE	FALSE	Aprt
ENSRNOG00000006870	3962.81	-0.815822	0.390796	-2.08759	0.0368346	0.980544	Mtdh	170910	Significant	FALSE	TRUE		Mtdh
ENSRNOG00000009163	1655.26	-0.904656	0.433679	-2.086	0.0369783	0.981106	Fam133b	362320	Significant	FALSE	TRUE		Fam133b
ENSRNOG00000010117	4911.43	-0.777938	0.373003	-2.08561	0.0370139	0.981106	Eif3a	292148	Significant	FALSE	TRUE		Eif3a
ENSRNOG00000019948	2220.65	-0.784404	0.37675	-2.08202	0.0373402	0.982391	Phf20	311575	Significant	FALSE	TRUE		Phf20
ENSRNOG00000020587	735.959	0.963339	0.462788	2.0816	0.0373792	0.982391	Efemp2	293677	Significant	TRUE	FALSE	Efemp2
ENSRNOG00000007478	642.965	-0.854043	0.410476	-2.08062	0.037469	0.98267	Cry2	170917	Significant	FALSE	TRUE		Cry2
ENSRNOG00000011498	9863.62	-0.814969	0.391929	-2.07938	0.0375823	0.983561	Psip1	313323	Significant	FALSE	TRUE		Psip1
ENSRNOG00000043098	6116.09	0.977431	0.470553	2.0772	0.0377833	0.984667	Mt2A	689415	Significant	TRUE	FALSE	Mt2A
ENSRNOG00000008951	18.6175	1.97783	0.954075	2.07303	0.0381694	0.99045	Rasl10a	364190	Significant	TRUE	FALSE	Rasl10a
ENSRNOG00000010889	885.774	-0.771105	0.37236	-2.07086	0.0383721	0.99045	Fbxw7	100360914	Significant	FALSE	TRUE		Fbxw7
ENSRNOG00000009902	34.55	1.47364	0.711976	2.06979	0.0384717	0.99045	Lrrc46	287653	Significant	TRUE	FALSE	Lrrc46
ENSRNOG00000010418	198.437	-0.940976	0.454626	-2.06978	0.0384728	0.99045	Nek1	290705	Significant	FALSE	TRUE		Nek1
ENSRNOG00000054891	299.944	-0.976002	0.471666	-2.06926	0.0385214	0.99045	Cnot6	287249	Significant	FALSE	TRUE		Cnot6
ENSRNOG00000010549	180.198	1.14651	0.55419	2.06881	0.0385641	0.99045	Tspo	24230	Significant	TRUE	FALSE	Tspo
ENSRNOG00000029038	325.28	0.907227	0.438809	2.06747	0.0386896	0.99162	Gemin8	363462	Significant	TRUE	FALSE	Gemin8
ENSRNOG00000017702	38.8351	-1.48359	0.718662	-2.06437	0.0389824	0.993389	Gpld1	291132	Significant	FALSE	TRUE		Gpld1
ENSRNOG00000018371	3866.43	0.808075	0.391577	2.06365	0.0390513	0.993389	Tubb6	307351	Significant	TRUE	FALSE	Tubb6
ENSRNOG00000001128	24.8424	2.12005	1.0274	2.06351	0.0390641	0.993389	Tesc	288689	Significant	TRUE	FALSE	Tesc
ENSRNOG00000009751	349.305	0.990251	0.479962	2.06319	0.0390949	0.993389	Gpx7	298376	Significant	TRUE	FALSE	Gpx7
ENSRNOG00000001736	330.999	-0.963826	0.467513	-2.0616	0.0392457	0.993389	Bdh1	117099	Significant	FALSE	TRUE		Bdh1
ENSRNOG00000024647	941.176	-0.842161	0.409024	-2.05895	0.0394988	0.993389	Ppp4r2	297486	Significant	FALSE	TRUE		Ppp4r2
ENSRNOG00000003875	79.4347	-1.20901	0.587425	-2.05815	0.0395757	0.993389	Ocrl	317576	Significant	FALSE	TRUE		Ocrl
ENSRNOG00000007099	157.402	-0.95264	0.463197	-2.05666	0.0397189	0.993389	S100pbp	500551	Significant	FALSE	TRUE		S100pbp
ENSRNOG00000039850	504.972	1.02751	0.499663	2.05641	0.0397433	0.993389	Pigp	288238	Significant	TRUE	FALSE	Pigp
ENSRNOG00000052275	1705.73	1.0382	0.505042	2.05566	0.039815	0.993389	H2az2	685909	Significant	TRUE	FALSE	H2az2
ENSRNOG00000010235	861.461	0.967913	0.471292	2.05374	0.0400004	0.993389	Pkig	266709	Significant	TRUE	FALSE	Pkig
ENSRNOG00000019542	25.9452	-1.6845	0.820261	-2.05362	0.0400129	0.993389	RGD1309362	307414	Significant	FALSE	TRUE		RGD1309362
ENSRNOG00000061147	64.0562	-1.35425	0.659535	-2.05334	0.0400399	0.993389	Entrep1	309415	Significant	FALSE	TRUE		Entrep1
ENSRNOG00000012385	2799.94	-0.749956	0.3659	-2.04962	0.0404012	0.998518	Naa15	310399	Significant	FALSE	TRUE		Naa15
ENSRNOG00000006334	97.9361	-1.19387	0.582839	-2.04837	0.0405238	0.998518	Txndc16	361025	Significant	FALSE	TRUE		Txndc16
ENSRNOG00000028649	179.184	-0.913332	0.446728	-2.04449	0.0409048	0.998518	Tox3	291908	Significant	FALSE	TRUE		Tox3
ENSRNOG00000008156	1217.31	-0.756822	0.370331	-2.04364	0.0409893	0.998518	Tgs1	312947	Significant	FALSE	TRUE		Tgs1
ENSRNOG00000006965	1381.53	-0.909393	0.445006	-2.04355	0.0409979	0.998518	Aff4	303132	Significant	FALSE	TRUE		Aff4
ENSRNOG00000004676	523.742	-0.902002	0.441486	-2.0431	0.0410424	0.998518	Pak3	29433	Significant	FALSE	TRUE		Pak3
ENSRNOG00000019990	470.721	1.19515	0.585712	2.04052	0.0412989	0.998518	Rex1bd	306348	Significant	TRUE	FALSE	Rex1bd
ENSRNOG00000033531	494.764	-0.790838	0.387973	-2.03839	0.0415114	0.998518	Cacna2d1	25399	Significant	FALSE	TRUE		Cacna2d1
ENSRNOG00000031135	978.762	-0.827706	0.406105	-2.03816	0.0415343	0.998518	Smarcc2	685179	Significant	FALSE	TRUE		Smarcc2
ENSRNOG00000004889	681.938	-0.771615	0.379372	-2.03393	0.0419591	0.998518	Vangl2	289229	Significant	FALSE	TRUE		Vangl2
ENSRNOG00000003349	28.4727	-1.69067	0.83125	-2.03389	0.0419624	0.998518	Col23a1	353303	Significant	FALSE	TRUE		Col23a1
ENSRNOG00000060486	115.785	-1.50532	0.740128	-2.03387	0.0419651	0.998518	Ptges3l1	367808	Significant	FALSE	TRUE		Ptges3l1
ENSRNOG00000005191	148.472	-1.02997	0.50669	-2.03273	0.0420795	0.998518	Trim44	362172	Significant	FALSE	TRUE		Trim44
ENSRNOG00000009090	1390.68	0.877404	0.432345	2.02941	0.0424168	0.998518	Dad1	192275	Significant	TRUE	FALSE	Dad1
ENSRNOG00000006898	1075.3	0.993396	0.489974	2.02744	0.042617	0.998518	Mrps16	688912	Significant	TRUE	FALSE	Mrps16
ENSRNOG00000000991	1237.63	0.924205	0.456469	2.02468	0.0429001	0.998518	Arpc1b	54227	Significant	TRUE	FALSE	Arpc1b
ENSRNOG00000057231	73.3476	-1.26148	0.623102	-2.02452	0.0429172	0.998518	Ddx3y	100312982	Significant	FALSE	TRUE		Ddx3y
ENSRNOG00000002291	129.888	-0.957665	0.473557	-2.02228	0.0431473	0.998518	Brwd3	317213	Significant	FALSE	TRUE		Brwd3
ENSRNOG00000028206	32.9208	1.51669	0.750369	2.02126	0.0432525	0.998518	Pheta1	288664	Significant	TRUE	FALSE	Pheta1
ENSRNOG00000001260	112.6	1.15098	0.569513	2.02099	0.0432803	0.998518	Nudt1	117260	Significant	TRUE	FALSE	Nudt1
ENSRNOG00000032630	415.394	1.06171	0.525765	2.01936	0.0434494	0.998518	Mrps28	689025	Significant	TRUE	FALSE	Mrps28
ENSRNOG00000017113	299.954	-0.840698	0.416489	-2.01854	0.0435353	0.998518	Ccnt2	304758	Significant	FALSE	TRUE		Ccnt2
ENSRNOG00000005472	48.9578	-1.76717	0.875632	-2.01817	0.0435739	0.998518	Sp4	25162	Significant	FALSE	TRUE		Sp4
ENSRNOG00000007090	187.435	-1.01549	0.503543	-2.01669	0.0437275	0.998518	Cacna1c	24239	Significant	FALSE	TRUE		Cacna1c
ENSRNOG00000001584	14.0742	2.13678	1.05956	2.01666	0.0437305	0.998518	Map3k7cl	304131	Significant	TRUE	FALSE	Map3k7cl
ENSRNOG00000000463	55.8942	-1.35071	0.669936	-2.01618	0.0437808	0.998518	Col11a2	294279	Significant	FALSE	TRUE		Col11a2
ENSRNOG00000017839	544.887	1.07759	0.534904	2.01456	0.0439511	0.998518	Ercc1	292673	Significant	TRUE	FALSE	Ercc1
ENSRNOG00000015518	33.3659	1.67342	0.830695	2.01448	0.043959	0.998518	Rbp4	25703	Significant	TRUE	FALSE	Rbp4
ENSRNOG00000039241	26.9184	-1.9708	0.978545	-2.01401	0.0440088	0.998518	Ythdc2	307446	Significant	FALSE	TRUE		Ythdc2
ENSRNOG00000020716	834.002	0.842593	0.418409	2.0138	0.0440303	0.998518	Axl	308444	Significant	TRUE	FALSE	Axl
ENSRNOG00000003343	9907.67	-0.751481	0.373238	-2.01341	0.0440718	0.998518	Canx	29144	Significant	FALSE	TRUE		Canx
ENSRNOG00000008680	95.493	1.13178	0.562169	2.01324	0.044089	0.998518	Loxl1	315714	Significant	TRUE	FALSE	Loxl1
ENSRNOG00000000906	14.5843	2.2244	1.10509	2.01287	0.0441285	0.998518	Medag	360757	Significant	TRUE	FALSE	Medag
ENSRNOG00000045535	595.175	0.788222	0.391911	2.01123	0.0443016	0.998518	Rtl8a	679038	Significant	TRUE	FALSE	Rtl8a
ENSRNOG00000001989	573.92	-0.857934	0.426575	-2.01122	0.0443027	0.998518	Alcam	79559	Significant	FALSE	TRUE		Alcam
ENSRNOG00000018903	784.385	-0.900171	0.447791	-2.01025	0.0444048	0.998518	Pik3r1	25513	Significant	FALSE	TRUE		Pik3r1
ENSRNOG00000016705	627.092	-0.798199	0.397766	-2.00671	0.0447808	0.998518	Prpf4b	291078	Significant	FALSE	TRUE		Prpf4b
ENSRNOG00000017438	344.184	0.830844	0.414205	2.00588	0.0448695	0.998518	Gfra1	25454	Significant	TRUE	FALSE	Gfra1
ENSRNOG00000023528	19.8021	2.01762	1.00632	2.00494	0.0449697	0.998518	Plaat5	293711	Significant	TRUE	FALSE	Plaat5
ENSRNOG00000002625	168.421	-0.947903	0.472787	-2.00493	0.0449708	0.998518	Ptpn4	246116	Significant	FALSE	TRUE		Ptpn4
ENSRNOG00000014483	249.564	-0.927958	0.463009	-2.00419	0.0450495	0.998518	Ino80	296084	Significant	FALSE	TRUE		Ino80
ENSRNOG00000011977	502.146	-1.03056	0.514697	-2.00227	0.0452557	0.998518	Sema5a	310207	Significant	FALSE	TRUE		Sema5a
ENSRNOG00000012806	1195.85	-0.79451	0.39722	-2.00017	0.0454816	0.998518	Rbbp6	308968	Significant	FALSE	TRUE		Rbbp6
ENSRNOG00000007865	1402.6	-0.746292	0.373456	-1.99834	0.0456798	0.998518	Ephb1	24338	Significant	FALSE	TRUE		Ephb1
ENSRNOG00000012081	1828.71	0.947786	0.474547	1.99724	0.045799	0.998518	Txn1	116484	Significant	TRUE	FALSE	Txn1
ENSRNOG00000032240	253.913	-1.05834	0.530276	-1.99582	0.0459531	0.998518	Gbp5	362050	Significant	FALSE	TRUE		Gbp5
ENSRNOG00000009022	691.79	0.817654	0.409722	1.99563	0.0459738	0.998518	Rtkn	297383	Significant	TRUE	FALSE	Rtkn
ENSRNOG00000000237	25.2818	-1.94086	0.973025	-1.99467	0.046079	0.998518	C10h17orf75	303764	Significant	FALSE	TRUE		C10h17orf75
ENSRNOG00000042785	5445.1	-0.782845	0.392477	-1.99463	0.0460835	0.998518	Sesn2	502988	Significant	FALSE	TRUE		Sesn2
ENSRNOG00000024429	56.0925	1.19352	0.598709	1.99349	0.0462075	0.998518	Peg12	308692	Significant	TRUE	FALSE	Peg12
ENSRNOG00000011032	583.721	-0.841986	0.422925	-1.99086	0.0464957	0.998518	Lhfpl2	294643	Significant	FALSE	TRUE		Lhfpl2
ENSRNOG00000019556	1528.89	0.819659	0.411743	1.9907	0.0465134	0.998518	Cd9	24936	Significant	TRUE	FALSE	Cd9
ENSRNOG00000038902	1066.75	0.937767	0.471145	1.9904	0.0465467	0.998518	Rbis	100362611	Significant	TRUE	FALSE	Rbis
ENSRNOG00000057147	35.1137	1.51473	0.761227	1.98985	0.046607	0.998518	Praf2	367743	Significant	TRUE	FALSE	Praf2
ENSRNOG00000054563	1261.66	1.08926	0.548265	1.98674	0.046951	0.998518	Selenoh	502642	Significant	TRUE	FALSE	Selenoh
ENSRNOG00000005486	21.0826	-1.65787	0.83517	-1.98507	0.0471372	0.998518	Phf20l1	314964	Significant	FALSE	TRUE		Phf20l1
ENSRNOG00000014243	51.6947	1.34234	0.676323	1.98476	0.0471707	0.998518	Pear1	295293	Significant	TRUE	FALSE	Pear1
ENSRNOG00000060979	1589.61	-0.768646	0.387296	-1.98465	0.0471838	0.998518	Hspa13	29734	Significant	FALSE	TRUE		Hspa13
ENSRNOG00000030639	862.74	-0.750418	0.378142	-1.98449	0.0472015	0.998518	Usp13	310306	Significant	FALSE	TRUE		Usp13
ENSRNOG00000004196	27474.8	1.15414	0.581592	1.98445	0.0472052	0.998518	Rps29-ps15	25348	Significant	TRUE	FALSE	Rps29-ps15
ENSRNOG00000011542	700.327	1.10894	0.559172	1.98318	0.0473476	0.998518	Coa8	299341	Significant	TRUE	FALSE	Coa8
ENSRNOG00000023262	231.752	1.12518	0.56746	1.98284	0.0473851	0.998518	Cenpm	315164	Significant	TRUE	FALSE	Cenpm
ENSRNOG00000027833	52.2313	-1.58322	0.799268	-1.98084	0.0476091	0.998518	Fnip2	310538	Significant	FALSE	TRUE		Fnip2
ENSRNOG00000016298	291.88	-0.880473	0.444748	-1.97971	0.0477358	0.998518	Lysmd3	315923	Significant	FALSE	TRUE		Lysmd3
ENSRNOG00000013160	386.249	-0.956886	0.483498	-1.97909	0.0478057	0.998518	Sash1	365037	Significant	FALSE	TRUE		Sash1
ENSRNOG00000021866	442.672	1.0047	0.50773	1.9788	0.0478389	0.998518	Bola3	297388	Significant	TRUE	FALSE	Bola3
ENSRNOG00000019447	46.4254	1.34941	0.68202	1.97855	0.0478672	0.998518	Ecel1	60417	Significant	TRUE	FALSE	Ecel1
ENSRNOG00000009987	462.44	-0.841851	0.425719	-1.97748	0.0479873	0.998518	Akap11	498549	Significant	FALSE	TRUE		Akap11
ENSRNOG00000014948	170.958	-0.99953	0.505526	-1.97721	0.0480183	0.998518	Osgin1	171493	Significant	FALSE	TRUE		Osgin1
ENSRNOG00000021614	1639.18	-0.809816	0.409666	-1.97677	0.0480672	0.998518	Kmt2e	311968	Significant	FALSE	TRUE		Kmt2e
ENSRNOG00000029370	449.589	-0.910111	0.460654	-1.97569	0.0481896	0.998518	Abhd3	291793	Significant	FALSE	TRUE		Abhd3
ENSRNOG00000004624	659.168	-0.87449	0.442914	-1.9744	0.0483359	0.998518	Rnd3	295588	Significant	FALSE	TRUE		Rnd3
ENSRNOG00000013397	23.5604	-1.82999	0.927462	-1.97312	0.0484817	0.998518	Foxo1	84482	Significant	FALSE	TRUE		Foxo1
ENSRNOG00000003434	77.0722	-1.38424	0.701817	-1.97236	0.048568	0.998518	Ro60	304833	Significant	FALSE	TRUE		Ro60
ENSRNOG00000018231	1749.44	-0.753026	0.382005	-1.97125	0.0486957	0.998518	Nacc2	296583	Significant	FALSE	TRUE		Nacc2
ENSRNOG00000012181	244.829	-0.925249	0.469694	-1.9699	0.0488503	0.998518	Lpl	24539	Significant	FALSE	TRUE		Lpl
ENSRNOG00000018149	1907.34	-0.725654	0.368384	-1.96983	0.0488579	0.998518	Smarca5	307766	Significant	FALSE	TRUE		Smarca5
ENSRNOG00000021384	57.695	-1.64414	0.835681	-1.96742	0.0491348	0.998518	Ankrd44	301415	Significant	FALSE	TRUE		Ankrd44
ENSRNOG00000001396	311.721	0.841581	0.427772	1.96736	0.0491418	0.998518	Mospd3	288557	Significant	TRUE	FALSE	Mospd3
ENSRNOG00000008039	217.986	-0.893538	0.454311	-1.9668	0.0492064	0.998518	Cul5	64624	Significant	FALSE	TRUE		Cul5
ENSRNOG00000009912	15.1244	1.97442	1.00502	1.96455	0.0494658	0.998518	Fgr	79113	Significant	TRUE	FALSE	Fgr
ENSRNOG00000053927	17.1654	-1.87837	0.956191	-1.96443	0.0494804	0.998518	Scarna7	120101376	Significant	FALSE	TRUE		Scarna7
ENSRNOG00000024114	58.849	-1.33267	0.679712	-1.96064	0.0499212	0.998518	Zdbf2	501153	Significant	FALSE	TRUE		Zdbf2
ENSRNOG00000000885	41.9313	-1.64846	0.841011	-1.96009	0.0499849	0.998518	Auts2	304419	Significant	FALSE	TRUE		Auts2
ENSRNOG00000045844	397.853	-0.825641	0.42138	-1.95937	0.0500689	0.998518	Impact	497198	Not Significant	FALSE	TRUE
ENSRNOG00000015614	95.8724	-1.32642	0.677141	-1.95886	0.0501297	0.998518	Ppp1r16b	680616	Not Significant	FALSE	TRUE
ENSRNOG00000009722	1340.25	-0.753522	0.385189	-1.95624	0.0504369	0.998518	Chd3	303241	Not Significant	FALSE	TRUE
ENSRNOG00000018778	294.41	-0.847518	0.433243	-1.95622	0.0504396	0.998518	Cadm1	363058	Not Significant	FALSE	TRUE
ENSRNOG00000004925	3360.92	-0.785254	0.401763	-1.95452	0.0506393	0.998518	Ppp1r12a	116670	Not Significant	FALSE	TRUE
ENSRNOG00000011775	140.726	-1.01488	0.519298	-1.95433	0.050662	0.998518	Mfap3l	306424	Not Significant	FALSE	TRUE
ENSRNOG00000003330	364.373	-0.794513	0.407429	-1.95006	0.0511685	0.998518	Acsf2	619561	Not Significant	FALSE	TRUE
ENSRNOG00000020076	1650.85	-0.730016	0.37446	-1.94952	0.0512338	0.998518	Borcs7	294012	Not Significant	FALSE	TRUE
ENSRNOG00000018741	601.821	-0.772485	0.396261	-1.94943	0.0512436	0.998518	Zfp318	685082	Not Significant	FALSE	TRUE
ENSRNOG00000012906	4120.81	-0.812442	0.41677	-1.94938	0.0512502	0.998518	Bcas1	246755	Not Significant	FALSE	TRUE
ENSRNOG00000023403	90.0588	1.04309	0.535233	1.94884	0.0513141	0.998518	Gtpbp3	290633	Not Significant	TRUE	FALSE
ENSRNOG00000005509	175.815	-0.930608	0.477908	-1.94725	0.0515044	0.998518	Pak5	311450	Not Significant	FALSE	TRUE
ENSRNOG00000012630	2726.91	0.883674	0.453999	1.94642	0.0516038	0.998518	Rhoc	295342	Not Significant	TRUE	FALSE
ENSRNOG00000001335	90.0017	-1.27376	0.654466	-1.94627	0.0516228	0.998518	Zkscan1	498160	Not Significant	FALSE	TRUE
ENSRNOG00000043114	2605.25	1.04147	0.535123	1.94623	0.0516272	0.998518	Tomm7	685620	Not Significant	TRUE	FALSE
ENSRNOG00000025596	28.491	-1.81437	0.93246	-1.94579	0.0516798	0.998518	Ago4	298533	Not Significant	FALSE	TRUE
ENSRNOG00000003797	959.978	0.85232	0.438438	1.94399	0.0518962	0.998518	Mrps7	113958	Not Significant	TRUE	FALSE
ENSRNOG00000011138	16463.3	0.927729	0.477608	1.94245	0.0520826	0.998518	Rpl29	29283	Not Significant	TRUE	FALSE
ENSRNOG00000005733	1355.36	-0.712436	0.366838	-1.9421	0.0521251	0.998518	Cpsf2	299256	Not Significant	FALSE	TRUE
ENSRNOG00000021615	60.8078	1.23066	0.63376	1.94183	0.0521576	0.998518	Mettl26	302998	Not Significant	TRUE	FALSE
ENSRNOG00000020660	21339.3	0.779525	0.401525	1.94141	0.0522083	0.998518	Cfl1l1	29271	Not Significant	TRUE	FALSE
ENSRNOG00000003350	83.309	-1.08897	0.560927	-1.94137	0.0522135	0.998518	Mospd2	363463	Not Significant	FALSE	TRUE
ENSRNOG00000003205	116.659	-0.932286	0.480425	-1.94054	0.0523135	0.998518	Ldb2	289664	Not Significant	FALSE	TRUE
ENSRNOG00000019451	77.3354	1.03439	0.533041	1.94054	0.0523141	0.998518	Smtn	289734	Not Significant	TRUE	FALSE
ENSRNOG00000013364	139.575	-0.922576	0.475738	-1.93925	0.0524707	0.998518	Hey2	155430	Not Significant	FALSE	TRUE
ENSRNOG00000000145	161.634	-1.04266	0.537945	-1.93824	0.0525943	0.998518	Pik3r3	60664	Not Significant	FALSE	TRUE
ENSRNOG00000042886	9149.69	1.11704	0.576442	1.93782	0.0526453	0.998518	Rps28	691531	Not Significant	TRUE	FALSE
ENSRNOG00000012843	16.5309	2.04809	1.05734	1.93702	0.0527435	0.998518	Aspg	246266	Not Significant	TRUE	FALSE
ENSRNOG00000012427	76.318	-1.13869	0.588783	-1.93398	0.053116	0.998518	Veph1	361954	Not Significant	FALSE	TRUE
ENSRNOG00000006509	173.254	-1.03375	0.534578	-1.93377	0.0531414	0.998518	Srgap3	500287	Not Significant	FALSE	TRUE
ENSRNOG00000009104	141.035	-0.942178	0.487238	-1.93371	0.0531484	0.998518	Fnip1	100362347	Not Significant	FALSE	TRUE
ENSRNOG00000059801	2011.94	-0.702904	0.363517	-1.93362	0.0531602	0.998518	Lima1	300228	Not Significant	FALSE	TRUE
ENSRNOG00000007673	5029.41	-0.784448	0.406053	-1.93189	0.0533735	0.998518	Ppig	83624	Not Significant	FALSE	TRUE
ENSRNOG00000012307	54.5851	-1.29644	0.671094	-1.93184	0.0533798	0.998518	Mybpc3	295929	Not Significant	FALSE	TRUE
ENSRNOG00000059744	3861.34	-0.696342	0.360725	-1.9304	0.0535577	0.998518	Atxn7l3b	100192313	Not Significant	FALSE	TRUE
ENSRNOG00000019147	1532.15	-0.779187	0.403645	-1.93038	0.05356	0.998518	Stom	296655	Not Significant	FALSE	TRUE
ENSRNOG00000008459	1098.53	0.938091	0.486297	1.92905	0.0537246	0.998518	Anapc13	685029	Not Significant	TRUE	FALSE
ENSRNOG00000008782	1529.57	-0.74758	0.387605	-1.92871	0.0537663	0.998518	Pnisr	297942	Not Significant	FALSE	TRUE
ENSRNOG00000004928	26.3403	1.54186	0.799677	1.9281	0.0538422	0.998518	Sntg2	298936	Not Significant	TRUE	FALSE
ENSRNOG00000002943	626.784	1.0065	0.522108	1.92777	0.0538842	0.998518	Mrpl55	287356	Not Significant	TRUE	FALSE
ENSRNOG00000054446	2887.65	-0.744136	0.386444	-1.9256	0.0541548	0.998518	Sltm	315792	Not Significant	FALSE	TRUE
ENSRNOG00000015717	120.547	-0.99732	0.518619	-1.92303	0.0544762	0.998518	Ptpre	114767	Not Significant	FALSE	TRUE
ENSRNOG00000038366	812.526	-0.737494	0.383771	-1.9217	0.0546429	0.998518	Larp1b	310348	Not Significant	FALSE	TRUE
ENSRNOG00000010170	3234.18	0.709115	0.369587	1.91867	0.0550265	0.998518	Tubb4b	296554	Not Significant	TRUE	FALSE
ENSRNOG00000015226	244.441	-0.839083	0.437602	-1.91746	0.05518	0.998518	Man1a2	295319	Not Significant	FALSE	TRUE
ENSRNOG00000004489	26.3814	1.57637	0.822509	1.91653	0.0552971	0.998518	Adgre5	361383	Not Significant	TRUE	FALSE
ENSRNOG00000019982	284.28	1.05669	0.55151	1.91599	0.0553668	0.998518	Ethe1	292710	Not Significant	TRUE	FALSE
ENSRNOG00000011280	78.6447	-1.02458	0.534858	-1.9156	0.0554156	0.998518	Mllt3	114510	Not Significant	FALSE	TRUE
ENSRNOG00000013213	276.959	-0.852849	0.445524	-1.91426	0.0555869	0.998518	Epha4	316539	Not Significant	FALSE	TRUE
ENSRNOG00000002609	34.0691	-1.44841	0.756749	-1.91398	0.0556221	0.998518	Ero1b	364755	Not Significant	FALSE	TRUE
ENSRNOG00000016872	121.23	-0.948034	0.495398	-1.91368	0.0556609	0.998518	Plppr4	295401	Not Significant	FALSE	TRUE
ENSRNOG00000005624	132.467	-1.01871	0.532516	-1.91302	0.0557456	0.998518	Zfx	367832	Not Significant	FALSE	TRUE
ENSRNOG00000049259	38.7551	-1.64085	0.858006	-1.9124	0.0558253	0.998518	Zfp748	102549842	Not Significant	FALSE	TRUE
ENSRNOG00000013281	176.462	-1.17507	0.615325	-1.90968	0.0561747	0.998518	Mib1	307594	Not Significant	FALSE	TRUE
ENSRNOG00000013491	276.628	-1.03186	0.54096	-1.90747	0.0564601	0.998518	Setx	362096	Not Significant	FALSE	TRUE
ENSRNOG00000000561	52.0198	1.20269	0.630603	1.9072	0.0564943	0.998518	Pald1	294508	Not Significant	TRUE	FALSE
ENSRNOG00000018735	208.473	0.943274	0.494624	1.90705	0.0565138	0.998518	Cd74	25599	Not Significant	TRUE	FALSE
ENSRNOG00000002671	18047.8	0.980856	0.514356	1.90696	0.056526	0.998518	Nme2	83782	Not Significant	TRUE	FALSE
ENSRNOG00000016099	787.369	-0.75337	0.395068	-1.90694	0.0565286	0.998518	Id4	291023	Not Significant	FALSE	TRUE
ENSRNOG00000006905	735.805	-0.882703	0.463026	-1.90638	0.0566011	0.998518	Hectd1	362736	Not Significant	FALSE	TRUE
ENSRNOG00000026941	2485.41	-0.783902	0.411373	-1.90557	0.0567055	0.998518	Tril	362364	Not Significant	FALSE	TRUE
ENSRNOG00000006519	284.685	0.967995	0.508156	1.90492	0.0567908	0.998518	Tmem107	691750	Not Significant	TRUE	FALSE
ENSRNOG00000007159	1543.06	2.95685	1.55302	1.90393	0.0569188	0.998518	Ccl2	24770	Not Significant	TRUE	FALSE
ENSRNOG00000018309	4850.63	-0.683174	0.359104	-1.90244	0.0571137	0.998518	Chd4	117535	Not Significant	FALSE	TRUE
ENSRNOG00000007990	206.547	-0.946877	0.498251	-1.9004	0.0573806	0.998518	Adipor2	312670	Not Significant	FALSE	TRUE
ENSRNOG00000016303	139.123	-1.04635	0.551167	-1.89842	0.0576409	0.998518	Zfp236	291409	Not Significant	FALSE	TRUE
ENSRNOG00000014008	224.785	0.826755	0.435559	1.89815	0.0576767	0.998518	Mfsd2a	298504	Not Significant	TRUE	FALSE
ENSRNOG00000021903	91.5924	-0.991631	0.522482	-1.89792	0.0577063	0.998518	Atad5	303348	Not Significant	FALSE	TRUE
ENSRNOG00000001956	240.735	-0.842746	0.444152	-1.89743	0.0577716	0.998518	Dzip3	303963	Not Significant	FALSE	TRUE
ENSRNOG00000022707	80.8839	1.03591	0.546207	1.89656	0.0578864	0.998518	Pmp2	688790	Not Significant	TRUE	FALSE
ENSRNOG00000054426	22.5096	-1.88867	0.997231	-1.89391	0.0582368	0.998518	Zfp704	310233	Not Significant	FALSE	TRUE
ENSRNOG00000000786	817.358	0.989022	0.52233	1.89348	0.0582942	0.998518	Rpp21	406230	Not Significant	TRUE	FALSE
ENSRNOG00000028415	513.993	0.786816	0.415564	1.89337	0.0583086	0.998518	Cdc20	64515	Not Significant	TRUE	FALSE
ENSRNOG00000014739	104.305	1.21113	0.639726	1.89319	0.0583324	0.998518	Wfdc2	286888	Not Significant	TRUE	FALSE
ENSRNOG00000008061	259.35	-0.82731	0.437112	-1.89267	0.0584013	0.998518	Nuak1	299694	Not Significant	FALSE	TRUE
ENSRNOG00000009131	48.923	1.22007	0.644876	1.89194	0.058499	0.998518	Zc3h12a	313587	Not Significant	TRUE	FALSE
ENSRNOG00000020804	1133.71	-0.735249	0.38869	-1.89161	0.0585429	0.998518	Smarcc1	301020	Not Significant	FALSE	TRUE
ENSRNOG00000012356	37.9363	-1.3034	0.689163	-1.89127	0.0585877	0.998518	Slc36a1	155205	Not Significant	FALSE	TRUE
ENSRNOG00000005519	74.7237	-1.14995	0.608366	-1.89023	0.0587278	0.998518	Grm3	24416	Not Significant	FALSE	TRUE
ENSRNOG00000030213	123.621	-1.03371	0.547088	-1.88947	0.0588284	0.998518	Vps13c	363087	Not Significant	FALSE	TRUE
ENSRNOG00000042333	137.829	-0.965547	0.511319	-1.88835	0.0589794	0.998518	Dnal1	685664	Not Significant	FALSE	TRUE
ENSRNOG00000014599	497.125	-0.779304	0.412815	-1.88778	0.0590555	0.998518	Dhx36	310461	Not Significant	FALSE	TRUE
ENSRNOG00000017949	356.405	0.902443	0.478539	1.88583	0.0593177	0.998518	Mvb12a	290635	Not Significant	TRUE	FALSE
ENSRNOG00000019949	567.597	1.04303	0.553109	1.88576	0.059327	0.998518	Mrps12	292758	Not Significant	TRUE	FALSE
ENSRNOG00000038881	72.082	-1.11645	0.592236	-1.88515	0.0594098	0.998518	Hcls1	288077	Not Significant	FALSE	TRUE
ENSRNOG00000000481	1392.96	0.932702	0.494764	1.88515	0.0594101	0.998518	Cuta	294288	Not Significant	TRUE	FALSE
ENSRNOG00000017127	14931.3	1.04653	0.555283	1.88468	0.0594735	0.998518	Rpl28	64638	Not Significant	TRUE	FALSE
ENSRNOG00000020497	434.19	-0.79691	0.422958	-1.88413	0.0595469	0.998518	Plekha1	361659	Not Significant	FALSE	TRUE
ENSRNOG00000004496	1477.55	-0.696697	0.369909	-1.88343	0.0596423	0.998518	Rock2	25537	Not Significant	FALSE	TRUE
ENSRNOG00000011678	866.194	-0.757252	0.402083	-1.88332	0.0596569	0.998518	Wbp4	114765	Not Significant	FALSE	TRUE
ENSRNOG00000007224	43.6599	-1.52227	0.808391	-1.88309	0.0596887	0.998518	Bmt2	500034	Not Significant	FALSE	TRUE
ENSRNOG00000008257	134.18	0.90765	0.482378	1.88161	0.0598883	0.998518	Mfap2	313662	Not Significant	TRUE	FALSE
ENSRNOG00000003873	111.27	-1.21338	0.644878	-1.88157	0.0598944	0.998518	Cpd	25306	Not Significant	FALSE	TRUE
ENSRNOG00000009891	293.722	-0.812854	0.432097	-1.88118	0.0599471	0.998518	Pcf11	361605	Not Significant	FALSE	TRUE
ENSRNOG00000008246	149.205	0.911994	0.485355	1.87903	0.060241	0.998518	Emilin1	298845	Not Significant	TRUE	FALSE
ENSRNOG00000012609	40.7876	-1.23202	0.656077	-1.87786	0.060401	0.998518	Trdn	59299	Not Significant	FALSE	TRUE
ENSRNOG00000037897	12585.7	0.957147	0.510154	1.87619	0.060629	0.998518	Rps19	29287	Not Significant	TRUE	FALSE
ENSRNOG00000033609	98.4518	0.99103	0.528378	1.87561	0.0607094	0.998518	Irx1	306659	Not Significant	TRUE	FALSE
ENSRNOG00000008766	904.391	-0.702993	0.375306	-1.87312	0.0610517	0.998518	Grin2b	24410	Not Significant	FALSE	TRUE
ENSRNOG00000004639	47.7566	-1.25814	0.671805	-1.87277	0.0611003	0.998518	Traf6	311245	Not Significant	FALSE	TRUE
ENSRNOG00000008607	1699.53	-0.709999	0.37928	-1.87197	0.0612111	0.998518	U2surp	315903	Not Significant	FALSE	TRUE
ENSRNOG00000014482	363.032	-0.748068	0.399644	-1.87184	0.061229	0.998518	Slf2	499360	Not Significant	FALSE	TRUE
ENSRNOG00000006426	1008.73	-0.752517	0.402127	-1.87134	0.0612977	0.998518	Syt1	25716	Not Significant	FALSE	TRUE
ENSRNOG00000020594	340.255	0.751465	0.401797	1.87026	0.0614476	0.998518	Rhbdf1	303008	Not Significant	TRUE	FALSE
ENSRNOG00000014576	85.3261	-1.24123	0.663811	-1.86986	0.0615032	0.998518	Dock3	315992	Not Significant	FALSE	TRUE
ENSRNOG00000039284	147.526	1.0165	0.543626	1.86985	0.0615041	0.998518	Haus4	305882	Not Significant	TRUE	FALSE
ENSRNOG00000002248	188.397	-0.990472	0.529783	-1.86958	0.0615421	0.998518	Fryl	364144	Not Significant	FALSE	TRUE
ENSRNOG00000008765	121.577	-0.960985	0.514019	-1.86955	0.061546	0.998518	Zfhx4	310250	Not Significant	FALSE	TRUE
ENSRNOG00000028441	29.771	-1.73225	0.926758	-1.86915	0.0616017	0.998518	Zfp280b	294343	Not Significant	FALSE	TRUE
ENSRNOG00000027250	244.309	-0.85187	0.455779	-1.86904	0.0616168	0.998518	Rbm27	361317	Not Significant	FALSE	TRUE
ENSRNOG00000014852	159.573	-0.965945	0.516923	-1.86865	0.0616721	0.998518	Fbxo30	308283	Not Significant	FALSE	TRUE
ENSRNOG00000015335	15701.7	0.890288	0.476482	1.86846	0.0616982	0.998518	Rpl13	81765	Not Significant	TRUE	FALSE
ENSRNOG00000032991	36.4694	1.31724	0.705073	1.86823	0.0617305	0.998518	Rufy4	301510	Not Significant	TRUE	FALSE
ENSRNOG00000009815	1053.69	-0.721049	0.386647	-1.86487	0.062199	0.998518	Pnma2	305977	Not Significant	FALSE	TRUE
ENSRNOG00000043033	54.6871	1.14626	0.614928	1.86405	0.0623149	0.998518	Afg1l	502479	Not Significant	TRUE	FALSE
ENSRNOG00000014030	176.757	-0.990135	0.531251	-1.86378	0.0623527	0.998518	Synm	308709	Not Significant	FALSE	TRUE
ENSRNOG00000028993	161.148	0.936398	0.50274	1.86259	0.0625201	0.998518	LOC102555453	102555453	Not Significant	TRUE	FALSE
ENSRNOG00000011076	816.56	-1.00282	0.538427	-1.86251	0.0625319	0.998518	Ank2	362036	Not Significant	FALSE	TRUE
ENSRNOG00000005045	999.963	-0.720447	0.386952	-1.86185	0.0626242	0.998518	Ppp2r5e	299147	Not Significant	FALSE	TRUE
ENSRNOG00000011852	1316.44	-0.711026	0.381972	-1.86146	0.0626788	0.998518	Myo6	315840	Not Significant	FALSE	TRUE
ENSRNOG00000016011	53.8842	-1.34462	0.722502	-1.86106	0.0627352	0.998518	Plekhg1	679812	Not Significant	FALSE	TRUE
ENSRNOG00000045695	80.9838	-4.8949	2.63051	-1.86082	0.06277	0.998518	Rlim	317241	Not Significant	FALSE	TRUE
ENSRNOG00000056128	389.985	-0.803138	0.43185	-1.85976	0.062919	0.998518	AABR07064719.2	100322884	Not Significant	FALSE	TRUE
ENSRNOG00000018326	1124.99	0.968029	0.52123	1.8572	0.0632827	0.998518	Pgls	290636	Not Significant	TRUE	FALSE
ENSRNOG00000002434	808.391	0.709489	0.382166	1.85649	0.0633833	0.998518	Tmem100	497979	Not Significant	TRUE	FALSE
ENSRNOG00000008937	3803.31	0.748664	0.403447	1.85567	0.0635006	0.998518	Csrp1	29276	Not Significant	TRUE	FALSE
ENSRNOG00000045760	363.987	0.873691	0.470876	1.85546	0.0635308	0.998518	Ebna1bp2	114021	Not Significant	TRUE	FALSE
ENSRNOG00000025235	3207.16	-0.685527	0.369496	-1.8553	0.0635532	0.998518	Tmem130	304280	Not Significant	FALSE	TRUE
ENSRNOG00000033090	33.2627	1.38825	0.748381	1.85501	0.0635952	0.998518	Ltbp1	59107	Not Significant	TRUE	FALSE
ENSRNOG00000046639	223.312	1.03209	0.557141	1.85247	0.0639578	0.998518	Itgae	83577	Not Significant	TRUE	FALSE
ENSRNOG00000006827	114.823	0.936926	0.505807	1.85234	0.0639769	0.998518	Tmem198b	500762	Not Significant	TRUE	FALSE
ENSRNOG00000050794	2620.56	0.89527	0.483325	1.85232	0.0639804	0.998518	Pdlim4	24915	Not Significant	TRUE	FALSE
ENSRNOG00000009980	473.736	0.722272	0.390071	1.85164	0.0640772	0.998518	Plpp1	64369	Not Significant	TRUE	FALSE
ENSRNOG00000013118	1678.5	0.998411	0.539517	1.85056	0.0642323	0.998518	Atox1	84355	Not Significant	TRUE	FALSE
ENSRNOG00000015029	291.881	-0.790397	0.42805	-1.84651	0.0648186	0.998518	Dbt	29611	Not Significant	FALSE	TRUE
ENSRNOG00000019440	16.9617	1.87665	1.01691	1.84544	0.0649742	0.998518	Kcnn4	65206	Not Significant	TRUE	FALSE
ENSRNOG00000006589	627.074	0.905076	0.490576	1.84493	0.0650482	0.998518	Mif	81683	Not Significant	TRUE	FALSE
ENSRNOG00000007440	25.4749	-1.57552	0.854556	-1.84367	0.0652317	0.998518	Dzank1	311486	Not Significant	FALSE	TRUE
ENSRNOG00000002024	386.969	-0.826664	0.448405	-1.84356	0.0652469	0.998518	Epha5	79208	Not Significant	FALSE	TRUE
ENSRNOG00000005505	515.266	-0.860383	0.466729	-1.84343	0.0652663	0.998518	Wbp11l1	297695	Not Significant	FALSE	TRUE
ENSRNOG00000001730	244.739	-0.994162	0.539787	-1.84177	0.0655093	0.998518	Acap2	619382	Not Significant	FALSE	TRUE
ENSRNOG00000037613	277.439	-1.09228	0.593068	-1.84175	0.0655112	0.998518	Kdm6b	363630	Not Significant	FALSE	TRUE
ENSRNOG00000003625	4506.22	-0.67674	0.367463	-1.84165	0.0655259	0.998518	Ubxn4	304766	Not Significant	FALSE	TRUE
ENSRNOG00000020546	31.4532	1.46305	0.794957	1.84042	0.0657069	0.998518	Lipe	25330	Not Significant	TRUE	FALSE
ENSRNOG00000015588	387.853	0.779561	0.423594	1.84035	0.0657169	0.998518	Nol3	85383	Not Significant	TRUE	FALSE
ENSRNOG00000000161	46.3559	-1.369	0.743917	-1.84025	0.0657313	0.998518	Chm	24942	Not Significant	FALSE	TRUE
ENSRNOG00000000799	3484.34	-0.674659	0.366915	-1.83873	0.0659547	0.998518	Abcf1	85493	Not Significant	FALSE	TRUE
ENSRNOG00000001059	737.462	-0.695977	0.378746	-1.83759	0.0661234	0.998518	Usp42	288482	Not Significant	FALSE	TRUE
ENSRNOG00000027728	181.587	-0.879637	0.478865	-1.83692	0.0662215	0.998518	Ibtk	315858	Not Significant	FALSE	TRUE
ENSRNOG00000001138	235.586	-0.823635	0.448573	-1.83612	0.0663393	0.998518	Taok3	304530	Not Significant	FALSE	TRUE
ENSRNOG00000021185	221.445	1.1161	0.60819	1.83513	0.066487	0.998518	Bola1	365875	Not Significant	TRUE	FALSE
ENSRNOG00000003172	104.005	0.96369	0.525275	1.83464	0.0665592	0.998518	Serpinf1	287526	Not Significant	TRUE	FALSE
ENSRNOG00000032546	220.899	-0.985384	0.53724	-1.83416	0.0666304	0.998518	Dot1l	362831	Not Significant	FALSE	TRUE
ENSRNOG00000018557	229.496	0.847043	0.462531	1.83132	0.0670526	0.998518	Cdh22	29182	Not Significant	TRUE	FALSE
ENSRNOG00000020386	564.696	-0.824945	0.45066	-1.83053	0.067171	0.998518	Ash1l	310638	Not Significant	FALSE	TRUE
ENSRNOG00000051592	62.4763	-1.14935	0.628236	-1.82949	0.0673256	0.998518	Sirt1	309757	Not Significant	FALSE	TRUE
ENSRNOG00000002163	718.597	-0.723365	0.395419	-1.82936	0.067345	0.998518	Klf3	114845	Not Significant	FALSE	TRUE
ENSRNOG00000004057	1094.76	-0.785362	0.429409	-1.82894	0.0674093	0.998518	Ccdc88a	305605	Not Significant	FALSE	TRUE
ENSRNOG00000011339	200.028	-0.953235	0.521601	-1.82752	0.0676217	0.998518	Slk	54308	Not Significant	FALSE	TRUE
ENSRNOG00000005879	72.5046	-1.37467	0.752608	-1.82654	0.0677691	0.998518	Maml2	689844	Not Significant	FALSE	TRUE
ENSRNOG00000047466	62.1838	-1.13651	0.622257	-1.82643	0.0677862	0.998518	Bdnf	24225	Not Significant	FALSE	TRUE
ENSRNOG00000017383	1154.26	0.774531	0.424442	1.82482	0.0680277	0.998518	Hikeshi	293103	Not Significant	TRUE	FALSE
ENSRNOG00000002462	452.78	0.923355	0.506002	1.8248	0.0680306	0.998518	B9d1	287383	Not Significant	TRUE	FALSE
ENSRNOG00000055246	2348.72	-0.669704	0.367001	-1.8248	0.0680311	0.998518	Ncor1	54299	Not Significant	FALSE	TRUE
ENSRNOG00000022946	27.8049	1.54038	0.844759	1.82345	0.0682347	0.998518	Slc22a3	29504	Not Significant	TRUE	FALSE
ENSRNOG00000006689	1526.55	-0.673016	0.369692	-1.82048	0.0686863	0.998518	Chd7	312974	Not Significant	FALSE	TRUE
ENSRNOG00000005332	1533.17	-0.675507	0.371125	-1.82016	0.0687347	0.998518	Csdc2	266600	Not Significant	FALSE	TRUE
ENSRNOG00000027711	292.355	-0.859412	0.472173	-1.82012	0.0687405	0.998518	Usp32	303394	Not Significant	FALSE	TRUE
ENSRNOG00000048297	853.667	-0.887882	0.487861	-1.81995	0.0687666	0.998518	Qki	499022	Not Significant	FALSE	TRUE
ENSRNOG00000028350	59.6036	1.0506	0.577503	1.81922	0.0688785	0.998518	Arsl	310326	Not Significant	TRUE	FALSE
ENSRNOG00000021380	45.1772	-1.15023	0.632646	-1.81813	0.0690443	0.998518	Fads6	303671	Not Significant	FALSE	TRUE
ENSRNOG00000001813	279.917	-0.875016	0.481437	-1.81751	0.0691392	0.998518	Dnm1l	114114	Not Significant	FALSE	TRUE
ENSRNOG00000001773	151.896	-0.906137	0.498869	-1.81638	0.069312	0.998518	Senp2	78973	Not Significant	FALSE	TRUE
ENSRNOG00000028255	864.295	-0.726063	0.399842	-1.81587	0.0693899	0.998518	Usp36	303700	Not Significant	FALSE	TRUE
ENSRNOG00000028083	188.643	0.95609	0.526565	1.81571	0.0694144	0.998518	Tmem35b	100361631	Not Significant	TRUE	FALSE
ENSRNOG00000029971	5983.11	-0.909867	0.50112	-1.81567	0.0694215	0.998518	Mt-nd5	26202	Not Significant	FALSE	TRUE
ENSRNOG00000012772	2356.61	0.708935	0.390593	1.81502	0.0695203	0.998518	Nqo1	24314	Not Significant	TRUE	FALSE
ENSRNOG00000033575	217.998	-0.957544	0.527904	-1.81386	0.0696992	0.998518	Emid1	685462	Not Significant	FALSE	TRUE
ENSRNOG00000004959	1471.02	-0.700732	0.386359	-1.81368	0.0697266	0.998518	Actr2	289820	Not Significant	FALSE	TRUE
ENSRNOG00000037204	210.081	0.864414	0.476673	1.81343	0.0697651	0.998518	Lyrm9	497962	Not Significant	TRUE	FALSE
ENSRNOG00000015495	17.1694	1.79438	0.989946	1.81261	0.0698927	0.998518	Slc25a37	306000	Not Significant	TRUE	FALSE
ENSRNOG00000021003	197.514	0.838826	0.462806	1.81248	0.0699123	0.998518	Sac3d1	293690	Not Significant	TRUE	FALSE
ENSRNOG00000060594	17.0041	-2.06679	1.14116	-1.81113	0.0701206	0.998518	Atn1	29515	Not Significant	FALSE	TRUE
ENSRNOG00000004753	14.7832	-2.11787	1.16976	-1.81052	0.0702157	0.998518	Napb	499903	Not Significant	FALSE	TRUE
ENSRNOG00000029885	801.454	-0.732967	0.405086	-1.80941	0.0703871	0.998518	Stag2	313304	Not Significant	FALSE	TRUE
ENSRNOG00000021256	22.0505	1.58499	0.876604	1.8081	0.0705906	0.998518	Adra1d	29413	Not Significant	TRUE	FALSE
ENSRNOG00000013916	472.533	-0.721064	0.399095	-1.80675	0.0708018	0.998518	Nefm	24588	Not Significant	FALSE	TRUE
ENSRNOG00000054890	2734.86	0.653527	0.36172	1.80672	0.0708062	0.998518	Flna	293860	Not Significant	TRUE	FALSE
ENSRNOG00000036894	285.742	0.956407	0.529648	1.80574	0.0709589	0.998518	Cisd3	287661	Not Significant	TRUE	FALSE
ENSRNOG00000020905	1003.2	0.690884	0.382778	1.80492	0.0710866	0.998518	Hdac5	84580	Not Significant	TRUE	FALSE
ENSRNOG00000005958	3351.98	-0.649186	0.359931	-1.80364	0.0712873	0.998518	Rrbp1	311483	Not Significant	FALSE	TRUE
ENSRNOG00000002360	117.995	-1.13551	0.629628	-1.80346	0.0713155	0.998518	Gabrg1	140674	Not Significant	FALSE	TRUE
ENSRNOG00000007733	662.789	-0.688396	0.382081	-1.8017	0.0715925	0.998518	Arhgef9	66013	Not Significant	FALSE	TRUE
ENSRNOG00000004208	112.735	-1.1119	0.617213	-1.80149	0.0716264	0.998518	Crim1	298744	Not Significant	FALSE	TRUE
ENSRNOG00000031031	963.186	-0.789341	0.438366	-1.80064	0.0717589	0.998518	Zfp292	50552	Not Significant	FALSE	TRUE
ENSRNOG00000012582	2805.81	0.927422	0.515208	1.80009	0.0718462	0.998518	Eif4ebp1	116636	Not Significant	TRUE	FALSE
ENSRNOG00000053347	48.4331	1.17557	0.653287	1.79947	0.0719445	0.998518	Ccdc28a	361454	Not Significant	TRUE	FALSE
ENSRNOG00000000473	787.101	0.901808	0.501282	1.79901	0.0720178	0.998518	Pfdn6	309629	Not Significant	TRUE	FALSE
ENSRNOG00000001551	2478.94	0.765072	0.425304	1.79888	0.0720372	0.998518	Atp5pf	94271	Not Significant	TRUE	FALSE
ENSRNOG00000019087	105.136	0.905225	0.503331	1.79847	0.0721029	0.998518	Fam174a	301634	Not Significant	TRUE	FALSE
ENSRNOG00000012314	957.36	0.927854	0.516307	1.7971	0.07232	0.998518	Slirp	688717	Not Significant	TRUE	FALSE
ENSRNOG00000020481	613.599	0.94237	0.524453	1.79686	0.0723572	0.998518	Pafah1b3	114113	Not Significant	TRUE	FALSE
ENSRNOG00000048812	4978.02	0.888289	0.494545	1.79617	0.0724668	0.998518	Gpx1	24404	Not Significant	TRUE	FALSE
ENSRNOG00000025792	210.675	-0.971252	0.540939	-1.79549	0.0725755	0.998518	Crk	54245	Not Significant	FALSE	TRUE
ENSRNOG00000010821	64.4369	1.03615	0.577208	1.7951	0.0726376	0.998518	Ankrd54	362957	Not Significant	TRUE	FALSE
ENSRNOG00000013565	115.689	-0.987419	0.550357	-1.79414	0.0727904	0.998518	Zfp507	292816	Not Significant	FALSE	TRUE
ENSRNOG00000004249	21.1591	-1.85944	1.03644	-1.79407	0.0728018	0.998518	Tlr7	317468	Not Significant	FALSE	TRUE
ENSRNOG00000001911	30.2466	-1.61293	0.899061	-1.79401	0.072811	0.998518	Map6d1	363823	Not Significant	FALSE	TRUE
ENSRNOG00000016660	3169.45	0.818057	0.456021	1.7939	0.0728286	0.998518	Cox5b	94194	Not Significant	TRUE	FALSE
ENSRNOG00000003541	94.7075	-1.08256	0.60357	-1.79359	0.0728782	0.998518	Pggt1b	81746	Not Significant	FALSE	TRUE
ENSRNOG00000011884	372.299	-0.732229	0.408457	-1.79267	0.0730254	0.998518	Golga2	64528	Not Significant	FALSE	TRUE
ENSRNOG00000052513	328.411	-0.847594	0.473332	-1.7907	0.0733419	0.998518	Wapl	290577	Not Significant	FALSE	TRUE
ENSRNOG00000019357	456.522	0.777326	0.434213	1.79019	0.0734226	0.998518	Tax1bp3	360564	Not Significant	TRUE	FALSE
ENSRNOG00000019165	535.178	-0.716881	0.400509	-1.78993	0.0734659	0.998518	Mrpl51	297601	Not Significant	FALSE	TRUE
ENSRNOG00000060946	372.645	-0.882051	0.493424	-1.78761	0.0738386	0.998518	Cask	29647	Not Significant	FALSE	TRUE
ENSRNOG00000027434	665.716	-0.684085	0.382709	-1.78748	0.07386	0.998518	Fitm2	311617	Not Significant	FALSE	TRUE
ENSRNOG00000031081	316.361	-0.855822	0.478812	-1.78739	0.0738752	0.998518	Stat2	288774	Not Significant	FALSE	TRUE
ENSRNOG00000008616	146.413	-1.12038	0.626917	-1.78713	0.0739171	0.998518	Ubr3	311115	Not Significant	FALSE	TRUE
ENSRNOG00000001996	1494.83	-0.663632	0.371381	-1.78693	0.0739492	0.998518	Ythdc1	170956	Not Significant	FALSE	TRUE
ENSRNOG00000018901	356.236	-0.7735	0.432914	-1.78673	0.0739814	0.998518	Rab14	94197	Not Significant	FALSE	TRUE
ENSRNOG00000023601	868.277	-0.735449	0.411671	-1.7865	0.0740188	0.998518	Elavl4	432358	Not Significant	FALSE	TRUE
ENSRNOG00000003650	35.8623	1.35198	0.756819	1.7864	0.0740337	0.998518	Nt5c	100360582	Not Significant	TRUE	FALSE
ENSRNOG00000003712	689.628	-0.701239	0.39307	-1.78401	0.0744224	0.998518	Ppp4r3b	360993	Not Significant	FALSE	TRUE
ENSRNOG00000016794	492.941	0.726779	0.40746	1.78368	0.0744752	0.998518	Phyhd1	296621	Not Significant	TRUE	FALSE
ENSRNOG00000003386	514.539	-0.766392	0.429734	-1.78341	0.0745194	0.998518	Rbfox3	287847	Not Significant	FALSE	TRUE
ENSRNOG00000006749	119.865	-0.914622	0.513203	-1.78218	0.0747191	0.998518	Tmtc3	314785	Not Significant	FALSE	TRUE
ENSRNOG00000015941	763.733	0.782477	0.43982	1.77909	0.0752256	0.998518	Fkbp10	360627	Not Significant	TRUE	FALSE
ENSRNOG00000027503	6384.24	0.827416	0.465337	1.7781	0.075387	0.998518	Rps25	122799	Not Significant	TRUE	FALSE
ENSRNOG00000002419	1327.59	-0.695456	0.391172	-1.77788	0.075424	0.998518	Plp1	24943	Not Significant	FALSE	TRUE
ENSRNOG00000060914	464.501	0.746223	0.419758	1.77775	0.0754455	0.998518	Nudcd2	287199	Not Significant	TRUE	FALSE
ENSRNOG00000010286	425.489	-0.742713	0.418115	-1.77634	0.0756776	0.998518	Cast	25403	Not Significant	FALSE	TRUE
ENSRNOG00000060449	2234.75	1.00192	0.56414	1.77602	0.0757293	0.998518	Rps21	81775	Not Significant	TRUE	FALSE
ENSRNOG00000050846	476.798	0.955373	0.53804	1.77566	0.0757898	0.998518	Timm10b	84384	Not Significant	TRUE	FALSE
ENSRNOG00000004814	6731.13	0.95527	0.538389	1.77431	0.0760117	0.998518	Elob	81807	Not Significant	TRUE	FALSE
ENSRNOG00000007060	353.994	0.732833	0.413243	1.77337	0.0761675	0.998518	Plin2	298199	Not Significant	TRUE	FALSE
ENSRNOG00000014529	139.933	-0.85704	0.483288	-1.77335	0.0761704	0.998518	Ube2q2	363065	Not Significant	FALSE	TRUE
ENSRNOG00000006305	956.741	-0.699348	0.394595	-1.77232	0.0763415	0.998518	Slc38a2	29642	Not Significant	FALSE	TRUE
ENSRNOG00000027860	3059.33	-0.662563	0.374136	-1.77092	0.0765746	0.998518	Ggnbp2	360584	Not Significant	FALSE	TRUE
ENSRNOG00000004127	411.81	-0.922164	0.520871	-1.77043	0.076656	0.998518	Cep170	171457	Not Significant	FALSE	TRUE
ENSRNOG00000024539	1224.28	0.842564	0.476218	1.76928	0.076847	0.998518	Ndufb6	297990	Not Significant	TRUE	FALSE
ENSRNOG00000005015	1149.92	-0.679323	0.38433	-1.76755	0.0771364	0.998518	Rabep1	54190	Not Significant	FALSE	TRUE
ENSRNOG00000010691	167.621	0.803146	0.454741	1.76616	0.0773688	0.998518	Cmtm3	291813	Not Significant	TRUE	FALSE
ENSRNOG00000024603	23391.5	0.955862	0.541242	1.76606	0.0773866	0.998518	Rps15	29285	Not Significant	TRUE	FALSE
ENSRNOG00000019442	457.256	0.97941	0.554717	1.7656	0.0774624	0.998518	Josd2	292876	Not Significant	TRUE	FALSE
ENSRNOG00000001926	28.871	1.49466	0.846877	1.7649	0.0775802	0.998518	Cldn1	65129	Not Significant	TRUE	FALSE
ENSRNOG00000049057	419.056	-0.703129	0.398424	-1.76478	0.0776014	0.998518	Znrf2	362367	Not Significant	FALSE	TRUE
ENSRNOG00000016838	14.9783	-1.98711	1.12611	-1.76458	0.077635	0.998518	Pla2g5	29354	Not Significant	FALSE	TRUE
ENSRNOG00000002721	3223.56	0.783765	0.444326	1.76394	0.0777419	0.998518	Ndufb4	288088	Not Significant	TRUE	FALSE
ENSRNOG00000024818	26.2754	1.4157	0.802651	1.76378	0.0777697	0.998518	Eva1b	362597	Not Significant	TRUE	FALSE
ENSRNOG00000003542	239.561	0.88594	0.502337	1.76364	0.077793	0.998518	Hcfc1r1	287097	Not Significant	TRUE	FALSE
ENSRNOG00000016220	7897.78	0.752253	0.426934	1.76199	0.0780709	0.998518	Rpl12	499782	Not Significant	TRUE	FALSE
ENSRNOG00000007241	456.76	-0.696233	0.395179	-1.76182	0.0781002	0.998518	Fnbp4	311183	Not Significant	FALSE	TRUE
ENSRNOG00000022615	179.576	0.823661	0.467765	1.76085	0.0782645	0.998518	Tp53i13	287550	Not Significant	TRUE	FALSE
ENSRNOG00000004300	450.044	-0.691593	0.392958	-1.75997	0.0784133	0.998518	Gtf2a1	83830	Not Significant	FALSE	TRUE
ENSRNOG00000016387	3143.04	0.891385	0.50667	1.7593	0.078526	0.998518	Rpl34	362041	Not Significant	TRUE	FALSE
ENSRNOG00000000632	480.381	0.78007	0.443405	1.75927	0.0785309	0.998518	Cdk1	54237	Not Significant	TRUE	FALSE
ENSRNOG00000004777	3087.56	-0.723171	0.4111	-1.75911	0.0785587	0.998518	Esf1	366203	Not Significant	FALSE	TRUE
ENSRNOG00000017963	32.1012	-1.54059	0.876051	-1.75856	0.0786525	0.998518	Zfp874b	682870	Not Significant	FALSE	TRUE
ENSRNOG00000015925	353.634	-0.717152	0.407839	-1.75842	0.0786759	0.998518	Zfp131	310375	Not Significant	FALSE	TRUE
ENSRNOG00000017463	54.2395	1.23261	0.701197	1.75786	0.0787717	0.998518	Bloc1s3	680476	Not Significant	TRUE	FALSE
ENSRNOG00000013176	270.146	-0.785674	0.447231	-1.75675	0.07896	0.998518	Far1	293173	Not Significant	FALSE	TRUE
ENSRNOG00000012960	804.361	-0.668835	0.380845	-1.75619	0.0790562	0.998518	Uap1l1	296560	Not Significant	FALSE	TRUE
ENSRNOG00000058439	305.066	0.740804	0.422703	1.75254	0.0796811	0.998518	Fam50a	293862	Not Significant	TRUE	FALSE
ENSRNOG00000021637	1651.3	-0.639081	0.364746	-1.75213	0.0797518	0.998518	Ddx46	245957	Not Significant	FALSE	TRUE
ENSRNOG00000017819	72.7414	1.00852	0.575944	1.75107	0.0799331	0.998518	Cd14	60350	Not Significant	TRUE	FALSE
ENSRNOG00000029592	4611	-0.66478	0.379835	-1.75018	0.0800874	0.998518	Srsf11	502603	Not Significant	FALSE	TRUE
ENSRNOG00000013300	3018.55	0.854857	0.488511	1.74992	0.0801314	0.998518	Atp5if1	25392	Not Significant	TRUE	FALSE
ENSRNOG00000017962	333.509	0.87758	0.501679	1.74929	0.0802416	0.998518	Serpinb6a	291085	Not Significant	TRUE	FALSE
ENSRNOG00000021298	606.44	-0.679213	0.388335	-1.74904	0.0802841	0.998518	Dstyk	304791	Not Significant	FALSE	TRUE
ENSRNOG00000049115	13.9558	-2.06049	1.17826	-1.74876	0.080332	0.998518	Ccr5	117029	Not Significant	FALSE	TRUE
ENSRNOG00000004059	199.972	1.05011	0.600495	1.74873	0.0803373	0.998518	Ptrhd1	298861	Not Significant	TRUE	FALSE
ENSRNOG00000049983	202.501	0.780838	0.446527	1.74869	0.0803446	0.998518	Shd	316507	Not Significant	TRUE	FALSE
ENSRNOG00000007650	14880.2	0.847713	0.485311	1.74674	0.0806822	0.998518	Cd63	29186	Not Significant	TRUE	FALSE
ENSRNOG00000011419	454.862	-0.851425	0.487893	-1.7451	0.0809667	0.998518	Aldh6a1	81708	Not Significant	FALSE	TRUE
ENSRNOG00000013813	283.042	0.803325	0.460667	1.74383	0.0811888	0.998518	Ubtd1	309373	Not Significant	TRUE	FALSE
ENSRNOG00000008924	417.198	-0.889445	0.510469	-1.74241	0.0814372	0.998518	Arhgef12	367072	Not Significant	FALSE	TRUE
ENSRNOG00000036598	182.377	-0.832345	0.478048	-1.74113	0.08166	0.998518	Tbc1d12	685933	Not Significant	FALSE	TRUE
ENSRNOG00000021182	1677.72	-0.638659	0.366864	-1.74086	0.0817079	0.998518	Sv2a	117559	Not Significant	FALSE	TRUE
ENSRNOG00000048315	344.929	-0.924218	0.530915	-1.7408	0.0817179	0.998518	Eif2ak2	54287	Not Significant	FALSE	TRUE
ENSRNOG00000010194	170.204	0.926544	0.532827	1.73892	0.0820486	0.998518	Ift43	299209	Not Significant	TRUE	FALSE
ENSRNOG00000000655	35.6078	-1.39459	0.802136	-1.73859	0.0821065	0.998518	Ptprc	24699	Not Significant	FALSE	TRUE
ENSRNOG00000039994	1875.6	-0.69553	0.400179	-1.73805	0.0822024	0.998518	Upf3b	313449	Not Significant	FALSE	TRUE
ENSRNOG00000004710	110.312	0.872031	0.50192	1.73739	0.0823182	0.998518	Rbks	362706	Not Significant	TRUE	FALSE
ENSRNOG00000053859	86.6304	-1.05631	0.608284	-1.73654	0.0824686	0.998518	Ranbp6	309326	Not Significant	FALSE	TRUE
ENSRNOG00000018718	277.982	0.767392	0.44211	1.73575	0.0826082	0.998518	Rpp30	685332	Not Significant	TRUE	FALSE
ENSRNOG00000016971	22.5872	-1.76053	1.0145	-1.73538	0.0826742	0.998518	Zfp612	307839	Not Significant	FALSE	TRUE
ENSRNOG00000001500	562.302	0.748564	0.431398	1.73521	0.0827044	0.998518	Rab4b	50866	Not Significant	TRUE	FALSE
ENSRNOG00000016383	1302.68	0.688366	0.396746	1.73503	0.0827353	0.998518	Commd3	291339	Not Significant	TRUE	FALSE
ENSRNOG00000008012	451.03	-0.831468	0.479227	-1.73502	0.0827374	0.998518	Abcb1a	170913	Not Significant	FALSE	TRUE
ENSRNOG00000006527	1603.66	-0.818018	0.471478	-1.73501	0.082739	0.998518	Slc6a1	79212	Not Significant	FALSE	TRUE
ENSRNOG00000047574	32.2327	-1.38425	0.797855	-1.73497	0.0827459	0.998518	Nrxn3	116508	Not Significant	FALSE	TRUE
ENSRNOG00000030572	310.241	-0.793547	0.457416	-1.73485	0.082768	0.998518	Smc5	293967	Not Significant	FALSE	TRUE
ENSRNOG00000003108	170.848	0.806349	0.464856	1.73462	0.0828082	0.998518	Acbd4	303577	Not Significant	TRUE	FALSE
ENSRNOG00000026962	114.386	-1.05853	0.610381	-1.73421	0.0828802	0.998518	Osbpl8	314824	Not Significant	FALSE	TRUE
ENSRNOG00000011627	1606.16	-0.630959	0.364239	-1.73227	0.0832257	0.998518	Zfr	365703	Not Significant	FALSE	TRUE
ENSRNOG00000018075	1062.82	0.737036	0.42548	1.73224	0.0832302	0.998518	Spcs1	290555	Not Significant	TRUE	FALSE
ENSRNOG00000016587	1076.76	0.842573	0.486501	1.7319	0.083291	0.998518	Ninj1	25338	Not Significant	TRUE	FALSE
ENSRNOG00000031092	2477.2	-0.781004	0.450958	-1.73188	0.0832954	0.998518	Rock1	81762	Not Significant	FALSE	TRUE
ENSRNOG00000019459	1167.68	0.750114	0.433231	1.73144	0.0833736	0.998518	Oaz1	25502	Not Significant	TRUE	FALSE
ENSRNOG00000014132	68.7338	0.955584	0.552546	1.72942	0.0837337	0.998518	Mypop	499090	Not Significant	TRUE	FALSE
ENSRNOG00000009822	58.6253	-1.07355	0.621119	-1.72842	0.0839133	0.998518	Tlr2	310553	Not Significant	FALSE	TRUE
ENSRNOG00000018653	5552.15	0.880111	0.509415	1.72769	0.0840439	0.998518	Pfdn1	361310	Not Significant	TRUE	FALSE
ENSRNOG00000008277	2174.11	0.770471	0.44596	1.72767	0.0840478	0.998518	Bag1	297994	Not Significant	TRUE	FALSE
ENSRNOG00000008822	7189.05	0.764477	0.442724	1.72676	0.0842114	0.998518	Fkbp1a	25639	Not Significant	TRUE	FALSE
ENSRNOG00000010389	8176.68	-0.650297	0.377108	-1.72443	0.0846295	0.998518	Ndrg2	171114	Not Significant	FALSE	TRUE
ENSRNOG00000007970	110.51	-1.06885	0.619906	-1.72422	0.0846686	0.998518	Plxnc1	362873	Not Significant	FALSE	TRUE
ENSRNOG00000016636	14.355	1.76982	1.02709	1.72313	0.0848643	0.998518	Lpin3	362261	Not Significant	TRUE	FALSE
ENSRNOG00000012255	1574.29	-0.649785	0.377336	-1.72203	0.0850641	0.998518	Ktn1	361029	Not Significant	FALSE	TRUE
ENSRNOG00000025239	46.543	-1.08454	0.630041	-1.72138	0.0851823	0.998518	Nudt15	290365	Not Significant	FALSE	TRUE
ENSRNOG00000008296	789.017	0.840361	0.488205	1.72133	0.085191	0.998518	Tpgs1	691093	Not Significant	TRUE	FALSE
ENSRNOG00000027191	422.959	-0.805871	0.468186	-1.72126	0.0852029	0.998518	Birc6	313876	Not Significant	FALSE	TRUE
ENSRNOG00000025625	547.93	0.669404	0.388976	1.72094	0.085262	0.998518	Rnase4	56759	Not Significant	TRUE	FALSE
ENSRNOG00000047620	794.532	-0.676664	0.393202	-1.72091	0.0852679	0.998518	Golph3l	310669	Not Significant	FALSE	TRUE
ENSRNOG00000011294	774.712	-0.671255	0.39016	-1.72046	0.0853487	0.998518	Usp33	310960	Not Significant	FALSE	TRUE
ENSRNOG00000010947	2145.48	-0.683374	0.397274	-1.72016	0.0854035	0.998518	Mmp14	81707	Not Significant	FALSE	TRUE
ENSRNOG00000042977	383.867	0.833187	0.48454	1.71954	0.0855158	0.998518	Mtx1	295241	Not Significant	TRUE	FALSE
ENSRNOG00000024711	200.211	-0.753446	0.438585	-1.7179	0.0858143	0.998518	Sdk2	360652	Not Significant	FALSE	TRUE
ENSRNOG00000020479	310.563	-0.780827	0.454544	-1.71782	0.0858286	0.998518	Pik3c2a	361632	Not Significant	FALSE	TRUE
ENSRNOG00000018631	229.483	0.735633	0.42832	1.71748	0.0858907	0.998518	Enkur	291354	Not Significant	TRUE	FALSE
ENSRNOG00000002041	83.0465	1.16606	0.679111	1.71705	0.0859706	0.998518	Boc	360715	Not Significant	TRUE	FALSE
ENSRNOG00000019572	2231.13	0.919237	0.535481	1.71666	0.0860417	0.998518	Lsm4	290647	Not Significant	TRUE	FALSE
ENSRNOG00000009781	6036.74	-0.64059	0.373168	-1.71663	0.0860473	0.998518	Dync1i2	116659	Not Significant	FALSE	TRUE
ENSRNOG00000006770	2529.56	-0.630649	0.36747	-1.71619	0.0861269	0.998518	Brd4	362844	Not Significant	FALSE	TRUE
ENSRNOG00000002050	204.386	0.766884	0.447023	1.71554	0.0862467	0.998518	Igfbp7	289560	Not Significant	TRUE	FALSE
ENSRNOG00000019885	93.3156	-1.0134	0.590804	-1.71529	0.0862927	0.998518	Magi3	245903	Not Significant	FALSE	TRUE
ENSRNOG00000024549	170.198	0.822737	0.479907	1.71437	0.0864613	0.998518	Pwwp3a	362838	Not Significant	TRUE	FALSE
ENSRNOG00000056984	299.348	-0.725853	0.423496	-1.71395	0.0865372	0.998518	Baz2b	317627	Not Significant	FALSE	TRUE
ENSRNOG00000006649	127.875	-0.896223	0.522965	-1.71373	0.0865776	0.998518	Thrb	24831	Not Significant	FALSE	TRUE
ENSRNOG00000018276	138.196	-0.8758	0.511135	-1.71344	0.0866316	0.998518	Mgat4a	367252	Not Significant	FALSE	TRUE
ENSRNOG00000042326	42.703	1.09598	0.639803	1.713	0.0867122	0.998518	Smpdl3b	362619	Not Significant	TRUE	FALSE
ENSRNOG00000014004	184.316	-0.781874	0.45646	-1.71291	0.0867297	0.998518	Ncoa7	498995	Not Significant	FALSE	TRUE
ENSRNOG00000007827	54.9009	1.26845	0.740733	1.71243	0.0868172	0.998518	Cox4i2	84683	Not Significant	TRUE	FALSE
ENSRNOG00000020363	585.1	0.659655	0.385232	1.71236	0.0868307	0.998518	Med25	292889	Not Significant	TRUE	FALSE
ENSRNOG00000012864	99.8502	-0.932957	0.544998	-1.71185	0.0869239	0.998518	Ern1	498013	Not Significant	FALSE	TRUE
ENSRNOG00000001249	14.5702	1.79356	1.04908	1.70965	0.0873303	0.998518	Col6a1	294337	Not Significant	TRUE	FALSE
ENSRNOG00000009491	47.9144	-1.22567	0.71695	-1.70956	0.0873478	0.998518	Phc3	310258	Not Significant	FALSE	TRUE
ENSRNOG00000012989	73.0605	1.08609	0.635435	1.7092	0.0874137	0.998518	Serinc2	313057	Not Significant	TRUE	FALSE
ENSRNOG00000017051	163.646	0.812292	0.475318	1.70894	0.0874612	0.998518	Stimate	361110	Not Significant	TRUE	FALSE
ENSRNOG00000030689	24.1615	-1.88978	1.10607	-1.70855	0.0875338	0.998518	Ms4a6c	690930	Not Significant	FALSE	TRUE
ENSRNOG00000024272	37.9544	-1.11535	0.652847	-1.70844	0.0875555	0.998518	Ino80d	316440	Not Significant	FALSE	TRUE
ENSRNOG00000000249	121.881	0.939316	0.549886	1.7082	0.0875986	0.998518	Mettl23	287918	Not Significant	TRUE	FALSE
ENSRNOG00000010047	887.112	0.888993	0.520661	1.70743	0.0877419	0.998518	Ddit4l	100363484	Not Significant	TRUE	FALSE
ENSRNOG00000055648	613.485	0.754831	0.442239	1.70684	0.0878521	0.998518	Haus7	293844	Not Significant	TRUE	FALSE
ENSRNOG00000038436	486.076	-0.673721	0.394825	-1.70638	0.0879371	0.998518	Bltp1	294978	Not Significant	FALSE	TRUE
ENSRNOG00000010161	1910.95	-0.625746	0.366713	-1.70637	0.0879397	0.998518	Myo10	310178	Not Significant	FALSE	TRUE
ENSRNOG00000027480	25.7084	1.40845	0.825739	1.70568	0.0880675	0.998518	Tmem116	690442	Not Significant	TRUE	FALSE
ENSRNOG00000014436	610.879	-0.675399	0.395985	-1.70562	0.0880791	0.998518	Ppip5k1	311355	Not Significant	FALSE	TRUE
ENSRNOG00000013794	131.919	1.12589	0.660187	1.70541	0.0881179	0.998518	Rbp1	25056	Not Significant	TRUE	FALSE
ENSRNOG00000002983	546.126	-0.721317	0.422969	-1.70536	0.0881264	0.998518	Nfix	81524	Not Significant	FALSE	TRUE
ENSRNOG00000014049	1630.56	-0.650507	0.381582	-1.70476	0.0882383	0.998518	Riok1	291061	Not Significant	FALSE	TRUE
ENSRNOG00000019384	276.765	0.858301	0.503561	1.70446	0.0882946	0.998518	Med11	287456	Not Significant	TRUE	FALSE
ENSRNOG00000028548	35.2614	-1.45983	0.856712	-1.70399	0.0883822	0.998518	Ccl9	360579	Not Significant	FALSE	TRUE
ENSRNOG00000025937	57.9519	-1.09295	0.641535	-1.70366	0.0884452	0.998518	Zfp26	367033	Not Significant	FALSE	TRUE
ENSRNOG00000006949	1741.39	0.642908	0.377532	1.70293	0.0885819	0.998518	C1qbp	29681	Not Significant	TRUE	FALSE
ENSRNOG00000013981	144.617	0.864066	0.508009	1.70089	0.0889642	0.998518	Ptpn5	29644	Not Significant	TRUE	FALSE
ENSRNOG00000010626	371.513	1.03704	0.60984	1.70051	0.0890355	0.998518	Sphk1	170897	Not Significant	TRUE	FALSE
ENSRNOG00000036876	290.562	0.884548	0.52023	1.7003	0.0890738	0.998518	Faap20	362678	Not Significant	TRUE	FALSE
ENSRNOG00000022303	36.6454	1.19107	0.700643	1.69996	0.0891382	0.998518	Pdf	690214	Not Significant	TRUE	FALSE
ENSRNOG00000011909	169.228	-0.836141	0.491997	-1.69948	0.0892282	0.998518	Rasa2	25597	Not Significant	FALSE	TRUE
ENSRNOG00000016890	134.064	0.940635	0.553841	1.69838	0.0894353	0.998518	Tppp3	291966	Not Significant	TRUE	FALSE
ENSRNOG00000010124	1345.79	-0.639269	0.376423	-1.69827	0.0894564	0.998518	Trim2	361970	Not Significant	FALSE	TRUE
ENSRNOG00000009590	158.163	-0.988208	0.582026	-1.69788	0.089531	0.998518	Stox2	306459	Not Significant	FALSE	TRUE
ENSRNOG00000020938	2325.78	-0.805056	0.474644	-1.69613	0.0898619	0.998518	Ppp1r15a	171071	Not Significant	FALSE	TRUE
ENSRNOG00000015455	461.875	0.924814	0.545271	1.69606	0.0898742	0.998518	Spr	29270	Not Significant	TRUE	FALSE
ENSRNOG00000014190	117.659	0.840054	0.495298	1.69606	0.0898751	0.998518	Hint3	246769	Not Significant	TRUE	FALSE
ENSRNOG00000020571	198.927	1.01374	0.597984	1.69527	0.0900249	0.998518	Mpg	24561	Not Significant	TRUE	FALSE
ENSRNOG00000056062	112.503	-0.834866	0.492571	-1.69492	0.0900912	0.998518	Zfp790l2	100912787	Not Significant	FALSE	TRUE
ENSRNOG00000048412	39.4087	1.16138	0.685578	1.69401	0.0902625	0.998518	Fam181a	299265	Not Significant	TRUE	FALSE
ENSRNOG00000053285	666.273	-0.660613	0.389985	-1.69394	0.0902758	0.998518	Mllt6	303504	Not Significant	FALSE	TRUE
ENSRNOG00000000172	53.8224	1.05506	0.622877	1.69386	0.0902923	0.998518	Sqor	691966	Not Significant	TRUE	FALSE
ENSRNOG00000013752	1819.62	-0.665458	0.392889	-1.69375	0.0903121	0.998518	Elavl3	282824	Not Significant	FALSE	TRUE
ENSRNOG00000010085	64.7658	-0.961148	0.567573	-1.69343	0.0903728	0.998518	Cldn10	290485	Not Significant	FALSE	TRUE
ENSRNOG00000061262	451.362	-0.872685	0.515382	-1.69328	0.0904028	0.998518	Huwe1	501546	Not Significant	FALSE	TRUE
ENSRNOG00000004908	583.147	-0.664235	0.392319	-1.6931	0.0904365	0.998518	Smc6	313961	Not Significant	FALSE	TRUE
ENSRNOG00000027317	785.882	-0.685574	0.405274	-1.69163	0.0907164	0.998518	Ylpm1	299199	Not Significant	FALSE	TRUE
ENSRNOG00000015278	2314.33	0.75816	0.448241	1.69141	0.0907585	0.998518	Myl12a	501203	Not Significant	TRUE	FALSE
ENSRNOG00000020941	904.274	0.842997	0.49841	1.69137	0.090766	0.998518	Psenen	292788	Not Significant	TRUE	FALSE
ENSRNOG00000002714	256.939	0.79394	0.46945	1.69121	0.0907963	0.998518	Mettl22	287054	Not Significant	TRUE	FALSE
ENSRNOG00000047287	5040.15	-0.702493	0.415589	-1.69036	0.0909599	0.998518	Nucks1	64709	Not Significant	FALSE	TRUE
ENSRNOG00000045816	79.2201	-1.08458	0.641659	-1.69027	0.0909766	0.998518	Gria1	50592	Not Significant	FALSE	TRUE
ENSRNOG00000021553	139.782	-0.822978	0.487342	-1.68871	0.0912755	0.998518	Nckap5	363974	Not Significant	FALSE	TRUE
ENSRNOG00000011841	552.989	-0.993562	0.588383	-1.68863	0.0912902	0.998518	Map2	25595	Not Significant	FALSE	TRUE
ENSRNOG00000029614	90.1964	-1.10095	0.652164	-1.68814	0.0913841	0.998518	Robo1	58946	Not Significant	FALSE	TRUE
ENSRNOG00000010188	367.673	-0.709448	0.420297	-1.68797	0.0914169	0.998518	Satb2	501145	Not Significant	FALSE	TRUE
ENSRNOG00000019403	25.8238	1.4266	0.845313	1.68766	0.0914757	0.998518	Afap1l1	291565	Not Significant	TRUE	FALSE
ENSRNOG00000011756	668.396	-0.683425	0.404999	-1.68748	0.0915118	0.998518	Phf3	363210	Not Significant	FALSE	TRUE
ENSRNOG00000021079	564.573	0.835664	0.495284	1.68724	0.0915563	0.998518	Fxyd1	58971	Not Significant	TRUE	FALSE
ENSRNOG00000009849	275.579	0.806322	0.477964	1.68699	0.0916047	0.998518	Eef1akmt1	290279	Not Significant	TRUE	FALSE
ENSRNOG00000015148	55.9098	-1.02094	0.6052	-1.68695	0.0916132	0.998518	Erc2	259269	Not Significant	FALSE	TRUE
ENSRNOG00000050430	17.1098	-1.81865	1.07828	-1.68663	0.0916749	0.998518	Vav1	25156	Not Significant	FALSE	TRUE
ENSRNOG00000047386	165.259	-1.07409	0.637067	-1.68599	0.0917978	0.998518	Smg1	691397	Not Significant	FALSE	TRUE
ENSRNOG00000011979	658.3	0.891529	0.52893	1.68553	0.0918861	0.998518	Mrps24	498406	Not Significant	TRUE	FALSE
ENSRNOG00000011720	111.304	-0.90508	0.536995	-1.68545	0.0919012	0.998518	L3mbtl3	309550	Not Significant	FALSE	TRUE
ENSRNOG00000020554	181.344	0.846864	0.502902	1.68395	0.0921909	0.998518	Slc50a1	295245	Not Significant	TRUE	FALSE
ENSRNOG00000023208	17.9938	-1.93511	1.14971	-1.68313	0.0923493	0.998518	Myorg	366360	Not Significant	FALSE	TRUE
ENSRNOG00000011133	22.2287	-1.45668	0.865809	-1.68245	0.0924814	0.998518	Trpc4	84494	Not Significant	FALSE	TRUE
ENSRNOG00000001064	758.175	-0.66347	0.394454	-1.68199	0.0925701	0.998518	Sbno1	304470	Not Significant	FALSE	TRUE
ENSRNOG00000050169	1012.86	0.793488	0.471907	1.68145	0.0926755	0.998518	Pet100	688786	Not Significant	TRUE	FALSE
ENSRNOG00000018122	304.914	0.736479	0.438193	1.68072	0.0928177	0.998518	Tspan17	306771	Not Significant	TRUE	FALSE
ENSRNOG00000006329	228.584	-0.803063	0.477959	-1.68019	0.0929196	0.998518	Peli1	305549	Not Significant	FALSE	TRUE
ENSRNOG00000028358	79.8531	-1.22327	0.728144	-1.67999	0.0929602	0.998518	Edem3	289085	Not Significant	FALSE	TRUE
ENSRNOG00000005673	296.891	-0.770287	0.458767	-1.67904	0.0931446	0.998518	Runx1t1	362489	Not Significant	FALSE	TRUE
ENSRNOG00000009281	734.28	0.797092	0.474732	1.67904	0.0931451	0.998518	Commd1	289831	Not Significant	TRUE	FALSE
ENSRNOG00000018484	56.2057	-1.05271	0.627233	-1.67833	0.0932818	0.998518	Plk3	58936	Not Significant	FALSE	TRUE
ENSRNOG00000000490	3897.82	0.908481	0.541505	1.6777	0.0934063	0.998518	Rps10	81773	Not Significant	TRUE	FALSE
ENSRNOG00000014248	36.5422	-1.2223	0.728934	-1.67683	0.0935758	0.998518	Erbb4	59323	Not Significant	FALSE	TRUE
ENSRNOG00000020438	1050.94	-0.623342	0.371756	-1.67675	0.0935919	0.998518	Prpf38b	499691	Not Significant	FALSE	TRUE
ENSRNOG00000006033	18.2516	1.5055	0.898096	1.67633	0.0936744	0.998518	Spon2	171569	Not Significant	TRUE	FALSE
ENSRNOG00000012280	795.528	-1.08551	0.648276	-1.67446	0.0940411	0.998518	Ptx3	689388	Not Significant	FALSE	TRUE
ENSRNOG00000027368	485.501	0.792506	0.473318	1.67436	0.0940591	0.998518	Ubald1	302941	Not Significant	TRUE	FALSE
ENSRNOG00000019858	202.028	0.929545	0.555474	1.67343	0.0942435	0.998518	Rom1	309201	Not Significant	TRUE	FALSE
ENSRNOG00000030547	1024.05	-0.669864	0.400415	-1.67292	0.0943422	0.998518	Dpp6	29272	Not Significant	FALSE	TRUE
ENSRNOG00000003011	1004.57	0.83354	0.498275	1.67285	0.0943566	0.998518	Gadd45gip1	288916	Not Significant	TRUE	FALSE
ENSRNOG00000037428	38.3658	-1.22851	0.734385	-1.67284	0.0943582	0.998518	Zfp605	100365779	Not Significant	FALSE	TRUE
ENSRNOG00000049062	100.004	0.896552	0.536148	1.67221	0.094483	0.998518	Trappc2b	100910318	Not Significant	TRUE	FALSE
ENSRNOG00000007849	272.249	0.885672	0.529672	1.67212	0.0945016	0.998518	Zmat5	501926	Not Significant	TRUE	FALSE
ENSRNOG00000009263	1091.47	-0.76519	0.45769	-1.67185	0.0945532	0.998518	Ifi27	170512	Not Significant	FALSE	TRUE
ENSRNOG00000000922	354.164	0.706269	0.422557	1.67142	0.0946394	0.998518	Sumf2	360800	Not Significant	TRUE	FALSE
ENSRNOG00000014828	304.146	0.800383	0.479093	1.67062	0.0947962	0.998518	Avpi1	171386	Not Significant	TRUE	FALSE
ENSRNOG00000019536	109.077	0.904039	0.541213	1.67039	0.0948413	0.998518	Smim3	286910	Not Significant	TRUE	FALSE
ENSRNOG00000001409	5365.62	0.657417	0.393579	1.67036	0.0948487	0.998518	Gnb2	81667	Not Significant	TRUE	FALSE
ENSRNOG00000004141	38.4265	1.15164	0.69007	1.66887	0.0951439	0.998518	Vasn	679921	Not Significant	TRUE	FALSE
ENSRNOG00000061121	276.429	-0.944944	0.566337	-1.66852	0.095213	0.998518	Wdfy3	305164	Not Significant	FALSE	TRUE
ENSRNOG00000049232	566.393	-0.678721	0.406808	-1.66841	0.0952353	0.998518	Tcf7l2	679869	Not Significant	FALSE	TRUE
ENSRNOG00000017822	851.792	-0.712793	0.427364	-1.66788	0.0953393	0.998518	Oga	154968	Not Significant	FALSE	TRUE
ENSRNOG00000002914	580.638	0.661765	0.396791	1.66779	0.0953569	0.998518	Trmt1	288914	Not Significant	TRUE	FALSE
ENSRNOG00000046863	42.6457	1.11202	0.666789	1.66772	0.0953705	0.998518	C1ql2	288979	Not Significant	TRUE	FALSE
ENSRNOG00000060335	432.137	-0.684983	0.41076	-1.6676	0.0953954	0.998518	Strn3	114520	Not Significant	FALSE	TRUE
ENSRNOG00000019674	137.847	0.792632	0.475317	1.66759	0.0953977	0.998518	Mfsd13a	309454	Not Significant	TRUE	FALSE
ENSRNOG00000000517	60.7528	-1.17191	0.702784	-1.66753	0.0954092	0.998518	Kctd20	294307	Not Significant	FALSE	TRUE
ENSRNOG00000002636	606.339	-0.886362	0.532007	-1.66607	0.0956991	0.998518	Abat	81632	Not Significant	FALSE	TRUE
ENSRNOG00000000858	333.164	0.882266	0.529593	1.66593	0.0957268	0.998518	Sapcd1	406170	Not Significant	TRUE	FALSE
ENSRNOG00000010649	1562.23	-0.672766	0.404257	-1.6642	0.0960718	0.998518	Ctnnd2	114028	Not Significant	FALSE	TRUE
ENSRNOG00000012886	123.63	-1.0393	0.624643	-1.66383	0.0961472	0.998518	Maff	366960	Not Significant	FALSE	TRUE
ENSRNOG00000005037	72.7	-0.919948	0.553215	-1.66291	0.0963299	0.998518	Kif18a	362186	Not Significant	FALSE	TRUE
ENSRNOG00000020284	176.141	-0.940507	0.566006	-1.66166	0.096582	0.998518	Prkar2a	29699	Not Significant	FALSE	TRUE
ENSRNOG00000033176	686.316	-0.676546	0.407199	-1.66146	0.0966205	0.998518	Zrsr2	302670	Not Significant	FALSE	TRUE
ENSRNOG00000013461	1979.92	-0.621962	0.374382	-1.6613	0.0966526	0.998518	Ralbp1	84014	Not Significant	FALSE	TRUE
ENSRNOG00000008237	128.439	-0.865126	0.521002	-1.6605	0.0968132	0.998518	Unc13b	64830	Not Significant	FALSE	TRUE
ENSRNOG00000012213	424.357	0.886523	0.533954	1.6603	0.0968548	0.998518	Nthl1	29541	Not Significant	TRUE	FALSE
ENSRNOG00000029220	339.331	-0.724499	0.436637	-1.65927	0.0970613	0.998518	Zmym5	305911	Not Significant	FALSE	TRUE
ENSRNOG00000011631	46.6619	1.34276	0.809299	1.65917	0.0970819	0.998518	Fst	24373	Not Significant	TRUE	FALSE
ENSRNOG00000015033	1518.75	-0.612095	0.369036	-1.65863	0.0971905	0.998518	Mxd4	360961	Not Significant	FALSE	TRUE
ENSRNOG00000003936	146.216	-0.801605	0.48357	-1.65768	0.0973814	0.998518	Pwwp2a	303060	Not Significant	FALSE	TRUE
ENSRNOG00000002841	254.022	-0.867853	0.523575	-1.65755	0.0974077	0.998518	Cdc42bpa	114116	Not Significant	FALSE	TRUE
ENSRNOG00000004287	272.194	0.788123	0.475516	1.65741	0.0974369	0.998518	Wdr83	288924	Not Significant	TRUE	FALSE
ENSRNOG00000009175	652.964	0.688766	0.416354	1.65428	0.0980705	0.998518	Jagn1	502872	Not Significant	TRUE	FALSE
ENSRNOG00000028092	92.6649	0.8793	0.531811	1.65341	0.0982481	0.998518	Cpa2	296959	Not Significant	TRUE	FALSE
ENSRNOG00000008209	83.1133	-0.99112	0.599565	-1.65306	0.0983177	0.998518	St3gal1	362924	Not Significant	FALSE	TRUE
ENSRNOG00000014395	45.8668	-1.20784	0.731232	-1.65178	0.0985789	0.998518	Gli3	140588	Not Significant	FALSE	TRUE
ENSRNOG00000006622	416.675	-0.673021	0.407598	-1.65119	0.0987003	0.998518	Cry1	299691	Not Significant	FALSE	TRUE
ENSRNOG00000019908	1516.61	0.836958	0.50697	1.6509	0.0987589	0.998518	Lamtor2	295234	Not Significant	TRUE	FALSE
ENSRNOG00000043060	122.95	0.82995	0.502772	1.65075	0.0987897	0.998518	Dnajc4	361717	Not Significant	TRUE	FALSE
ENSRNOG00000016980	76.4176	1.02393	0.62056	1.65001	0.0989405	0.998518	Qprt	293504	Not Significant	TRUE	FALSE
ENSRNOG00000052429	446.408	0.647333	0.392351	1.64988	0.0989667	0.998518	Stard3nl	291182	Not Significant	TRUE	FALSE
ENSRNOG00000014698	42.662	1.18012	0.715458	1.64945	0.0990545	0.998518	Chrnb1	24261	Not Significant	TRUE	FALSE
ENSRNOG00000020235	3703.12	0.621887	0.377142	1.64895	0.0991581	0.998518	Hnrnpl	80846	Not Significant	TRUE	FALSE
ENSRNOG00000013014	678.188	0.859116	0.521091	1.64869	0.0992116	0.998518	Cyba	79129	Not Significant	TRUE	FALSE
ENSRNOG00000013322	126.755	-0.812155	0.492788	-1.64808	0.099336	0.998518	Pola1	85241	Not Significant	FALSE	TRUE
ENSRNOG00000021151	5450.58	0.815405	0.494857	1.64776	0.0994024	0.998518	Ppp1r14b	259225	Not Significant	TRUE	FALSE
ENSRNOG00000003742	32.7027	-1.14438	0.694706	-1.64728	0.0995004	0.998518	Cdkl5	100362725	Not Significant	FALSE	TRUE
ENSRNOG00000016459	5219.78	-0.63023	0.382619	-1.64715	0.0995275	0.998518	Eif3j	691947	Not Significant	FALSE	TRUE
ENSRNOG00000012965	14.0896	-1.64935	1.0014	-1.64705	0.099548	0.998518	Themis2	500561	Not Significant	FALSE	TRUE
ENSRNOG00000002882	96.2659	-0.915497	0.555845	-1.64704	0.0995506	0.998518	Zcchc2	304695	Not Significant	FALSE	TRUE
ENSRNOG00000012470	26.0627	-1.58664	0.963796	-1.64624	0.099714	0.998518	Zc3h12c	315658	Not Significant	FALSE	TRUE
ENSRNOG00000019453	9423.44	0.774264	0.470352	1.64614	0.0997356	0.998518	Rps5	25538	Not Significant	TRUE	FALSE
ENSRNOG00000024846	300.663	0.922886	0.56064	1.64613	0.099737	0.998518	Ier5l	499772	Not Significant	TRUE	FALSE
ENSRNOG00000057221	384.201	-0.662201	0.402583	-1.64488	0.099995	0.998518	Scn3b	245956	Not Significant	FALSE	TRUE
ENSRNOG00000002336	84.9836	-0.888401	0.540167	-1.64468	0.100036	0.998518	Gabra4	140675	Not Significant	FALSE	TRUE
ENSRNOG00000032048	613.537	-0.740668	0.450839	-1.64287	0.10041	0.998518	Zfp462	362522	Not Significant	FALSE	TRUE
ENSRNOG00000015734	1099.63	-0.716191	0.436025	-1.64255	0.100477	0.998518	Ube3a	361585	Not Significant	FALSE	TRUE
ENSRNOG00000009802	336.494	-0.668804	0.407294	-1.64207	0.100576	0.998518	Fam124a	691938	Not Significant	FALSE	TRUE
ENSRNOG00000016863	315.273	-0.700872	0.426942	-1.64161	0.100671	0.998518	Pnma8b	308393	Not Significant	FALSE	TRUE
ENSRNOG00000005258	486.468	-0.732264	0.446544	-1.63985	0.101037	0.998518	Myef2	679712	Not Significant	FALSE	TRUE
ENSRNOG00000018350	226.404	-0.781472	0.476611	-1.63964	0.101079	0.998518	Shtn1	292139	Not Significant	FALSE	TRUE
ENSRNOG00000006241	202.748	-0.878593	0.536207	-1.63853	0.101311	0.998518	Marchf7	311059	Not Significant	FALSE	TRUE
ENSRNOG00000018835	157.31	-1.00693	0.614605	-1.63834	0.101351	0.998518	Notch2	29492	Not Significant	FALSE	TRUE
ENSRNOG00000000288	86.1886	0.857912	0.523713	1.63813	0.101394	0.998518	Scarf2	287949	Not Significant	TRUE	FALSE
ENSRNOG00000051680	131.545	-0.821545	0.501763	-1.63732	0.101564	0.998518	Ccdc186	361773	Not Significant	FALSE	TRUE
ENSRNOG00000060129	235.608	-0.73883	0.451298	-1.63712	0.101605	0.998518	Zfp655	360764	Not Significant	FALSE	TRUE
ENSRNOG00000032410	112.513	-0.809627	0.494563	-1.63706	0.101619	0.998518	Mtus2	498136	Not Significant	FALSE	TRUE
ENSRNOG00000000585	2255.19	-0.600933	0.367243	-1.63634	0.101769	0.998518	Amd1	81640	Not Significant	FALSE	TRUE
ENSRNOG00000005932	95.4982	-0.940969	0.575367	-1.63542	0.10196	0.998518	Megf9	313270	Not Significant	FALSE	TRUE
ENSRNOG00000012840	15743.7	0.585645	0.358277	1.63462	0.10213	0.998518	Sparc	24791	Not Significant	TRUE	FALSE
ENSRNOG00000002126	192.906	-0.833121	0.509745	-1.63439	0.102177	0.998518	Ncam2	288280	Not Significant	FALSE	TRUE
ENSRNOG00000004022	24.6727	1.38529	0.847793	1.634	0.102259	0.998518	Klhdc9	360878	Not Significant	TRUE	FALSE
ENSRNOG00000009643	962.897	-0.620608	0.379883	-1.63368	0.102326	0.998518	Msl1	303514	Not Significant	FALSE	TRUE
ENSRNOG00000014117	6840.85	-0.768087	0.470176	-1.63362	0.10234	0.998518	Hmox1	24451	Not Significant	FALSE	TRUE
ENSRNOG00000020495	1939.73	0.834782	0.511311	1.63263	0.102547	0.998518	Eif3k	292762	Not Significant	TRUE	FALSE
ENSRNOG00000011929	1054.73	-0.639974	0.392359	-1.6311	0.10287	0.998518	Abcd3	25270	Not Significant	FALSE	TRUE
ENSRNOG00000049137	201.131	-0.752284	0.461422	-1.63036	0.103026	0.998518	Zfp35	307547	Not Significant	FALSE	TRUE
ENSRNOG00000005556	2028.73	0.728293	0.446762	1.63016	0.103068	0.998518	Snrpf	680737	Not Significant	TRUE	FALSE
ENSRNOG00000018556	646.146	0.62392	0.382875	1.62957	0.103193	0.998518	Tomm40	308416	Not Significant	TRUE	FALSE
ENSRNOG00000009267	61.5295	-0.984815	0.604461	-1.62925	0.103261	0.998518	B3gnt2	305571	Not Significant	FALSE	TRUE
ENSRNOG00000030719	44.269	-1.40224	0.861599	-1.62748	0.103634	0.998518	Csmd1	364634	Not Significant	FALSE	TRUE
ENSRNOG00000014508	144.399	-0.909074	0.558639	-1.6273	0.103673	0.998518	Mgll	29254	Not Significant	FALSE	TRUE
ENSRNOG00000015685	153.361	0.934232	0.574361	1.62656	0.103831	0.998518	Mfsd3	500899	Not Significant	TRUE	FALSE
ENSRNOG00000025554	90.4932	-1.07875	0.663296	-1.62635	0.103875	0.998518	Zfp445	301076	Not Significant	FALSE	TRUE
ENSRNOG00000032002	61.6198	-1.04816	0.644968	-1.62513	0.104135	0.998518	Hapln1	29331	Not Significant	FALSE	TRUE
ENSRNOG00000012951	60.0847	-0.973506	0.599051	-1.62508	0.104146	0.998518	Kctd9	364410	Not Significant	FALSE	TRUE
ENSRNOG00000019587	2835.27	0.590319	0.36326	1.62506	0.10415	0.998518	Ptprn	116660	Not Significant	TRUE	FALSE
ENSRNOG00000014445	2503.15	-0.599862	0.369159	-1.62494	0.104175	0.998518	Hp1bp3	313647	Not Significant	FALSE	TRUE
ENSRNOG00000004864	2532.54	-0.610465	0.375756	-1.62463	0.104241	0.998518	Prpf40a	295607	Not Significant	FALSE	TRUE
ENSRNOG00000009433	34.3511	1.2358	0.760945	1.62404	0.104368	0.998518	Mcub	295462	Not Significant	TRUE	FALSE
ENSRNOG00000012343	96.9788	-0.865321	0.532974	-1.62357	0.104467	0.998518	Pdp2	246311	Not Significant	FALSE	TRUE
ENSRNOG00000033215	29.1213	1.35002	0.831738	1.62313	0.104562	0.998518	RT1-Db1	294270	Not Significant	TRUE	FALSE
ENSRNOG00000006359	774.236	0.792794	0.48845	1.62308	0.104572	0.998518	Galk1	287835	Not Significant	TRUE	FALSE
ENSRNOG00000003291	668.702	-0.637774	0.392992	-1.62287	0.104618	0.998518	Creg1	289185	Not Significant	FALSE	TRUE
ENSRNOG00000003833	893.377	0.842429	0.519458	1.62175	0.104858	0.998518	Nenf	289380	Not Significant	TRUE	FALSE
ENSRNOG00000021184	838.01	-0.615258	0.379523	-1.62113	0.104989	0.998518	Mark2	60328	Not Significant	FALSE	TRUE
ENSRNOG00000005388	142.489	0.778145	0.480186	1.62051	0.105123	0.998518	Rassf3	362886	Not Significant	TRUE	FALSE
ENSRNOG00000003794	357.128	0.786721	0.485551	1.62027	0.105175	0.998518	Nmral1	287063	Not Significant	TRUE	FALSE
ENSRNOG00000001170	7135.77	0.846792	0.522919	1.61936	0.10537	0.998518	Cox6a1	25282	Not Significant	TRUE	FALSE
ENSRNOG00000047505	1679.39	-0.681449	0.421001	-1.61864	0.105525	0.998518	Tubb4a	29213	Not Significant	FALSE	TRUE
ENSRNOG00000010084	297.23	-0.72538	0.448378	-1.61779	0.105709	0.998518	Ythdf3	361920	Not Significant	FALSE	TRUE
ENSRNOG00000020542	1262.92	0.844717	0.522216	1.61756	0.105757	0.998518	Krtcap2	295243	Not Significant	TRUE	FALSE
ENSRNOG00000004806	116.31	-1.02848	0.635926	-1.6173	0.105815	0.998518	Strn	29149	Not Significant	FALSE	TRUE
ENSRNOG00000018159	69.9804	0.908038	0.561523	1.6171	0.105857	0.998518	Anxa4	79124	Not Significant	TRUE	FALSE
ENSRNOG00000014686	564.714	-0.665615	0.411773	-1.61646	0.105995	0.998518	Kcnd3	65195	Not Significant	FALSE	TRUE
ENSRNOG00000021750	399.496	0.670929	0.415198	1.61593	0.10611	0.998518	Id1	25261	Not Significant	TRUE	FALSE
ENSRNOG00000025587	94.1825	-0.855747	0.529746	-1.61539	0.106227	0.998518	Plagl1	25157	Not Significant	FALSE	TRUE
ENSRNOG00000012820	520.546	-0.664543	0.411515	-1.61487	0.106339	0.998518	Add3	25230	Not Significant	FALSE	TRUE
ENSRNOG00000027126	903.295	0.729779	0.45193	1.6148	0.106353	0.998518	Dpy30	286897	Not Significant	TRUE	FALSE
ENSRNOG00000050500	102.072	-0.891415	0.552069	-1.61468	0.10638	0.998518	Tob2	315159	Not Significant	FALSE	TRUE
ENSRNOG00000002343	6115.95	0.756904	0.468846	1.6144	0.106441	0.998518	Uchl1	29545	Not Significant	TRUE	FALSE
ENSRNOG00000007253	244.185	-0.685516	0.424692	-1.61415	0.106495	0.998518	Cbll1	314028	Not Significant	FALSE	TRUE
ENSRNOG00000014522	413.918	0.670687	0.415692	1.61342	0.106653	0.998518	Mlycd	85239	Not Significant	TRUE	FALSE
ENSRNOG00000019975	1449.74	-0.59151	0.367006	-1.61171	0.107024	0.998518	Cdc5l	85434	Not Significant	FALSE	TRUE
ENSRNOG00000007687	79.659	0.869686	0.539728	1.61134	0.107105	0.998518	Sema7a	315711	Not Significant	TRUE	FALSE
ENSRNOG00000003881	652.5	0.675601	0.419522	1.61041	0.107309	0.998518	Nit1	289222	Not Significant	TRUE	FALSE
ENSRNOG00000010199	392.269	-0.709007	0.440449	-1.60974	0.107455	0.998518	Glrb	25456	Not Significant	FALSE	TRUE
ENSRNOG00000036918	20.3592	1.48722	0.924016	1.60951	0.107504	0.998518	Etfbkmt	316976	Not Significant	TRUE	FALSE
ENSRNOG00000024207	690.141	0.63103	0.392149	1.60916	0.107581	0.998518	Fgfrl1	360903	Not Significant	TRUE	FALSE
ENSRNOG00000001325	118.926	1.00995	0.627861	1.60856	0.107713	0.998518	Il3ra	246144	Not Significant	TRUE	FALSE
ENSRNOG00000022141	198.478	-0.79472	0.494071	-1.60851	0.107723	0.998518	Ctdspl2	311368	Not Significant	FALSE	TRUE
ENSRNOG00000015787	315.187	0.727083	0.45217	1.60799	0.107838	0.998518	P3h4	59101	Not Significant	TRUE	FALSE
ENSRNOG00000011053	110.684	-0.791424	0.492184	-1.60799	0.107838	0.998518	Cyp2u1	310848	Not Significant	FALSE	TRUE
ENSRNOG00000020799	430.473	0.965827	0.600947	1.60717	0.108016	0.998518	Polr2i	292778	Not Significant	TRUE	FALSE
ENSRNOG00000018795	24781.8	0.801388	0.498727	1.60687	0.108084	0.998518	Rpl18a	290641	Not Significant	TRUE	FALSE
ENSRNOG00000004221	39.2631	-1.39936	0.870934	-1.60673	0.108113	0.998518	Lgr5	299802	Not Significant	FALSE	TRUE
ENSRNOG00000056714	43.7163	-1.08074	0.67282	-1.60628	0.108212	0.998518	Sla	338477	Not Significant	FALSE	TRUE
ENSRNOG00000022767	276.572	-0.715147	0.44526	-1.60614	0.108244	0.998518	Elfn1	288512	Not Significant	FALSE	TRUE
ENSRNOG00000013963	317.927	-0.901482	0.561603	-1.6052	0.108451	0.998518	Il6st	25205	Not Significant	FALSE	TRUE
ENSRNOG00000039297	943.857	0.784688	0.488843	1.60519	0.108451	0.998518	Mrpl52	361037	Not Significant	TRUE	FALSE
ENSRNOG00000020769	72.1743	-0.892872	0.556443	-1.60461	0.10858	0.998518	Crebrf	303016	Not Significant	FALSE	TRUE
ENSRNOG00000028448	574.781	0.614223	0.382808	1.60452	0.108599	0.998518	Elovl1	679532	Not Significant	TRUE	FALSE
ENSRNOG00000011981	289.476	0.71108	0.443421	1.60362	0.108798	0.998518	Slc39a13	295928	Not Significant	TRUE	FALSE
ENSRNOG00000050828	401.464	0.824991	0.514715	1.60281	0.108976	0.998518	Vkorc1	309004	Not Significant	TRUE	FALSE
ENSRNOG00000008140	11520.7	0.696418	0.434838	1.60156	0.109253	0.998518	Rpl15	245981	Not Significant	TRUE	FALSE
ENSRNOG00000045561	414.123	0.850751	0.531258	1.60139	0.109291	0.998518	Uqcc3	690344	Not Significant	TRUE	FALSE
ENSRNOG00000022343	141.508	-0.747788	0.467027	-1.60116	0.10934	0.998518	Alms1	297408	Not Significant	FALSE	TRUE
ENSRNOG00000022929	41.3593	-1.20587	0.753187	-1.60103	0.109371	0.998518	Mtmr12	310155	Not Significant	FALSE	TRUE
ENSRNOG00000004563	159.657	-1.08204	0.676137	-1.60033	0.109526	0.998518	Sec24a	287275	Not Significant	FALSE	TRUE
ENSRNOG00000023579	170.612	-0.876241	0.547576	-1.60022	0.10955	0.998518	Tet2	310859	Not Significant	FALSE	TRUE
ENSRNOG00000000962	403.973	-0.670579	0.419065	-1.60018	0.109559	0.998518	Slc15a4	246280	Not Significant	FALSE	TRUE
ENSRNOG00000004917	133.027	-0.737699	0.461147	-1.5997	0.109664	0.998518	Rasal2	304893	Not Significant	FALSE	TRUE
ENSRNOG00000012324	210.656	-0.735688	0.459909	-1.59964	0.109679	0.998518	Mtcl3	108349256	Not Significant	FALSE	TRUE
ENSRNOG00000014633	1572.15	0.720929	0.450943	1.59871	0.109884	0.998518	Vps28	300052	Not Significant	TRUE	FALSE
ENSRNOG00000033663	37.8627	1.07106	0.670135	1.59827	0.109982	0.998518	P4ha2	360526	Not Significant	TRUE	FALSE
ENSRNOG00000002225	885.658	-0.705231	0.441323	-1.59799	0.110045	0.998518	Scarb2	117106	Not Significant	FALSE	TRUE
ENSRNOG00000011358	49.0129	-1.21158	0.758504	-1.59733	0.110192	0.998518	Hipk3	83617	Not Significant	FALSE	TRUE
ENSRNOG00000018939	1708.44	0.724324	0.453718	1.59642	0.110395	0.998518	Rexo2	300689	Not Significant	TRUE	FALSE
ENSRNOG00000039265	858.53	0.877114	0.549886	1.59508	0.110694	0.998518	Psmg4	689623	Not Significant	TRUE	FALSE
ENSRNOG00000009823	1189.83	0.889124	0.557528	1.59476	0.110766	0.998518	Naa38	287429	Not Significant	TRUE	FALSE
ENSRNOG00000061851	421.74	-0.653101	0.409714	-1.59404	0.110927	0.998518	Foxj3	313554	Not Significant	FALSE	TRUE
ENSRNOG00000004524	240.293	-0.710705	0.445879	-1.59394	0.110949	0.998518	Desi2	289277	Not Significant	FALSE	TRUE
ENSRNOG00000020124	58.8964	1.0117	0.634939	1.59338	0.111074	0.998518	Lrrc51	293156	Not Significant	TRUE	FALSE
ENSRNOG00000045686	311.534	0.649843	0.407839	1.59338	0.111074	0.998518	Nfs1	84594	Not Significant	TRUE	FALSE
ENSRNOG00000015997	151.119	0.71932	0.451946	1.59161	0.111473	0.998518	Ccdc106	499071	Not Significant	TRUE	FALSE
ENSRNOG00000003261	1307.37	-0.669878	0.421186	-1.59046	0.111732	0.998518	Usp9x	363445	Not Significant	FALSE	TRUE
ENSRNOG00000021872	137.524	0.759032	0.477249	1.59043	0.111738	0.998518	Zfp213	287094	Not Significant	TRUE	FALSE
ENSRNOG00000017568	97.6762	-0.803505	0.505697	-1.58891	0.112081	0.998518	Rit2	291713	Not Significant	FALSE	TRUE
ENSRNOG00000021237	249.16	-0.906539	0.570661	-1.58858	0.112156	0.998518	Dnaaf9	499891	Not Significant	FALSE	TRUE
ENSRNOG00000001295	13186.4	-0.595019	0.374577	-1.58851	0.112171	0.998518	S100b	25742	Not Significant	FALSE	TRUE
ENSRNOG00000015093	14139.9	-0.663799	0.41793	-1.5883	0.112218	0.998518	Sparcl1	25434	Not Significant	FALSE	TRUE
ENSRNOG00000050051	556.91	0.743058	0.468311	1.58668	0.112586	0.998518	Pin4	684441	Not Significant	TRUE	FALSE
ENSRNOG00000003882	96.1582	-0.826642	0.520997	-1.58666	0.112591	0.998518	Cep350	246304	Not Significant	FALSE	TRUE
ENSRNOG00000055221	106.742	-0.79241	0.499565	-1.5862	0.112694	0.998518	Acot1	50559	Not Significant	FALSE	TRUE
ENSRNOG00000032917	682.719	-0.629197	0.397078	-1.58457	0.113064	0.998518	Zfand2a	360772	Not Significant	FALSE	TRUE
ENSRNOG00000019482	704.436	-0.755335	0.47671	-1.58448	0.113085	0.998518	Gnao1	50664	Not Significant	FALSE	TRUE
ENSRNOG00000050205	114.354	-0.782006	0.493909	-1.5833	0.113353	0.998518	Afmid	688283	Not Significant	FALSE	TRUE
ENSRNOG00000019007	16813.4	0.739028	0.466813	1.58313	0.113391	0.998518	Rpl14	65043	Not Significant	TRUE	FALSE
ENSRNOG00000017132	76.0925	-0.893726	0.564862	-1.5822	0.113604	0.998518	Snx30	298033	Not Significant	FALSE	TRUE
ENSRNOG00000008082	73.4191	-0.874048	0.55265	-1.58156	0.113751	0.998518	Rgs6	54295	Not Significant	FALSE	TRUE
ENSRNOG00000009761	24.7366	1.26585	0.800745	1.58084	0.113915	0.998518	Tmod1	25566	Not Significant	TRUE	FALSE
ENSRNOG00000007690	116.43	-0.742652	0.46992	-1.58038	0.11402	0.998518	Cmpk2	314004	Not Significant	FALSE	TRUE
ENSRNOG00000017030	534.461	-0.64877	0.410541	-1.58028	0.114042	0.998518	Arid1b	282546	Not Significant	FALSE	TRUE
ENSRNOG00000020024	387.539	-0.641115	0.405868	-1.57961	0.114195	0.998518	Taf7	307485	Not Significant	FALSE	TRUE
ENSRNOG00000053172	1124.07	0.716193	0.453444	1.57945	0.114232	0.998518	Ssr4	29435	Not Significant	TRUE	FALSE
ENSRNOG00000024259	18.9531	1.4558	0.921793	1.57931	0.114265	0.998518	Tmem54	362605	Not Significant	TRUE	FALSE
ENSRNOG00000052664	989.657	-0.605643	0.384042	-1.57702	0.11479	0.998518	Tnks2	309512	Not Significant	FALSE	TRUE
ENSRNOG00000046261	15.9343	1.75311	1.11189	1.5767	0.114865	0.998518	Acp5	25732	Not Significant	TRUE	FALSE
ENSRNOG00000016690	1677.94	-0.632761	0.4016	-1.5756	0.115117	0.998518	Idi1	89784	Not Significant	FALSE	TRUE
ENSRNOG00000053753	99.4946	-0.834567	0.529684	-1.57559	0.115119	0.998518	Thsd4	315728	Not Significant	FALSE	TRUE
ENSRNOG00000047761	148.06	-0.772263	0.490187	-1.57545	0.115153	0.998518	Zfp326	682914	Not Significant	FALSE	TRUE
ENSRNOG00000018327	20.4889	1.39196	0.883683	1.57518	0.115214	0.998518	Fank1	309071	Not Significant	TRUE	FALSE
ENSRNOG00000012383	1240.76	0.725187	0.46085	1.57359	0.115583	0.998518	Ndufc2	293130	Not Significant	TRUE	FALSE
ENSRNOG00000011025	321.25	-0.642309	0.408285	-1.57319	0.115675	0.998518	Trmt10a	295496	Not Significant	FALSE	TRUE
ENSRNOG00000019057	301.919	-0.684905	0.435418	-1.57298	0.115722	0.998518	Prkcq	85420	Not Significant	FALSE	TRUE
ENSRNOG00000024845	1356.2	0.713319	0.45361	1.57254	0.115826	0.998518	Mrps21	689432	Not Significant	TRUE	FALSE
ENSRNOG00000022939	430.508	-0.622093	0.395716	-1.57207	0.115934	0.998518	Gpkow	679890	Not Significant	FALSE	TRUE
ENSRNOG00000047143	91.1134	0.837133	0.532632	1.57169	0.116022	0.998518	Fkbp1b	58950	Not Significant	TRUE	FALSE
ENSRNOG00000022514	330.329	0.64651	0.411732	1.57022	0.116364	0.998518	Tor2a	362112	Not Significant	TRUE	FALSE
ENSRNOG00000024136	104.481	0.770991	0.491103	1.56992	0.116435	0.998518	Fam151b	499507	Not Significant	TRUE	FALSE
ENSRNOG00000014284	1254.14	0.810567	0.516424	1.56958	0.116514	0.998518	Elof1	691193	Not Significant	TRUE	FALSE
ENSRNOG00000017431	140.794	-0.808992	0.515421	-1.56958	0.116514	0.998518	6430548M08Rikl	307907	Not Significant	FALSE	TRUE
ENSRNOG00000057384	39.8207	-1.10907	0.706725	-1.56931	0.116575	0.998518	Nfatc2ip	308983	Not Significant	FALSE	TRUE
ENSRNOG00000003578	246.049	-0.712296	0.454116	-1.56853	0.116757	0.998518	Fem1c	302288	Not Significant	FALSE	TRUE
ENSRNOG00000050024	16.6841	-1.89216	1.20666	-1.56809	0.11686	0.998518	Ms4a4a	361734	Not Significant	FALSE	TRUE
ENSRNOG00000013663	94.407	0.821412	0.52392	1.56782	0.116923	0.998518	Tmem86a	308602	Not Significant	TRUE	FALSE
ENSRNOG00000020626	770.496	0.785363	0.501064	1.56739	0.117024	0.998518	Snrnp25	287170	Not Significant	TRUE	FALSE
ENSRNOG00000005184	2212.03	0.779535	0.497353	1.56737	0.117029	0.998518	Nop10	691534	Not Significant	TRUE	FALSE
ENSRNOG00000013744	163.035	0.937721	0.599361	1.56453	0.117692	0.998518	Akip1	361624	Not Significant	TRUE	FALSE
ENSRNOG00000006102	406.897	0.648185	0.414413	1.5641	0.117794	0.998518	Pole4	362385	Not Significant	TRUE	FALSE
ENSRNOG00000049931	1193.43	0.72378	0.462784	1.56397	0.117825	0.998518	C19h19orf53	288913	Not Significant	TRUE	FALSE
ENSRNOG00000048949	344.142	-0.674314	0.431266	-1.56357	0.117918	0.998518	Elovl6	171402	Not Significant	FALSE	TRUE
ENSRNOG00000002216	140.801	0.729633	0.466737	1.56326	0.117991	0.998518	Srd5a3	305291	Not Significant	TRUE	FALSE
ENSRNOG00000013574	531.866	-0.61779	0.3953	-1.56284	0.118091	0.998518	Appl1	290537	Not Significant	FALSE	TRUE
ENSRNOG00000024961	149.921	-0.738669	0.472711	-1.56262	0.118142	0.998518	Usp35	308834	Not Significant	FALSE	TRUE
ENSRNOG00000014659	346.184	0.817663	0.523415	1.56217	0.118248	0.998518	Ebpl	361054	Not Significant	TRUE	FALSE
ENSRNOG00000019936	218.59	0.763353	0.488769	1.56179	0.118338	0.998518	Anapc15	293155	Not Significant	TRUE	FALSE
ENSRNOG00000030237	2728.78	0.735992	0.471516	1.56091	0.118546	0.998518	Cox7c	100188937	Not Significant	TRUE	FALSE
ENSRNOG00000048320	2970.28	0.78387	0.502604	1.55962	0.11885	0.998518	Ndufa11	301123	Not Significant	TRUE	FALSE
ENSRNOG00000014916	272.416	-0.800332	0.513255	-1.55933	0.118919	0.998518	Lats1	308265	Not Significant	FALSE	TRUE
ENSRNOG00000014179	37070.4	0.696366	0.446868	1.55833	0.119156	0.998518	Rps2	83789	Not Significant	TRUE	FALSE
ENSRNOG00000011560	1562.1	-0.570284	0.365985	-1.55822	0.119182	0.998518	Mtmr9	282584	Not Significant	FALSE	FALSE
ENSRNOG00000038835	30.409	-1.18008	0.757767	-1.55732	0.119395	0.998518	Cd86	56822	Not Significant	FALSE	TRUE
ENSRNOG00000015160	118.007	-0.798246	0.512846	-1.5565	0.119589	0.998518	Gem	297902	Not Significant	FALSE	TRUE
ENSRNOG00000015939	2615.33	-0.600331	0.385839	-1.55591	0.11973	0.998518	Ccdc25	361059	Not Significant	FALSE	TRUE
ENSRNOG00000031053	391.482	-0.815479	0.524319	-1.55531	0.119872	0.998518	Mt-nd4l	26200	Not Significant	FALSE	TRUE
ENSRNOG00000019946	261.821	0.699816	0.450067	1.55492	0.119966	0.998518	Gmppa	501167	Not Significant	TRUE	FALSE
ENSRNOG00000025011	1611.07	-0.57296	0.368568	-1.55455	0.120052	0.998518	Chd8	65027	Not Significant	FALSE	FALSE
ENSRNOG00000000142	148.11	0.734797	0.472708	1.55444	0.120079	0.998518	Plxdc2	361282	Not Significant	TRUE	FALSE
ENSRNOG00000060248	1257.43	0.716943	0.461898	1.55217	0.120622	0.998518	Chchd6	297436	Not Significant	TRUE	FALSE
ENSRNOG00000000606	122.18	-0.870138	0.560622	-1.55209	0.12064	0.998518	Pcdh15	690865	Not Significant	FALSE	TRUE
ENSRNOG00000020297	443.286	-0.652868	0.420666	-1.55199	0.120665	0.998518	Gon4l	499653	Not Significant	FALSE	TRUE
ENSRNOG00000028384	513.953	0.638028	0.411415	1.55082	0.120946	0.998518	Npepl1	311671	Not Significant	TRUE	FALSE
ENSRNOG00000018604	1748.17	0.621089	0.400571	1.55051	0.121019	0.998518	Tufm	293481	Not Significant	TRUE	FALSE
ENSRNOG00000058007	205.629	0.744753	0.48037	1.55038	0.121051	0.998518	Nde1	83836	Not Significant	TRUE	FALSE
ENSRNOG00000023020	704.939	0.803329	0.518223	1.55016	0.121103	0.998518	Fdx2	313786	Not Significant	TRUE	FALSE
ENSRNOG00000010484	50.0292	-0.976669	0.630189	-1.5498	0.121189	0.998518	Zdhhc21	298184	Not Significant	FALSE	TRUE
ENSRNOG00000017561	107.16	0.769495	0.496629	1.54943	0.121277	0.998518	Toe1	298443	Not Significant	TRUE	FALSE
ENSRNOG00000037227	75.0337	-1.13262	0.73107	-1.54926	0.121319	0.998518	Yes1	24884	Not Significant	FALSE	TRUE
ENSRNOG00000017195	2003.56	-0.561552	0.362577	-1.54878	0.121435	0.998518	Ctr9	293184	Not Significant	FALSE	FALSE
ENSRNOG00000009878	508.94	0.670223	0.432766	1.5487	0.121455	0.998518	Crtap	363158	Not Significant	TRUE	FALSE
ENSRNOG00000019341	78.3654	0.91114	0.5884	1.5485	0.121501	0.998518	Tmem179b	690263	Not Significant	TRUE	FALSE
ENSRNOG00000016433	143.253	0.712287	0.459992	1.54848	0.121508	0.998518	Prrc1	291444	Not Significant	TRUE	FALSE
ENSRNOG00000008843	666.584	0.619169	0.399939	1.54816	0.121584	0.998518	Eci1	29740	Not Significant	TRUE	FALSE
ENSRNOG00000017707	142.301	-0.990698	0.640283	-1.54728	0.121795	0.998518	Abi2	286928	Not Significant	FALSE	TRUE
ENSRNOG00000017294	175.46	-0.738238	0.477145	-1.5472	0.121816	0.998518	Zranb1	100360606	Not Significant	FALSE	TRUE
ENSRNOG00000004608	874.101	0.91801	0.593465	1.54686	0.121896	0.998518	Pam16	679907	Not Significant	TRUE	FALSE
ENSRNOG00000050585	4799.86	0.586502	0.37947	1.54558	0.122206	0.998518	Pgam1	24642	Not Significant	TRUE	FALSE
ENSRNOG00000043419	484.545	0.757027	0.489994	1.54497	0.122353	0.998518	Hist3h2ba	303175	Not Significant	TRUE	FALSE
ENSRNOG00000052025	1112.5	0.5727	0.370927	1.54397	0.122596	0.998518	Tle5	29466	Not Significant	FALSE	FALSE
ENSRNOG00000029810	158.621	0.802426	0.519757	1.54385	0.122625	0.998518	Tspan4	293627	Not Significant	TRUE	FALSE
ENSRNOG00000020213	567.767	0.62509	0.40491	1.54378	0.122643	0.998518	Tubg1	252921	Not Significant	TRUE	FALSE
ENSRNOG00000009052	67.8418	-1.00083	0.648495	-1.54331	0.122757	0.998518	Igf2bp3	312320	Not Significant	FALSE	TRUE
ENSRNOG00000001247	327.834	-0.672822	0.435976	-1.54325	0.122769	0.998518	Clip1	65201	Not Significant	FALSE	TRUE
ENSRNOG00000012363	57.7613	-1.05582	0.684412	-1.54266	0.122912	0.998518	Peli2	305835	Not Significant	FALSE	TRUE
ENSRNOG00000061731	131.815	-0.799568	0.51879	-1.54122	0.123264	0.998518	Plxnb3	363517	Not Significant	FALSE	TRUE
ENSRNOG00000056462	529.652	-0.644001	0.417982	-1.54074	0.12338	0.998518	Tmf1	114206	Not Significant	FALSE	TRUE
ENSRNOG00000033824	617.844	-0.617016	0.400475	-1.54071	0.123387	0.998518	Gpd2	25062	Not Significant	FALSE	TRUE
ENSRNOG00000043128	293.807	-0.699048	0.453763	-1.54056	0.123425	0.998518	Armcx4	100359678	Not Significant	FALSE	TRUE
ENSRNOG00000017188	39.5543	-1.11688	0.725115	-1.54027	0.123493	0.998518	Cyp27a1	301517	Not Significant	FALSE	TRUE
ENSRNOG00000015977	449.037	-0.696153	0.452002	-1.54016	0.123522	0.998518	Zfp609	363412	Not Significant	FALSE	TRUE
ENSRNOG00000060931	136.013	-0.74631	0.48466	-1.53986	0.123594	0.998518	Rspry1	689249	Not Significant	FALSE	TRUE
ENSRNOG00000005927	1329.2	-0.570607	0.370712	-1.53922	0.123751	0.998518	Cpsf6	299811	Not Significant	FALSE	FALSE
ENSRNOG00000007527	279.671	0.654526	0.425241	1.53919	0.123759	0.998518	Tm2d1	362545	Not Significant	TRUE	FALSE
ENSRNOG00000030712	957.107	-0.590699	0.383795	-1.5391	0.12378	0.998518	RT1-CE1	309603	Not Significant	FALSE	TRUE
ENSRNOG00000003281	90.3939	-0.812573	0.528037	-1.53885	0.12384	0.998518	Mcm9	499437	Not Significant	FALSE	TRUE
ENSRNOG00000011130	52.4184	1.01342	0.65858	1.53879	0.123856	0.998518	Calca	24241	Not Significant	TRUE	FALSE
ENSRNOG00000002682	67.7287	0.86379	0.561377	1.5387	0.123878	0.998518	Zfp692	303164	Not Significant	TRUE	FALSE
ENSRNOG00000008555	13263.8	0.818257	0.531791	1.53868	0.123882	0.998518	Rps20	122772	Not Significant	TRUE	FALSE
ENSRNOG00000061100	248.967	0.683165	0.444108	1.53829	0.123979	0.998518	Tmem150a	245966	Not Significant	TRUE	FALSE
ENSRNOG00000018910	312.502	0.670536	0.436007	1.5379	0.124072	0.998518	Abhd11	360831	Not Significant	TRUE	FALSE
ENSRNOG00000018237	14923	0.727803	0.473458	1.53721	0.124242	0.998518	Gstp1	24426	Not Significant	TRUE	FALSE
ENSRNOG00000008546	940.286	0.656209	0.426906	1.53713	0.124262	0.998518	Mrpl35	297334	Not Significant	TRUE	FALSE
ENSRNOG00000012185	73.1884	0.875952	0.569974	1.53683	0.124335	0.998518	Zfyve21	362789	Not Significant	TRUE	FALSE
ENSRNOG00000051190	608.768	0.73566	0.478779	1.53653	0.124408	0.998518	Smim20	501923	Not Significant	TRUE	FALSE
ENSRNOG00000020464	2016.99	0.771982	0.502616	1.53593	0.124556	0.998518	Mrpl54	299628	Not Significant	TRUE	FALSE
ENSRNOG00000036682	160.092	0.722491	0.470411	1.53587	0.12457	0.998518	Pycr1	287877	Not Significant	TRUE	FALSE
ENSRNOG00000016374	711.085	-0.67743	0.441091	-1.53581	0.124586	0.998518	Fgfr2	25022	Not Significant	FALSE	TRUE
ENSRNOG00000047931	97367	0.762458	0.496676	1.53512	0.124754	0.998518	Tmsb4x	81814	Not Significant	TRUE	FALSE
ENSRNOG00000048725	519.235	0.764903	0.498314	1.53498	0.124788	0.998518	Lsm2	684148	Not Significant	TRUE	FALSE
ENSRNOG00000005278	45.0696	-1.01332	0.660426	-1.53434	0.124945	0.998518	Trhde	366894	Not Significant	FALSE	TRUE
ENSRNOG00000005470	49.7276	-0.955216	0.622781	-1.53379	0.125081	0.998518	Atxn3	60331	Not Significant	FALSE	TRUE
ENSRNOG00000012095	428.901	-0.740226	0.48265	-1.53367	0.125111	0.998518	Pkia	114906	Not Significant	FALSE	TRUE
ENSRNOG00000054423	75.2069	0.96213	0.627631	1.53295	0.125287	0.998518	Pemt	25511	Not Significant	TRUE	FALSE
ENSRNOG00000006412	355.776	-0.726403	0.473963	-1.53261	0.125371	0.998518	Zhx1	171159	Not Significant	FALSE	TRUE
ENSRNOG00000000439	39.1423	1.04859	0.684201	1.53257	0.125381	0.998518	Ager	81722	Not Significant	TRUE	FALSE
ENSRNOG00000015125	514.67	0.661811	0.431849	1.5325	0.125398	0.998518	Spsb2	297592	Not Significant	TRUE	FALSE
ENSRNOG00000004312	268.289	0.690811	0.450783	1.53247	0.125407	0.998518	Tmbim4	362884	Not Significant	TRUE	FALSE
ENSRNOG00000060153	20.7851	-1.31831	0.860608	-1.53183	0.125563	0.998518	Spry3	498159	Not Significant	FALSE	TRUE
ENSRNOG00000021041	379.859	0.617068	0.402896	1.53158	0.125626	0.998518	Fam171a2	100361389	Not Significant	TRUE	FALSE
ENSRNOG00000001789	1221.11	-0.596657	0.389599	-1.53146	0.125655	0.998518	Zfp148	58820	Not Significant	FALSE	TRUE
ENSRNOG00000002272	144.81	0.699651	0.457024	1.53088	0.125798	0.998518	Lnx1	360926	Not Significant	TRUE	FALSE
ENSRNOG00000054314	40.2344	-0.990979	0.647501	-1.53047	0.125902	0.998518	Kcng1	296395	Not Significant	FALSE	TRUE
ENSRNOG00000037563	129.617	0.742399	0.485086	1.53045	0.125906	0.998518	Cd68	287435	Not Significant	TRUE	FALSE
ENSRNOG00000002178	866.544	0.796904	0.520719	1.53039	0.12592	0.998518	Mrps18c	289469	Not Significant	TRUE	FALSE
ENSRNOG00000016680	358.19	-0.743681	0.486104	-1.52988	0.126046	0.998518	Nsd1	306764	Not Significant	FALSE	TRUE
ENSRNOG00000006393	315.75	0.622375	0.406835	1.5298	0.126067	0.998518	Sirt6	299638	Not Significant	TRUE	FALSE
ENSRNOG00000016416	1200.84	0.656363	0.429063	1.52976	0.126076	0.998518	Rnh1	100360501	Not Significant	TRUE	FALSE
ENSRNOG00000021447	173.567	0.875873	0.572611	1.52961	0.126113	0.998518	Prr7	498704	Not Significant	TRUE	FALSE
ENSRNOG00000013045	50.4364	-1.01526	0.66378	-1.52951	0.126138	0.998518	Setd7	689954	Not Significant	FALSE	TRUE
ENSRNOG00000016152	1556.68	-0.565912	0.370095	-1.5291	0.12624	0.998518	Dek	306817	Not Significant	FALSE	FALSE
ENSRNOG00000057622	294.39	-0.669875	0.438261	-1.52848	0.126393	0.998518	Rbm41	680581	Not Significant	FALSE	TRUE
ENSRNOG00000014928	71.6285	-1.0235	0.669734	-1.52821	0.12646	0.998518	Apba1	83589	Not Significant	FALSE	TRUE
ENSRNOG00000011341	28.7379	-1.25858	0.824463	-1.52654	0.126875	0.998518	Rictor	310131	Not Significant	FALSE	TRUE
ENSRNOG00000023338	823.437	-0.592032	0.387857	-1.52642	0.126905	0.998518	Tspan2	64521	Not Significant	FALSE	TRUE
ENSRNOG00000026186	20.6022	-1.50399	0.985408	-1.52626	0.126946	0.998518	Syde2	308021	Not Significant	FALSE	TRUE
ENSRNOG00000060237	133.053	0.787559	0.516025	1.5262	0.126959	0.998518	Inhbb	25196	Not Significant	TRUE	FALSE
ENSRNOG00000025602	1657.82	0.571677	0.374581	1.52618	0.126966	0.998518	Cdk4	94201	Not Significant	FALSE	FALSE
ENSRNOG00000018063	134.913	0.769668	0.50462	1.52524	0.127199	0.998518	Rad1	294800	Not Significant	TRUE	FALSE
ENSRNOG00000007947	36.6583	-1.1495	0.753669	-1.5252	0.127208	0.998518	Fam13a	362378	Not Significant	FALSE	TRUE
ENSRNOG00000010320	679.522	-0.596031	0.390896	-1.52478	0.127313	0.998518	Efnb3	360546	Not Significant	FALSE	TRUE
ENSRNOG00000052157	78.1198	-0.959471	0.62942	-1.52437	0.127415	0.998518	Nav3	314814	Not Significant	FALSE	TRUE
ENSRNOG00000020354	1319.03	0.812282	0.532955	1.52411	0.127481	0.998518	Mrpl23	64360	Not Significant	TRUE	FALSE
ENSRNOG00000010325	19.7854	1.33393	0.875433	1.52374	0.127573	0.998518	Ptger3	24929	Not Significant	TRUE	FALSE
ENSRNOG00000028323	436.261	0.888613	0.58357	1.52272	0.127829	0.998518	Dhrsx	288525	Not Significant	TRUE	FALSE
ENSRNOG00000008816	3341.75	0.630878	0.414329	1.52265	0.127847	0.998518	Gpnmb	113955	Not Significant	TRUE	FALSE
ENSRNOG00000037627	1181.77	0.645748	0.424123	1.52255	0.127871	0.998518	Trappc1	287427	Not Significant	TRUE	FALSE
ENSRNOG00000006961	1129.04	0.619836	0.407106	1.52254	0.127873	0.998518	Snrpb	171365	Not Significant	TRUE	FALSE
ENSRNOG00000032437	654.8	-0.57697	0.379033	-1.52222	0.127955	0.998518	Pard3	81918	Not Significant	FALSE	FALSE
ENSRNOG00000011467	367.099	0.605209	0.397658	1.52193	0.128026	0.998518	Uck1	311864	Not Significant	TRUE	FALSE
ENSRNOG00000020460	3627.42	0.702923	0.46196	1.52161	0.128107	0.998518	Banf1	114087	Not Significant	TRUE	FALSE
ENSRNOG00000001712	175.595	0.671759	0.441682	1.52091	0.128282	0.998518	Alg3	287983	Not Significant	TRUE	FALSE
ENSRNOG00000020000	193.53	0.767562	0.504944	1.52009	0.128487	0.998518	Tmem219	308986	Not Significant	TRUE	FALSE
ENSRNOG00000020013	136.374	0.791617	0.520945	1.51958	0.128617	0.998518	Psrc1	691380	Not Significant	TRUE	FALSE
ENSRNOG00000014589	203.893	0.696846	0.458708	1.51915	0.128725	0.998518	Arpin	308765	Not Significant	TRUE	FALSE
ENSRNOG00000057464	214.947	-0.68295	0.449969	-1.51777	0.129073	0.998518	Fmr1	24948	Not Significant	FALSE	TRUE
ENSRNOG00000037620	154.417	-0.6928	0.456467	-1.51774	0.129079	0.998518	Mob3c	313511	Not Significant	FALSE	TRUE
ENSRNOG00000045838	151.48	0.762266	0.502489	1.51698	0.129272	0.998518	Hps1	114638	Not Significant	TRUE	FALSE
ENSRNOG00000011431	88.6606	-0.980128	0.646214	-1.51672	0.129336	0.998518	Mfhas1	306508	Not Significant	FALSE	TRUE
ENSRNOG00000059402	699.633	0.659473	0.434891	1.51641	0.129416	0.998518	Itgb1bp1	298914	Not Significant	TRUE	FALSE
ENSRNOG00000012386	64.9897	-0.968288	0.638557	-1.51637	0.129426	0.998518	Zbtb38	315936	Not Significant	FALSE	TRUE
ENSRNOG00000049019	109.039	-0.740254	0.488226	-1.51621	0.129466	0.998518	Tmem170a	498953	Not Significant	FALSE	TRUE
ENSRNOG00000017976	54.2491	-0.996483	0.657274	-1.51608	0.129498	0.998518	Slco2b1	140860	Not Significant	FALSE	TRUE
ENSRNOG00000025497	209.731	0.720919	0.475576	1.51589	0.129548	0.998518	Fbxl6	362941	Not Significant	TRUE	FALSE
ENSRNOG00000020876	1378.4	0.753817	0.497395	1.51553	0.129638	0.998518	Bax	24887	Not Significant	TRUE	FALSE
ENSRNOG00000024135	209.922	-0.67078	0.442773	-1.51495	0.129785	0.998518	Zmat1	308654	Not Significant	FALSE	TRUE
ENSRNOG00000016778	944.881	0.597979	0.394724	1.51493	0.129791	0.998518	Cops7a	312710	Not Significant	TRUE	FALSE
ENSRNOG00000011404	338.844	0.639503	0.422323	1.51425	0.129963	0.998518	Chkb	29367	Not Significant	TRUE	FALSE
ENSRNOG00000021886	372.956	0.667756	0.441114	1.51379	0.130078	0.998518	B4galt7	364675	Not Significant	TRUE	FALSE
ENSRNOG00000006096	12.9445	-1.63532	1.08038	-1.51365	0.130116	0.998518	Slc26a7	297910	Not Significant	FALSE	TRUE
ENSRNOG00000014183	151.284	-0.922143	0.609819	-1.51216	0.130494	0.998518	Gnaq	81666	Not Significant	FALSE	TRUE
ENSRNOG00000060310	13.9807	1.74223	1.15219	1.51211	0.130506	0.998518	Phb1l2	688815	Not Significant	TRUE	FALSE
ENSRNOG00000031222	32.1478	-1.11332	0.736606	-1.51142	0.130681	0.998518	Magec2l1	317593	Not Significant	FALSE	TRUE
ENSRNOG00000010737	1102.97	-0.596361	0.3946	-1.5113	0.130711	0.998518	Mbnl2	680445	Not Significant	FALSE	TRUE
ENSRNOG00000019987	1201.31	0.915726	0.605978	1.51115	0.130749	0.998518	Scand1	362252	Not Significant	TRUE	FALSE
ENSRNOG00000060729	29.9477	-1.19504	0.790871	-1.51104	0.130777	0.998518	Qtrt2	288364	Not Significant	FALSE	TRUE
ENSRNOG00000009899	62.7334	-1.01054	0.66889	-1.51077	0.130846	0.998518	Skil	114208	Not Significant	FALSE	TRUE
ENSRNOG00000008040	198.068	0.732146	0.484627	1.51074	0.130854	0.998518	Pimreg	360559	Not Significant	TRUE	FALSE
ENSRNOG00000025484	169.923	0.718647	0.476095	1.50946	0.131181	0.998518	Tmem177	304735	Not Significant	TRUE	FALSE
ENSRNOG00000018602	45.736	-1.05629	0.700176	-1.50861	0.131398	0.998518	Camta1	362665	Not Significant	FALSE	TRUE
ENSRNOG00000055340	136.71	-0.879361	0.583089	-1.50811	0.131527	0.998518	Ski	313757	Not Significant	FALSE	TRUE
ENSRNOG00000001427	164.692	-0.679633	0.450841	-1.50748	0.131688	0.998518	Orai2	304592	Not Significant	FALSE	TRUE
ENSRNOG00000012850	122.109	-0.832041	0.552056	-1.50717	0.131767	0.998518	Kat6b	688634	Not Significant	FALSE	TRUE
ENSRNOG00000053288	399.506	-0.671175	0.445456	-1.50672	0.131883	0.998518	Ank3	361833	Not Significant	FALSE	TRUE
ENSRNOG00000008022	226.328	-0.680033	0.451656	-1.50564	0.132159	0.998518	Apaf1	78963	Not Significant	FALSE	TRUE
ENSRNOG00000004426	23274.6	0.736103	0.48902	1.50526	0.132257	0.998518	Rps27a	100912032	Not Significant	TRUE	FALSE
ENSRNOG00000004823	62.9228	-1.08178	0.718839	-1.5049	0.13235	0.998518	Dock4	366608	Not Significant	FALSE	TRUE
ENSRNOG00000011346	107.436	0.817442	0.543414	1.50427	0.132512	0.998518	Ehd2	361512	Not Significant	TRUE	FALSE
ENSRNOG00000005795	588.464	0.661028	0.439448	1.50422	0.132524	0.998518	Aasdhppt	300328	Not Significant	TRUE	FALSE
ENSRNOG00000010807	6510.54	0.721576	0.479956	1.50342	0.132731	0.998518	Cox6c	54322	Not Significant	TRUE	FALSE
ENSRNOG00000010149	400.478	0.713146	0.474412	1.50322	0.132782	0.998518	Cmc1	363162	Not Significant	TRUE	FALSE
ENSRNOG00000019041	2113.65	0.624369	0.415371	1.50316	0.132797	0.998518	Psme1	29630	Not Significant	TRUE	FALSE
ENSRNOG00000012988	245.405	-0.696664	0.463568	-1.50283	0.132883	0.998518	Lix1	292381	Not Significant	FALSE	TRUE
ENSRNOG00000018992	1444.87	-0.659201	0.438858	-1.50208	0.133076	0.998518	Dpysl3	25418	Not Significant	FALSE	TRUE
ENSRNOG00000003747	1222.34	0.584395	0.389299	1.50115	0.133317	0.998518	Get3	288919	Not Significant	TRUE	FALSE
ENSRNOG00000012266	2794.08	-0.591599	0.394266	-1.50051	0.133483	0.998518	Zcchc17	500555	Not Significant	FALSE	TRUE
ENSRNOG00000045629	317.554	0.750177	0.499971	1.50044	0.1335	0.998518	Atp23	299828	Not Significant	TRUE	FALSE
ENSRNOG00000005347	547.343	0.58464	0.38991	1.49942	0.133763	0.998518	Fjx1	366140	Not Significant	TRUE	FALSE
ENSRNOG00000012035	456.856	0.627764	0.418698	1.49933	0.133789	0.998518	Rnf181	297337	Not Significant	TRUE	FALSE
ENSRNOG00000031855	76.5613	0.826492	0.551459	1.49874	0.133942	0.998518	Actr3b	362298	Not Significant	TRUE	FALSE
ENSRNOG00000037113	35.2577	-1.12275	0.749447	-1.49811	0.134106	0.998518	Slfn2	303380	Not Significant	FALSE	TRUE
ENSRNOG00000022448	380.799	0.691575	0.46178	1.49763	0.13423	0.998518	Htra2	297376	Not Significant	TRUE	FALSE
ENSRNOG00000010555	50.854	0.948548	0.633575	1.49714	0.134358	0.998518	Phyhip	290356	Not Significant	TRUE	FALSE
ENSRNOG00000005387	3036.29	0.628223	0.419755	1.49664	0.134486	0.998518	Rbm3	114488	Not Significant	TRUE	FALSE
ENSRNOG00000002352	463.53	0.613429	0.409879	1.49661	0.134495	0.998518	Tsen15	289083	Not Significant	TRUE	FALSE
ENSRNOG00000012008	118.368	0.834666	0.557811	1.49633	0.134569	0.998518	S100a3	114216	Not Significant	TRUE	FALSE
ENSRNOG00000020781	135.131	0.87868	0.587281	1.49618	0.134606	0.998518	Tbcb	292777	Not Significant	TRUE	FALSE
ENSRNOG00000049235	269.052	0.669007	0.4472	1.49599	0.134656	0.998518	Arl16	688311	Not Significant	TRUE	FALSE
ENSRNOG00000036833	578.238	0.59293	0.396571	1.49514	0.134877	0.998518	Zfp385a	685474	Not Significant	TRUE	FALSE
ENSRNOG00000000583	566.634	-0.571427	0.382314	-1.49465	0.135005	0.998518	Cdk19	309804	Not Significant	FALSE	FALSE
ENSRNOG00000020233	998.548	0.708306	0.474031	1.49422	0.135119	0.998518	Rabac1	83583	Not Significant	TRUE	FALSE
ENSRNOG00000012379	604.158	0.7356	0.492479	1.49367	0.135262	0.998518	Wdr18	314617	Not Significant	TRUE	FALSE
ENSRNOG00000052730	2837.13	0.715531	0.479251	1.49302	0.135432	0.998518	Psmb3	29676	Not Significant	TRUE	FALSE
ENSRNOG00000005540	76.1136	-0.88569	0.593261	-1.49292	0.135459	0.998518	Nin	299117	Not Significant	FALSE	TRUE
ENSRNOG00000013343	403.128	0.676625	0.453243	1.49285	0.135476	0.998518	Myg1	300258	Not Significant	TRUE	FALSE
ENSRNOG00000012722	3209.83	0.738855	0.494937	1.49283	0.135482	0.998518	Ppdpf	296470	Not Significant	TRUE	FALSE
ENSRNOG00000045555	1534.16	0.786961	0.527475	1.49194	0.135715	0.998518	Romo1	679572	Not Significant	TRUE	FALSE
ENSRNOG00000027341	485.423	-0.635649	0.426198	-1.49144	0.135846	0.998518	Tenm2	117242	Not Significant	FALSE	TRUE
ENSRNOG00000003835	835.149	-0.566295	0.379751	-1.49123	0.135901	0.998518	Slc43a2	287532	Not Significant	FALSE	FALSE
ENSRNOG00000028243	17.4449	1.41416	0.948666	1.49068	0.136045	0.998518	Derl3	690315	Not Significant	TRUE	FALSE
ENSRNOG00000019851	44.3761	1.26679	0.849824	1.49065	0.136054	0.998518	Cox6a2	25278	Not Significant	TRUE	FALSE
ENSRNOG00000011222	5626.11	0.622325	0.417489	1.49064	0.136056	0.998518	Dynll1	58945	Not Significant	TRUE	FALSE
ENSRNOG00000000414	34.1049	-1.12529	0.755112	-1.49023	0.136165	0.998518	Cep85l	100365935	Not Significant	FALSE	TRUE
ENSRNOG00000053607	761.744	-0.56382	0.378701	-1.48883	0.136533	0.998518	Fam217b	311692	Not Significant	FALSE	FALSE
ENSRNOG00000024595	35.8992	-1.19094	0.800126	-1.48844	0.136634	0.998518	Cers6	366065	Not Significant	FALSE	TRUE
ENSRNOG00000001429	156.658	0.747897	0.502491	1.48838	0.136651	0.998518	Lrwd1	304396	Not Significant	TRUE	FALSE
ENSRNOG00000016999	13.9019	1.54512	1.03831	1.48812	0.13672	0.998518	Grp	171101	Not Significant	TRUE	FALSE
ENSRNOG00000000511	409.361	-0.626972	0.421373	-1.48793	0.13677	0.998518	Srpk1	361811	Not Significant	FALSE	TRUE
ENSRNOG00000001098	618.125	-0.587257	0.394905	-1.48708	0.136993	0.998518	Pds5b	304218	Not Significant	FALSE	TRUE
ENSRNOG00000020238	132.887	0.695048	0.467578	1.48648	0.137151	0.998518	Plekhh3	360634	Not Significant	TRUE	FALSE
ENSRNOG00000046021	868.891	0.746104	0.502011	1.48623	0.137218	0.998518	Pcsk1n	246333	Not Significant	TRUE	FALSE
ENSRNOG00000002565	179.357	-0.766706	0.515901	-1.48615	0.137239	0.998518	Taf1	317256	Not Significant	FALSE	TRUE
ENSRNOG00000001774	77.3115	-1.10252	0.74189	-1.4861	0.137252	0.998518	Lrch3	303883	Not Significant	FALSE	TRUE
ENSRNOG00000001585	145.809	-0.751886	0.506058	-1.48577	0.137339	0.998518	Nrip1	304157	Not Significant	FALSE	TRUE
ENSRNOG00000009512	816.088	0.585115	0.393842	1.48566	0.137369	0.998518	Esd	290401	Not Significant	TRUE	FALSE
ENSRNOG00000037931	21.1143	1.36554	0.919175	1.48561	0.137381	0.998518	Plaur	50692	Not Significant	TRUE	FALSE
ENSRNOG00000032708	17.0723	1.40891	0.948724	1.48506	0.137528	0.998518	RT1-Bb	309622	Not Significant	TRUE	FALSE
ENSRNOG00000004827	2045.86	-0.559097	0.3765	-1.48499	0.137547	0.998518	Papola	314417	Not Significant	FALSE	FALSE
ENSRNOG00000018132	99.6537	-0.820826	0.552805	-1.48484	0.137587	0.998518	Hmgxb3	361335	Not Significant	FALSE	TRUE
ENSRNOG00000017272	618.928	0.644599	0.434288	1.48426	0.137739	0.998518	Mrps27	361883	Not Significant	TRUE	FALSE
ENSRNOG00000019701	652.717	0.717238	0.483424	1.48366	0.137898	0.998518	C1h11orf98	690349	Not Significant	TRUE	FALSE
ENSRNOG00000047656	1359.93	-0.559665	0.377534	-1.48242	0.138228	0.998518	Gaa	367562	Not Significant	FALSE	FALSE
ENSRNOG00000025406	151.386	-0.852333	0.575064	-1.48215	0.1383	0.998518	Iqgap2	100360623	Not Significant	FALSE	TRUE
ENSRNOG00000010633	270.768	-0.618076	0.417108	-1.48181	0.13839	0.998518	Acsl1	25288	Not Significant	FALSE	TRUE
ENSRNOG00000017829	1041.82	0.61146	0.412844	1.48109	0.138582	0.998518	Ssu72	298681	Not Significant	TRUE	FALSE
ENSRNOG00000048898	75.9866	-0.955033	0.644872	-1.48096	0.138616	0.998518	Wasf3	682937	Not Significant	FALSE	TRUE
ENSRNOG00000009465	149.936	0.773251	0.522154	1.48089	0.138637	0.998518	Sfrp2	310552	Not Significant	TRUE	FALSE
ENSRNOG00000018143	59.7775	0.849431	0.573951	1.47997	0.138881	0.998518	Hpdl	313521	Not Significant	TRUE	FALSE
ENSRNOG00000018932	1909.14	0.723454	0.488833	1.47996	0.138883	0.998518	Ccdc124	290642	Not Significant	TRUE	FALSE
ENSRNOG00000017941	458.546	-0.605578	0.409272	-1.47965	0.138967	0.998518	Optn	246294	Not Significant	FALSE	TRUE
ENSRNOG00000003068	94.0424	0.750151	0.507129	1.47921	0.139084	0.998518	Mrnip	497895	Not Significant	TRUE	FALSE
ENSRNOG00000025843	148.145	0.688564	0.465556	1.47901	0.139137	0.998518	Ccdc102a	361363	Not Significant	TRUE	FALSE
ENSRNOG00000048577	423.405	-0.663764	0.44895	-1.47848	0.139279	0.998518	Zfp955a	314600	Not Significant	FALSE	TRUE
ENSRNOG00000026982	85.0738	1.15209	0.779286	1.47839	0.139304	0.998518	Uqcc6	691921	Not Significant	TRUE	FALSE
ENSRNOG00000001811	972.634	-0.591507	0.400491	-1.47695	0.139688	0.998518	Fgfr1op2	362463	Not Significant	FALSE	TRUE
ENSRNOG00000015888	187.793	-0.905336	0.613084	-1.47669	0.139758	0.998518	Larp4b	307070	Not Significant	FALSE	TRUE
ENSRNOG00000015859	394.145	0.600297	0.406518	1.47668	0.139761	0.998518	Chdh	290551	Not Significant	TRUE	FALSE
ENSRNOG00000002171	28.9916	-1.30253	0.882188	-1.47647	0.139817	0.998518	Phldb2	685611	Not Significant	FALSE	TRUE
ENSRNOG00000011078	246.441	0.748952	0.507382	1.47611	0.139914	0.998518	Srm	84596	Not Significant	TRUE	FALSE
ENSRNOG00000002544	1321.98	-0.54292	0.368002	-1.47532	0.140127	0.998518	Kifap3	289168	Not Significant	FALSE	FALSE
ENSRNOG00000019178	1244.22	0.736815	0.499564	1.47492	0.140235	0.998518	Taf10	293345	Not Significant	TRUE	FALSE
ENSRNOG00000014352	390.659	0.672012	0.45566	1.47481	0.140264	0.998518	Smim12	685634	Not Significant	TRUE	FALSE
ENSRNOG00000053239	169.144	-0.652019	0.442394	-1.47384	0.140524	0.998518	Clmp	286939	Not Significant	FALSE	TRUE
ENSRNOG00000021882	1668.51	0.621344	0.42165	1.4736	0.140589	0.998518	Tmed9	361207	Not Significant	TRUE	FALSE
ENSRNOG00000010915	758.575	-0.606145	0.411373	-1.47347	0.140624	0.998518	Ermp1	373544	Not Significant	FALSE	TRUE
ENSRNOG00000002393	12422.3	-0.532282	0.361314	-1.47319	0.140701	0.998518	Eprs1	289352	Not Significant	FALSE	FALSE
ENSRNOG00000027756	71.4609	-0.864166	0.587163	-1.47177	0.141084	0.998518	Usf3	303946	Not Significant	FALSE	TRUE
ENSRNOG00000008340	18.9297	1.34755	0.915666	1.47166	0.141114	0.998518	C8h15orf61	363074	Not Significant	TRUE	FALSE
ENSRNOG00000007457	92.6168	0.816191	0.55485	1.47101	0.141288	0.998518	Serping1	295703	Not Significant	TRUE	FALSE
ENSRNOG00000022730	152.671	-0.671337	0.456431	-1.47084	0.141335	0.998518	Zfp57	361783	Not Significant	FALSE	TRUE
ENSRNOG00000003694	35.6005	-1.11211	0.756311	-1.47044	0.141442	0.998518	Prox1	305066	Not Significant	FALSE	TRUE
ENSRNOG00000001469	330.799	-0.624649	0.42485	-1.47028	0.141486	0.998518	Eln	25043	Not Significant	FALSE	TRUE
ENSRNOG00000006494	33.0612	1.04214	0.708883	1.47012	0.141529	0.998518	Tubg2	680991	Not Significant	TRUE	FALSE
ENSRNOG00000057125	1954.55	0.575706	0.391704	1.46975	0.14163	0.998518	Ddr1	25678	Not Significant	FALSE	FALSE
ENSRNOG00000007907	167.557	0.70993	0.483285	1.46897	0.141842	0.998518	Tmem178a	362691	Not Significant	TRUE	FALSE
ENSRNOG00000017786	21.3048	1.36709	0.930765	1.46878	0.141891	0.998518	Acta1	29437	Not Significant	TRUE	FALSE
ENSRNOG00000017708	1013.65	0.568785	0.387318	1.46852	0.141963	0.998518	Pcbp1	500242	Not Significant	FALSE	FALSE
ENSRNOG00000000397	3335.09	-0.582089	0.396378	-1.46852	0.141963	0.998518	Ccar1	361849	Not Significant	FALSE	TRUE
ENSRNOG00000003241	25.6929	-1.23587	0.841725	-1.46826	0.142033	0.998518	Gabrg2	29709	Not Significant	FALSE	TRUE
ENSRNOG00000034233	193.239	-0.747799	0.509322	-1.46822	0.142043	0.998518	Fyttd1	360726	Not Significant	FALSE	TRUE
ENSRNOG00000028493	847.874	-0.588871	0.401098	-1.46815	0.142064	0.998518	Ppp1r15b	304799	Not Significant	FALSE	TRUE
ENSRNOG00000003792	107.215	-1.02515	0.698363	-1.46794	0.142122	0.998518	Med14	317343	Not Significant	FALSE	TRUE
ENSRNOG00000016108	74.0017	-1.10194	0.750887	-1.46752	0.142235	0.998518	Phlpp2	498949	Not Significant	FALSE	TRUE
ENSRNOG00000003802	277.543	0.80802	0.550678	1.46732	0.142289	0.998518	Pttg1	64193	Not Significant	TRUE	FALSE
ENSRNOG00000014209	123.343	-0.791573	0.539891	-1.46617	0.142602	0.998518	Utp6	360574	Not Significant	FALSE	TRUE
ENSRNOG00000049229	4479.98	0.668034	0.45565	1.46611	0.142618	0.998518	Pomp	288455	Not Significant	TRUE	FALSE
ENSRNOG00000020130	205.302	0.625936	0.427062	1.46568	0.142736	0.998518	Arhgef1	60323	Not Significant	TRUE	FALSE
ENSRNOG00000056009	197.329	-0.822359	0.561276	-1.46516	0.142877	0.998518	Rab11fip5	312502	Not Significant	FALSE	TRUE
ENSRNOG00000003209	114.8	-0.69928	0.47729	-1.46511	0.142892	0.998518	Pcp4l1	685448	Not Significant	FALSE	TRUE
ENSRNOG00000021150	218.945	0.747775	0.510568	1.4646	0.143031	0.998518	Plcb3	29322	Not Significant	TRUE	FALSE
ENSRNOG00000018170	1107.33	-0.544669	0.371904	-1.46454	0.143046	0.998518	Slc27a1	94172	Not Significant	FALSE	FALSE
ENSRNOG00000007369	548.974	0.582391	0.397664	1.46453	0.143049	0.998518	Shisa4	360848	Not Significant	TRUE	FALSE
ENSRNOG00000017319	117.936	-0.789959	0.539545	-1.46412	0.143161	0.998518	Mertk	65037	Not Significant	FALSE	TRUE
ENSRNOG00000001113	3403.1	-0.591143	0.40377	-1.46406	0.143177	0.998518	Mmd2	304301	Not Significant	FALSE	TRUE
ENSRNOG00000026646	3337.6	0.781611	0.533873	1.46404	0.143184	0.998518	Ndufs5	362588	Not Significant	TRUE	FALSE
ENSRNOG00000008144	72.9185	0.853802	0.583247	1.46388	0.143227	0.998518	Irf1	24508	Not Significant	TRUE	FALSE
ENSRNOG00000017741	218.466	0.653314	0.44641	1.46348	0.143335	0.998518	Nudt5	361274	Not Significant	TRUE	FALSE
ENSRNOG00000007014	73.5465	-0.838062	0.572857	-1.46295	0.143481	0.998518	Cnksr2	59322	Not Significant	FALSE	TRUE
ENSRNOG00000001043	549.32	-0.583378	0.399021	-1.46202	0.143735	0.998518	Ddx55	100362764	Not Significant	FALSE	TRUE
ENSRNOG00000001457	429.784	0.671127	0.459144	1.46169	0.143825	0.998518	Rfc2	116468	Not Significant	TRUE	FALSE
ENSRNOG00000004473	19.7624	-1.42048	0.971814	-1.46168	0.143829	0.998518	Ppargc1a	83516	Not Significant	FALSE	TRUE
ENSRNOG00000020567	368.78	0.68611	0.469424	1.4616	0.143851	0.998518	Fibp	282837	Not Significant	TRUE	FALSE
ENSRNOG00000025252	59.5684	0.864114	0.591876	1.45996	0.144302	0.998518	Yars2	287924	Not Significant	TRUE	FALSE
ENSRNOG00000003724	2098.28	0.740322	0.507301	1.45933	0.144473	0.998518	Mrpl27	287635	Not Significant	TRUE	FALSE
ENSRNOG00000028717	3571.33	0.816371	0.559908	1.45805	0.144828	0.998518	Ndufb7	361385	Not Significant	TRUE	FALSE
ENSRNOG00000042758	75.1823	0.835477	0.573061	1.45792	0.144863	0.998518	Tmem243	499990	Not Significant	TRUE	FALSE
ENSRNOG00000000185	1387.16	0.590733	0.405236	1.45775	0.144909	0.998518	Mpst	192172	Not Significant	TRUE	FALSE
ENSRNOG00000009636	4450.1	-0.584577	0.401057	-1.45759	0.144953	0.998518	Scrn1	502776	Not Significant	FALSE	TRUE
ENSRNOG00000001837	493.747	0.668746	0.45886	1.45741	0.145004	0.998518	Sst	24797	Not Significant	TRUE	FALSE
ENSRNOG00000008673	2894.96	0.653022	0.448154	1.45714	0.145079	0.998518	Arpc3	288669	Not Significant	TRUE	FALSE
ENSRNOG00000008256	472.703	0.647024	0.444092	1.45696	0.145128	0.998518	Mrpl38	303685	Not Significant	TRUE	FALSE
ENSRNOG00000001250	159.366	0.716602	0.492175	1.45599	0.145395	0.998518	Lfng	170905	Not Significant	TRUE	FALSE
ENSRNOG00000057754	378.686	-0.763364	0.524351	-1.45583	0.14544	0.998518	Tcf12	25720	Not Significant	FALSE	TRUE
ENSRNOG00000019875	2627.56	-0.563675	0.387343	-1.45523	0.145604	0.998518	Matr3	29150	Not Significant	FALSE	FALSE
ENSRNOG00000048843	148.268	0.701404	0.482034	1.45509	0.145644	0.998518	Tsfm	679068	Not Significant	TRUE	FALSE
ENSRNOG00000019150	176.914	-0.632322	0.434666	-1.45473	0.145744	0.998518	Polb	29240	Not Significant	FALSE	TRUE
ENSRNOG00000022249	128.432	-0.764112	0.525308	-1.4546	0.14578	0.998518	Mllt10	361285	Not Significant	FALSE	TRUE
ENSRNOG00000042126	695.023	0.721184	0.495802	1.45458	0.145786	0.998518	Lsm5	306222	Not Significant	TRUE	FALSE
ENSRNOG00000002895	93.5803	0.787335	0.541282	1.45457	0.145787	0.998518	Nagpa	360476	Not Significant	TRUE	FALSE
ENSRNOG00000004479	251.563	0.678927	0.466906	1.4541	0.145919	0.998518	Aurka	261730	Not Significant	TRUE	FALSE
ENSRNOG00000017404	262.244	-0.640573	0.440555	-1.45401	0.145943	0.998518	Pcmtd2	311726	Not Significant	FALSE	TRUE
ENSRNOG00000009063	988.285	0.704151	0.484283	1.45401	0.145944	0.998518	Dnajc15	290370	Not Significant	TRUE	FALSE
ENSRNOG00000016628	15.59	1.4055	0.966993	1.45347	0.146093	0.998518	Scgn	306942	Not Significant	TRUE	FALSE
ENSRNOG00000017925	629.813	-0.620647	0.42701	-1.45347	0.146093	0.998518	Gapvd1	311880	Not Significant	FALSE	TRUE
ENSRNOG00000023683	49.0132	0.903018	0.622056	1.45167	0.146595	0.998518	Nog	25495	Not Significant	TRUE	FALSE
ENSRNOG00000049856	34.5361	-1.03653	0.714111	-1.4515	0.146641	0.998518	Zfp617	100361660	Not Significant	FALSE	TRUE
ENSRNOG00000000638	225.658	-0.698519	0.481361	-1.45113	0.146743	0.998518	Zfp365	499425	Not Significant	FALSE	TRUE
ENSRNOG00000042086	51.6214	1.04941	0.72325	1.45097	0.146789	0.998518	Rab26	171111	Not Significant	TRUE	FALSE
ENSRNOG00000007442	447.838	0.583494	0.402279	1.45047	0.146927	0.998518	Ubl7	300744	Not Significant	TRUE	FALSE
ENSRNOG00000025216	248.982	0.693586	0.478431	1.44971	0.147139	0.998518	Alkbh6	292780	Not Significant	TRUE	FALSE
ENSRNOG00000014973	97.2213	0.778947	0.537343	1.44963	0.147163	0.998518	Tekt1	85270	Not Significant	TRUE	FALSE
ENSRNOG00000021442	260.174	0.642693	0.443694	1.44851	0.147475	0.998518	Hddc2	361462	Not Significant	TRUE	FALSE
ENSRNOG00000010214	63.656	0.886312	0.611941	1.44836	0.147516	0.998518	Scrn2	360612	Not Significant	TRUE	FALSE
ENSRNOG00000039877	487.254	0.743332	0.513381	1.44791	0.147641	0.998518	Smim11	100174909	Not Significant	TRUE	FALSE
ENSRNOG00000005007	67.4917	-0.848165	0.586005	-1.44737	0.147794	0.998518	Scn3a	497770	Not Significant	FALSE	TRUE
ENSRNOG00000023431	68.3445	-0.813243	0.562219	-1.44649	0.14804	0.998518	LOC134480797	134480797	Not Significant	FALSE	TRUE
ENSRNOG00000018944	131.512	-0.668665	0.462275	-1.44646	0.148047	0.998518	Pank1	294088	Not Significant	FALSE	TRUE
ENSRNOG00000011585	62.7824	-0.888359	0.614341	-1.44604	0.148167	0.998518	Fat3	191571	Not Significant	FALSE	TRUE
ENSRNOG00000060021	42.2803	-0.923806	0.63891	-1.44591	0.148202	0.998518	Txlnb	308622	Not Significant	FALSE	TRUE
ENSRNOG00000001056	1608.01	0.593685	0.410876	1.44492	0.148479	0.998518	Snapc2	304204	Not Significant	TRUE	FALSE
ENSRNOG00000033065	398.283	-0.614188	0.425194	-1.44449	0.148602	0.998518	Rad50	64012	Not Significant	FALSE	TRUE
ENSRNOG00000031852	462.023	-0.580861	0.402149	-1.44439	0.148628	0.998518	Lsamp	29561	Not Significant	FALSE	TRUE
ENSRNOG00000010921	929.572	-0.654245	0.453045	-1.44411	0.148709	0.998518	Taf1d	363017	Not Significant	FALSE	TRUE
ENSRNOG00000021006	1948.25	0.713636	0.494242	1.4439	0.148767	0.998518	Tmem147	292792	Not Significant	TRUE	FALSE
ENSRNOG00000001103	63.2279	0.844315	0.585133	1.44295	0.149035	0.998518	Sdk1	304297	Not Significant	TRUE	FALSE
ENSRNOG00000014485	977.49	0.585889	0.406269	1.44212	0.149269	0.998518	Pdcd6	308061	Not Significant	TRUE	FALSE
ENSRNOG00000019704	353.664	0.684641	0.474807	1.44193	0.149321	0.998518	Resp18	50561	Not Significant	TRUE	FALSE
ENSRNOG00000002425	78.4428	0.851601	0.590692	1.4417	0.149387	0.998518	Pctp	29510	Not Significant	TRUE	FALSE
ENSRNOG00000013391	267.492	-0.622077	0.431561	-1.44146	0.149455	0.998518	Sorbs2	114901	Not Significant	FALSE	TRUE
ENSRNOG00000021758	2636.38	-0.531377	0.368833	-1.4407	0.14967	0.998518	Tnpo3	296954	Not Significant	FALSE	FALSE
ENSRNOG00000025864	361.675	0.592632	0.411517	1.44011	0.149835	0.998518	Lemd2	361807	Not Significant	TRUE	FALSE
ENSRNOG00000002989	4413.05	-0.533371	0.370511	-1.43955	0.149994	0.998518	Nmt1	259274	Not Significant	FALSE	FALSE
ENSRNOG00000022999	230.267	-0.703244	0.488575	-1.43938	0.150043	0.998518	Ppp2r3a	363122	Not Significant	FALSE	TRUE
ENSRNOG00000054140	17052.5	0.726505	0.50492	1.43885	0.150193	0.998518	Myl6	685867	Not Significant	TRUE	FALSE
ENSRNOG00000006718	102.92	-0.881781	0.612865	-1.43879	0.150211	0.998518	Rbm33	362297	Not Significant	FALSE	TRUE
ENSRNOG00000010155	1423.22	-0.572679	0.39813	-1.43842	0.150315	0.998518	Pcm1	81740	Not Significant	FALSE	FALSE
ENSRNOG00000025324	1207.95	-0.661869	0.460158	-1.43835	0.150335	0.998518	Spire1	307348	Not Significant	FALSE	TRUE
ENSRNOG00000016037	25.819	-1.13468	0.788885	-1.43833	0.150339	0.998518	Mafb	54264	Not Significant	FALSE	TRUE
ENSRNOG00000029336	643.467	-0.546045	0.379714	-1.43804	0.150422	0.998518	Zfp180	246279	Not Significant	FALSE	FALSE
ENSRNOG00000056765	11603.2	0.595957	0.414549	1.4376	0.150547	0.998518	Rpl10	81764	Not Significant	TRUE	FALSE
ENSRNOG00000020426	575.708	0.548881	0.382013	1.43681	0.150771	0.998518	Erf	292721	Not Significant	FALSE	FALSE
ENSRNOG00000027463	16.1288	-1.3358	0.929731	-1.43676	0.150786	0.998518	Adamts3	305253	Not Significant	FALSE	TRUE
ENSRNOG00000001448	2062.07	-0.519626	0.361823	-1.43614	0.150964	0.998518	Hip1	192154	Not Significant	FALSE	FALSE
ENSRNOG00000012183	465.705	0.56207	0.391478	1.43576	0.151069	0.998518	Glrx	64045	Not Significant	FALSE	FALSE
ENSRNOG00000019372	550.878	-0.604499	0.421118	-1.43546	0.151156	0.998518	Pc	25104	Not Significant	FALSE	TRUE
ENSRNOG00000031138	74.8293	-0.970037	0.675858	-1.43527	0.151211	0.998518	Irgm	303090	Not Significant	FALSE	TRUE
ENSRNOG00000000635	231.595	-0.700329	0.488039	-1.43499	0.151291	0.998518	Arid5b	309728	Not Significant	FALSE	TRUE
ENSRNOG00000012156	785.42	0.581524	0.405525	1.434	0.151572	0.998518	Ostf1	259275	Not Significant	TRUE	FALSE
ENSRNOG00000019592	13.2524	-1.46661	1.02344	-1.43302	0.151853	0.998518	Iqca1	316616	Not Significant	FALSE	TRUE
ENSRNOG00000028156	178.174	-0.687078	0.479484	-1.43295	0.151871	0.998518	Pld1	25096	Not Significant	FALSE	TRUE
ENSRNOG00000027049	6213.74	0.726108	0.506811	1.4327	0.151943	0.998518	Atp5mf	690441	Not Significant	TRUE	FALSE
ENSRNOG00000009513	2451.5	0.643064	0.448918	1.43247	0.152008	0.998518	Akr1b1	24192	Not Significant	TRUE	FALSE
ENSRNOG00000029912	2263.76	-0.552392	0.385693	-1.43221	0.152084	0.998518	Septin5	116728	Not Significant	FALSE	FALSE
ENSRNOG00000008741	844.063	-0.611246	0.42683	-1.43206	0.152127	0.998518	Camsap2	289400	Not Significant	FALSE	TRUE
ENSRNOG00000014597	40.6721	-1.15823	0.808809	-1.43202	0.152138	0.998518	Irs1	25467	Not Significant	FALSE	TRUE
ENSRNOG00000017980	44.9098	-1.13432	0.792335	-1.43161	0.152255	0.998518	Itgal	308995	Not Significant	FALSE	TRUE
ENSRNOG00000014625	4171.15	0.684863	0.478469	1.43137	0.152325	0.998518	Atp5f1d	245965	Not Significant	TRUE	FALSE
ENSRNOG00000019497	1926.58	0.639902	0.447106	1.43121	0.152371	0.998518	Mrpl17	171061	Not Significant	TRUE	FALSE
ENSRNOG00000011617	122.572	0.715813	0.500265	1.43087	0.152469	0.998518	Dguok	297389	Not Significant	TRUE	FALSE
ENSRNOG00000005719	653.538	0.606397	0.423821	1.43079	0.152491	0.998518	Emc4	296049	Not Significant	TRUE	FALSE
ENSRNOG00000043388	512.847	0.696511	0.486892	1.43052	0.152567	0.998518	Irf3	292892	Not Significant	TRUE	FALSE
ENSRNOG00000025604	115.919	-0.682526	0.477311	-1.42994	0.152734	0.998518	Atad2	314993	Not Significant	FALSE	TRUE
ENSRNOG00000006136	131.556	-0.689177	0.481989	-1.42986	0.152757	0.998518	Pdpk1	81745	Not Significant	FALSE	TRUE
ENSRNOG00000016791	798.696	-0.538712	0.376773	-1.4298	0.152773	0.998518	Chka	29194	Not Significant	FALSE	FALSE
ENSRNOG00000010747	940.605	0.597646	0.41801	1.42974	0.152791	0.998518	Dap	64322	Not Significant	TRUE	FALSE
ENSRNOG00000011317	482.236	-0.656684	0.459306	-1.42973	0.152794	0.998518	Pkn2	207122	Not Significant	FALSE	TRUE
ENSRNOG00000008155	131.549	0.665281	0.465386	1.42953	0.152853	0.998518	Dus4l	366593	Not Significant	TRUE	FALSE
ENSRNOG00000052354	583.772	0.570324	0.399011	1.42934	0.152906	0.998518	Arhgef40	361034	Not Significant	FALSE	FALSE
ENSRNOG00000012616	327.509	-0.598866	0.419023	-1.4292	0.152948	0.998518	Ppt1	29411	Not Significant	FALSE	TRUE
ENSRNOG00000005087	2438.82	-0.519708	0.363802	-1.42855	0.153134	0.998518	Cebpz	362686	Not Significant	FALSE	FALSE
ENSRNOG00000017725	198.942	-0.625687	0.438024	-1.42843	0.153168	0.998518	Pnlip	25702	Not Significant	FALSE	TRUE
ENSRNOG00000004275	29.0453	-1.0901	0.763246	-1.42824	0.153222	0.998518	Egfl6	317470	Not Significant	FALSE	TRUE
ENSRNOG00000007331	210.863	-0.608732	0.426317	-1.42788	0.153325	0.998518	Rragd	297960	Not Significant	FALSE	TRUE
ENSRNOG00000001598	324.733	-0.584499	0.409613	-1.42695	0.153594	0.998518	Usp16	288306	Not Significant	FALSE	TRUE
ENSRNOG00000024039	997.944	-0.676925	0.474433	-1.42681	0.153636	0.998518	Serinc5	170907	Not Significant	FALSE	TRUE
ENSRNOG00000016427	565.409	-0.587384	0.411739	-1.42659	0.153697	0.998518	Letm1	305457	Not Significant	FALSE	TRUE
ENSRNOG00000003929	198.615	-0.678083	0.475321	-1.42658	0.153702	0.998518	Pcdh19	317183	Not Significant	FALSE	TRUE
ENSRNOG00000037251	41.1816	-0.945727	0.662967	-1.42651	0.153722	0.998518	Zfp248	500304	Not Significant	FALSE	TRUE
ENSRNOG00000010369	426.696	-0.562191	0.394112	-1.42648	0.153731	0.998518	Dhx29	100362324	Not Significant	FALSE	FALSE
ENSRNOG00000014104	31.7731	1.01713	0.713125	1.4263	0.15378	0.998518	Myo5b	25132	Not Significant	TRUE	FALSE
ENSRNOG00000009385	28.7234	-1.25611	0.880833	-1.42605	0.153855	0.998518	Pik3cg	298947	Not Significant	FALSE	TRUE
ENSRNOG00000057096	128.803	-0.825932	0.57927	-1.42582	0.153921	0.998518	Gnai1	25686	Not Significant	FALSE	TRUE
ENSRNOG00000027028	1801.51	0.753609	0.528548	1.42581	0.153923	0.998518	Lamtor4	360776	Not Significant	TRUE	FALSE
ENSRNOG00000005957	230.055	-0.688065	0.482906	-1.42484	0.154203	0.998518	Slc4a7	117955	Not Significant	FALSE	TRUE
ENSRNOG00000010408	821.472	0.678572	0.476349	1.42453	0.154294	0.998518	Polr2k	100361574	Not Significant	TRUE	FALSE
ENSRNOG00000013271	205.295	-0.765232	0.537355	-1.42407	0.154426	0.998518	Ireb2	64831	Not Significant	FALSE	TRUE
ENSRNOG00000003985	198.863	0.643722	0.452617	1.42222	0.154961	0.998518	Tmem19	299800	Not Significant	TRUE	FALSE
ENSRNOG00000013545	2189.72	0.645355	0.454234	1.42075	0.155388	0.998518	Polr2e	690966	Not Significant	TRUE	FALSE
ENSRNOG00000006050	1219.1	-0.568418	0.400545	-1.41911	0.155866	0.998518	Med19	311165	Not Significant	FALSE	FALSE
ENSRNOG00000014793	13.3103	-1.64613	1.16009	-1.41897	0.155909	0.998518	Gpr149	192251	Not Significant	FALSE	TRUE
ENSRNOG00000017558	7826.11	0.556499	0.392202	1.41891	0.155926	0.998518	Tubb2a	498736	Not Significant	FALSE	FALSE
ENSRNOG00000018367	6292.71	0.606777	0.427838	1.41824	0.156121	0.998518	Taldo1	83688	Not Significant	TRUE	FALSE
ENSRNOG00000023639	125.604	0.687334	0.484697	1.41807	0.156171	0.998518	Rpusd1	287148	Not Significant	TRUE	FALSE
ENSRNOG00000061764	25.5031	-1.27469	0.898931	-1.418	0.15619	0.998518	Fmn2	100360457	Not Significant	FALSE	TRUE
ENSRNOG00000007370	565.606	-0.553925	0.390697	-1.41779	0.156253	0.998518	Rnf144a	500636	Not Significant	FALSE	FALSE
ENSRNOG00000014163	70.2074	-0.789965	0.557189	-1.41777	0.156259	0.998518	Zfp536	292820	Not Significant	FALSE	TRUE
ENSRNOG00000022540	246.04	0.673238	0.474893	1.41766	0.15629	0.998518	Trex1	100049583	Not Significant	TRUE	FALSE
ENSRNOG00000003109	119.863	-0.71269	0.502741	-1.41761	0.156304	0.998518	Btbd17	303660	Not Significant	FALSE	TRUE
ENSRNOG00000032780	539.59	0.672535	0.474616	1.41701	0.15648	0.998518	Mrpl58	303673	Not Significant	TRUE	FALSE
ENSRNOG00000006984	242.996	0.664016	0.468769	1.41651	0.156626	0.998518	Mapk11	689314	Not Significant	TRUE	FALSE
ENSRNOG00000011562	65.2668	-0.907921	0.641103	-1.41618	0.156721	0.998518	Slitrk2	309349	Not Significant	FALSE	TRUE
ENSRNOG00000002520	880.866	0.531332	0.375269	1.41587	0.156813	0.998518	Litaf	65161	Not Significant	FALSE	FALSE
ENSRNOG00000060329	72.0403	0.847677	0.59878	1.41567	0.156871	0.998518	Emb	114511	Not Significant	TRUE	FALSE
ENSRNOG00000011747	220.205	0.833713	0.588996	1.41548	0.156927	0.998518	Tmem205	300441	Not Significant	TRUE	FALSE
ENSRNOG00000022391	35.0492	-1.15391	0.815321	-1.41528	0.156986	0.998518	Zfp711	302327	Not Significant	FALSE	TRUE
ENSRNOG00000016229	46.9069	-1.00499	0.710321	-1.41484	0.157115	0.998518	Bicral	301235	Not Significant	FALSE	TRUE
ENSRNOG00000038068	142.911	-0.791166	0.559313	-1.41453	0.157206	0.998518	Pcdh9	306091	Not Significant	FALSE	TRUE
ENSRNOG00000005203	3449.96	0.711117	0.502746	1.41446	0.157226	0.998518	Sec61g	689134	Not Significant	TRUE	FALSE
ENSRNOG00000011455	21.0784	-1.2343	0.872831	-1.41413	0.157324	0.998518	Slc36a4	315439	Not Significant	FALSE	TRUE
ENSRNOG00000046566	34.7031	-1.14677	0.811327	-1.41345	0.157522	0.998518	Tub	25609	Not Significant	FALSE	TRUE
ENSRNOG00000009323	159.867	-0.687206	0.486196	-1.41343	0.157529	0.998518	Atosb	298201	Not Significant	FALSE	TRUE
ENSRNOG00000032659	83.649	-0.912637	0.645704	-1.4134	0.157539	0.998518	Plcl1	84587	Not Significant	FALSE	TRUE
ENSRNOG00000017144	2826.94	0.667042	0.472026	1.41315	0.157612	0.998518	Mea1	685131	Not Significant	TRUE	FALSE
ENSRNOG00000017660	72.5511	-0.943619	0.667822	-1.41298	0.157662	0.998518	Inpp4a	80849	Not Significant	FALSE	TRUE
ENSRNOG00000004980	521.55	0.726752	0.51448	1.41259	0.157775	0.998518	Rangrf	287419	Not Significant	TRUE	FALSE
ENSRNOG00000060144	96.6057	-0.879898	0.623243	-1.4118	0.158007	0.998518	Ankle2	360829	Not Significant	FALSE	TRUE
ENSRNOG00000009068	1821.22	0.622132	0.440833	1.41127	0.158166	0.998518	Phlda3	363989	Not Significant	TRUE	FALSE
ENSRNOG00000013069	348.579	0.710596	0.503559	1.41115	0.158201	0.998518	Sapcd2	680531	Not Significant	TRUE	FALSE
ENSRNOG00000008534	367.484	-0.595862	0.422328	-1.4109	0.158275	0.998518	Dusp15	362238	Not Significant	FALSE	TRUE
ENSRNOG00000010756	684.32	0.534817	0.379153	1.41056	0.158375	0.998518	Tp53	24842	Not Significant	FALSE	FALSE
ENSRNOG00000042163	151.516	-0.646218	0.458132	-1.41055	0.158377	0.998518	Btbd19	100361234	Not Significant	FALSE	TRUE
ENSRNOG00000048824	135.603	-0.650285	0.461164	-1.41009	0.158512	0.998518	Ark2c	307251	Not Significant	FALSE	TRUE
ENSRNOG00000015774	95.8709	-0.761204	0.540046	-1.40952	0.158683	0.998518	Mreg	501162	Not Significant	FALSE	TRUE
ENSRNOG00000026319	573.018	-0.605099	0.429422	-1.4091	0.158805	0.998518	Akap9	246150	Not Significant	FALSE	TRUE
ENSRNOG00000002735	785.286	-0.590222	0.418882	-1.40904	0.158823	0.998518	Dhx9	304859	Not Significant	FALSE	TRUE
ENSRNOG00000023467	839.781	-0.619023	0.439382	-1.40885	0.15888	0.998518	Fam168b	690188	Not Significant	FALSE	TRUE
ENSRNOG00000052386	77.3284	0.840835	0.59686	1.40876	0.158905	0.998518	Nlrx1	315599	Not Significant	TRUE	FALSE
ENSRNOG00000000913	294.805	0.59792	0.424472	1.40862	0.158947	0.998518	Gusb	24434	Not Significant	TRUE	FALSE
ENSRNOG00000008100	654.492	0.550591	0.391021	1.40808	0.159106	0.998518	Rgs20	362477	Not Significant	FALSE	FALSE
ENSRNOG00000007445	485.373	-0.565648	0.4019	-1.40743	0.159299	0.998518	Asph	312981	Not Significant	FALSE	FALSE
ENSRNOG00000009995	34.9283	-1.07885	0.766609	-1.4073	0.159337	0.998518	Rapgef6	303141	Not Significant	FALSE	TRUE
ENSRNOG00000060544	534.477	-0.625257	0.444409	-1.40694	0.159444	0.998518	Kdm5b	304809	Not Significant	FALSE	TRUE
ENSRNOG00000016164	495.664	-0.562917	0.400111	-1.4069	0.159456	0.998518	Fcrl2	310694	Not Significant	FALSE	FALSE
ENSRNOG00000015956	399.105	-0.566064	0.402393	-1.40675	0.159503	0.998518	Usp29	361495	Not Significant	FALSE	FALSE
ENSRNOG00000011413	4185.7	-0.520847	0.370269	-1.40667	0.159525	0.998518	Podn	102552895	Not Significant	FALSE	FALSE
ENSRNOG00000050233	243.398	0.844691	0.600546	1.40654	0.159564	0.998518	Cchcr1	406196	Not Significant	TRUE	FALSE
ENSRNOG00000006833	606.872	-0.61199	0.435165	-1.40634	0.159623	0.998518	Rb1cc1	312927	Not Significant	FALSE	TRUE
ENSRNOG00000043085	17.0291	-1.43052	1.01827	-1.40485	0.160067	0.998518	Clstn2	171394	Not Significant	FALSE	TRUE
ENSRNOG00000016879	65.651	0.926154	0.659354	1.40464	0.160129	0.998518	Ldlrad4	679578	Not Significant	TRUE	FALSE
ENSRNOG00000006644	125.704	-0.717115	0.510891	-1.40366	0.160421	0.998518	Kdm4c	298144	Not Significant	FALSE	TRUE
ENSRNOG00000017427	335.75	-0.690965	0.492375	-1.40333	0.160518	0.998518	Pfn2	81531	Not Significant	FALSE	TRUE
ENSRNOG00000006298	96.8435	-0.868987	0.61931	-1.40316	0.16057	0.998518	Cpne3	313087	Not Significant	FALSE	TRUE
ENSRNOG00000039350	28.3781	1.45149	1.03515	1.4022	0.160855	0.998518	Gng13	685451	Not Significant	TRUE	FALSE
ENSRNOG00000013804	616.636	-0.543141	0.387484	-1.40171	0.161001	0.998518	Exoc5	60627	Not Significant	FALSE	FALSE
ENSRNOG00000019154	374.467	-0.561714	0.400842	-1.40134	0.161114	0.998518	Zmynd8	296374	Not Significant	FALSE	FALSE
ENSRNOG00000016677	79.163	-0.835394	0.596165	-1.40128	0.16113	0.998518	Csnk1g3	64823	Not Significant	FALSE	TRUE
ENSRNOG00000020159	204.126	0.630065	0.449909	1.40043	0.161385	0.998518	Dalrd3	363146	Not Significant	TRUE	FALSE
ENSRNOG00000012874	614.45	0.573758	0.409997	1.39942	0.161687	0.998518	Rgma	308739	Not Significant	FALSE	FALSE
ENSRNOG00000002941	133.002	-0.742141	0.530372	-1.39929	0.161728	0.998518	Uhmk1	246332	Not Significant	FALSE	TRUE
ENSRNOG00000010067	623.831	0.61953	0.442788	1.39916	0.161766	0.998518	Lypla2	83510	Not Significant	TRUE	FALSE
ENSRNOG00000014478	145.08	-0.922079	0.659101	-1.399	0.161814	0.998518	Fndc3a	306022	Not Significant	FALSE	TRUE
ENSRNOG00000051440	72.5078	-0.833281	0.59588	-1.3984	0.161992	0.998518	Ppp1r12b	304813	Not Significant	FALSE	TRUE
ENSRNOG00000004812	906.733	-0.610285	0.436692	-1.39752	0.162258	0.998518	Sema6d	311384	Not Significant	FALSE	TRUE
ENSRNOG00000014933	591.535	0.557854	0.399343	1.39693	0.162435	0.998518	Dnttip1	171437	Not Significant	FALSE	FALSE
ENSRNOG00000004821	34.3551	-1.30552	0.935192	-1.39599	0.162716	0.998518	Sntb1	299940	Not Significant	FALSE	TRUE
ENSRNOG00000003778	41.3874	0.912305	0.653619	1.39577	0.162782	0.998518	Opn3	498289	Not Significant	TRUE	FALSE
ENSRNOG00000002767	564.807	-0.614624	0.440394	-1.39562	0.162828	0.998518	Dlg3	58948	Not Significant	FALSE	TRUE
ENSRNOG00000002693	4148.87	0.712742	0.51072	1.39556	0.162847	0.998518	Nme1	191575	Not Significant	TRUE	FALSE
ENSRNOG00000001160	390.425	0.589763	0.422607	1.39553	0.162855	0.998518	Triap1	691278	Not Significant	TRUE	FALSE
ENSRNOG00000018009	1917.75	-0.526314	0.377142	-1.39553	0.162856	0.998518	Rab8b	266688	Not Significant	FALSE	FALSE
ENSRNOG00000019978	323.527	-0.584103	0.418734	-1.39493	0.163038	0.998518	Parg	83507	Not Significant	FALSE	TRUE
ENSRNOG00000059491	37.744	-1.00821	0.723178	-1.39413	0.163277	0.998518	Fgd4	246174	Not Significant	FALSE	TRUE
ENSRNOG00000024243	2090.92	0.513035	0.368	1.39412	0.163283	0.998518	Cadm4	365216	Not Significant	FALSE	FALSE
ENSRNOG00000001419	16.6388	1.45328	1.04251	1.39402	0.163311	0.998518	Cldn15	304388	Not Significant	TRUE	FALSE
ENSRNOG00000003679	297.595	-0.820233	0.588588	-1.39356	0.16345	0.998518	Med13	303403	Not Significant	FALSE	TRUE
ENSRNOG00000000618	105.02	-0.786174	0.564183	-1.39347	0.163476	0.998518	Mdga2	314180	Not Significant	FALSE	TRUE
ENSRNOG00000023407	518.794	0.72411	0.519661	1.39343	0.163491	0.998518	Mrpl36	364656	Not Significant	TRUE	FALSE
ENSRNOG00000056371	1544.77	-0.527601	0.378768	-1.39294	0.163638	0.998518	Pik3ca	170911	Not Significant	FALSE	FALSE
ENSRNOG00000011817	1794.32	0.725993	0.521239	1.39282	0.163674	0.998518	Rpl22l3	361923	Not Significant	TRUE	FALSE
ENSRNOG00000002044	85.1752	0.758901	0.54516	1.39207	0.163901	0.998518	Gtpbp8	360714	Not Significant	TRUE	FALSE
ENSRNOG00000004423	194.405	-0.708358	0.508857	-1.39206	0.163905	0.998518	Zbtb18	64619	Not Significant	FALSE	TRUE
ENSRNOG00000049179	45.6289	0.932614	0.671002	1.38988	0.164565	0.998518	Pidd1	293625	Not Significant	TRUE	FALSE
ENSRNOG00000048723	148.084	0.642579	0.462574	1.38914	0.164791	0.998518	Pros1	81750	Not Significant	TRUE	FALSE
ENSRNOG00000009196	103.733	-0.787408	0.566853	-1.38909	0.164806	0.998518	Rc3h2	311909	Not Significant	FALSE	TRUE
ENSRNOG00000050321	372.508	-0.643765	0.463458	-1.38905	0.164819	0.998518	Zzz3	310958	Not Significant	FALSE	TRUE
ENSRNOG00000021285	144.1	-0.990168	0.713435	-1.38789	0.165171	0.998518	Celsr1	300128	Not Significant	FALSE	TRUE
ENSRNOG00000017674	807.176	-0.522332	0.376427	-1.38761	0.165257	0.998518	Ctcf	83726	Not Significant	FALSE	FALSE
ENSRNOG00000009103	178.83	0.720065	0.519243	1.38676	0.165515	0.998518	Chrac1	315058	Not Significant	TRUE	FALSE
ENSRNOG00000010461	971.1	0.578475	0.417166	1.38668	0.16554	0.998518	Gpx8	294744	Not Significant	FALSE	FALSE
ENSRNOG00000042983	595.353	0.529886	0.382136	1.38664	0.165551	0.998518	Nudt21	291877	Not Significant	FALSE	FALSE
ENSRNOG00000021410	46.9843	-0.945511	0.682259	-1.38585	0.165792	0.998518	Negr1	59318	Not Significant	FALSE	TRUE
ENSRNOG00000019612	102.91	0.748526	0.540284	1.38543	0.165921	0.998518	Haghl	302995	Not Significant	TRUE	FALSE
ENSRNOG00000000563	51.7387	0.927596	0.669667	1.38516	0.166004	0.998518	Adamts14	309837	Not Significant	TRUE	FALSE
ENSRNOG00000001163	341.796	0.602389	0.434921	1.38505	0.166036	0.998518	Srsf9	288701	Not Significant	TRUE	FALSE
ENSRNOG00000027152	75.1562	-0.940671	0.679168	-1.38504	0.166042	0.998518	N4bp2	305342	Not Significant	FALSE	TRUE
ENSRNOG00000032575	614.077	0.725427	0.523831	1.38485	0.166098	0.998518	Ocel1	290628	Not Significant	TRUE	FALSE
ENSRNOG00000011634	21.2726	-1.16709	0.843023	-1.38441	0.166232	0.998518	Xkr6	305960	Not Significant	FALSE	TRUE
ENSRNOG00000060703	89.237	0.71287	0.515093	1.38396	0.16637	0.998518	Troap	300219	Not Significant	TRUE	FALSE
ENSRNOG00000037356	20.8633	-1.11913	0.808679	-1.3839	0.166389	0.998518	Dph6	362191	Not Significant	FALSE	TRUE
ENSRNOG00000013718	525.777	-0.62283	0.45015	-1.3836	0.166479	0.998518	Herc2	308669	Not Significant	FALSE	TRUE
ENSRNOG00000015271	129.69	-0.665783	0.481221	-1.38353	0.166503	0.998518	Zfp418	292548	Not Significant	FALSE	TRUE
ENSRNOG00000021044	572.995	-0.550073	0.397724	-1.38305	0.166649	0.998518	Gpatch8	685233	Not Significant	FALSE	FALSE
ENSRNOG00000018782	383.383	0.706704	0.510987	1.38302	0.166659	0.998518	Gmnn	291137	Not Significant	TRUE	FALSE
ENSRNOG00000030364	84.5517	0.842245	0.609029	1.38293	0.166686	0.998518	AABR07031666.1	686074	Not Significant	TRUE	FALSE
ENSRNOG00000019266	793.297	0.719513	0.520724	1.38176	0.167047	0.998518	Tmem223	690285	Not Significant	TRUE	FALSE
ENSRNOG00000036913	120.156	-0.682589	0.494039	-1.38165	0.167079	0.998518	Resf1	316982	Not Significant	FALSE	TRUE
ENSRNOG00000017447	16627.5	-0.558755	0.404427	-1.38159	0.167096	0.998518	Eif2s2	296302	Not Significant	FALSE	FALSE
ENSRNOG00000009020	588.806	0.609492	0.441191	1.38147	0.167135	0.998518	Gfus	300036	Not Significant	TRUE	FALSE
ENSRNOG00000000572	720.677	-0.561301	0.406372	-1.38125	0.167202	0.998518	Chst3	84468	Not Significant	FALSE	FALSE
ENSRNOG00000004345	1109.7	-0.518488	0.375418	-1.3811	0.167249	0.998518	Daam1	314212	Not Significant	FALSE	FALSE
ENSRNOG00000010134	302.263	-0.59534	0.431185	-1.38071	0.16737	0.998518	Acot2	192272	Not Significant	FALSE	TRUE
ENSRNOG00000013481	265.642	-0.643536	0.466114	-1.38064	0.167389	0.998518	Cdh11	84407	Not Significant	FALSE	TRUE
ENSRNOG00000004841	75.9667	-0.839124	0.607873	-1.38043	0.167455	0.998518	Akap6	64553	Not Significant	FALSE	TRUE
ENSRNOG00000008610	83.1082	0.802002	0.58102	1.38033	0.167484	0.998518	Mbip	362740	Not Significant	TRUE	FALSE
ENSRNOG00000001430	1280.47	0.706263	0.511768	1.38005	0.167572	0.998518	Polr2j	288588	Not Significant	TRUE	FALSE
ENSRNOG00000019106	9445.55	0.672245	0.487179	1.37987	0.167626	0.998518	Rps17l2	29286	Not Significant	TRUE	FALSE
ENSRNOG00000048622	1891.03	0.587712	0.426013	1.37956	0.167721	0.998518	Sin3b	683381	Not Significant	TRUE	FALSE
ENSRNOG00000004333	2180.43	-0.552582	0.401049	-1.37784	0.168251	0.998518	Flywch1	360488	Not Significant	FALSE	FALSE
ENSRNOG00000014908	2719.18	0.701647	0.509574	1.37693	0.168535	0.998518	Sf3b5	680891	Not Significant	TRUE	FALSE
ENSRNOG00000026260	12784.6	0.60785	0.441559	1.3766	0.168636	0.998518	Rpl11	362631	Not Significant	TRUE	FALSE
ENSRNOG00000005024	635.33	0.565617	0.410947	1.37637	0.168706	0.998518	Cdkn2aipnl	287278	Not Significant	FALSE	FALSE
ENSRNOG00000020635	300.679	0.666723	0.484523	1.37604	0.168809	0.998518	Exosc5	308441	Not Significant	TRUE	FALSE
ENSRNOG00000017730	7886.88	-0.512608	0.372526	-1.37603	0.168812	0.998518	Psmd1	83806	Not Significant	FALSE	FALSE
ENSRNOG00000027240	13.9871	-1.59394	1.15856	-1.3758	0.168884	0.998518	Kndc1	361672	Not Significant	FALSE	TRUE
ENSRNOG00000012405	1351.92	-0.662779	0.481744	-1.37579	0.168887	0.998518	Tcf4	84382	Not Significant	FALSE	TRUE
ENSRNOG00000013967	32.0793	-1.12024	0.814318	-1.37568	0.16892	0.998518	Blnk	499356	Not Significant	FALSE	TRUE
ENSRNOG00000052869	71.6215	0.745376	0.541873	1.37556	0.168959	0.998518	Pierce2	691849	Not Significant	TRUE	FALSE
ENSRNOG00000057713	163.689	0.679344	0.493943	1.37535	0.169023	0.998518	Cav2	363425	Not Significant	TRUE	FALSE
ENSRNOG00000056562	367.45	-0.77638	0.56456	-1.3752	0.169071	0.998518	Olfml1	361621	Not Significant	FALSE	TRUE
ENSRNOG00000028016	49.4574	-0.951706	0.692447	-1.37441	0.169314	0.998518	Ncf2	364018	Not Significant	FALSE	TRUE
ENSRNOG00000016580	23672.3	0.662026	0.48207	1.3733	0.16966	0.998518	Rps23	124323	Not Significant	TRUE	FALSE
ENSRNOG00000017876	332.888	-0.559382	0.407494	-1.37274	0.169834	0.998518	Dnajc21	192210	Not Significant	FALSE	FALSE
ENSRNOG00000012108	59.337	0.78606	0.572779	1.37236	0.169951	0.998518	Thsd1	364630	Not Significant	TRUE	FALSE
ENSRNOG00000008569	2330.57	0.709049	0.51681	1.37197	0.170072	0.998518	Ndufa6	315167	Not Significant	TRUE	FALSE
ENSRNOG00000008942	24.3026	1.20075	0.875486	1.37152	0.170212	0.998518	Pcare	313891	Not Significant	TRUE	FALSE
ENSRNOG00000011238	79.0443	-0.933576	0.681008	-1.37087	0.170414	0.998518	Tiparp	310467	Not Significant	FALSE	TRUE
ENSRNOG00000002369	184.968	0.63259	0.461603	1.37042	0.170556	0.998518	Rgs8	54297	Not Significant	TRUE	FALSE
ENSRNOG00000007111	1739.19	-0.49685	0.362922	-1.36903	0.170991	0.998518	Nrdc	25499	Not Significant	FALSE	FALSE
ENSRNOG00000009805	100.152	-0.74075	0.541094	-1.36898	0.171004	0.998518	Wasf2	313024	Not Significant	FALSE	TRUE
ENSRNOG00000003086	172.578	0.642578	0.469542	1.36852	0.171149	0.998518	Cenpv	501702	Not Significant	TRUE	FALSE
ENSRNOG00000009222	23.6407	1.15577	0.844564	1.36848	0.171162	0.998518	Epha2	366492	Not Significant	TRUE	FALSE
ENSRNOG00000034084	293.037	0.703119	0.513907	1.36818	0.171255	0.998518	Ggct	362368	Not Significant	TRUE	FALSE
ENSRNOG00000006759	191.306	0.679987	0.497059	1.36802	0.171306	0.998518	Ankrd24	299639	Not Significant	TRUE	FALSE
ENSRNOG00000011381	2335.44	-0.59228	0.433007	-1.36783	0.171366	0.998518	Acsbg1	171410	Not Significant	FALSE	TRUE
ENSRNOG00000016767	256.26	-0.577439	0.422235	-1.36758	0.171444	0.998518	Ggps1	291211	Not Significant	FALSE	FALSE
ENSRNOG00000001501	790.323	0.625024	0.457056	1.3675	0.171469	0.998518	Snrpa	292729	Not Significant	TRUE	FALSE
ENSRNOG00000013845	571.08	0.633652	0.463478	1.36717	0.171573	0.998518	Mrpl21	309140	Not Significant	TRUE	FALSE
ENSRNOG00000004741	31808.9	0.599361	0.438468	1.36694	0.171643	0.998518	Rpl19	81767	Not Significant	TRUE	FALSE
ENSRNOG00000053687	30.94	-1.0999	0.804705	-1.36683	0.171678	0.998518	Znf660	108351806	Not Significant	FALSE	TRUE
ENSRNOG00000046644	145.444	0.642996	0.470438	1.3668	0.171687	0.998518	Prelid3b	494346	Not Significant	TRUE	FALSE
ENSRNOG00000058866	315.004	-0.682779	0.499554	-1.36678	0.171695	0.998518	Myo5a	25017	Not Significant	FALSE	TRUE
ENSRNOG00000010420	2985.71	0.720375	0.527247	1.3663	0.171846	0.998518	Sem1	680532	Not Significant	TRUE	FALSE
ENSRNOG00000014461	158.362	-0.64892	0.474949	-1.36629	0.171847	0.998518	Galns	292073	Not Significant	FALSE	TRUE
ENSRNOG00000009936	287.63	-0.647668	0.47433	-1.36544	0.172116	0.998518	Dido1	362286	Not Significant	FALSE	TRUE
ENSRNOG00000007462	2106.75	-0.510527	0.37401	-1.36501	0.17225	0.998518	Septin8	303135	Not Significant	FALSE	FALSE
ENSRNOG00000004458	37.1931	-1.07971	0.791006	-1.36498	0.172259	0.998518	Ston2	314349	Not Significant	FALSE	TRUE
ENSRNOG00000018574	765.741	-0.517882	0.379412	-1.36496	0.172265	0.998518	Qsox2	681023	Not Significant	FALSE	FALSE
ENSRNOG00000018012	170.783	-0.772157	0.56644	-1.36318	0.172827	0.998518	Tulp4	499016	Not Significant	FALSE	TRUE
ENSRNOG00000037647	416.389	-0.645091	0.4733	-1.36296	0.172894	0.998518	Ostm1	499474	Not Significant	FALSE	TRUE
ENSRNOG00000028344	15.1147	1.49909	1.10003	1.36277	0.172954	0.998518	Mmp11	25481	Not Significant	TRUE	FALSE
ENSRNOG00000060687	126.711	-0.850662	0.624874	-1.36133	0.173408	0.998518	Slc24a3	85267	Not Significant	FALSE	TRUE
ENSRNOG00000055564	543.432	0.663271	0.487228	1.36132	0.173414	0.998518	C3h11orf96	499839	Not Significant	TRUE	FALSE
ENSRNOG00000012148	359.278	-0.727763	0.53478	-1.36086	0.173557	0.998518	Trio	310192	Not Significant	FALSE	TRUE
ENSRNOG00000001270	17.9369	-1.2432	0.913572	-1.36081	0.173573	0.998518	Hvcn1	304485	Not Significant	FALSE	TRUE
ENSRNOG00000018057	439.153	0.624858	0.459186	1.36079	0.173579	0.998518	Mrpl2	301240	Not Significant	TRUE	FALSE
ENSRNOG00000016478	12784.1	0.606656	0.445997	1.36022	0.173759	0.998518	Eif5a	287444	Not Significant	TRUE	FALSE
ENSRNOG00000001050	814.631	-0.528426	0.388491	-1.3602	0.173766	0.998518	Eif2ak1	27137	Not Significant	FALSE	FALSE
ENSRNOG00000008447	12.9926	-1.73806	1.27793	-1.36006	0.173812	0.998518	Tmem132d	288750	Not Significant	FALSE	TRUE
ENSRNOG00000009772	340.191	-0.547637	0.402762	-1.3597	0.173924	0.998518	Kirrel3	315546	Not Significant	FALSE	FALSE
ENSRNOG00000028884	9771.06	0.711198	0.523684	1.35807	0.174442	0.998518	Atp5mg	300677	Not Significant	TRUE	FALSE
ENSRNOG00000038200	42.8473	-0.860443	0.633648	-1.35792	0.17449	0.998518	Rttn	291377	Not Significant	FALSE	TRUE
ENSRNOG00000007545	144.798	-0.850462	0.626498	-1.35749	0.174627	0.998518	Angptl4	362850	Not Significant	FALSE	TRUE
ENSRNOG00000003520	9126.65	0.604971	0.445685	1.35739	0.174656	0.998518	Prdx2	29338	Not Significant	TRUE	FALSE
ENSRNOG00000002021	4794.89	-0.528539	0.389426	-1.35722	0.17471	0.998518	Son	304092	Not Significant	FALSE	FALSE
ENSRNOG00000037331	20.5735	-1.23778	0.912196	-1.35692	0.174806	0.998518	Cd33	690492	Not Significant	FALSE	TRUE
ENSRNOG00000008981	1153.38	-0.518835	0.382405	-1.35677	0.174855	0.998518	Pdcd6ip	501083	Not Significant	FALSE	FALSE
ENSRNOG00000011994	17.007	1.43457	1.05749	1.35658	0.174916	0.998518	Perp	292949	Not Significant	TRUE	FALSE
ENSRNOG00000019552	1569.55	0.748177	0.551894	1.35565	0.17521	0.998518	Lsm7	362829	Not Significant	TRUE	FALSE
ENSRNOG00000010263	386.372	-0.566645	0.418021	-1.35554	0.175245	0.998518	Cldn11	84588	Not Significant	FALSE	FALSE
ENSRNOG00000053456	1286.88	0.605459	0.446694	1.35542	0.175283	0.998518	Lage3	293863	Not Significant	TRUE	FALSE
ENSRNOG00000018836	1856.69	-0.569378	0.420302	-1.35469	0.175517	0.998518	C19h1orf198	498967	Not Significant	FALSE	FALSE
ENSRNOG00000046366	142.959	-0.806832	0.595641	-1.35456	0.175558	0.998518	Dmd	24907	Not Significant	FALSE	TRUE
ENSRNOG00000024278	1563.4	0.544515	0.402056	1.35433	0.175632	0.998518	Rbm42	361545	Not Significant	FALSE	FALSE
ENSRNOG00000058663	88.1069	-0.812267	0.599788	-1.35426	0.175655	0.998518	Suz12	688041	Not Significant	FALSE	TRUE
ENSRNOG00000019985	130.585	0.648325	0.478859	1.3539	0.175769	0.998518	Asic4	63882	Not Significant	TRUE	FALSE
ENSRNOG00000003849	689.078	0.581746	0.42971	1.35381	0.175797	0.998518	Stx8	59074	Not Significant	TRUE	FALSE
ENSRNOG00000020487	1078.78	0.731258	0.540181	1.35373	0.175823	0.998518	Coa3	498000	Not Significant	TRUE	FALSE
ENSRNOG00000023213	72.6692	0.735284	0.543222	1.35356	0.175876	0.998518	Dmrtb1	313484	Not Significant	TRUE	FALSE
ENSRNOG00000024568	1759.68	0.727039	0.537341	1.35303	0.176045	0.998518	Ndufs7	362837	Not Significant	TRUE	FALSE
ENSRNOG00000006684	62.0234	-0.971492	0.718041	-1.35298	0.176063	0.998518	Zfp317	500950	Not Significant	FALSE	TRUE
ENSRNOG00000018876	1214.3	0.506691	0.374609	1.35258	0.176189	0.998518	Entr1	306322	Not Significant	FALSE	FALSE
ENSRNOG00000000804	1051.22	0.609929	0.451173	1.35187	0.176415	0.998518	Mrps18b	294230	Not Significant	TRUE	FALSE
ENSRNOG00000029197	1326.47	0.571306	0.422956	1.35074	0.176777	0.998518	Diablo	288753	Not Significant	FALSE	FALSE
ENSRNOG00000023197	267.721	-0.637441	0.471963	-1.35062	0.176818	0.998518	Zfp608	307296	Not Significant	FALSE	TRUE
ENSRNOG00000021663	539.072	-0.532341	0.394177	-1.35051	0.176852	0.998518	Vxn	500393	Not Significant	FALSE	FALSE
ENSRNOG00000004362	117.455	-0.702848	0.520505	-1.35032	0.176914	0.998518	Rps6ka5	314384	Not Significant	FALSE	TRUE
ENSRNOG00000015075	133.259	-0.635388	0.470728	-1.3498	0.17708	0.998518	Stc1	81801	Not Significant	FALSE	TRUE
ENSRNOG00000022247	1459.11	0.614582	0.455522	1.34918	0.177278	0.998518	Nr2c2ap	361128	Not Significant	TRUE	FALSE
ENSRNOG00000042519	85.5796	-0.787335	0.583581	-1.34915	0.17729	0.998518	Peak1	315686	Not Significant	FALSE	TRUE
ENSRNOG00000046955	737.189	-0.508028	0.376586	-1.34904	0.177325	0.998518	Cbx6	315136	Not Significant	FALSE	FALSE
ENSRNOG00000021147	744.482	0.62151	0.460819	1.34871	0.177431	0.998518	Bad	64639	Not Significant	TRUE	FALSE
ENSRNOG00000013314	37.643	-1.2926	0.958397	-1.34871	0.177431	0.998518	Avl9	312371	Not Significant	FALSE	TRUE
ENSRNOG00000003581	51.2424	-0.81207	0.602275	-1.34834	0.17755	0.998518	Pou2f1	171068	Not Significant	FALSE	TRUE
ENSRNOG00000018865	23.222	-1.21334	0.900392	-1.34757	0.177797	0.998518	Adamts12	294809	Not Significant	FALSE	TRUE
ENSRNOG00000007821	321.414	-0.547159	0.406098	-1.34736	0.177865	0.998518	Dyrk2	314862	Not Significant	FALSE	FALSE
ENSRNOG00000001215	378.781	0.572164	0.424775	1.34698	0.177986	0.998518	Cfap410	309681	Not Significant	FALSE	FALSE
ENSRNOG00000051711	747.65	-0.56352	0.41864	-1.34607	0.178279	0.998518	Kpna1	288064	Not Significant	FALSE	FALSE
ENSRNOG00000006998	35.7341	0.913045	0.678503	1.34567	0.178407	0.998518	Fhl4	314678	Not Significant	TRUE	FALSE
ENSRNOG00000017642	220.559	-0.672176	0.49998	-1.34441	0.178817	0.998518	Acbd5	307170	Not Significant	FALSE	TRUE
ENSRNOG00000043304	233.892	0.57058	0.424416	1.34439	0.178823	0.998518	Apcdd1	689616	Not Significant	FALSE	FALSE
ENSRNOG00000028749	52.0767	0.820249	0.610157	1.34432	0.178843	0.998518	Atxn7l2	310781	Not Significant	TRUE	FALSE
ENSRNOG00000052775	129.323	-0.777688	0.578527	-1.34426	0.178866	0.998518	Rimoc1	310362	Not Significant	FALSE	TRUE
ENSRNOG00000009812	571.471	-0.646976	0.481324	-1.34416	0.178897	0.998518	Sbf2	691042	Not Significant	FALSE	TRUE
ENSRNOG00000056701	717.916	0.574586	0.42759	1.34378	0.17902	0.998518	Gtf2a2	83828	Not Significant	FALSE	FALSE
ENSRNOG00000020667	579.954	0.529577	0.394162	1.34355	0.179093	0.998518	Shisa5	301013	Not Significant	FALSE	FALSE
ENSRNOG00000014635	3149.62	0.560079	0.416869	1.34354	0.179098	0.998518	Clta	83800	Not Significant	FALSE	FALSE
ENSRNOG00000027405	111.718	-0.673306	0.501343	-1.343	0.17927	0.998518	Ccp110	361634	Not Significant	FALSE	TRUE
ENSRNOG00000052506	1032.18	-0.543356	0.404743	-1.34247	0.179443	0.998518	Ak3	26956	Not Significant	FALSE	FALSE
ENSRNOG00000010912	832.966	0.575885	0.429103	1.34207	0.179574	0.998518	Mrps25	297459	Not Significant	FALSE	FALSE
ENSRNOG00000017253	1170.18	-0.517125	0.38552	-1.34137	0.179801	0.998518	Ccdc107	313496	Not Significant	FALSE	FALSE
ENSRNOG00000059715	80.6817	-0.706073	0.526645	-1.3407	0.180017	0.998518	Cc2d2a	498386	Not Significant	FALSE	TRUE
ENSRNOG00000015720	676.742	0.558072	0.416455	1.34005	0.180228	0.998518	Polr2c	361365	Not Significant	FALSE	FALSE
ENSRNOG00000031453	1074.66	0.541206	0.404017	1.33956	0.180388	0.998518	Manbal	499934	Not Significant	FALSE	FALSE
ENSRNOG00000059061	1631.78	0.736438	0.549947	1.33911	0.180536	0.998518	Uqcr10	685322	Not Significant	TRUE	FALSE
ENSRNOG00000010996	70.278	-0.954958	0.713165	-1.33904	0.180557	0.998518	Mob1b	360920	Not Significant	FALSE	TRUE
ENSRNOG00000018007	1977.33	0.679506	0.507736	1.33831	0.180797	0.998518	Gtf2h5	502227	Not Significant	TRUE	FALSE
ENSRNOG00000025443	4608.65	0.683916	0.511071	1.3382	0.180831	0.998518	Map1lc3a	362245	Not Significant	TRUE	FALSE
ENSRNOG00000017206	4284.07	-0.76903	0.574706	-1.33813	0.180855	0.998518	Igfbp5	25285	Not Significant	FALSE	TRUE
ENSRNOG00000018184	2244.55	0.635518	0.475525	1.33646	0.1814	0.998518	Tpm1	24851	Not Significant	TRUE	FALSE
ENSRNOG00000018414	149.243	-0.683155	0.511357	-1.33597	0.181561	0.998518	Csf1r	307403	Not Significant	FALSE	TRUE
ENSRNOG00000004162	78.7671	-0.770045	0.576445	-1.33585	0.181598	0.998518	Pfkfb2	24640	Not Significant	FALSE	TRUE
ENSRNOG00000007822	1075.31	-0.589259	0.44126	-1.3354	0.181744	0.998518	Vgll4	297523	Not Significant	FALSE	TRUE
ENSRNOG00000032703	39.4585	-1.01016	0.756561	-1.3352	0.181812	0.998518	Rasgrp3	313874	Not Significant	FALSE	TRUE
ENSRNOG00000014806	1925.01	0.593076	0.444228	1.33507	0.181853	0.998518	Pnkd	100188944	Not Significant	TRUE	FALSE
ENSRNOG00000014135	111.996	-0.719684	0.539082	-1.33502	0.181871	0.998518	Rab11fip4	303337	Not Significant	FALSE	TRUE
ENSRNOG00000017787	392.704	-0.564676	0.423492	-1.33338	0.182407	0.998518	Ripk1	306886	Not Significant	FALSE	FALSE
ENSRNOG00000011825	2252.06	0.64886	0.48678	1.33296	0.182544	0.998518	Ndufb3	301427	Not Significant	TRUE	FALSE
ENSRNOG00000015021	661.099	0.599635	0.449859	1.33294	0.182552	0.998518	Naxd	361185	Not Significant	TRUE	FALSE
ENSRNOG00000011528	260.241	0.56918	0.42709	1.33269	0.182632	0.998518	Alg14	362031	Not Significant	FALSE	FALSE
ENSRNOG00000018681	13612	0.564239	0.423566	1.33212	0.182822	0.998518	Nes	25491	Not Significant	FALSE	FALSE
ENSRNOG00000007407	3217.56	0.644436	0.483931	1.33167	0.182969	0.998518	Ndufa12	299739	Not Significant	TRUE	FALSE
ENSRNOG00000037134	25.3883	1.14648	0.860936	1.33166	0.182971	0.998518	Shc4	679845	Not Significant	TRUE	FALSE
ENSRNOG00000052204	55.2516	-1.00998	0.758592	-1.33139	0.183059	0.998518	Tbc1d24	287110	Not Significant	FALSE	TRUE
ENSRNOG00000013431	433.032	-0.580374	0.435932	-1.33134	0.183076	0.998518	Rsbn1l	311987	Not Significant	FALSE	TRUE
ENSRNOG00000001547	99.2643	-0.813823	0.611546	-1.33076	0.183267	0.998518	Agps	84114	Not Significant	FALSE	TRUE
ENSRNOG00000009515	275.768	0.56075	0.421527	1.33028	0.183425	0.998518	Pgm3	363109	Not Significant	FALSE	FALSE
ENSRNOG00000007541	199.688	0.625872	0.470652	1.3298	0.183585	0.998518	Fhl3	313582	Not Significant	TRUE	FALSE
ENSRNOG00000002227	99.225	0.868441	0.65329	1.32933	0.183738	0.998518	Kit	64030	Not Significant	TRUE	FALSE
ENSRNOG00000001632	151.619	-0.693461	0.521705	-1.32922	0.183775	0.998518	Brwd1	304061	Not Significant	FALSE	TRUE
ENSRNOG00000011254	49.9266	-0.870029	0.654669	-1.32896	0.183861	0.998518	Fam76a	362618	Not Significant	FALSE	TRUE
ENSRNOG00000007323	42.727	-0.927046	0.697862	-1.32841	0.184043	0.998518	Ric8b	314681	Not Significant	FALSE	TRUE
ENSRNOG00000003070	57.2387	0.770856	0.580357	1.32825	0.184097	0.998518	Pigl	192263	Not Significant	TRUE	FALSE
ENSRNOG00000016769	65.6125	0.764867	0.576098	1.32767	0.184288	0.998518	Rab38	252916	Not Significant	TRUE	FALSE
ENSRNOG00000014197	33.9047	1.02444	0.771731	1.32745	0.184359	0.998518	Tmem51	500578	Not Significant	TRUE	FALSE
ENSRNOG00000018958	20820.2	0.713151	0.537344	1.32718	0.18445	0.998518	Mt3	117038	Not Significant	TRUE	FALSE
ENSRNOG00000060773	166.134	-0.586362	0.44183	-1.32712	0.184468	0.998518	Sertad4	360899	Not Significant	FALSE	TRUE
ENSRNOG00000048394	57.7466	-0.777063	0.586073	-1.32588	0.184879	0.998518	Zfp560	100359967	Not Significant	FALSE	TRUE
ENSRNOG00000027468	321.856	-0.614851	0.463799	-1.32569	0.184944	0.998518	Slc6a15	282712	Not Significant	FALSE	TRUE
ENSRNOG00000033697	1036.22	0.528539	0.398748	1.3255	0.185006	0.998518	Casp4	114555	Not Significant	FALSE	FALSE
ENSRNOG00000001492	115.52	-0.721189	0.544113	-1.32544	0.185025	0.998518	Slc8a2	140447	Not Significant	FALSE	TRUE
ENSRNOG00000001036	24.7756	-1.04293	0.787074	-1.32507	0.185147	0.998518	Rsph10b	288478	Not Significant	FALSE	TRUE
ENSRNOG00000013889	791.934	0.599526	0.452687	1.32437	0.18538	0.998518	Tmed3	300888	Not Significant	TRUE	FALSE
ENSRNOG00000000062	68.7958	-0.837496	0.632535	-1.32403	0.185493	0.998518	Pcgf3	305624	Not Significant	FALSE	TRUE
ENSRNOG00000007738	1382.45	0.531297	0.401309	1.32391	0.185533	0.998518	Hm13	311545	Not Significant	FALSE	FALSE
ENSRNOG00000014234	80.273	-0.702623	0.53082	-1.32366	0.185617	0.998518	Hif1an	309434	Not Significant	FALSE	TRUE
ENSRNOG00000014618	320.432	0.683586	0.516545	1.32338	0.185708	0.998518	Med31	287475	Not Significant	TRUE	FALSE
ENSRNOG00000001515	61.7417	-0.885036	0.668789	-1.32334	0.185722	0.998518	Map3k20	311743	Not Significant	FALSE	TRUE
ENSRNOG00000011677	279.371	-0.652826	0.493464	-1.32294	0.185854	0.998518	Slc39a10	363229	Not Significant	FALSE	TRUE
ENSRNOG00000014791	2763.62	-0.545407	0.412392	-1.32254	0.185987	0.998518	Peg3	103691034	Not Significant	FALSE	FALSE
ENSRNOG00000048342	2958.28	0.627888	0.47481	1.3224	0.186036	0.998518	Tbca	366995	Not Significant	TRUE	FALSE
ENSRNOG00000023541	256.742	-0.551626	0.417209	-1.32218	0.186107	0.998518	Ahctf1	360886	Not Significant	FALSE	FALSE
ENSRNOG00000037967	278.378	0.640413	0.484408	1.32205	0.186151	0.998518	Thap7	287944	Not Significant	TRUE	FALSE
ENSRNOG00000025691	1740.26	-0.491025	0.371467	-1.32186	0.186216	0.998518	Pla2g7	301265	Not Significant	FALSE	FALSE
ENSRNOG00000037518	101.058	0.765645	0.579249	1.32179	0.186238	0.998518	Hyi	500536	Not Significant	TRUE	FALSE
ENSRNOG00000013257	18.7232	-1.37094	1.03745	-1.32145	0.186351	0.998518	Hecw2	316395	Not Significant	FALSE	TRUE
ENSRNOG00000021776	187.179	-0.596896	0.451807	-1.32113	0.186458	0.998518	Cenpc	305270	Not Significant	FALSE	TRUE
ENSRNOG00000048050	35.7151	0.893661	0.676566	1.32088	0.186543	0.998518	Tmem120b	690137	Not Significant	TRUE	FALSE
ENSRNOG00000004060	20626.7	-0.502218	0.380385	-1.32029	0.186739	0.998518	Calm2	24242	Not Significant	FALSE	FALSE
ENSRNOG00000056836	676.863	0.506086	0.383626	1.31922	0.187097	0.998518	Cav1	25404	Not Significant	FALSE	FALSE
ENSRNOG00000009402	1113.63	-0.490753	0.372029	-1.31912	0.187128	0.998518	Rabgap1	311911	Not Significant	FALSE	FALSE
ENSRNOG00000020608	719.064	0.536378	0.406631	1.31908	0.187143	0.998518	Ppan	298699	Not Significant	FALSE	FALSE
ENSRNOG00000010390	605.574	0.566264	0.42932	1.31898	0.187176	0.998518	Hmbs	25709	Not Significant	FALSE	FALSE
ENSRNOG00000037909	677.013	0.546471	0.414358	1.31884	0.187223	0.998518	Ppm1f	287931	Not Significant	FALSE	FALSE
ENSRNOG00000002182	1197.44	-0.566338	0.429552	-1.31844	0.187357	0.998518	Septin11	305227	Not Significant	FALSE	FALSE
ENSRNOG00000006248	612.393	-0.529984	0.401984	-1.31842	0.187362	0.998518	Trim37	360592	Not Significant	FALSE	FALSE
ENSRNOG00000018873	391.875	-0.70632	0.535741	-1.3184	0.18737	0.998518	Fam168a	361614	Not Significant	FALSE	TRUE
ENSRNOG00000037638	783.778	0.546696	0.414868	1.31776	0.187584	0.998518	Timm50	687295	Not Significant	FALSE	FALSE
ENSRNOG00000050539	444.284	0.548097	0.415948	1.31771	0.187601	0.998518	Fbln5	29158	Not Significant	FALSE	FALSE
ENSRNOG00000021035	14679.2	0.692255	0.525359	1.31768	0.18761	0.998518	Rpl18	81766	Not Significant	TRUE	FALSE
ENSRNOG00000028640	335.176	0.675836	0.513055	1.31728	0.187745	0.998518	Siva1	362791	Not Significant	TRUE	FALSE
ENSRNOG00000014890	482.688	0.560994	0.425892	1.31722	0.187765	0.998518	Mrpl43	309440	Not Significant	FALSE	FALSE
ENSRNOG00000037871	846.629	-0.64136	0.486978	-1.31702	0.187832	0.998518	Sfxn5	261737	Not Significant	FALSE	TRUE
ENSRNOG00000011618	99.9297	0.685605	0.520576	1.31701	0.187835	0.998518	Mmaa	291939	Not Significant	TRUE	FALSE
ENSRNOG00000008378	333.413	0.563864	0.428222	1.31676	0.187921	0.998518	Pram1	299647	Not Significant	FALSE	FALSE
ENSRNOG00000009863	24.0819	1.12174	0.851927	1.31671	0.187935	0.998518	Prrt3	502873	Not Significant	TRUE	FALSE
ENSRNOG00000016873	76.7063	0.753519	0.572281	1.31669	0.187941	0.998518	Msrb2	361286	Not Significant	TRUE	FALSE
ENSRNOG00000013320	73.9825	0.894801	0.679686	1.31649	0.188009	0.998518	Spmip6	500441	Not Significant	TRUE	FALSE
ENSRNOG00000003946	353.204	-0.530289	0.402817	-1.31645	0.188023	0.998518	Tor1aip1	246314	Not Significant	FALSE	FALSE
ENSRNOG00000011307	386.951	-0.555863	0.422349	-1.31612	0.188134	0.998518	Slmap	290533	Not Significant	FALSE	FALSE
ENSRNOG00000032590	659.998	-0.540813	0.411113	-1.31548	0.188347	0.998518	Ttc28	304558	Not Significant	FALSE	FALSE
ENSRNOG00000047816	681.836	0.576628	0.438345	1.31546	0.188354	0.998518	Ccs	84485	Not Significant	FALSE	FALSE
ENSRNOG00000060008	217.09	0.55998	0.42586	1.31494	0.188531	0.998518	Cog7	293456	Not Significant	FALSE	FALSE
ENSRNOG00000012721	33.721	0.94986	0.722778	1.31418	0.188786	0.998518	Ednra	24326	Not Significant	TRUE	FALSE
ENSRNOG00000026336	1037.25	0.554997	0.422359	1.31404	0.188832	0.998518	Tmem255b	290877	Not Significant	FALSE	FALSE
ENSRNOG00000020317	2079.82	0.539735	0.41075	1.31402	0.188838	0.998518	Rab5if	296315	Not Significant	FALSE	FALSE
ENSRNOG00000012414	153.486	-0.643443	0.489724	-1.31389	0.188884	0.998518	Rhobtb3	309922	Not Significant	FALSE	TRUE
ENSRNOG00000007887	920.214	-0.510474	0.388678	-1.31336	0.189061	0.998518	Elk4	304786	Not Significant	FALSE	FALSE
ENSRNOG00000024535	82.1433	-0.904915	0.689308	-1.31279	0.189255	0.998518	Zzef1	287476	Not Significant	FALSE	TRUE
ENSRNOG00000018089	600.433	0.546608	0.416549	1.31223	0.189442	0.998518	Sra1	252891	Not Significant	FALSE	FALSE
ENSRNOG00000055466	319.952	0.622978	0.474822	1.31202	0.189512	0.998518	Derl2	100910823	Not Significant	TRUE	FALSE
ENSRNOG00000038449	82.7278	-0.688979	0.525417	-1.3113	0.189757	0.998518	Tigd2	100912924	Not Significant	FALSE	TRUE
ENSRNOG00000054204	1720.52	-0.622935	0.475056	-1.31129	0.189761	0.998518	Gria2	29627	Not Significant	FALSE	TRUE
ENSRNOG00000013454	1594.86	-0.495637	0.378078	-1.31094	0.189879	0.998518	Rala	81757	Not Significant	FALSE	FALSE
ENSRNOG00000034071	1211.34	0.533694	0.407146	1.31082	0.18992	0.998518	Chmp4bl1	679886	Not Significant	FALSE	FALSE
ENSRNOG00000005667	785.112	-0.592199	0.45192	-1.31041	0.190058	0.998518	Astn1	304900	Not Significant	FALSE	TRUE
ENSRNOG00000003538	17.8848	1.17431	0.896212	1.3103	0.190093	0.998518	Adamts4	66015	Not Significant	TRUE	FALSE
ENSRNOG00000023383	2184.97	-0.538055	0.410641	-1.31028	0.190101	0.998518	Ddx3x	317335	Not Significant	FALSE	FALSE
ENSRNOG00000021805	177.119	0.597116	0.455751	1.31018	0.190135	0.998518	Rft1	290552	Not Significant	TRUE	FALSE
ENSRNOG00000023529	23402.2	0.570677	0.435607	1.31007	0.190171	0.998518	Rpl5l1	81763	Not Significant	FALSE	FALSE
ENSRNOG00000007604	590.543	0.588648	0.449346	1.31001	0.190193	0.998518	Igsf8	304979	Not Significant	TRUE	FALSE
ENSRNOG00000014798	647.102	0.498968	0.380967	1.30974	0.190283	0.998518	Cstpp1	295930	Not Significant	FALSE	FALSE
ENSRNOG00000017571	3500.12	0.733375	0.559969	1.30967	0.190308	0.998518	Ndufa2	291660	Not Significant	TRUE	FALSE
ENSRNOG00000032844	38.2054	0.87914	0.671501	1.30922	0.190461	0.998518	RT1-Da	294269	Not Significant	TRUE	FALSE
ENSRNOG00000006470	34.984	0.893928	0.682989	1.30885	0.190586	0.998518	Camk1g	171358	Not Significant	TRUE	FALSE
ENSRNOG00000006810	243.082	-0.585226	0.447488	-1.3078	0.190941	0.998518	Lancl2	362375	Not Significant	FALSE	TRUE
ENSRNOG00000006001	751.587	-0.50081	0.382953	-1.30776	0.190955	0.998518	Luc7l2	312251	Not Significant	FALSE	FALSE
ENSRNOG00000001047	38.3496	-1.03836	0.79525	-1.30571	0.191652	0.998518	Map2k7	363855	Not Significant	FALSE	TRUE
ENSRNOG00000014188	319.074	0.53572	0.410323	1.30561	0.191686	0.998518	Tma16	290686	Not Significant	FALSE	FALSE
ENSRNOG00000005569	35.857	0.972018	0.744539	1.30553	0.191713	0.998518	Phospho1	287644	Not Significant	TRUE	FALSE
ENSRNOG00000017418	14286.1	0.589648	0.45172	1.30534	0.191778	0.998518	Rps3l1	140654	Not Significant	TRUE	FALSE
ENSRNOG00000005122	21.9132	-1.11658	0.855776	-1.30475	0.191977	0.998518	Uvssa	314061	Not Significant	FALSE	TRUE
ENSRNOG00000048967	32.7074	1.05997	0.812589	1.30443	0.192086	0.998518	C9h6orf141	688459	Not Significant	TRUE	FALSE
ENSRNOG00000014515	30.6683	1.18584	0.909274	1.30416	0.192178	0.998518	Cdc14a	310806	Not Significant	TRUE	FALSE
ENSRNOG00000004412	33.2628	1.16037	0.889835	1.30403	0.192222	0.998518	Mtbp	500870	Not Significant	TRUE	FALSE
ENSRNOG00000019574	508.252	0.628651	0.482312	1.30341	0.192435	0.998518	Cuedc2	294009	Not Significant	TRUE	FALSE
ENSRNOG00000005776	100.432	-0.651799	0.500111	-1.30331	0.192469	0.998518	Bcl11b	314423	Not Significant	FALSE	TRUE
ENSRNOG00000047967	243.42	0.587649	0.450972	1.30307	0.19255	0.998518	Arhgef19	362648	Not Significant	TRUE	FALSE
ENSRNOG00000011669	103.392	0.665917	0.511123	1.30285	0.192626	0.998518	Gstcd	310855	Not Significant	TRUE	FALSE
ENSRNOG00000054515	21.9039	-1.23809	0.950695	-1.3023	0.192814	0.998518	Fgd6	500824	Not Significant	FALSE	TRUE
ENSRNOG00000015320	3686.83	0.674565	0.518267	1.30158	0.193061	0.998518	Atp5mc2	171082	Not Significant	TRUE	FALSE
ENSRNOG00000022860	2820.3	0.577052	0.443427	1.30135	0.19314	0.998518	Swi5	499779	Not Significant	FALSE	FALSE
ENSRNOG00000011214	2533.61	0.581809	0.447303	1.3007	0.19336	0.998518	Polr2f	83503	Not Significant	TRUE	FALSE
ENSRNOG00000021158	128.487	0.696108	0.535245	1.30054	0.193416	0.998518	Nudt22	293703	Not Significant	TRUE	FALSE
ENSRNOG00000007268	200.682	0.705119	0.542828	1.29897	0.193954	0.998518	C10h16orf90	360483	Not Significant	TRUE	FALSE
ENSRNOG00000000091	50.7628	-0.807113	0.621402	-1.29886	0.193993	0.998518	Smad9	85435	Not Significant	FALSE	TRUE
ENSRNOG00000030127	303.4	0.52576	0.404903	1.29849	0.194121	0.998518	Eml2	192360	Not Significant	FALSE	FALSE
ENSRNOG00000010718	26.6387	-1.06812	0.822647	-1.29839	0.194152	0.998518	Gpr153	619550	Not Significant	FALSE	TRUE
ENSRNOG00000020688	126.565	0.627316	0.483282	1.29804	0.194275	0.998518	Ccdc51	316008	Not Significant	TRUE	FALSE
ENSRNOG00000012486	126.189	0.65152	0.501942	1.298	0.194288	0.998518	Prim2	301323	Not Significant	TRUE	FALSE
ENSRNOG00000056654	79.8645	-0.740984	0.570977	-1.29775	0.194374	0.998518	Dnaaf4	363096	Not Significant	FALSE	TRUE
ENSRNOG00000020178	2655.66	0.593016	0.457304	1.29677	0.194711	0.998518	Cope	290659	Not Significant	TRUE	FALSE
ENSRNOG00000007077	335.071	-0.708573	0.54692	-1.29557	0.195124	0.998518	Fem1b	315745	Not Significant	FALSE	TRUE
ENSRNOG00000014805	64.6301	0.737211	0.569277	1.29499	0.195322	0.998518	Wrap73	366515	Not Significant	TRUE	FALSE
ENSRNOG00000021569	33.3929	-1.1651	0.899716	-1.29496	0.195333	0.998518	Tiam1	304109	Not Significant	FALSE	TRUE
ENSRNOG00000013855	113.122	-0.641906	0.495709	-1.29493	0.195346	0.998518	Zmym1	313604	Not Significant	FALSE	TRUE
ENSRNOG00000024460	109.249	-0.703949	0.543845	-1.29439	0.19553	0.998518	Tars3	308701	Not Significant	FALSE	TRUE
ENSRNOG00000016619	1005.38	0.598221	0.462175	1.29436	0.195541	0.998518	Use1	290627	Not Significant	TRUE	FALSE
ENSRNOG00000047014	100.918	-0.760633	0.587662	-1.29434	0.195549	0.998518	Homer1	29546	Not Significant	FALSE	TRUE
ENSRNOG00000031834	526.798	-0.665533	0.514191	-1.29433	0.195551	0.998518	Nkain4	296469	Not Significant	FALSE	TRUE
ENSRNOG00000005276	553.082	-0.569712	0.440205	-1.2942	0.195598	0.998518	Csnk2a1	116549	Not Significant	FALSE	FALSE
ENSRNOG00000011463	1627.98	0.566928	0.438233	1.29367	0.19578	0.998518	Psmb2	29675	Not Significant	FALSE	FALSE
ENSRNOG00000049772	317.602	0.677848	0.524187	1.29314	0.195962	0.998518	Gemin7	499391	Not Significant	TRUE	FALSE
ENSRNOG00000056550	138.51	-0.589065	0.455738	-1.29255	0.196167	0.998518	Epb41l4b	500464	Not Significant	FALSE	TRUE
ENSRNOG00000014252	521.099	0.506876	0.392169	1.2925	0.196186	0.998518	Irf2bp1	308404	Not Significant	FALSE	FALSE
ENSRNOG00000022812	228.693	-0.566113	0.438102	-1.29219	0.19629	0.998518	Ercc5	301382	Not Significant	FALSE	FALSE
ENSRNOG00000011976	34.9875	0.914903	0.708249	1.29178	0.196433	0.998518	Nudt7	361413	Not Significant	TRUE	FALSE
ENSRNOG00000024934	148.113	-0.709319	0.549144	-1.29168	0.196468	0.998518	Npat	315666	Not Significant	FALSE	TRUE
ENSRNOG00000015389	301.667	-0.561321	0.434575	-1.29166	0.196476	0.998518	Stag1	315958	Not Significant	FALSE	FALSE
ENSRNOG00000000033	312.284	-0.568191	0.439966	-1.29144	0.19655	0.998518	Tmcc2	305095	Not Significant	FALSE	FALSE
ENSRNOG00000008921	3378.8	-0.467699	0.362179	-1.29135	0.196584	0.998518	Dynll2	140734	Not Significant	FALSE	FALSE
ENSRNOG00000047023	253.36	-0.693114	0.536763	-1.29128	0.196605	0.998518	Aldh1l1	64392	Not Significant	FALSE	TRUE
ENSRNOG00000019811	1406.6	0.519217	0.402096	1.29128	0.196608	0.998518	Timm23	54312	Not Significant	FALSE	FALSE
ENSRNOG00000037540	857.915	0.760745	0.589287	1.29096	0.196718	0.998518	Tmem256	287442	Not Significant	TRUE	FALSE
ENSRNOG00000061216	17388.5	0.548006	0.424593	1.29066	0.196821	0.998518	Tubb5	29214	Not Significant	FALSE	FALSE
ENSRNOG00000007334	734.125	0.61343	0.475372	1.29042	0.196905	0.998518	Ly6h	300025	Not Significant	TRUE	FALSE
ENSRNOG00000009015	593.814	-0.534873	0.414799	-1.28947	0.197233	0.998518	Nfx1	313166	Not Significant	FALSE	FALSE
ENSRNOG00000016998	26.064	-1.05001	0.814979	-1.28839	0.19761	0.998518	Atxn1	25049	Not Significant	FALSE	TRUE
ENSRNOG00000024414	331.042	-0.558454	0.433549	-1.2881	0.197712	0.998518	Ate1	293526	Not Significant	FALSE	FALSE
ENSRNOG00000004589	1122.73	-0.474596	0.368607	-1.28754	0.197906	0.998518	Galnt16	362760	Not Significant	FALSE	FALSE
ENSRNOG00000017718	47.2957	0.792872	0.615892	1.28735	0.197971	0.998518	Tmco6	291661	Not Significant	TRUE	FALSE
ENSRNOG00000020075	19317.8	0.499241	0.387835	1.28725	0.198006	0.998518	Eef1g	293725	Not Significant	FALSE	FALSE
ENSRNOG00000027017	43.6357	-0.834308	0.648243	-1.28703	0.198084	0.998518	Rnasel	359726	Not Significant	FALSE	TRUE
ENSRNOG00000009006	1604.43	-0.489632	0.380513	-1.28677	0.198175	0.998518	Ccdc47	303606	Not Significant	FALSE	FALSE
ENSRNOG00000033615	14890.8	0.515508	0.400723	1.28645	0.198287	0.998518	Mt-nd3	26199	Not Significant	FALSE	FALSE
ENSRNOG00000019186	96.4933	0.792357	0.615931	1.28644	0.19829	0.998518	Tmem53	313529	Not Significant	TRUE	FALSE
ENSRNOG00000009276	935.581	0.480987	0.373933	1.28629	0.198341	0.998518	Schip1	295105	Not Significant	FALSE	FALSE
ENSRNOG00000028594	1192.08	-0.491998	0.382558	-1.28607	0.198417	0.998518	Ifnar1	288264	Not Significant	FALSE	FALSE
ENSRNOG00000019861	839.138	-0.484418	0.376747	-1.28579	0.198515	0.998518	Tollip	361677	Not Significant	FALSE	FALSE
ENSRNOG00000003186	198.066	0.564035	0.438832	1.28531	0.198685	0.998518	Anks3	302937	Not Significant	FALSE	FALSE
ENSRNOG00000060063	655.269	0.584343	0.454683	1.28516	0.198735	0.998518	Naa10	363518	Not Significant	TRUE	FALSE
ENSRNOG00000027229	39.1042	0.853091	0.664051	1.28468	0.198905	0.998518	Slc35d2	290959	Not Significant	TRUE	FALSE
ENSRNOG00000007227	1633.04	0.574637	0.447406	1.28437	0.199011	0.998518	Mien1	360617	Not Significant	FALSE	FALSE
ENSRNOG00000020010	246.114	0.532872	0.414891	1.28437	0.199013	0.998518	Kctd13	293497	Not Significant	FALSE	FALSE
ENSRNOG00000006972	96.2996	-0.673322	0.5243	-1.28423	0.199061	0.998518	Zfp189	313219	Not Significant	FALSE	TRUE
ENSRNOG00000017460	483.298	0.612747	0.477132	1.28423	0.199061	0.998518	Imp3	315697	Not Significant	TRUE	FALSE
ENSRNOG00000000421	399.098	0.509918	0.397281	1.28352	0.19931	0.998518	Skic2	294260	Not Significant	FALSE	FALSE
ENSRNOG00000061587	189.308	0.59333	0.462284	1.28347	0.199326	0.998518	Metap1d	311748	Not Significant	TRUE	FALSE
ENSRNOG00000002152	364.32	-0.593504	0.462473	-1.28333	0.199378	0.998518	Dcun1d4	360928	Not Significant	FALSE	TRUE
ENSRNOG00000016505	33.1224	-1.09044	0.849871	-1.28306	0.19947	0.998518	Fam169a	310013	Not Significant	FALSE	TRUE
ENSRNOG00000012550	3857.75	0.640277	0.499113	1.28283	0.199552	0.998518	Uqcrh	366448	Not Significant	TRUE	FALSE
ENSRNOG00000010353	861.953	-0.479401	0.373891	-1.2822	0.199774	0.998518	Dnajb6	362293	Not Significant	FALSE	FALSE
ENSRNOG00000004794	3904.72	0.462852	0.36101	1.2821	0.199807	0.998518	Rtn1	116644	Not Significant	FALSE	FALSE
ENSRNOG00000025823	13.7532	-1.27644	0.996361	-1.2811	0.20016	0.998518	Rbm46	310548	Not Significant	FALSE	TRUE
ENSRNOG00000013767	127.81	0.635032	0.495764	1.28092	0.200223	0.998518	Ccdc61	292680	Not Significant	TRUE	FALSE
ENSRNOG00000010150	600.787	-0.495759	0.387154	-1.28052	0.200362	0.998518	Strbp	84476	Not Significant	FALSE	FALSE
ENSRNOG00000005479	103.622	-0.718528	0.561241	-1.28025	0.200458	0.998518	Slc1a2	29482	Not Significant	FALSE	TRUE
ENSRNOG00000017084	16.0744	1.25481	0.980468	1.27981	0.200612	0.998518	Hsd11b2	25117	Not Significant	TRUE	FALSE
ENSRNOG00000015756	520.357	0.598546	0.467689	1.2798	0.200617	0.998518	Nphp1	296136	Not Significant	TRUE	FALSE
ENSRNOG00000013172	19.4369	1.13206	0.88457	1.27979	0.200619	0.998518	Nr1h3	58852	Not Significant	TRUE	FALSE
ENSRNOG00000008116	1149.23	-0.600506	0.46924	-1.27974	0.200636	0.998518	Plpp3	192270	Not Significant	FALSE	TRUE
ENSRNOG00000027923	181.537	-0.648368	0.506721	-1.27954	0.200708	0.998518	Mynn	361924	Not Significant	FALSE	TRUE
ENSRNOG00000019735	134.264	0.614059	0.479959	1.2794	0.200757	0.998518	Dph2	298452	Not Significant	TRUE	FALSE
ENSRNOG00000017071	1024.66	0.501718	0.392177	1.27931	0.200787	0.998518	Babam1	290631	Not Significant	FALSE	FALSE
ENSRNOG00000012457	2304.51	0.481476	0.376406	1.27914	0.200847	0.998518	Cyc1	300047	Not Significant	FALSE	FALSE
ENSRNOG00000009253	54.8125	-0.854276	0.667998	-1.27886	0.200947	0.998518	Igsf9b	315510	Not Significant	FALSE	TRUE
ENSRNOG00000025498	20.8572	1.13903	0.890906	1.2785	0.201073	0.998518	Crb2	366031	Not Significant	TRUE	FALSE
ENSRNOG00000023216	30.8424	0.953286	0.745723	1.27834	0.20113	0.998518	Ccdc17	500528	Not Significant	TRUE	FALSE
ENSRNOG00000020543	840.836	0.632847	0.49512	1.27817	0.20119	0.998518	Nosip	292894	Not Significant	TRUE	FALSE
ENSRNOG00000003958	274.044	0.53994	0.422438	1.27815	0.201196	0.998518	Commd10	361323	Not Significant	FALSE	FALSE
ENSRNOG00000005151	271.953	0.556757	0.435683	1.27789	0.201287	0.998518	Dync2li1	298767	Not Significant	FALSE	FALSE
ENSRNOG00000009166	2827.44	-0.469288	0.367282	-1.27773	0.201344	0.998518	Ddx24	373065	Not Significant	FALSE	FALSE
ENSRNOG00000013386	2956.28	0.605997	0.474336	1.27757	0.201401	0.998518	Psmb5	29425	Not Significant	TRUE	FALSE
ENSRNOG00000016012	308.06	-0.518624	0.405991	-1.27743	0.201451	0.998518	Spats2l	316426	Not Significant	FALSE	FALSE
ENSRNOG00000054689	3755.55	0.567205	0.444077	1.27727	0.201508	0.998518	Cox7b	303393	Not Significant	FALSE	FALSE
ENSRNOG00000015865	3710.09	0.628834	0.492333	1.27725	0.201512	0.998518	Ap2s1	65046	Not Significant	TRUE	FALSE
ENSRNOG00000030625	585.932	0.518933	0.406329	1.27712	0.201558	0.998518	Tf	24825	Not Significant	FALSE	FALSE
ENSRNOG00000046307	100.45	0.658245	0.515469	1.27698	0.201608	0.998518	Glyctk	684314	Not Significant	TRUE	FALSE
ENSRNOG00000009893	356.032	0.571387	0.447554	1.27669	0.201712	0.998518	Uxt	299313	Not Significant	FALSE	FALSE
ENSRNOG00000020901	13.291	1.31652	1.03131	1.27655	0.201761	0.998518	S1pr5	60399	Not Significant	TRUE	FALSE
ENSRNOG00000048915	228.484	0.553938	0.433961	1.27647	0.20179	0.998518	Twf2	684352	Not Significant	FALSE	FALSE
ENSRNOG00000018691	1630.17	0.545667	0.427574	1.27619	0.201887	0.998518	Ccnl2	298687	Not Significant	FALSE	FALSE
ENSRNOG00000014986	1184.36	-0.496091	0.388872	-1.27572	0.202055	0.998518	Ube4b	298652	Not Significant	FALSE	FALSE
ENSRNOG00000021087	178.896	0.571783	0.448206	1.27572	0.202056	0.998518	Lgi4	361549	Not Significant	FALSE	FALSE
ENSRNOG00000000805	1992.46	-0.553064	0.433555	-1.27565	0.20208	0.998518	Gja1	24392	Not Significant	FALSE	FALSE
ENSRNOG00000019489	192.507	0.569746	0.44669	1.27548	0.202138	0.998518	Armt1	292267	Not Significant	FALSE	FALSE
ENSRNOG00000019596	358.987	0.530082	0.415741	1.27503	0.202299	0.998518	Smg9	365215	Not Significant	FALSE	FALSE
ENSRNOG00000010653	189.971	-0.721188	0.565901	-1.2744	0.20252	0.998518	Mideas	314306	Not Significant	FALSE	TRUE
ENSRNOG00000029068	59.076	-0.8605	0.675252	-1.27434	0.202543	0.998518	Wdr44	246152	Not Significant	FALSE	TRUE
ENSRNOG00000008471	425.281	-0.611191	0.479749	-1.27398	0.20267	0.998518	Kif21b	289397	Not Significant	FALSE	TRUE
ENSRNOG00000009271	5839.9	-0.46393	0.364218	-1.27377	0.202745	0.998518	Smarca4	171379	Not Significant	FALSE	FALSE
ENSRNOG00000050180	321.116	0.535061	0.420205	1.27333	0.2029	0.998518	Zfpl1	684755	Not Significant	FALSE	FALSE
ENSRNOG00000034182	29.7118	1.10159	0.865744	1.27242	0.203224	0.998518	Ndufb4l4	100361934	Not Significant	TRUE	FALSE
ENSRNOG00000004402	133.066	-0.693322	0.544913	-1.27235	0.203247	0.998518	Lpgat1	679692	Not Significant	FALSE	TRUE
ENSRNOG00000014000	512.953	-0.536669	0.42187	-1.27212	0.203331	0.998518	Kif2a	84391	Not Significant	FALSE	FALSE
ENSRNOG00000012494	55.6657	0.792148	0.622813	1.27189	0.203413	0.998518	Kctd14	308836	Not Significant	TRUE	FALSE
ENSRNOG00000001350	348.353	-0.534241	0.420061	-1.27182	0.203438	0.998518	Naa25	360811	Not Significant	FALSE	FALSE
ENSRNOG00000020602	2295.31	0.626628	0.492906	1.27129	0.203625	0.998518	Ndufa13	100911483	Not Significant	TRUE	FALSE
ENSRNOG00000018107	698.885	-0.506572	0.398683	-1.27061	0.203867	0.998518	Zfand5	293960	Not Significant	FALSE	FALSE
ENSRNOG00000001130	20.2209	-1.1771	0.926418	-1.27059	0.203874	0.998518	Nos1	24598	Not Significant	FALSE	TRUE
ENSRNOG00000043094	1673.93	-0.544144	0.428395	-1.27019	0.204016	0.998518	Oxct1	690163	Not Significant	FALSE	FALSE
ENSRNOG00000011201	14.7414	-1.40062	1.10271	-1.27015	0.20403	0.998518	Cmtm8	301045	Not Significant	FALSE	TRUE
ENSRNOG00000008222	573.759	0.595075	0.468653	1.26976	0.204172	0.998518	Timm9	171139	Not Significant	TRUE	FALSE
ENSRNOG00000008487	707.153	-0.516593	0.407102	-1.26895	0.204458	0.998518	Amotl2	65157	Not Significant	FALSE	FALSE
ENSRNOG00000028417	62.7978	-0.736822	0.580668	-1.26892	0.20447	0.998518	Neurod2	54276	Not Significant	FALSE	TRUE
ENSRNOG00000008194	177.263	-0.616442	0.485918	-1.26861	0.204579	0.998518	Znfx1	296384	Not Significant	FALSE	TRUE
ENSRNOG00000020595	14482.2	0.569237	0.448729	1.26855	0.2046	0.998518	Rps11	81774	Not Significant	FALSE	FALSE
ENSRNOG00000025695	853.835	-0.588393	0.463984	-1.26813	0.20475	0.998518	Tns3	360980	Not Significant	FALSE	TRUE
ENSRNOG00000011667	452.657	0.512787	0.404445	1.26788	0.204842	0.998518	Fastk	296741	Not Significant	FALSE	FALSE
ENSRNOG00000029529	176.977	0.670736	0.529027	1.26787	0.204846	0.998518	Eef1akmt4	102551435	Not Significant	TRUE	FALSE
ENSRNOG00000043441	19.5458	-1.13789	0.897784	-1.26744	0.204997	0.998518	Lin52	362763	Not Significant	FALSE	TRUE
ENSRNOG00000018106	13.4472	1.49734	1.18145	1.26737	0.205023	0.998518	Neu3	117185	Not Significant	TRUE	FALSE
ENSRNOG00000000894	131.047	-0.662812	0.523011	-1.2673	0.205048	0.998518	Fry	304244	Not Significant	FALSE	TRUE
ENSRNOG00000011645	39.6963	0.828203	0.653616	1.26711	0.205116	0.998518	Mettl25b	361976	Not Significant	TRUE	FALSE
ENSRNOG00000009302	229.057	-0.534238	0.421869	-1.26636	0.205384	0.998518	Zfp623	102547932	Not Significant	FALSE	FALSE
ENSRNOG00000019962	85.2412	0.653893	0.516406	1.26624	0.205427	0.998518	Sars2	292759	Not Significant	TRUE	FALSE
ENSRNOG00000013090	401.401	0.679413	0.536652	1.26602	0.205506	0.998518	Gadd45g	291005	Not Significant	TRUE	FALSE
ENSRNOG00000019532	2452.87	0.508529	0.401698	1.26595	0.205532	0.998518	Emc10	292878	Not Significant	FALSE	FALSE
ENSRNOG00000007512	1237.89	0.586285	0.46318	1.26578	0.205591	0.998518	Srp14	296076	Not Significant	TRUE	FALSE
ENSRNOG00000003576	58.6134	-0.851132	0.672452	-1.26572	0.205615	0.998518	Ints2	360589	Not Significant	FALSE	TRUE
ENSRNOG00000048989	1714.04	-0.515597	0.407463	-1.26538	0.205734	0.998518	Larp7	686883	Not Significant	FALSE	FALSE
ENSRNOG00000017850	413.398	0.708862	0.560282	1.26519	0.205803	0.998518	Dctpp1	192252	Not Significant	TRUE	FALSE
ENSRNOG00000054058	508.183	-0.532824	0.421193	-1.26504	0.205858	0.998518	Osbpl1a	259221	Not Significant	FALSE	FALSE
ENSRNOG00000005659	237.458	0.546236	0.432284	1.26361	0.206372	0.998518	Aurkb	114592	Not Significant	FALSE	FALSE
ENSRNOG00000017372	735.441	0.626519	0.495923	1.26334	0.206467	0.998518	Higd2a	290999	Not Significant	TRUE	FALSE
ENSRNOG00000047817	163.177	0.680054	0.538551	1.26275	0.20668	0.998518	Enox1	306038	Not Significant	TRUE	FALSE
ENSRNOG00000056248	576.166	-0.514853	0.407724	-1.26275	0.20668	0.998518	Marf1	170946	Not Significant	FALSE	FALSE
ENSRNOG00000011891	1491.6	-0.464529	0.368065	-1.26209	0.206918	0.998518	Atp6v1b2	117596	Not Significant	FALSE	FALSE
ENSRNOG00000026108	986.931	-0.492059	0.390047	-1.26154	0.207115	0.998518	Tcof1	291571	Not Significant	FALSE	FALSE
ENSRNOG00000020696	911.018	0.558455	0.442964	1.26072	0.207408	0.998518	Pmvk	310645	Not Significant	FALSE	FALSE
ENSRNOG00000016776	28.0089	0.941253	0.74685	1.2603	0.207562	0.998518	Extl1	313610	Not Significant	TRUE	FALSE
ENSRNOG00000007404	413.267	0.604008	0.479473	1.25973	0.207766	0.998518	Svbp	362578	Not Significant	TRUE	FALSE
ENSRNOG00000042179	554.052	0.566031	0.449533	1.25916	0.207974	0.998518	Cfap20	307642	Not Significant	FALSE	FALSE
ENSRNOG00000000924	1525.87	-0.526905	0.418495	-1.25905	0.208013	0.998518	Slc7a1	25648	Not Significant	FALSE	FALSE
ENSRNOG00000011391	298.428	-0.549962	0.436895	-1.2588	0.208103	0.998518	Rbsn	312562	Not Significant	FALSE	FALSE
ENSRNOG00000001953	191.091	0.547803	0.435292	1.25847	0.208221	0.998518	Bace2	288227	Not Significant	FALSE	FALSE
ENSRNOG00000006663	115.912	-0.631622	0.502049	-1.25809	0.20836	0.998518	Usp2	115771	Not Significant	FALSE	TRUE
ENSRNOG00000010731	2041.79	-0.484875	0.385451	-1.25794	0.208413	0.998518	Gpm6a	306439	Not Significant	FALSE	FALSE
ENSRNOG00000011758	66.5236	0.751253	0.597219	1.25792	0.208421	0.998518	Fkbp7	295672	Not Significant	TRUE	FALSE
ENSRNOG00000017956	1444.09	0.46879	0.372739	1.25769	0.208504	0.998518	Golga7	361171	Not Significant	FALSE	FALSE
ENSRNOG00000017863	1148.35	-0.522241	0.415276	-1.25758	0.208545	0.998518	Zeb1	25705	Not Significant	FALSE	FALSE
ENSRNOG00000018949	43.6349	0.822576	0.654144	1.25749	0.208578	0.998518	Dlk2	316232	Not Significant	TRUE	FALSE
ENSRNOG00000006467	767.824	0.502487	0.3996	1.25747	0.208582	0.998518	Eif2b2	84005	Not Significant	FALSE	FALSE
ENSRNOG00000018770	262.818	-0.522606	0.415693	-1.25719	0.208685	0.998518	Pmaip1	492821	Not Significant	FALSE	FALSE
ENSRNOG00000019509	199.598	0.731511	0.581909	1.25709	0.208721	0.998518	Fbxl15	309453	Not Significant	TRUE	FALSE
ENSRNOG00000021602	33.7944	0.891643	0.709628	1.25649	0.208937	0.998518	Zmynd10	363139	Not Significant	TRUE	FALSE
ENSRNOG00000045740	133.379	-0.667951	0.531844	-1.25592	0.209146	0.998518	Tmx3	682967	Not Significant	FALSE	TRUE
ENSRNOG00000004089	162.631	-0.687582	0.547489	-1.25588	0.209159	0.998518	Enpp2	84050	Not Significant	FALSE	TRUE
ENSRNOG00000036686	1451.41	0.651448	0.51875	1.2558	0.209187	0.998518	Anapc11	259222	Not Significant	TRUE	FALSE
ENSRNOG00000013743	3408.34	0.468425	0.373021	1.25576	0.209204	0.998518	Sec61a1	80843	Not Significant	FALSE	FALSE
ENSRNOG00000017105	17.2479	-1.31808	1.04966	-1.25573	0.209214	0.998518	Dpyd	81656	Not Significant	FALSE	TRUE
ENSRNOG00000008543	70.9056	0.749692	0.597077	1.2556	0.209259	0.998518	Pdlim2	290354	Not Significant	TRUE	FALSE
ENSRNOG00000010274	1239.92	-0.538835	0.429233	-1.25534	0.209354	0.998518	Smc4	295107	Not Significant	FALSE	FALSE
ENSRNOG00000032922	2988.2	0.454892	0.362373	1.25531	0.209365	0.998518	Dclk1	83825	Not Significant	FALSE	FALSE
ENSRNOG00000004107	8618.27	0.56826	0.452783	1.25504	0.209464	0.998518	Rpl23	29282	Not Significant	FALSE	FALSE
ENSRNOG00000050647	54.0037	0.779623	0.621228	1.25497	0.209489	0.998518	Hspa1a	24472	Not Significant	TRUE	FALSE
ENSRNOG00000006391	327.604	-0.55552	0.442821	-1.2545	0.209659	0.998518	Smarcad1	312398	Not Significant	FALSE	FALSE
ENSRNOG00000006744	146.616	0.636473	0.507519	1.25409	0.209811	0.998518	Acyp1	299203	Not Significant	TRUE	FALSE
ENSRNOG00000042960	1139.04	0.472973	0.377193	1.25393	0.209868	0.998518	Rgccl1	117183	Not Significant	FALSE	FALSE
ENSRNOG00000013832	556.485	-0.564969	0.450564	-1.25392	0.209872	0.998518	Fam193a	305452	Not Significant	FALSE	FALSE
ENSRNOG00000003975	7616.82	0.573946	0.457743	1.25386	0.209892	0.998518	Pfn1	64303	Not Significant	FALSE	FALSE
ENSRNOG00000026828	205.992	0.557558	0.4447	1.25378	0.209921	0.998518	Scfd2	498353	Not Significant	FALSE	FALSE
ENSRNOG00000001418	965.472	0.643417	0.513267	1.25357	0.209997	0.998518	Znhit1	100360077	Not Significant	TRUE	FALSE
ENSRNOG00000003590	210.15	-0.624994	0.498596	-1.25351	0.210021	0.998518	Tom1l2	360537	Not Significant	FALSE	TRUE
ENSRNOG00000001201	2105.03	0.630528	0.503134	1.2532	0.210132	0.998518	Cstb	25308	Not Significant	TRUE	FALSE
ENSRNOG00000027864	26766	0.580527	0.463318	1.25298	0.210214	0.998518	Ppia	25518	Not Significant	TRUE	FALSE
ENSRNOG00000000648	788.038	-0.545707	0.435572	-1.25285	0.21026	0.998518	Jmjd1c	171120	Not Significant	FALSE	FALSE
[truncated: 8,711 more rows]

## Sheet: Up, GO (BP)
	ID	Description	GeneRatio	BgRatio	RichFactor	FoldEnrichment	zScore	pvalue	p.adjust	qvalue	geneID	Count	geneID_symbol
GO:0042060	GO:0042060	wound healing	18/178	404/17568	0.0445545	4.39737	6.9893	1.58519e-07	0.000421027	0.000388289	ENSRNOG00000004367/ENSRNOG00000007726/ENSRNOG00000010208/ENSRNOG00000010362/ENSRNOG00000010516/ENSRNOG00000014243/ENSRNOG00000014288/ENSRNOG00000014453/ENSRNOG00000016117/ENSRNOG00000017469/ENSRNOG00000019556/ENSRNOG00000020246/ENSRNOG00000020517/ENSRNOG00000020716/ENSRNOG00000023546/ENSRNOG00000029682/ENSRNOG00000032788/ENSRNOG00000057451	18	Elk3, Mcam, Timp1, Anxa2, Plau, Pear1, Fn1, Anxa5, Myof, Anxa1, Cd9, Myl9, Prrg2, Axl, Hspb1, Clic1, Dysf, Itga5
GO:0030198	GO:0030198	extracellular matrix organization	14/178	329/17568	0.0425532	4.19986	5.92763	6.80598e-06	0.00374253	0.00345151	ENSRNOG00000001229/ENSRNOG00000003897/ENSRNOG00000008680/ENSRNOG00000010362/ENSRNOG00000010645/ENSRNOG00000010840/ENSRNOG00000014288/ENSRNOG00000014426/ENSRNOG00000015036/ENSRNOG00000017118/ENSRNOG00000018338/ENSRNOG00000020587/ENSRNOG00000028036/ENSRNOG00000045683	14	Col18a1, Col1a1, Loxl1, Anxa2, Lgals3, Adamtsl3, Fn1, Lox, Ccn2, P4ha3, Vwa1, Efemp2, Adamts7, Mfap4
GO:0031589	GO:0031589	cell-substrate adhesion	14/178	370/17568	0.0378378	3.73447	5.37828	2.53756e-05	0.00941494	0.00868285	ENSRNOG00000003897/ENSRNOG00000007338/ENSRNOG00000009884/ENSRNOG00000010362/ENSRNOG00000010516/ENSRNOG00000014288/ENSRNOG00000015036/ENSRNOG00000020587/ENSRNOG00000020716/ENSRNOG00000023226/ENSRNOG00000037247/ENSRNOG00000043451/ENSRNOG00000046449/ENSRNOG00000057451	14	Col1a1, Fbln2, Lgals1, Anxa2, Plau, Fn1, Ccn2, Efemp2, Axl, S100a10, Rras, Spp1, Npy, Itga5
GO:0050866	GO:0050866	negative regulation of cell activation	11/178	233/17568	0.0472103	4.6595	5.68914	2.6298e-05	0.00941494	0.00868285	ENSRNOG00000009354/ENSRNOG00000009884/ENSRNOG00000009912/ENSRNOG00000010645/ENSRNOG00000012865/ENSRNOG00000014288/ENSRNOG00000015156/ENSRNOG00000017469/ENSRNOG00000019556/ENSRNOG00000020716/ENSRNOG00000023546	11	Nrarp, Lgals1, Fgr, Lgals3, Parp3, Fn1, Gal, Anxa1, Cd9, Axl, Hspb1
GO:0043270	GO:0043270	positive regulation of monoatomic ion transport	11/178	275/17568	0.04	3.94787	4.9848	0.000117174	0.0194509	0.0179384	ENSRNOG00000001128/ENSRNOG00000006472/ENSRNOG00000010549/ENSRNOG00000010645/ENSRNOG00000011542/ENSRNOG00000013973/ENSRNOG00000015156/ENSRNOG00000018018/ENSRNOG00000021062/ENSRNOG00000021102/ENSRNOG00000056728	11	Tesc, Hspa2, Tspo, Lgals3, Coa8, Lcn2, Gal, Kcnip2, Fxyd5, Scn1b, G6pd
GO:0000302	GO:0000302	response to reactive oxygen species	10/178	287/17568	0.0348432	3.43891	4.21464	0.000708143	0.0780194	0.0719527	ENSRNOG00000003897/ENSRNOG00000011542/ENSRNOG00000012081/ENSRNOG00000013973/ENSRNOG00000014288/ENSRNOG00000016156/ENSRNOG00000017469/ENSRNOG00000020716/ENSRNOG00000023546/ENSRNOG00000049203	10	Col1a1, Coa8, Txn1, Lcn2, Fn1, Nptxr, Anxa1, Axl, Hspb1, Pex5
GO:0042246	GO:0042246	tissue regeneration	6/178	107/17568	0.0560748	5.53439	4.75976	0.000771558	0.0788176	0.0726888	ENSRNOG00000010516/ENSRNOG00000017469/ENSRNOG00000018087/ENSRNOG00000019556/ENSRNOG00000020716/ENSRNOG00000032788	6	Plau, Anxa1, Vim, Cd9, Axl, Dysf
GO:0043491	GO:0043491	phosphatidylinositol 3-kinase/protein kinase B signal transduction	10/178	335/17568	0.0298507	2.94617	3.63857	0.00224789	0.127029	0.117152	ENSRNOG00000001254/ENSRNOG00000009912/ENSRNOG00000012081/ENSRNOG00000014243/ENSRNOG00000014288/ENSRNOG00000014426/ENSRNOG00000017914/ENSRNOG00000020716/ENSRNOG00000037247/ENSRNOG00000043007	10	Col6a2, Fgr, Txn1, Pear1, Fn1, Lox, Cavin3, Axl, Rras, Rcn3
GO:0042542	GO:0042542	response to hydrogen peroxide	7/178	179/17568	0.0391061	3.85964	3.89054	0.00234857	0.129954	0.119849	ENSRNOG00000003897/ENSRNOG00000012081/ENSRNOG00000013973/ENSRNOG00000016156/ENSRNOG00000017469/ENSRNOG00000020716/ENSRNOG00000023546	7	Col1a1, Txn1, Lcn2, Nptxr, Anxa1, Axl, Hspb1
GO:0010959	GO:0010959	regulation of metal ion transport	12/178	469/17568	0.0255864	2.52529	3.38736	0.00303622	0.143646	0.132476	ENSRNOG00000001128/ENSRNOG00000006472/ENSRNOG00000010549/ENSRNOG00000010645/ENSRNOG00000013973/ENSRNOG00000015156/ENSRNOG00000018018/ENSRNOG00000020346/ENSRNOG00000021062/ENSRNOG00000021102/ENSRNOG00000032788/ENSRNOG00000056728	12	Tesc, Hspa2, Tspo, Lgals3, Lcn2, Gal, Kcnip2, Best1, Fxyd5, Scn1b, Dysf, G6pd
GO:0007218	GO:0007218	neuropeptide signaling pathway	5/178	102/17568	0.0490196	4.83807	3.93301	0.00380972	0.156254	0.144104	ENSRNOG00000014231/ENSRNOG00000015156/ENSRNOG00000019447/ENSRNOG00000026036/ENSRNOG00000046449	5	Pnoc, Gal, Ecel1, Pdyn, Npy
GO:0099538	GO:0099538	synaptic signaling via neuropeptide	2/178	10/17568	0.2	19.7393	5.99688	0.00435478	0.156254	0.144104	ENSRNOG00000001416/ENSRNOG00000046449	2	Vgf, Npy
GO:0045161	GO:0045161	neuronal ion channel clustering	2/178	16/17568	0.125	12.3371	4.58994	0.0111588	0.221178	0.20398	ENSRNOG00000018018/ENSRNOG00000024082	2	Kcnip2, Gldn
GO:0048678	GO:0048678	response to axon injury	5/178	133/17568	0.037594	3.7104	3.17437	0.0114563	0.222102	0.204831	ENSRNOG00000009884/ENSRNOG00000010549/ENSRNOG00000012081/ENSRNOG00000020716/ENSRNOG00000043451	5	Lgals1, Tspo, Txn1, Axl, Spp1
GO:0072593	GO:0072593	reactive oxygen species metabolic process	7/178	260/17568	0.0269231	2.65722	2.72365	0.0169105	0.240346	0.221657	ENSRNOG00000010516/ENSRNOG00000010549/ENSRNOG00000011542/ENSRNOG00000012081/ENSRNOG00000013973/ENSRNOG00000015036/ENSRNOG00000056728	7	Plau, Tspo, Coa8, Txn1, Lcn2, Ccn2, G6pd
GO:0006740	GO:0006740	NADPH regeneration	2/178	20/17568	0.1	9.86966	4.01529	0.0172066	0.240346	0.221657	ENSRNOG00000005861/ENSRNOG00000056728	2	Hsd11b1, G6pd
GO:0003254	GO:0003254	regulation of membrane depolarization	3/178	54/17568	0.0555556	5.48315	3.33808	0.0173851	0.240346	0.221657	ENSRNOG00000010549/ENSRNOG00000017484/ENSRNOG00000021102	3	Tspo, Gja5, Scn1b
GO:0001881	GO:0001881	receptor recycling	3/178	56/17568	0.0535714	5.28732	3.25103	0.0191468	0.256838	0.236867	ENSRNOG00000010362/ENSRNOG00000028206/ENSRNOG00000049203	3	Anxa2, Pheta1, Pex5
GO:0031099	GO:0031099	regeneration	8/178	337/17568	0.0237389	2.34295	2.51842	0.0217475	0.281421	0.259539	ENSRNOG00000010516/ENSRNOG00000010549/ENSRNOG00000017469/ENSRNOG00000018087/ENSRNOG00000019556/ENSRNOG00000020716/ENSRNOG00000032788/ENSRNOG00000043451	8	Plau, Tspo, Anxa1, Vim, Cd9, Axl, Dysf, Spp1
GO:0060251	GO:0060251	regulation of glial cell proliferation	3/178	59/17568	0.0508475	5.01847	3.12799	0.021968	0.281421	0.259539	ENSRNOG00000006735/ENSRNOG00000010549/ENSRNOG00000018087	3	Cdkn2b, Tspo, Vim
GO:0050770	GO:0050770	regulation of axonogenesis	5/178	177/17568	0.0282486	2.78804	2.41886	0.0343338	0.335907	0.309787	ENSRNOG00000014288/ENSRNOG00000018087/ENSRNOG00000019692/ENSRNOG00000022101/ENSRNOG00000043451	5	Fn1, Vim, Metrn, Crabp2, Spp1
GO:0043062	GO:0043062	extracellular structure organization	14/178	330/17568	0.0424242	4.18713	5.9132	7.04542e-06	0.00374253	0.00345151	ENSRNOG00000001229/ENSRNOG00000003897/ENSRNOG00000008680/ENSRNOG00000010362/ENSRNOG00000010645/ENSRNOG00000010840/ENSRNOG00000014288/ENSRNOG00000014426/ENSRNOG00000015036/ENSRNOG00000017118/ENSRNOG00000018338/ENSRNOG00000020587/ENSRNOG00000028036/ENSRNOG00000045683	14	Col18a1, Col1a1, Loxl1, Anxa2, Lgals3, Adamtsl3, Fn1, Lox, Ccn2, P4ha3, Vwa1, Efemp2, Adamts7, Mfap4
GO:0010810	GO:0010810	regulation of cell-substrate adhesion	11/178	235/17568	0.0468085	4.61984	5.65192	2.84498e-05	0.00941494	0.00868285	ENSRNOG00000003897/ENSRNOG00000007338/ENSRNOG00000009884/ENSRNOG00000010516/ENSRNOG00000014288/ENSRNOG00000020587/ENSRNOG00000023226/ENSRNOG00000037247/ENSRNOG00000043451/ENSRNOG00000046449/ENSRNOG00000057451	11	Col1a1, Fbln2, Lgals1, Plau, Fn1, Efemp2, S100a10, Rras, Spp1, Npy, Itga5
GO:0010811	GO:0010811	positive regulation of cell-substrate adhesion	8/178	141/17568	0.0567376	5.59981	5.54814	9.55763e-05	0.0194509	0.0179384	ENSRNOG00000007338/ENSRNOG00000014288/ENSRNOG00000020587/ENSRNOG00000023226/ENSRNOG00000037247/ENSRNOG00000043451/ENSRNOG00000046449/ENSRNOG00000057451	8	Fbln2, Fn1, Efemp2, S100a10, Rras, Spp1, Npy, Itga5
GO:0034767	GO:0034767	positive regulation of monoatomic ion transmembrane transport	9/178	202/17568	0.0445545	4.39737	4.91336	0.000222226	0.0327907	0.030241	ENSRNOG00000001128/ENSRNOG00000006472/ENSRNOG00000011542/ENSRNOG00000013973/ENSRNOG00000015156/ENSRNOG00000018018/ENSRNOG00000021062/ENSRNOG00000021102/ENSRNOG00000056728	9	Tesc, Hspa2, Coa8, Lcn2, Gal, Kcnip2, Fxyd5, Scn1b, G6pd
GO:1902307	GO:1902307	positive regulation of sodium ion transmembrane transport	3/178	26/17568	0.115385	11.3881	5.36279	0.00224001	0.127029	0.117152	ENSRNOG00000001128/ENSRNOG00000021062/ENSRNOG00000021102	3	Tesc, Fxyd5, Scn1b
GO:0036296	GO:0036296	response to increased oxygen levels	4/178	61/17568	0.0655738	6.47191	4.33119	0.0033918	0.152688	0.140815	ENSRNOG00000003897/ENSRNOG00000010516/ENSRNOG00000012081/ENSRNOG00000013973	4	Col1a1, Plau, Txn1, Lcn2
GO:0070301	GO:0070301	cellular response to hydrogen peroxide	5/178	116/17568	0.0431034	4.25417	3.55758	0.00655324	0.186448	0.171951	ENSRNOG00000012081/ENSRNOG00000013973/ENSRNOG00000017469/ENSRNOG00000020716/ENSRNOG00000023546	5	Txn1, Lcn2, Anxa1, Axl, Hspb1
GO:0036295	GO:0036295	cellular response to increased oxygen levels	2/178	18/17568	0.111111	10.9663	4.27997	0.0140403	0.230504	0.21258	ENSRNOG00000012081/ENSRNOG00000013973	2	Txn1, Lcn2
GO:2000377	GO:2000377	regulation of reactive oxygen species metabolic process	5/178	173/17568	0.0289017	2.8525	2.4773	0.0315696	0.322496	0.297419	ENSRNOG00000010516/ENSRNOG00000010549/ENSRNOG00000011542/ENSRNOG00000013973/ENSRNOG00000056728	5	Plau, Tspo, Coa8, Lcn2, G6pd
GO:0030199	GO:0030199	collagen fibril organization	8/178	68/17568	0.117647	11.6114	8.86984	4.17771e-07	0.0005548	0.000511659	ENSRNOG00000001229/ENSRNOG00000003897/ENSRNOG00000008680/ENSRNOG00000010362/ENSRNOG00000014426/ENSRNOG00000017118/ENSRNOG00000020587/ENSRNOG00000028036	8	Col18a1, Col1a1, Loxl1, Anxa2, Lox, P4ha3, Efemp2, Adamts7
GO:0045229	GO:0045229	external encapsulating structure organization	14/178	329/17568	0.0425532	4.19986	5.92763	6.80598e-06	0.00374253	0.00345151	ENSRNOG00000001229/ENSRNOG00000003897/ENSRNOG00000008680/ENSRNOG00000010362/ENSRNOG00000010645/ENSRNOG00000010840/ENSRNOG00000014288/ENSRNOG00000014426/ENSRNOG00000015036/ENSRNOG00000017118/ENSRNOG00000018338/ENSRNOG00000020587/ENSRNOG00000028036/ENSRNOG00000045683	14	Col18a1, Col1a1, Loxl1, Anxa2, Lgals3, Adamtsl3, Fn1, Lox, Ccn2, P4ha3, Vwa1, Efemp2, Adamts7, Mfap4
GO:0007596	GO:0007596	blood coagulation	10/178	196/17568	0.0510204	5.03554	5.74796	3.1903e-05	0.00941494	0.00868285	ENSRNOG00000010362/ENSRNOG00000010516/ENSRNOG00000014243/ENSRNOG00000014453/ENSRNOG00000019556/ENSRNOG00000020246/ENSRNOG00000020517/ENSRNOG00000020716/ENSRNOG00000023546/ENSRNOG00000029682	10	Anxa2, Plau, Pear1, Anxa5, Cd9, Myl9, Prrg2, Axl, Hspb1, Clic1
GO:0007599	GO:0007599	hemostasis	10/178	200/17568	0.05	4.93483	5.66207	3.78918e-05	0.0100641	0.0092815	ENSRNOG00000010362/ENSRNOG00000010516/ENSRNOG00000014243/ENSRNOG00000014453/ENSRNOG00000019556/ENSRNOG00000020246/ENSRNOG00000020517/ENSRNOG00000020716/ENSRNOG00000023546/ENSRNOG00000029682	10	Anxa2, Plau, Pear1, Anxa5, Cd9, Myl9, Prrg2, Axl, Hspb1, Clic1
GO:0050817	GO:0050817	coagulation	10/178	206/17568	0.0485437	4.7911	5.53742	4.86667e-05	0.0117508	0.0108371	ENSRNOG00000010362/ENSRNOG00000010516/ENSRNOG00000014243/ENSRNOG00000014453/ENSRNOG00000019556/ENSRNOG00000020246/ENSRNOG00000020517/ENSRNOG00000020716/ENSRNOG00000023546/ENSRNOG00000029682	10	Anxa2, Plau, Pear1, Anxa5, Cd9, Myl9, Prrg2, Axl, Hspb1, Clic1
GO:0002695	GO:0002695	negative regulation of leukocyte activation	10/178	213/17568	0.0469484	4.63364	5.39795	6.44444e-05	0.0142637	0.0131546	ENSRNOG00000009354/ENSRNOG00000009884/ENSRNOG00000009912/ENSRNOG00000010645/ENSRNOG00000012865/ENSRNOG00000014288/ENSRNOG00000015156/ENSRNOG00000017469/ENSRNOG00000020716/ENSRNOG00000023546	10	Nrarp, Lgals1, Fgr, Lgals3, Parp3, Fn1, Gal, Anxa1, Axl, Hspb1
GO:0051250	GO:0051250	negative regulation of lymphocyte activation	9/178	185/17568	0.0486486	4.80146	5.25875	0.00011468	0.0194509	0.0179384	ENSRNOG00000009354/ENSRNOG00000009884/ENSRNOG00000009912/ENSRNOG00000010645/ENSRNOG00000012865/ENSRNOG00000015156/ENSRNOG00000017469/ENSRNOG00000020716/ENSRNOG00000023546	9	Nrarp, Lgals1, Fgr, Lgals3, Parp3, Gal, Anxa1, Axl, Hspb1
GO:0042117	GO:0042117	monocyte activation	3/178	10/17568	0.3	29.609	9.15533	0.000116473	0.0194509	0.0179384	ENSRNOG00000014288/ENSRNOG00000032788/ENSRNOG00000046449	3	Fn1, Dysf, Npy
GO:0048251	GO:0048251	elastic fiber assembly	3/178	11/17568	0.272727	26.9173	8.699	0.000158957	0.0248347	0.0229036	ENSRNOG00000014426/ENSRNOG00000020587/ENSRNOG00000045683	3	Lox, Efemp2, Mfap4
GO:0043403	GO:0043403	skeletal muscle tissue regeneration	5/178	57/17568	0.0877193	8.6576	5.85846	0.000275951	0.0385751	0.0355756	ENSRNOG00000010516/ENSRNOG00000017469/ENSRNOG00000018087/ENSRNOG00000019556/ENSRNOG00000032788	5	Plau, Anxa1, Vim, Cd9, Dysf
GO:0071493	GO:0071493	cellular response to UV-B	3/178	14/17568	0.214286	21.1493	7.63035	0.000342899	0.045537	0.0419961	ENSRNOG00000014272/ENSRNOG00000027990/ENSRNOG00000045683	3	Rpl35, Crip1, Mfap4
GO:1904064	GO:1904064	positive regulation of cation transmembrane transport	8/178	174/17568	0.045977	4.53778	4.74476	0.000403045	0.0509756	0.0470119	ENSRNOG00000001128/ENSRNOG00000006472/ENSRNOG00000013973/ENSRNOG00000015156/ENSRNOG00000018018/ENSRNOG00000021062/ENSRNOG00000021102/ENSRNOG00000056728	8	Tesc, Hspa2, Lcn2, Gal, Kcnip2, Fxyd5, Scn1b, G6pd
GO:0032964	GO:0032964	collagen biosynthetic process	5/178	70/17568	0.0714286	7.04976	5.131	0.000717499	0.0780194	0.0719527	ENSRNOG00000003897/ENSRNOG00000014288/ENSRNOG00000015036/ENSRNOG00000018087/ENSRNOG00000043007	5	Col1a1, Fn1, Ccn2, Vim, Rcn3
GO:0034109	GO:0034109	homotypic cell-cell adhesion	6/178	106/17568	0.0566038	5.5866	4.79188	0.000734369	0.0780194	0.0719527	ENSRNOG00000009884/ENSRNOG00000014243/ENSRNOG00000019556/ENSRNOG00000020246/ENSRNOG00000023546/ENSRNOG00000029682	6	Lgals1, Pear1, Cd9, Myl9, Hspb1, Clic1
GO:0046888	GO:0046888	negative regulation of hormone secretion	6/178	106/17568	0.0566038	5.5866	4.79188	0.000734369	0.0780194	0.0719527	ENSRNOG00000010549/ENSRNOG00000014453/ENSRNOG00000015156/ENSRNOG00000017386/ENSRNOG00000046449/ENSRNOG00000061910	6	Tspo, Anxa5, Gal, Il11, Npy, Igfbp3
GO:0007584	GO:0007584	response to nutrient	11/178	345/17568	0.0318841	3.14685	4.07442	0.00080516	0.0792039	0.0730451	ENSRNOG00000003897/ENSRNOG00000005695/ENSRNOG00000006735/ENSRNOG00000009090/ENSRNOG00000010549/ENSRNOG00000017839/ENSRNOG00000018087/ENSRNOG00000021962/ENSRNOG00000028896/ENSRNOG00000043451/ENSRNOG00000061215	11	Col1a1, Mgp, Cdkn2b, Dad1, Tspo, Ercc1, Vim, Fzd2, A2m, Spp1, Crym
GO:0050878	GO:0050878	regulation of body fluid levels	12/178	402/17568	0.0298507	2.94617	3.99363	0.000835183	0.0792231	0.0730628	ENSRNOG00000010362/ENSRNOG00000010516/ENSRNOG00000014243/ENSRNOG00000014405/ENSRNOG00000014453/ENSRNOG00000017484/ENSRNOG00000019556/ENSRNOG00000020246/ENSRNOG00000020517/ENSRNOG00000020716/ENSRNOG00000023546/ENSRNOG00000029682	12	Anxa2, Plau, Pear1, Aprt, Anxa5, Gja5, Cd9, Myl9, Prrg2, Axl, Hspb1, Clic1
GO:0008347	GO:0008347	glial cell migration	5/178	75/17568	0.0666667	6.57978	4.89919	0.000982425	0.0899766	0.0829802	ENSRNOG00000010549/ENSRNOG00000014288/ENSRNOG00000018087/ENSRNOG00000019556/ENSRNOG00000037247	5	Tspo, Fn1, Vim, Cd9, Rras
GO:0030195	GO:0030195	negative regulation of blood coagulation	4/178	45/17568	0.0888889	8.77303	5.28204	0.00109782	0.0971935	0.0896359	ENSRNOG00000010362/ENSRNOG00000010516/ENSRNOG00000014453/ENSRNOG00000019556	4	Anxa2, Plau, Anxa5, Cd9
GO:1900047	GO:1900047	negative regulation of hemostasis	4/178	46/17568	0.0869565	8.58232	5.20952	0.00119296	0.099207	0.0914929	ENSRNOG00000010362/ENSRNOG00000010516/ENSRNOG00000014453/ENSRNOG00000019556	4	Anxa2, Plau, Anxa5, Cd9
GO:0070527	GO:0070527	platelet aggregation	5/178	79/17568	0.0632911	6.24662	4.72846	0.00124186	0.099207	0.0914929	ENSRNOG00000014243/ENSRNOG00000019556/ENSRNOG00000020246/ENSRNOG00000023546/ENSRNOG00000029682	5	Pear1, Cd9, Myl9, Hspb1, Clic1
GO:0009914	GO:0009914	hormone transport	12/178	422/17568	0.028436	2.80654	3.80042	0.00126653	0.099207	0.0914929	ENSRNOG00000001416/ENSRNOG00000010549/ENSRNOG00000014453/ENSRNOG00000015156/ENSRNOG00000015518/ENSRNOG00000017386/ENSRNOG00000017469/ENSRNOG00000018536/ENSRNOG00000043451/ENSRNOG00000046449/ENSRNOG00000061215/ENSRNOG00000061910	12	Vgf, Tspo, Anxa5, Gal, Rbp4, Il11, Anxa1, Pck2, Spp1, Npy, Crym, Igfbp3
GO:0060541	GO:0060541	respiratory system development	10/178	310/17568	0.0322581	3.18376	3.92464	0.00126997	0.099207	0.0914929	ENSRNOG00000005695/ENSRNOG00000005861/ENSRNOG00000009311/ENSRNOG00000010362/ENSRNOG00000014426/ENSRNOG00000015036/ENSRNOG00000015518/ENSRNOG00000025371/ENSRNOG00000043007/ENSRNOG00000052070	10	Mgp, Hsd11b1, Fstl3, Anxa2, Lox, Ccn2, Rbp4, Spry1, Rcn3, Aldh1a3
GO:0030168	GO:0030168	platelet activation	6/178	119/17568	0.0504202	4.9763	4.40328	0.00134103	0.101765	0.093852	ENSRNOG00000014243/ENSRNOG00000019556/ENSRNOG00000020246/ENSRNOG00000020716/ENSRNOG00000023546/ENSRNOG00000029682	6	Pear1, Cd9, Myl9, Axl, Hspb1, Clic1
GO:0050819	GO:0050819	negative regulation of coagulation	4/178	49/17568	0.0816327	8.05687	5.00454	0.00151284	0.106252	0.0979896	ENSRNOG00000010362/ENSRNOG00000010516/ENSRNOG00000014453/ENSRNOG00000019556	4	Anxa2, Plau, Anxa5, Cd9
GO:0071621	GO:0071621	granulocyte chemotaxis	6/178	122/17568	0.0491803	4.85393	4.32161	0.00152372	0.106252	0.0979896	ENSRNOG00000000239/ENSRNOG00000010645/ENSRNOG00000012471/ENSRNOG00000017469/ENSRNOG00000032788/ENSRNOG00000043451	6	Ccl7, Lgals3, Thbs4, Anxa1, Dysf, Spp1
GO:0045785	GO:0045785	positive regulation of cell adhesion	13/178	492/17568	0.0264228	2.60784	3.65966	0.0015504	0.106252	0.0979896	ENSRNOG00000007338/ENSRNOG00000009311/ENSRNOG00000009884/ENSRNOG00000014288/ENSRNOG00000017469/ENSRNOG00000020587/ENSRNOG00000023226/ENSRNOG00000032788/ENSRNOG00000037247/ENSRNOG00000043451/ENSRNOG00000046449/ENSRNOG00000056786/ENSRNOG00000057451	13	Fbln2, Fstl3, Lgals1, Fn1, Anxa1, Efemp2, S100a10, Dysf, Rras, Spp1, Npy, Piezo1, Itga5
GO:0010224	GO:0010224	response to UV-B	3/178	23/17568	0.130435	12.8735	5.76466	0.00156017	0.106252	0.0979896	ENSRNOG00000014272/ENSRNOG00000027990/ENSRNOG00000045683	3	Rpl35, Crip1, Mfap4
GO:0032963	GO:0032963	collagen metabolic process	6/178	125/17568	0.048	4.73744	4.24255	0.00172477	0.114525	0.10562	ENSRNOG00000003897/ENSRNOG00000014288/ENSRNOG00000015036/ENSRNOG00000018087/ENSRNOG00000043007/ENSRNOG00000045683	6	Col1a1, Fn1, Ccn2, Vim, Rcn3, Mfap4
GO:0030324	GO:0030324	lung development	9/178	274/17568	0.0328467	3.24186	3.78395	0.00195245	0.126243	0.116427	ENSRNOG00000005695/ENSRNOG00000005861/ENSRNOG00000009311/ENSRNOG00000010362/ENSRNOG00000014426/ENSRNOG00000015036/ENSRNOG00000015518/ENSRNOG00000025371/ENSRNOG00000043007	9	Mgp, Hsd11b1, Fstl3, Anxa2, Lox, Ccn2, Rbp4, Spry1, Rcn3
GO:1903902	GO:1903902	positive regulation of viral life cycle	3/178	25/17568	0.12	11.8436	5.48909	0.00199631	0.126243	0.116427	ENSRNOG00000009884/ENSRNOG00000010362/ENSRNOG00000020716	3	Lgals1, Anxa2, Axl
GO:0034764	GO:0034764	positive regulation of transmembrane transport	9/178	276/17568	0.0326087	3.21837	3.75815	0.0020511	0.126691	0.11684	ENSRNOG00000001128/ENSRNOG00000006472/ENSRNOG00000011542/ENSRNOG00000013973/ENSRNOG00000015156/ENSRNOG00000018018/ENSRNOG00000021062/ENSRNOG00000021102/ENSRNOG00000056728	9	Tesc, Hspa2, Coa8, Lcn2, Gal, Kcnip2, Fxyd5, Scn1b, G6pd
GO:0030323	GO:0030323	respiratory tube development	9/178	277/17568	0.032491	3.20675	3.74535	0.0021019	0.126878	0.117012	ENSRNOG00000005695/ENSRNOG00000005861/ENSRNOG00000009311/ENSRNOG00000010362/ENSRNOG00000014426/ENSRNOG00000015036/ENSRNOG00000015518/ENSRNOG00000025371/ENSRNOG00000043007	9	Mgp, Hsd11b1, Fstl3, Anxa2, Lox, Ccn2, Rbp4, Spry1, Rcn3
GO:0031639	GO:0031639	plasminogen activation	3/178	26/17568	0.115385	11.3881	5.36279	0.00224001	0.127029	0.117152	ENSRNOG00000010362/ENSRNOG00000010516/ENSRNOG00000023226	3	Anxa2, Plau, S100a10
GO:0007160	GO:0007160	cell-matrix adhesion	8/178	231/17568	0.034632	3.41807	3.74279	0.00249337	0.132874	0.122542	ENSRNOG00000010362/ENSRNOG00000010516/ENSRNOG00000014288/ENSRNOG00000015036/ENSRNOG00000020587/ENSRNOG00000023226/ENSRNOG00000037247/ENSRNOG00000057451	8	Anxa2, Plau, Fn1, Ccn2, Efemp2, S100a10, Rras, Itga5
GO:0033622	GO:0033622	integrin activation	3/178	27/17568	0.111111	10.9663	5.24321	0.00250139	0.132874	0.122542	ENSRNOG00000011774/ENSRNOG00000014288/ENSRNOG00000056786	3	Fblim1, Fn1, Piezo1
GO:0046883	GO:0046883	regulation of hormone secretion	10/178	346/17568	0.0289017	2.8525	3.52099	0.00283675	0.143646	0.132476	ENSRNOG00000010549/ENSRNOG00000014453/ENSRNOG00000015156/ENSRNOG00000015518/ENSRNOG00000017386/ENSRNOG00000017469/ENSRNOG00000018536/ENSRNOG00000043451/ENSRNOG00000046449/ENSRNOG00000061910	10	Tspo, Anxa5, Gal, Rbp4, Il11, Anxa1, Pck2, Spp1, Npy, Igfbp3
GO:0002698	GO:0002698	negative regulation of immune effector process	6/178	138/17568	0.0434783	4.29116	3.92689	0.00283717	0.143646	0.132476	ENSRNOG00000009884/ENSRNOG00000010645/ENSRNOG00000012865/ENSRNOG00000017469/ENSRNOG00000020716/ENSRNOG00000028896	6	Lgals1, Lgals3, Parp3, Anxa1, Axl, A2m
GO:0034644	GO:0034644	cellular response to UV	5/178	96/17568	0.0520833	5.14045	4.11548	0.00293467	0.143646	0.132476	ENSRNOG00000010208/ENSRNOG00000014272/ENSRNOG00000017839/ENSRNOG00000027990/ENSRNOG00000045683	5	Timp1, Rpl35, Ercc1, Crip1, Mfap4
GO:1903035	GO:1903035	negative regulation of response to wounding	5/178	96/17568	0.0520833	5.14045	4.11548	0.00293467	0.143646	0.132476	ENSRNOG00000010362/ENSRNOG00000010516/ENSRNOG00000014453/ENSRNOG00000019556/ENSRNOG00000043451	5	Anxa2, Plau, Anxa5, Cd9, Spp1
GO:0045581	GO:0045581	negative regulation of T cell differentiation	4/178	59/17568	0.0677966	6.6913	4.43012	0.00300473	0.143646	0.132476	ENSRNOG00000009354/ENSRNOG00000009884/ENSRNOG00000017469/ENSRNOG00000023546	4	Nrarp, Lgals1, Anxa1, Hspb1
GO:0046879	GO:0046879	hormone secretion	11/178	409/17568	0.0268949	2.65443	3.4251	0.00308276	0.143646	0.132476	ENSRNOG00000001416/ENSRNOG00000010549/ENSRNOG00000014453/ENSRNOG00000015156/ENSRNOG00000015518/ENSRNOG00000017386/ENSRNOG00000017469/ENSRNOG00000018536/ENSRNOG00000043451/ENSRNOG00000046449/ENSRNOG00000061910	11	Vgf, Tspo, Anxa5, Gal, Rbp4, Il11, Anxa1, Pck2, Spp1, Npy, Igfbp3
GO:0007229	GO:0007229	integrin-mediated signaling pathway	5/178	98/17568	0.0510204	5.03554	4.05301	0.00320822	0.146914	0.135491	ENSRNOG00000009912/ENSRNOG00000010208/ENSRNOG00000014288/ENSRNOG00000015036/ENSRNOG00000057451	5	Fgr, Timp1, Fn1, Ccn2, Itga5
GO:0009416	GO:0009416	response to light stimulus	10/178	357/17568	0.0280112	2.76461	3.40792	0.00354315	0.156254	0.144104	ENSRNOG00000001254/ENSRNOG00000010208/ENSRNOG00000013973/ENSRNOG00000014272/ENSRNOG00000015518/ENSRNOG00000017839/ENSRNOG00000020346/ENSRNOG00000027990/ENSRNOG00000045683/ENSRNOG00000046449	10	Col6a2, Timp1, Lcn2, Rpl35, Rbp4, Ercc1, Best1, Crip1, Mfap4, Npy
GO:2000831	GO:2000831	regulation of steroid hormone secretion	3/178	31/17568	0.0967742	9.55129	4.82107	0.00373174	0.156254	0.144104	ENSRNOG00000010549/ENSRNOG00000015156/ENSRNOG00000043451	3	Tspo, Gal, Spp1
GO:0140353	GO:0140353	lipid export from cell	4/178	64/17568	0.0625	6.16854	4.19081	0.00403392	0.156254	0.144104	ENSRNOG00000010549/ENSRNOG00000015156/ENSRNOG00000043451/ENSRNOG00000061910	4	Tspo, Gal, Spp1, Igfbp3
GO:0048608	GO:0048608	reproductive structure development	11/178	424/17568	0.0259434	2.56053	3.29084	0.00404354	0.156254	0.144104	ENSRNOG00000001128/ENSRNOG00000001260/ENSRNOG00000001416/ENSRNOG00000009311/ENSRNOG00000015518/ENSRNOG00000017438/ENSRNOG00000017469/ENSRNOG00000017839/ENSRNOG00000020716/ENSRNOG00000027990/ENSRNOG00000028896	11	Tesc, Nudt1, Vgf, Fstl3, Rbp4, Gfra1, Anxa1, Ercc1, Axl, Crip1, A2m
GO:0048266	GO:0048266	behavioral response to pain	3/178	32/17568	0.09375	9.25281	4.72738	0.00408742	0.156254	0.144104	ENSRNOG00000010549/ENSRNOG00000012471/ENSRNOG00000018338	3	Tspo, Thbs4, Vwa1
GO:1904062	GO:1904062	regulation of monoatomic cation transmembrane transport	10/178	366/17568	0.0273224	2.69663	3.31854	0.00421953	0.156254	0.144104	ENSRNOG00000001128/ENSRNOG00000006472/ENSRNOG00000011542/ENSRNOG00000013973/ENSRNOG00000015156/ENSRNOG00000018018/ENSRNOG00000021062/ENSRNOG00000021102/ENSRNOG00000032788/ENSRNOG00000056728	10	Tesc, Hspa2, Coa8, Lcn2, Gal, Kcnip2, Fxyd5, Scn1b, Dysf, G6pd
GO:0010712	GO:0010712	regulation of collagen metabolic process	4/178	65/17568	0.0615385	6.07364	4.146	0.004265	0.156254	0.144104	ENSRNOG00000014288/ENSRNOG00000015036/ENSRNOG00000018087/ENSRNOG00000045683	4	Fn1, Ccn2, Vim, Mfap4
GO:0030193	GO:0030193	regulation of blood coagulation	4/178	65/17568	0.0615385	6.07364	4.146	0.004265	0.156254	0.144104	ENSRNOG00000010362/ENSRNOG00000010516/ENSRNOG00000014453/ENSRNOG00000019556	4	Anxa2, Plau, Anxa5, Cd9
GO:0033280	GO:0033280	response to vitamin D	4/178	65/17568	0.0615385	6.07364	4.146	0.004265	0.156254	0.144104	ENSRNOG00000018087/ENSRNOG00000021962/ENSRNOG00000043451/ENSRNOG00000061215	4	Vim, Fzd2, Spp1, Crym
GO:0044060	GO:0044060	regulation of endocrine process	4/178	65/17568	0.0615385	6.07364	4.146	0.004265	0.156254	0.144104	ENSRNOG00000010549/ENSRNOG00000015156/ENSRNOG00000017484/ENSRNOG00000043451	4	Tspo, Gal, Gja5, Spp1
GO:0097530	GO:0097530	granulocyte migration	6/178	150/17568	0.04	3.94787	3.66829	0.00427573	0.156254	0.144104	ENSRNOG00000000239/ENSRNOG00000010645/ENSRNOG00000012471/ENSRNOG00000017469/ENSRNOG00000032788/ENSRNOG00000043451	6	Ccl7, Lgals3, Thbs4, Anxa1, Dysf, Spp1
GO:0009650	GO:0009650	UV protection	2/178	10/17568	0.2	19.7393	5.99688	0.00435478	0.156254	0.144104	ENSRNOG00000017839/ENSRNOG00000045683	2	Ercc1, Mfap4
GO:0070253	GO:0070253	somatostatin secretion	2/178	10/17568	0.2	19.7393	5.99688	0.00435478	0.156254	0.144104	ENSRNOG00000015156/ENSRNOG00000046449	2	Gal, Npy
GO:0061458	GO:0061458	reproductive system development	11/178	429/17568	0.025641	2.53068	3.24736	0.00441228	0.156254	0.144104	ENSRNOG00000001128/ENSRNOG00000001260/ENSRNOG00000001416/ENSRNOG00000009311/ENSRNOG00000015518/ENSRNOG00000017438/ENSRNOG00000017469/ENSRNOG00000017839/ENSRNOG00000020716/ENSRNOG00000027990/ENSRNOG00000028896	11	Tesc, Nudt1, Vgf, Fstl3, Rbp4, Gfra1, Anxa1, Ercc1, Axl, Crip1, A2m
GO:1903531	GO:1903531	negative regulation of secretion by cell	7/178	202/17568	0.0346535	3.42018	3.50012	0.00457592	0.159916	0.147481	ENSRNOG00000010549/ENSRNOG00000014453/ENSRNOG00000015156/ENSRNOG00000017386/ENSRNOG00000017469/ENSRNOG00000046449/ENSRNOG00000061910	7	Tspo, Anxa5, Gal, Il11, Anxa1, Npy, Igfbp3
GO:1900046	GO:1900046	regulation of hemostasis	4/178	67/17568	0.0597015	5.89234	4.05911	0.00475362	0.162323	0.149701	ENSRNOG00000010362/ENSRNOG00000010516/ENSRNOG00000014453/ENSRNOG00000019556	4	Anxa2, Plau, Anxa5, Cd9
GO:0001649	GO:0001649	osteoblast differentiation	8/178	258/17568	0.0310078	3.06036	3.37298	0.00486492	0.162323	0.149701	ENSRNOG00000001628/ENSRNOG00000003897/ENSRNOG00000013653/ENSRNOG00000014426/ENSRNOG00000019584/ENSRNOG00000029682/ENSRNOG00000043451/ENSRNOG00000061910	8	Pcp4, Col1a1, Pdlim7, Lox, Dlk1, Clic1, Spp1, Igfbp3
GO:0042063	GO:0042063	gliogenesis	11/178	435/17568	0.0252874	2.49578	3.19598	0.00488964	0.162323	0.149701	ENSRNOG00000006735/ENSRNOG00000010549/ENSRNOG00000014288/ENSRNOG00000017469/ENSRNOG00000018087/ENSRNOG00000019244/ENSRNOG00000019556/ENSRNOG00000019692/ENSRNOG00000028648/ENSRNOG00000037247/ENSRNOG00000043098	11	Cdkn2b, Tspo, Fn1, Anxa1, Vim, Mxra8, Cd9, Metrn, Olig1, Rras, Mt2A
GO:0010043	GO:0010043	response to zinc ion	4/178	68/17568	0.0588235	5.80568	4.01698	0.00501146	0.162323	0.149701	ENSRNOG00000010549/ENSRNOG00000018087/ENSRNOG00000027990/ENSRNOG00000043098	4	Tspo, Vim, Crip1, Mt2A
GO:0045620	GO:0045620	negative regulation of lymphocyte differentiation	4/178	68/17568	0.0588235	5.80568	4.01698	0.00501146	0.162323	0.149701	ENSRNOG00000009354/ENSRNOG00000009884/ENSRNOG00000017469/ENSRNOG00000023546	4	Nrarp, Lgals1, Anxa1, Hspb1
GO:0070613	GO:0070613	regulation of protein processing	4/178	68/17568	0.0588235	5.80568	4.01698	0.00501146	0.162323	0.149701	ENSRNOG00000010362/ENSRNOG00000014378/ENSRNOG00000020486/ENSRNOG00000023226	4	Anxa2, Il1r2, Bcl2l12, S100a10
GO:0032507	GO:0032507	maintenance of protein location in cell	4/178	69/17568	0.057971	5.72154	3.97568	0.00527853	0.167176	0.154176	ENSRNOG00000010549/ENSRNOG00000012081/ENSRNOG00000013577/ENSRNOG00000037661	4	Tspo, Txn1, Kdelr3, Tmsb15b2
GO:0060068	GO:0060068	vagina development	2/178	11/17568	0.181818	17.9448	5.68745	0.00528719	0.167176	0.154176	ENSRNOG00000015518/ENSRNOG00000020716	2	Rbp4, Axl
GO:0061045	GO:0061045	negative regulation of wound healing	4/178	70/17568	0.0571429	5.63981	3.93517	0.00555495	0.173576	0.160079	ENSRNOG00000010362/ENSRNOG00000010516/ENSRNOG00000014453/ENSRNOG00000019556	4	Anxa2, Plau, Anxa5, Cd9
GO:0035929	GO:0035929	steroid hormone secretion	3/178	36/17568	0.0833333	8.22472	4.39001	0.00571247	0.176422	0.162704	ENSRNOG00000010549/ENSRNOG00000015156/ENSRNOG00000043451	3	Tspo, Gal, Spp1
GO:1903317	GO:1903317	regulation of protein maturation	4/178	72/17568	0.0555556	5.48315	3.85646	0.00613646	0.183951	0.169648	ENSRNOG00000010362/ENSRNOG00000014378/ENSRNOG00000020486/ENSRNOG00000023226	4	Anxa2, Il1r2, Bcl2l12, S100a10
GO:0009411	GO:0009411	response to UV	6/178	162/17568	0.037037	3.65543	3.4352	0.00619324	0.183951	0.169648	ENSRNOG00000001254/ENSRNOG00000010208/ENSRNOG00000014272/ENSRNOG00000017839/ENSRNOG00000027990/ENSRNOG00000045683	6	Col6a2, Timp1, Rpl35, Ercc1, Crip1, Mfap4
GO:0009743	GO:0009743	response to carbohydrate	10/178	387/17568	0.0258398	2.5503	3.12001	0.00619644	0.183951	0.169648	ENSRNOG00000001254/ENSRNOG00000003897/ENSRNOG00000009884/ENSRNOG00000010516/ENSRNOG00000012081/ENSRNOG00000013973/ENSRNOG00000014288/ENSRNOG00000015036/ENSRNOG00000017839/ENSRNOG00000018536	10	Col6a2, Col1a1, Lgals1, Plau, Txn1, Lcn2, Fn1, Ccn2, Ercc1, Pck2
GO:0002138	GO:0002138	retinoic acid biosynthetic process	2/178	12/17568	0.166667	16.4494	5.41626	0.00630255	0.183951	0.169648	ENSRNOG00000022101/ENSRNOG00000052070	2	Crabp2, Aldh1a3
GO:0016102	GO:0016102	diterpenoid biosynthetic process	2/178	12/17568	0.166667	16.4494	5.41626	0.00630255	0.183951	0.169648	ENSRNOG00000022101/ENSRNOG00000052070	2	Crabp2, Aldh1a3
GO:0050818	GO:0050818	regulation of coagulation	4/178	73/17568	0.0547945	5.40803	3.8182	0.00644182	0.185973	0.171512	ENSRNOG00000010362/ENSRNOG00000010516/ENSRNOG00000014453/ENSRNOG00000019556	4	Anxa2, Plau, Anxa5, Cd9
GO:0009746	GO:0009746	response to hexose	9/178	330/17568	0.0272727	2.69173	3.13872	0.0065987	0.186448	0.171951	ENSRNOG00000001254/ENSRNOG00000003897/ENSRNOG00000009884/ENSRNOG00000010516/ENSRNOG00000012081/ENSRNOG00000013973/ENSRNOG00000014288/ENSRNOG00000015036/ENSRNOG00000018536	9	Col6a2, Col1a1, Lgals1, Plau, Txn1, Lcn2, Fn1, Ccn2, Pck2
GO:0051346	GO:0051346	negative regulation of hydrolase activity	8/178	273/17568	0.029304	2.89221	3.18786	0.00677594	0.187883	0.173273	ENSRNOG00000010208/ENSRNOG00000013572/ENSRNOG00000017469/ENSRNOG00000020486/ENSRNOG00000025371/ENSRNOG00000028896/ENSRNOG00000037853/ENSRNOG00000038480	8	Timp1, Lxn, Anxa1, Bcl2l12, Spry1, A2m, Rarres1, Ppp1r36
GO:0071482	GO:0071482	cellular response to light stimulus	5/178	117/17568	0.042735	4.2178	3.53306	0.00679094	0.187883	0.173273	ENSRNOG00000010208/ENSRNOG00000014272/ENSRNOG00000017839/ENSRNOG00000027990/ENSRNOG00000045683	5	Timp1, Rpl35, Ercc1, Crip1, Mfap4
GO:0031032	GO:0031032	actomyosin structure organization	7/178	220/17568	0.0318182	3.14035	3.23206	0.00721765	0.19652	0.181239	ENSRNOG00000009022/ENSRNOG00000015036/ENSRNOG00000016166/ENSRNOG00000020246/ENSRNOG00000023226/ENSRNOG00000027736/ENSRNOG00000037661	7	Rtkn, Ccn2, Pdlim1, Myl9, S100a10, Cnn1, Tmsb15b2
GO:0032414	GO:0032414	positive regulation of ion transmembrane transporter activity	5/178	119/17568	0.0420168	4.14692	3.48484	0.00728433	0.19652	0.181239	ENSRNOG00000001128/ENSRNOG00000006472/ENSRNOG00000011542/ENSRNOG00000015156/ENSRNOG00000021102	5	Tesc, Hspa2, Coa8, Gal, Scn1b
GO:1900147	GO:1900147	regulation of Schwann cell migration	2/178	13/17568	0.153846	15.1841	5.17585	0.00739912	0.19652	0.181239	ENSRNOG00000018087/ENSRNOG00000037247	2	Vim, Rras
GO:2000849	GO:2000849	regulation of glucocorticoid secretion	2/178	13/17568	0.153846	15.1841	5.17585	0.00739912	0.19652	0.181239	ENSRNOG00000010549/ENSRNOG00000015156	2	Tspo, Gal
GO:0060306	GO:0060306	regulation of membrane repolarization	3/178	40/17568	0.075	7.40225	4.10115	0.00767479	0.201191	0.185547	ENSRNOG00000017484/ENSRNOG00000018018/ENSRNOG00000021102	3	Gja5, Kcnip2, Scn1b
GO:0050886	GO:0050886	endocrine process	5/178	121/17568	0.0413223	4.07837	3.43766	0.00780221	0.201191	0.185547	ENSRNOG00000010549/ENSRNOG00000015156/ENSRNOG00000017484/ENSRNOG00000043451/ENSRNOG00000056728	5	Tspo, Gal, Gja5, Spp1, G6pd
GO:1902106	GO:1902106	negative regulation of leukocyte differentiation	5/178	121/17568	0.0413223	4.07837	3.43766	0.00780221	0.201191	0.185547	ENSRNOG00000009311/ENSRNOG00000009354/ENSRNOG00000009884/ENSRNOG00000017469/ENSRNOG00000023546	5	Fstl3, Nrarp, Lgals1, Anxa1, Hspb1
GO:0051048	GO:0051048	negative regulation of secretion	7/178	226/17568	0.0309735	3.05698	3.14878	0.00830946	0.207051	0.190951	ENSRNOG00000010549/ENSRNOG00000014453/ENSRNOG00000015156/ENSRNOG00000017386/ENSRNOG00000017469/ENSRNOG00000046449/ENSRNOG00000061910	7	Tspo, Anxa5, Gal, Il11, Anxa1, Npy, Igfbp3
GO:0071333	GO:0071333	cellular response to glucose stimulus	7/178	226/17568	0.0309735	3.05698	3.14878	0.00830946	0.207051	0.190951	ENSRNOG00000003897/ENSRNOG00000009884/ENSRNOG00000010516/ENSRNOG00000012081/ENSRNOG00000014288/ENSRNOG00000015036/ENSRNOG00000018536	7	Col1a1, Lgals1, Plau, Txn1, Fn1, Ccn2, Pck2
GO:0014823	GO:0014823	response to activity	6/178	173/17568	0.0346821	3.423	3.24022	0.00844213	0.207051	0.190951	ENSRNOG00000010362/ENSRNOG00000010516/ENSRNOG00000012081/ENSRNOG00000014288/ENSRNOG00000015518/ENSRNOG00000057451	6	Anxa2, Plau, Txn1, Fn1, Rbp4, Itga5
GO:0048771	GO:0048771	tissue remodeling	7/178	227/17568	0.030837	3.04351	3.13517	0.00850264	0.207051	0.190951	ENSRNOG00000010208/ENSRNOG00000012471/ENSRNOG00000017484/ENSRNOG00000019584/ENSRNOG00000020716/ENSRNOG00000043451/ENSRNOG00000055962	7	Timp1, Thbs4, Gja5, Dlk1, Axl, Spp1, Bgn
GO:0030002	GO:0030002	intracellular monoatomic anion homeostasis	2/178	14/17568	0.142857	14.0995	4.96067	0.00857515	0.207051	0.190951	ENSRNOG00000007918/ENSRNOG00000043451	2	Tbxas1, Spp1
GO:0030644	GO:0030644	intracellular chloride ion homeostasis	2/178	14/17568	0.142857	14.0995	4.96067	0.00857515	0.207051	0.190951	ENSRNOG00000007918/ENSRNOG00000043451	2	Tbxas1, Spp1
GO:0036135	GO:0036135	Schwann cell migration	2/178	14/17568	0.142857	14.0995	4.96067	0.00857515	0.207051	0.190951	ENSRNOG00000018087/ENSRNOG00000037247	2	Vim, Rras
GO:0034284	GO:0034284	response to monosaccharide	9/178	345/17568	0.026087	2.57469	2.98855	0.00870575	0.208311	0.192113	ENSRNOG00000001254/ENSRNOG00000003897/ENSRNOG00000009884/ENSRNOG00000010516/ENSRNOG00000012081/ENSRNOG00000013973/ENSRNOG00000014288/ENSRNOG00000015036/ENSRNOG00000018536	9	Col6a2, Col1a1, Lgals1, Plau, Txn1, Lcn2, Fn1, Ccn2, Pck2
GO:0071331	GO:0071331	cellular response to hexose stimulus	7/178	229/17568	0.0305677	3.01693	3.10817	0.00889889	0.208846	0.192606	ENSRNOG00000003897/ENSRNOG00000009884/ENSRNOG00000010516/ENSRNOG00000012081/ENSRNOG00000014288/ENSRNOG00000015036/ENSRNOG00000018536	7	Col1a1, Lgals1, Plau, Txn1, Fn1, Ccn2, Pck2
GO:0032411	GO:0032411	positive regulation of transporter activity	5/178	125/17568	0.04	3.94787	3.34627	0.00891381	0.208846	0.192606	ENSRNOG00000001128/ENSRNOG00000006472/ENSRNOG00000011542/ENSRNOG00000015156/ENSRNOG00000021102	5	Tesc, Hspa2, Coa8, Gal, Scn1b
GO:0042593	GO:0042593	glucose homeostasis	9/178	348/17568	0.0258621	2.5525	2.95947	0.00918239	0.208846	0.192606	ENSRNOG00000001416/ENSRNOG00000003897/ENSRNOG00000009884/ENSRNOG00000010516/ENSRNOG00000012081/ENSRNOG00000014288/ENSRNOG00000015036/ENSRNOG00000015518/ENSRNOG00000018536	9	Vgf, Col1a1, Lgals1, Plau, Txn1, Fn1, Ccn2, Rbp4, Pck2
GO:0034765	GO:0034765	regulation of monoatomic ion transmembrane transport	10/178	411/17568	0.0243309	2.40138	2.90847	0.00926918	0.208846	0.192606	ENSRNOG00000001128/ENSRNOG00000006472/ENSRNOG00000011542/ENSRNOG00000013973/ENSRNOG00000015156/ENSRNOG00000018018/ENSRNOG00000021062/ENSRNOG00000021102/ENSRNOG00000032788/ENSRNOG00000056728	10	Tesc, Hspa2, Coa8, Lcn2, Gal, Kcnip2, Fxyd5, Scn1b, Dysf, G6pd
GO:0033500	GO:0033500	carbohydrate homeostasis	9/178	349/17568	0.025788	2.54519	2.94984	0.00934559	0.208846	0.192606	ENSRNOG00000001416/ENSRNOG00000003897/ENSRNOG00000009884/ENSRNOG00000010516/ENSRNOG00000012081/ENSRNOG00000014288/ENSRNOG00000015036/ENSRNOG00000015518/ENSRNOG00000018536	9	Vgf, Col1a1, Lgals1, Plau, Txn1, Fn1, Ccn2, Rbp4, Pck2
GO:0043277	GO:0043277	apoptotic cell clearance	3/178	43/17568	0.0697674	6.88581	3.90949	0.00937702	0.208846	0.192606	ENSRNOG00000014243/ENSRNOG00000017469/ENSRNOG00000020716	3	Pear1, Anxa1, Axl
GO:1903707	GO:1903707	negative regulation of hemopoiesis	5/178	127/17568	0.0393701	3.88569	3.30199	0.00950868	0.208846	0.192606	ENSRNOG00000009311/ENSRNOG00000009354/ENSRNOG00000009884/ENSRNOG00000017469/ENSRNOG00000023546	5	Fstl3, Nrarp, Lgals1, Anxa1, Hspb1
GO:0071326	GO:0071326	cellular response to monosaccharide stimulus	7/178	232/17568	0.0301724	2.97792	3.06822	0.00951848	0.208846	0.192606	ENSRNOG00000003897/ENSRNOG00000009884/ENSRNOG00000010516/ENSRNOG00000012081/ENSRNOG00000014288/ENSRNOG00000015036/ENSRNOG00000018536	7	Col1a1, Lgals1, Plau, Txn1, Fn1, Ccn2, Pck2
GO:0001765	GO:0001765	membrane raft assembly	2/178	15/17568	0.133333	13.1596	4.76647	0.00982895	0.208846	0.192606	ENSRNOG00000010362/ENSRNOG00000023226	2	Anxa2, S100a10
GO:0010755	GO:0010755	regulation of plasminogen activation	2/178	15/17568	0.133333	13.1596	4.76647	0.00982895	0.208846	0.192606	ENSRNOG00000010362/ENSRNOG00000023226	2	Anxa2, S100a10
GO:0035933	GO:0035933	glucocorticoid secretion	2/178	15/17568	0.133333	13.1596	4.76647	0.00982895	0.208846	0.192606	ENSRNOG00000010549/ENSRNOG00000015156	2	Tspo, Gal
GO:0051451	GO:0051451	myoblast migration	2/178	15/17568	0.133333	13.1596	4.76647	0.00982895	0.208846	0.192606	ENSRNOG00000012471/ENSRNOG00000017469	2	Thbs4, Anxa1
GO:0061687	GO:0061687	detoxification of inorganic compound	2/178	15/17568	0.133333	13.1596	4.76647	0.00982895	0.208846	0.192606	ENSRNOG00000012081/ENSRNOG00000043098	2	Txn1, Mt2A
GO:0097428	GO:0097428	protein maturation by iron-sulfur cluster transfer	2/178	15/17568	0.133333	13.1596	4.76647	0.00982895	0.208846	0.192606	ENSRNOG00000021866/ENSRNOG00000047988	2	Bola3, Bola2
GO:0097529	GO:0097529	myeloid leukocyte migration	7/178	234/17568	0.0299145	2.95246	3.04194	0.00994873	0.208912	0.192667	ENSRNOG00000000239/ENSRNOG00000010645/ENSRNOG00000012471/ENSRNOG00000017469/ENSRNOG00000019556/ENSRNOG00000032788/ENSRNOG00000043451	7	Ccl7, Lgals3, Thbs4, Anxa1, Cd9, Dysf, Spp1
GO:0010165	GO:0010165	response to X-ray	3/178	44/17568	0.0681818	6.72932	3.84965	0.00998937	0.208912	0.192667	ENSRNOG00000013973/ENSRNOG00000017469/ENSRNOG00000017839	3	Lcn2, Anxa1, Ercc1
GO:0051896	GO:0051896	regulation of phosphatidylinositol 3-kinase/protein kinase B signal transduction	8/178	294/17568	0.0272109	2.68562	2.94881	0.0103449	0.214657	0.197966	ENSRNOG00000009912/ENSRNOG00000012081/ENSRNOG00000014288/ENSRNOG00000014426/ENSRNOG00000017914/ENSRNOG00000020716/ENSRNOG00000037247/ENSRNOG00000043007	8	Fgr, Txn1, Fn1, Lox, Cavin3, Axl, Rras, Rcn3
GO:0072595	GO:0072595	maintenance of protein localization in organelle	3/178	45/17568	0.0666667	6.57978	3.79165	0.0106245	0.216469	0.199637	ENSRNOG00000010549/ENSRNOG00000012081/ENSRNOG00000013577	3	Tspo, Txn1, Kdelr3
GO:0097066	GO:0097066	response to thyroid hormone	3/178	45/17568	0.0666667	6.57978	3.79165	0.0106245	0.216469	0.199637	ENSRNOG00000010362/ENSRNOG00000012081/ENSRNOG00000014453	3	Anxa2, Txn1, Anxa5
GO:0031214	GO:0031214	biomineral tissue development	6/178	182/17568	0.032967	3.25374	3.09206	0.0106768	0.216469	0.199637	ENSRNOG00000003897/ENSRNOG00000005695/ENSRNOG00000009912/ENSRNOG00000014426/ENSRNOG00000019584/ENSRNOG00000043451	6	Col1a1, Mgp, Fgr, Lox, Dlk1, Spp1
GO:1903034	GO:1903034	regulation of response to wounding	6/178	183/17568	0.0327869	3.23596	3.07617	0.0109486	0.220299	0.203169	ENSRNOG00000010362/ENSRNOG00000010516/ENSRNOG00000014453/ENSRNOG00000017469/ENSRNOG00000019556/ENSRNOG00000043451	6	Anxa2, Plau, Anxa5, Anxa1, Cd9, Spp1
GO:2000651	GO:2000651	positive regulation of sodium ion transmembrane transporter activity	2/178	16/17568	0.125	12.3371	4.58994	0.0111588	0.221178	0.20398	ENSRNOG00000001128/ENSRNOG00000021102	2	Tesc, Scn1b
GO:0010765	GO:0010765	positive regulation of sodium ion transport	3/178	46/17568	0.0652174	6.43674	3.73538	0.0112825	0.221864	0.204612	ENSRNOG00000001128/ENSRNOG00000021062/ENSRNOG00000021102	3	Tesc, Fxyd5, Scn1b
GO:0030593	GO:0030593	neutrophil chemotaxis	4/178	86/17568	0.0465116	4.59054	3.37693	0.0113605	0.221864	0.204612	ENSRNOG00000010645/ENSRNOG00000012471/ENSRNOG00000032788/ENSRNOG00000043451	4	Lgals3, Thbs4, Dysf, Spp1
GO:0061041	GO:0061041	regulation of wound healing	5/178	134/17568	0.0373134	3.68271	3.15382	0.0118054	0.225458	0.207927	ENSRNOG00000010362/ENSRNOG00000010516/ENSRNOG00000014453/ENSRNOG00000017469/ENSRNOG00000019556	5	Anxa2, Plau, Anxa5, Anxa1, Cd9
GO:0036120	GO:0036120	cellular response to platelet-derived growth factor stimulus	3/178	47/17568	0.0638298	6.29978	3.68075	0.0119635	0.225458	0.207927	ENSRNOG00000014288/ENSRNOG00000017484/ENSRNOG00000017628	3	Fn1, Gja5, Tagln
GO:0033627	GO:0033627	cell adhesion mediated by integrin	4/178	88/17568	0.0454545	4.48621	3.31691	0.0122832	0.225458	0.207927	ENSRNOG00000001128/ENSRNOG00000010516/ENSRNOG00000056786/ENSRNOG00000057451	4	Tesc, Plau, Piezo1, Itga5
GO:0001678	GO:0001678	intracellular glucose homeostasis	7/178	244/17568	0.0286885	2.83146	2.91459	0.0123157	0.225458	0.207927	ENSRNOG00000003897/ENSRNOG00000009884/ENSRNOG00000010516/ENSRNOG00000012081/ENSRNOG00000014288/ENSRNOG00000015036/ENSRNOG00000018536	7	Col1a1, Lgals1, Plau, Txn1, Fn1, Ccn2, Pck2
GO:0002685	GO:0002685	regulation of leukocyte migration	7/178	244/17568	0.0286885	2.83146	2.91459	0.0123157	0.225458	0.207927	ENSRNOG00000000239/ENSRNOG00000010645/ENSRNOG00000012471/ENSRNOG00000017469/ENSRNOG00000017676/ENSRNOG00000019556/ENSRNOG00000032788	7	Ccl7, Lgals3, Thbs4, Anxa1, Plvap, Cd9, Dysf
GO:0010595	GO:0010595	positive regulation of endothelial cell migration	5/178	136/17568	0.0367647	3.62855	3.1133	0.0125251	0.225458	0.207927	ENSRNOG00000001229/ENSRNOG00000013973/ENSRNOG00000017469/ENSRNOG00000023546/ENSRNOG00000037247	5	Col18a1, Lcn2, Anxa1, Hspb1, Rras
GO:0030282	GO:0030282	bone mineralization	5/178	136/17568	0.0367647	3.62855	3.1133	0.0125251	0.225458	0.207927	ENSRNOG00000005695/ENSRNOG00000009912/ENSRNOG00000014426/ENSRNOG00000019584/ENSRNOG00000043451	5	Mgp, Fgr, Lox, Dlk1, Spp1
GO:0006098	GO:0006098	pentose-phosphate shunt	2/178	17/17568	0.117647	11.6114	4.42847	0.0125632	0.225458	0.207927	ENSRNOG00000005861/ENSRNOG00000056728	2	Hsd11b1, G6pd
GO:0042574	GO:0042574	retinal metabolic process	2/178	17/17568	0.117647	11.6114	4.42847	0.0125632	0.225458	0.207927	ENSRNOG00000015518/ENSRNOG00000052070	2	Rbp4, Aldh1a3
GO:0070316	GO:0070316	regulation of G0 to G1 transition	2/178	17/17568	0.117647	11.6114	4.42847	0.0125632	0.225458	0.207927	ENSRNOG00000006735/ENSRNOG00000015036	2	Cdkn2b, Ccn2
GO:2000833	GO:2000833	positive regulation of steroid hormone secretion	2/178	17/17568	0.117647	11.6114	4.42847	0.0125632	0.225458	0.207927	ENSRNOG00000015156/ENSRNOG00000043451	2	Gal, Spp1
GO:0071214	GO:0071214	cellular response to abiotic stimulus	10/178	432/17568	0.0231481	2.28464	2.73514	0.0128151	0.226913	0.209268	ENSRNOG00000003897/ENSRNOG00000010208/ENSRNOG00000010549/ENSRNOG00000013973/ENSRNOG00000014272/ENSRNOG00000017839/ENSRNOG00000027990/ENSRNOG00000032788/ENSRNOG00000045683/ENSRNOG00000056786	10	Col1a1, Timp1, Tspo, Lcn2, Rpl35, Ercc1, Crip1, Dysf, Mfap4, Piezo1
GO:0104004	GO:0104004	cellular response to environmental stimulus	10/178	432/17568	0.0231481	2.28464	2.73514	0.0128151	0.226913	0.209268	ENSRNOG00000003897/ENSRNOG00000010208/ENSRNOG00000010549/ENSRNOG00000013973/ENSRNOG00000014272/ENSRNOG00000017839/ENSRNOG00000027990/ENSRNOG00000032788/ENSRNOG00000045683/ENSRNOG00000056786	10	Col1a1, Timp1, Tspo, Lcn2, Rpl35, Ercc1, Crip1, Dysf, Mfap4, Piezo1
GO:0042445	GO:0042445	hormone metabolic process	7/178	247/17568	0.0283401	2.79707	2.87764	0.0130989	0.230402	0.212486	ENSRNOG00000005861/ENSRNOG00000015156/ENSRNOG00000015518/ENSRNOG00000022101/ENSRNOG00000043451/ENSRNOG00000052070/ENSRNOG00000061215	7	Hsd11b1, Gal, Rbp4, Crabp2, Spp1, Aldh1a3, Crym
GO:0071478	GO:0071478	cellular response to radiation	6/178	191/17568	0.0314136	3.10042	2.95287	0.0133022	0.230504	0.21258	ENSRNOG00000010208/ENSRNOG00000013973/ENSRNOG00000014272/ENSRNOG00000017839/ENSRNOG00000027990/ENSRNOG00000045683	6	Timp1, Lcn2, Rpl35, Ercc1, Crip1, Mfap4
GO:0071322	GO:0071322	cellular response to carbohydrate stimulus	7/178	248/17568	0.0282258	2.78579	2.86544	0.0133678	0.230504	0.21258	ENSRNOG00000003897/ENSRNOG00000009884/ENSRNOG00000010516/ENSRNOG00000012081/ENSRNOG00000014288/ENSRNOG00000015036/ENSRNOG00000018536	7	Col1a1, Lgals1, Plau, Txn1, Fn1, Ccn2, Pck2
GO:0033273	GO:0033273	response to vitamin	6/178	193/17568	0.0310881	3.06829	2.92305	0.0139419	0.230504	0.21258	ENSRNOG00000003897/ENSRNOG00000010549/ENSRNOG00000018087/ENSRNOG00000021962/ENSRNOG00000043451/ENSRNOG00000061215	6	Col1a1, Tspo, Vim, Fzd2, Spp1, Crym
GO:0006071	GO:0006071	glycerol metabolic process	2/178	18/17568	0.111111	10.9663	4.27997	0.0140403	0.230504	0.21258	ENSRNOG00000016117/ENSRNOG00000032788	2	Myof, Dysf
GO:0016114	GO:0016114	terpenoid biosynthetic process	2/178	18/17568	0.111111	10.9663	4.27997	0.0140403	0.230504	0.21258	ENSRNOG00000022101/ENSRNOG00000052070	2	Crabp2, Aldh1a3
GO:0033623	GO:0033623	regulation of integrin activation	2/178	18/17568	0.111111	10.9663	4.27997	0.0140403	0.230504	0.21258	ENSRNOG00000011774/ENSRNOG00000056786	2	Fblim1, Piezo1
GO:0071294	GO:0071294	cellular response to zinc ion	2/178	18/17568	0.111111	10.9663	4.27997	0.0140403	0.230504	0.21258	ENSRNOG00000010549/ENSRNOG00000043098	2	Tspo, Mt2A
GO:0086012	GO:0086012	membrane depolarization during cardiac muscle cell action potential	2/178	18/17568	0.111111	10.9663	4.27997	0.0140403	0.230504	0.21258	ENSRNOG00000017484/ENSRNOG00000021102	2	Gja5, Scn1b
GO:0010039	GO:0010039	response to iron ion	3/178	50/17568	0.06	5.9218	3.52594	0.0141461	0.230504	0.21258	ENSRNOG00000013973/ENSRNOG00000014288/ENSRNOG00000056728	3	Lcn2, Fn1, G6pd
GO:0033628	GO:0033628	regulation of cell adhesion mediated by integrin	3/178	50/17568	0.06	5.9218	3.52594	0.0141461	0.230504	0.21258	ENSRNOG00000001128/ENSRNOG00000010516/ENSRNOG00000056786	3	Tesc, Plau, Piezo1
GO:0036119	GO:0036119	response to platelet-derived growth factor	3/178	50/17568	0.06	5.9218	3.52594	0.0141461	0.230504	0.21258	ENSRNOG00000014288/ENSRNOG00000017484/ENSRNOG00000017628	3	Fn1, Gja5, Tagln
GO:0050777	GO:0050777	negative regulation of immune response	6/178	194/17568	0.0309278	3.05247	2.90829	0.0142697	0.231099	0.213129	ENSRNOG00000009884/ENSRNOG00000010645/ENSRNOG00000012865/ENSRNOG00000017469/ENSRNOG00000028896/ENSRNOG00000046449	6	Lgals1, Lgals3, Parp3, Anxa1, A2m, Npy
GO:0060326	GO:0060326	cell chemotaxis	8/178	313/17568	0.0255591	2.5226	2.74985	0.0146353	0.235583	0.217265	ENSRNOG00000000239/ENSRNOG00000010645/ENSRNOG00000012471/ENSRNOG00000014426/ENSRNOG00000017469/ENSRNOG00000023546/ENSRNOG00000032788/ENSRNOG00000043451	8	Ccl7, Lgals3, Thbs4, Lox, Anxa1, Hspb1, Dysf, Spp1
GO:0010721	GO:0010721	negative regulation of cell development	8/178	314/17568	0.0254777	2.51456	2.73979	0.0148922	0.237298	0.218846	ENSRNOG00000006735/ENSRNOG00000009311/ENSRNOG00000009354/ENSRNOG00000009884/ENSRNOG00000010549/ENSRNOG00000017469/ENSRNOG00000023546/ENSRNOG00000043451	8	Cdkn2b, Fstl3, Nrarp, Lgals1, Tspo, Anxa1, Hspb1, Spp1
GO:0006953	GO:0006953	acute-phase response	3/178	51/17568	0.0588235	5.80568	3.47712	0.0149205	0.237298	0.218846	ENSRNOG00000013973/ENSRNOG00000014288/ENSRNOG00000028896	3	Lcn2, Fn1, A2m
GO:0006935	GO:0006935	chemotaxis	10/178	444/17568	0.0225225	2.2229	2.64051	0.0152545	0.23856	0.22001	ENSRNOG00000000239/ENSRNOG00000010645/ENSRNOG00000011821/ENSRNOG00000012471/ENSRNOG00000014288/ENSRNOG00000014426/ENSRNOG00000017469/ENSRNOG00000023546/ENSRNOG00000032788/ENSRNOG00000043451	10	Ccl7, Lgals3, S100a4, Thbs4, Fn1, Lox, Anxa1, Hspb1, Dysf, Spp1
GO:0034614	GO:0034614	cellular response to reactive oxygen species	6/178	197/17568	0.0304569	3.00599	2.86456	0.0152852	0.23856	0.22001	ENSRNOG00000012081/ENSRNOG00000013973/ENSRNOG00000017469/ENSRNOG00000020716/ENSRNOG00000023546/ENSRNOG00000049203	6	Txn1, Lcn2, Anxa1, Axl, Hspb1, Pex5
GO:0009749	GO:0009749	response to glucose	8/178	316/17568	0.0253165	2.49865	2.71977	0.0154158	0.23856	0.22001	ENSRNOG00000001254/ENSRNOG00000003897/ENSRNOG00000009884/ENSRNOG00000010516/ENSRNOG00000012081/ENSRNOG00000014288/ENSRNOG00000015036/ENSRNOG00000018536	8	Col6a2, Col1a1, Lgals1, Plau, Txn1, Fn1, Ccn2, Pck2
GO:0045023	GO:0045023	G0 to G1 transition	2/178	19/17568	0.105263	10.3891	4.14271	0.0155886	0.23856	0.22001	ENSRNOG00000006735/ENSRNOG00000015036	2	Cdkn2b, Ccn2
GO:0042330	GO:0042330	taxis	10/178	446/17568	0.0224215	2.21293	2.62503	0.0156926	0.23856	0.22001	ENSRNOG00000000239/ENSRNOG00000010645/ENSRNOG00000011821/ENSRNOG00000012471/ENSRNOG00000014288/ENSRNOG00000014426/ENSRNOG00000017469/ENSRNOG00000023546/ENSRNOG00000032788/ENSRNOG00000043451	10	Ccl7, Lgals3, S100a4, Thbs4, Fn1, Lox, Anxa1, Hspb1, Dysf, Spp1
GO:0046636	GO:0046636	negative regulation of alpha-beta T cell activation	3/178	52/17568	0.0576923	5.69404	3.42957	0.0157184	0.23856	0.22001	ENSRNOG00000009884/ENSRNOG00000010645/ENSRNOG00000017469	3	Lgals1, Lgals3, Anxa1
GO:0048265	GO:0048265	response to pain	3/178	52/17568	0.0576923	5.69404	3.42957	0.0157184	0.23856	0.22001	ENSRNOG00000010549/ENSRNOG00000012471/ENSRNOG00000018338	3	Tspo, Thbs4, Vwa1
GO:1905562	GO:1905562	regulation of vascular endothelial cell proliferation	3/178	52/17568	0.0576923	5.69404	3.42957	0.0157184	0.23856	0.22001	ENSRNOG00000001229/ENSRNOG00000009354/ENSRNOG00000019584	3	Col18a1, Nrarp, Dlk1
GO:0015850	GO:0015850	organic hydroxy compound transport	8/178	318/17568	0.0251572	2.48293	2.69991	0.0159527	0.240346	0.221657	ENSRNOG00000001628/ENSRNOG00000010362/ENSRNOG00000010549/ENSRNOG00000010645/ENSRNOG00000015156/ENSRNOG00000015518/ENSRNOG00000043451/ENSRNOG00000061910	8	Pcp4, Anxa2, Tspo, Lgals3, Gal, Rbp4, Spp1, Igfbp3
GO:0030219	GO:0030219	megakaryocyte differentiation	3/178	53/17568	0.0566038	5.5866	3.38324	0.0165399	0.240346	0.221657	ENSRNOG00000001128/ENSRNOG00000006735/ENSRNOG00000014426	3	Tesc, Cdkn2b, Lox
GO:0055093	GO:0055093	response to hyperoxia	3/178	53/17568	0.0566038	5.5866	3.38324	0.0165399	0.240346	0.221657	ENSRNOG00000003897/ENSRNOG00000010516/ENSRNOG00000012081	3	Col1a1, Plau, Txn1
GO:0086009	GO:0086009	membrane repolarization	3/178	53/17568	0.0566038	5.5866	3.38324	0.0165399	0.240346	0.221657	ENSRNOG00000017484/ENSRNOG00000018018/ENSRNOG00000021102	3	Gja5, Kcnip2, Scn1b
GO:0101023	GO:0101023	vascular endothelial cell proliferation	3/178	53/17568	0.0566038	5.5866	3.38324	0.0165399	0.240346	0.221657	ENSRNOG00000001229/ENSRNOG00000009354/ENSRNOG00000019584	3	Col18a1, Nrarp, Dlk1
GO:0050868	GO:0050868	negative regulation of T cell activation	5/178	147/17568	0.0340136	3.35703	2.90333	0.0170186	0.240346	0.221657	ENSRNOG00000009354/ENSRNOG00000009884/ENSRNOG00000010645/ENSRNOG00000017469/ENSRNOG00000023546	5	Nrarp, Lgals1, Lgals3, Anxa1, Hspb1
GO:0045185	GO:0045185	maintenance of protein location	4/178	97/17568	0.0412371	4.06996	3.06739	0.0170235	0.240346	0.221657	ENSRNOG00000010549/ENSRNOG00000012081/ENSRNOG00000013577/ENSRNOG00000037661	4	Tspo, Txn1, Kdelr3, Tmsb15b2
GO:0030540	GO:0030540	female genitalia development	2/178	20/17568	0.1	9.86966	4.01529	0.0172066	0.240346	0.221657	ENSRNOG00000015518/ENSRNOG00000020716	2	Rbp4, Axl
GO:0033631	GO:0033631	cell-cell adhesion mediated by integrin	2/178	20/17568	0.1	9.86966	4.01529	0.0172066	0.240346	0.221657	ENSRNOG00000056786/ENSRNOG00000057451	2	Piezo1, Itga5
GO:0042730	GO:0042730	fibrinolysis	2/178	20/17568	0.1	9.86966	4.01529	0.0172066	0.240346	0.221657	ENSRNOG00000010362/ENSRNOG00000010516	2	Anxa2, Plau
GO:0048245	GO:0048245	eosinophil chemotaxis	2/178	20/17568	0.1	9.86966	4.01529	0.0172066	0.240346	0.221657	ENSRNOG00000000239/ENSRNOG00000010645	2	Ccl7, Lgals3
GO:2000846	GO:2000846	regulation of corticosteroid hormone secretion	2/178	20/17568	0.1	9.86966	4.01529	0.0172066	0.240346	0.221657	ENSRNOG00000010549/ENSRNOG00000015156	2	Tspo, Gal
GO:0062197	GO:0062197	cellular response to chemical stress	9/178	387/17568	0.0232558	2.29527	2.60676	0.0173339	0.240346	0.221657	ENSRNOG00000010549/ENSRNOG00000012081/ENSRNOG00000013973/ENSRNOG00000017469/ENSRNOG00000020716/ENSRNOG00000023546/ENSRNOG00000032788/ENSRNOG00000049203/ENSRNOG00000056728	9	Tspo, Txn1, Lcn2, Anxa1, Axl, Hspb1, Dysf, Pex5, G6pd
GO:0006636	GO:0006636	unsaturated fatty acid biosynthetic process	3/178	54/17568	0.0555556	5.48315	3.33808	0.0173851	0.240346	0.221657	ENSRNOG00000007918/ENSRNOG00000017469/ENSRNOG00000020385	3	Tbxas1, Anxa1, Fads3
GO:0008584	GO:0008584	male gonad development	6/178	203/17568	0.0295567	2.91714	2.77955	0.0174649	0.240346	0.221657	ENSRNOG00000001128/ENSRNOG00000001260/ENSRNOG00000009311/ENSRNOG00000015518/ENSRNOG00000017438/ENSRNOG00000017839	6	Tesc, Nudt1, Fstl3, Rbp4, Gfra1, Ercc1
GO:0046546	GO:0046546	development of primary male sexual characteristics	6/178	204/17568	0.0294118	2.90284	2.76568	0.0178479	0.24435	0.22535	ENSRNOG00000001128/ENSRNOG00000001260/ENSRNOG00000009311/ENSRNOG00000015518/ENSRNOG00000017438/ENSRNOG00000017839	6	Tesc, Nudt1, Fstl3, Rbp4, Gfra1, Ercc1
GO:0032355	GO:0032355	response to estradiol	7/178	265/17568	0.0264151	2.60708	2.66691	0.0185665	0.252885	0.233221	ENSRNOG00000000991/ENSRNOG00000003897/ENSRNOG00000005861/ENSRNOG00000015036/ENSRNOG00000017469/ENSRNOG00000018087/ENSRNOG00000061910	7	Arpc1b, Col1a1, Hsd11b1, Ccn2, Anxa1, Vim, Igfbp3
GO:0060307	GO:0060307	regulation of ventricular cardiac muscle cell membrane repolarization	2/178	21/17568	0.0952381	9.39968	3.89655	0.0188926	0.256015	0.236107	ENSRNOG00000017484/ENSRNOG00000021102	2	Gja5, Scn1b
GO:0085029	GO:0085029	extracellular matrix assembly	3/178	56/17568	0.0535714	5.28732	3.25103	0.0191468	0.256838	0.236867	ENSRNOG00000014426/ENSRNOG00000020587/ENSRNOG00000045683	3	Lox, Efemp2, Mfap4
GO:0021782	GO:0021782	glial cell development	5/178	152/17568	0.0328947	3.2466	2.81438	0.0193742	0.258582	0.238475	ENSRNOG00000018087/ENSRNOG00000019244/ENSRNOG00000019556/ENSRNOG00000028648/ENSRNOG00000043098	5	Vim, Mxra8, Cd9, Olig1, Mt2A
GO:0007548	GO:0007548	sex differentiation	9/178	395/17568	0.0227848	2.24878	2.53964	0.0195106	0.259101	0.238954	ENSRNOG00000001128/ENSRNOG00000001260/ENSRNOG00000001416/ENSRNOG00000009311/ENSRNOG00000015518/ENSRNOG00000017438/ENSRNOG00000017839/ENSRNOG00000020716/ENSRNOG00000028896	9	Tesc, Nudt1, Vgf, Fstl3, Rbp4, Gfra1, Ercc1, Axl, A2m
GO:0008406	GO:0008406	gonad development	8/178	332/17568	0.0240964	2.37823	2.56497	0.0200968	0.265557	0.244908	ENSRNOG00000001128/ENSRNOG00000001260/ENSRNOG00000001416/ENSRNOG00000009311/ENSRNOG00000015518/ENSRNOG00000017438/ENSRNOG00000017839/ENSRNOG00000028896	8	Tesc, Nudt1, Vgf, Fstl3, Rbp4, Gfra1, Ercc1, A2m
GO:0019400	GO:0019400	alditol metabolic process	2/178	22/17568	0.0909091	8.97242	3.78548	0.0206452	0.271454	0.250346	ENSRNOG00000016117/ENSRNOG00000032788	2	Myof, Dysf
GO:0032965	GO:0032965	regulation of collagen biosynthetic process	3/178	58/17568	0.0517241	5.105	3.16806	0.0210037	0.273461	0.252197	ENSRNOG00000014288/ENSRNOG00000015036/ENSRNOG00000018087	3	Fn1, Ccn2, Vim
GO:0035902	GO:0035902	response to immobilization stress	3/178	58/17568	0.0517241	5.105	3.16806	0.0210037	0.273461	0.252197	ENSRNOG00000015156/ENSRNOG00000017839/ENSRNOG00000026036	3	Gal, Ercc1, Pdyn
GO:0045137	GO:0045137	development of primary sexual characteristics	8/178	338/17568	0.0236686	2.33601	2.5092	0.0220889	0.281421	0.259539	ENSRNOG00000001128/ENSRNOG00000001260/ENSRNOG00000001416/ENSRNOG00000009311/ENSRNOG00000015518/ENSRNOG00000017438/ENSRNOG00000017839/ENSRNOG00000028896	8	Tesc, Nudt1, Vgf, Fstl3, Rbp4, Gfra1, Ercc1, A2m
GO:0010269	GO:0010269	response to selenium ion	2/178	23/17568	0.0869565	8.58232	3.68127	0.0224629	0.281421	0.259539	ENSRNOG00000012081/ENSRNOG00000018087	2	Txn1, Vim
GO:0035930	GO:0035930	corticosteroid hormone secretion	2/178	23/17568	0.0869565	8.58232	3.68127	0.0224629	0.281421	0.259539	ENSRNOG00000010549/ENSRNOG00000015156	2	Tspo, Gal
GO:0045652	GO:0045652	regulation of megakaryocyte differentiation	2/178	23/17568	0.0869565	8.58232	3.68127	0.0224629	0.281421	0.259539	ENSRNOG00000001128/ENSRNOG00000014426	2	Tesc, Lox
GO:0055064	GO:0055064	chloride ion homeostasis	2/178	23/17568	0.0869565	8.58232	3.68127	0.0224629	0.281421	0.259539	ENSRNOG00000007918/ENSRNOG00000043451	2	Tbxas1, Spp1
GO:0060253	GO:0060253	negative regulation of glial cell proliferation	2/178	23/17568	0.0869565	8.58232	3.68127	0.0224629	0.281421	0.259539	ENSRNOG00000006735/ENSRNOG00000010549	2	Cdkn2b, Tspo
GO:0061448	GO:0061448	connective tissue development	8/178	340/17568	0.0235294	2.32227	2.49088	0.0227829	0.283587	0.261535	ENSRNOG00000003897/ENSRNOG00000005695/ENSRNOG00000010208/ENSRNOG00000014426/ENSRNOG00000015036/ENSRNOG00000027990/ENSRNOG00000028036/ENSRNOG00000055962	8	Col1a1, Mgp, Timp1, Lox, Ccn2, Crip1, Adamts7, Bgn
GO:1902305	GO:1902305	regulation of sodium ion transmembrane transport	3/178	60/17568	0.05	4.93483	3.08882	0.0229561	0.283587	0.261535	ENSRNOG00000001128/ENSRNOG00000021062/ENSRNOG00000021102	3	Tesc, Fxyd5, Scn1b
GO:0022408	GO:0022408	negative regulation of cell-cell adhesion	6/178	217/17568	0.0276498	2.72894	2.59272	0.0233617	0.283587	0.261535	ENSRNOG00000009354/ENSRNOG00000009884/ENSRNOG00000010645/ENSRNOG00000017469/ENSRNOG00000019556/ENSRNOG00000023546	6	Nrarp, Lgals1, Lgals3, Anxa1, Cd9, Hspb1
GO:0014812	GO:0014812	muscle cell migration	5/178	160/17568	0.03125	3.08427	2.67947	0.0235718	0.283587	0.261535	ENSRNOG00000010105/ENSRNOG00000010516/ENSRNOG00000012471/ENSRNOG00000017469/ENSRNOG00000061910	5	S100a11, Plau, Thbs4, Anxa1, Igfbp3
GO:0017015	GO:0017015	regulation of transforming growth factor beta receptor signaling pathway	5/178	160/17568	0.03125	3.08427	2.67947	0.0235718	0.283587	0.261535	ENSRNOG00000006735/ENSRNOG00000014426/ENSRNOG00000019965/ENSRNOG00000025371/ENSRNOG00000050404	5	Cdkn2b, Lox, Tgfb1i1, Spry1, Pmepa1
GO:0014850	GO:0014850	response to muscle activity	3/178	61/17568	0.0491803	4.85393	3.05051	0.023968	0.283587	0.261535	ENSRNOG00000014288/ENSRNOG00000015518/ENSRNOG00000057451	3	Fn1, Rbp4, Itga5
GO:0050921	GO:0050921	positive regulation of chemotaxis	5/178	161/17568	0.0310559	3.06511	2.6632	0.0241346	0.283587	0.261535	ENSRNOG00000000239/ENSRNOG00000012471/ENSRNOG00000014288/ENSRNOG00000023546/ENSRNOG00000032788	5	Ccl7, Thbs4, Fn1, Hspb1, Dysf
GO:0070555	GO:0070555	response to interleukin-1	5/178	161/17568	0.0310559	3.06511	2.6632	0.0241346	0.283587	0.261535	ENSRNOG00000013973/ENSRNOG00000014288/ENSRNOG00000014378/ENSRNOG00000017469/ENSRNOG00000028036	5	Lcn2, Fn1, Il1r2, Anxa1, Adamts7
GO:0010155	GO:0010155	regulation of proton transport	2/178	24/17568	0.0833333	8.22472	3.5832	0.024344	0.283587	0.261535	ENSRNOG00000001128/ENSRNOG00000011542	2	Tesc, Coa8
GO:0018149	GO:0018149	peptide cross-linking	2/178	24/17568	0.0833333	8.22472	3.5832	0.024344	0.283587	0.261535	ENSRNOG00000014288/ENSRNOG00000017469	2	Fn1, Anxa1
GO:0042026	GO:0042026	protein refolding	2/178	24/17568	0.0833333	8.22472	3.5832	0.024344	0.283587	0.261535	ENSRNOG00000006472/ENSRNOG00000023546	2	Hspa2, Hspb1
GO:0045623	GO:0045623	negative regulation of T-helper cell differentiation	2/178	24/17568	0.0833333	8.22472	3.5832	0.024344	0.283587	0.261535	ENSRNOG00000009884/ENSRNOG00000017469	2	Lgals1, Anxa1
GO:0048670	GO:0048670	regulation of collateral sprouting	2/178	24/17568	0.0833333	8.22472	3.5832	0.024344	0.283587	0.261535	ENSRNOG00000022101/ENSRNOG00000043451	2	Crabp2, Spp1
GO:0050908	GO:0050908	detection of light stimulus involved in visual perception	2/178	24/17568	0.0833333	8.22472	3.5832	0.024344	0.283587	0.261535	ENSRNOG00000015518/ENSRNOG00000020346	2	Rbp4, Best1
GO:0050962	GO:0050962	detection of light stimulus involved in sensory perception	2/178	24/17568	0.0833333	8.22472	3.5832	0.024344	0.283587	0.261535	ENSRNOG00000015518/ENSRNOG00000020346	2	Rbp4, Best1
GO:0072677	GO:0072677	eosinophil migration	2/178	24/17568	0.0833333	8.22472	3.5832	0.024344	0.283587	0.261535	ENSRNOG00000000239/ENSRNOG00000010645	2	Ccl7, Lgals3
GO:0061844	GO:0061844	antimicrobial humoral immune response mediated by antimicrobial peptide	4/178	109/17568	0.0366972	3.62189	2.77797	0.024919	0.285785	0.263563	ENSRNOG00000000239/ENSRNOG00000010645/ENSRNOG00000034237/ENSRNOG00000046449	4	Ccl7, Lgals3, Rpl39, Rpl31-ps12, Npy
GO:0048524	GO:0048524	positive regulation of viral process	3/178	62/17568	0.0483871	4.77564	3.01302	0.0250038	0.285785	0.263563	ENSRNOG00000009884/ENSRNOG00000010362/ENSRNOG00000020716	3	Lgals1, Anxa2, Axl
GO:0060324	GO:0060324	face development	3/178	62/17568	0.0483871	4.77564	3.01302	0.0250038	0.285785	0.263563	ENSRNOG00000003897/ENSRNOG00000037247/ENSRNOG00000052070	3	Col1a1, Rras, Aldh1a3
GO:0002687	GO:0002687	positive regulation of leukocyte migration	5/178	163/17568	0.0306748	3.0275	2.63104	0.025286	0.285785	0.263563	ENSRNOG00000000239/ENSRNOG00000010645/ENSRNOG00000012471/ENSRNOG00000017676/ENSRNOG00000032788	5	Ccl7, Lgals3, Thbs4, Plvap, Dysf
GO:0032368	GO:0032368	regulation of lipid transport	5/178	163/17568	0.0306748	3.0275	2.63104	0.025286	0.285785	0.263563	ENSRNOG00000010362/ENSRNOG00000010549/ENSRNOG00000015156/ENSRNOG00000043451/ENSRNOG00000061910	5	Anxa2, Tspo, Gal, Spp1, Igfbp3
GO:1903038	GO:1903038	negative regulation of leukocyte cell-cell adhesion	5/178	163/17568	0.0306748	3.0275	2.63104	0.025286	0.285785	0.263563	ENSRNOG00000009354/ENSRNOG00000009884/ENSRNOG00000010645/ENSRNOG00000017469/ENSRNOG00000023546	5	Nrarp, Lgals1, Lgals3, Anxa1, Hspb1
GO:1903844	GO:1903844	regulation of cellular response to transforming growth factor beta stimulus	5/178	163/17568	0.0306748	3.0275	2.63104	0.025286	0.285785	0.263563	ENSRNOG00000006735/ENSRNOG00000014426/ENSRNOG00000019965/ENSRNOG00000025371/ENSRNOG00000050404	5	Cdkn2b, Lox, Tgfb1i1, Spry1, Pmepa1
GO:1990266	GO:1990266	neutrophil migration	4/178	110/17568	0.0363636	3.58897	2.75572	0.0256613	0.287321	0.26498	ENSRNOG00000010645/ENSRNOG00000012471/ENSRNOG00000032788/ENSRNOG00000043451	4	Lgals3, Thbs4, Dysf, Spp1
GO:0001778	GO:0001778	plasma membrane repair	2/178	25/17568	0.08	7.89573	3.49066	0.0262873	0.287321	0.26498	ENSRNOG00000016117/ENSRNOG00000032788	2	Myof, Dysf
GO:0006706	GO:0006706	steroid catabolic process	2/178	25/17568	0.08	7.89573	3.49066	0.0262873	0.287321	0.26498	ENSRNOG00000005861/ENSRNOG00000043451	2	Hsd11b1, Spp1
GO:0035455	GO:0035455	response to interferon-alpha	2/178	25/17568	0.08	7.89573	3.49066	0.0262873	0.287321	0.26498	ENSRNOG00000015078/ENSRNOG00000020716	2	Ifitm3, Axl
GO:0042573	GO:0042573	retinoic acid metabolic process	2/178	25/17568	0.08	7.89573	3.49066	0.0262873	0.287321	0.26498	ENSRNOG00000022101/ENSRNOG00000052070	2	Crabp2, Aldh1a3
GO:0055081	GO:0055081	monoatomic anion homeostasis	2/178	25/17568	0.08	7.89573	3.49066	0.0262873	0.287321	0.26498	ENSRNOG00000007918/ENSRNOG00000043451	2	Tbxas1, Spp1
GO:0086019	GO:0086019	cell-cell signaling involved in cardiac conduction	2/178	25/17568	0.08	7.89573	3.49066	0.0262873	0.287321	0.26498	ENSRNOG00000017484/ENSRNOG00000021102	2	Gja5, Scn1b
GO:0099625	GO:0099625	ventricular cardiac muscle cell membrane repolarization	2/178	25/17568	0.08	7.89573	3.49066	0.0262873	0.287321	0.26498	ENSRNOG00000017484/ENSRNOG00000021102	2	Gja5, Scn1b
GO:0030595	GO:0030595	leukocyte chemotaxis	6/178	226/17568	0.0265487	2.62026	2.48027	0.0277866	0.300566	0.277195	ENSRNOG00000000239/ENSRNOG00000010645/ENSRNOG00000012471/ENSRNOG00000017469/ENSRNOG00000032788/ENSRNOG00000043451	6	Ccl7, Lgals3, Thbs4, Anxa1, Dysf, Spp1
GO:0001954	GO:0001954	positive regulation of cell-matrix adhesion	3/178	65/17568	0.0461538	4.55523	2.90521	0.028254	0.300566	0.277195	ENSRNOG00000020587/ENSRNOG00000023226/ENSRNOG00000037247	3	Efemp2, S100a10, Rras
GO:0010955	GO:0010955	negative regulation of protein processing	2/178	26/17568	0.0769231	7.59205	3.40311	0.0282913	0.300566	0.277195	ENSRNOG00000014378/ENSRNOG00000020486	2	Il1r2, Bcl2l12
GO:0032717	GO:0032717	negative regulation of interleukin-8 production	2/178	26/17568	0.0769231	7.59205	3.40311	0.0282913	0.300566	0.277195	ENSRNOG00000016687/ENSRNOG00000017469	2	Ssc5d, Anxa1
GO:0051156	GO:0051156	glucose 6-phosphate metabolic process	2/178	26/17568	0.0769231	7.59205	3.40311	0.0282913	0.300566	0.277195	ENSRNOG00000005861/ENSRNOG00000056728	2	Hsd11b1, G6pd
GO:0071498	GO:0071498	cellular response to fluid shear stress	2/178	26/17568	0.0769231	7.59205	3.40311	0.0282913	0.300566	0.277195	ENSRNOG00000010516/ENSRNOG00000043451	2	Plau, Spp1
GO:1903318	GO:1903318	negative regulation of protein maturation	2/178	26/17568	0.0769231	7.59205	3.40311	0.0282913	0.300566	0.277195	ENSRNOG00000014378/ENSRNOG00000020486	2	Il1r2, Bcl2l12
GO:0001101	GO:0001101	response to acid chemical	7/178	292/17568	0.0239726	2.36602	2.38141	0.0295079	0.312243	0.287963	ENSRNOG00000001229/ENSRNOG00000001628/ENSRNOG00000003897/ENSRNOG00000012081/ENSRNOG00000013973/ENSRNOG00000015036/ENSRNOG00000018964	7	Col18a1, Pcp4, Col1a1, Txn1, Lcn2, Ccn2, Gss
GO:0008211	GO:0008211	glucocorticoid metabolic process	2/178	27/17568	0.0740741	7.31086	3.32011	0.0303544	0.315335	0.290815	ENSRNOG00000005861/ENSRNOG00000015156	2	Hsd11b1, Gal
GO:0045780	GO:0045780	positive regulation of bone resorption	2/178	27/17568	0.0740741	7.31086	3.32011	0.0303544	0.315335	0.290815	ENSRNOG00000019584/ENSRNOG00000043451	2	Dlk1, Spp1
GO:0099623	GO:0099623	regulation of cardiac muscle cell membrane repolarization	2/178	27/17568	0.0740741	7.31086	3.32011	0.0303544	0.315335	0.290815	ENSRNOG00000017484/ENSRNOG00000021102	2	Gja5, Scn1b
GO:1905564	GO:1905564	positive regulation of vascular endothelial cell proliferation	2/178	27/17568	0.0740741	7.31086	3.32011	0.0303544	0.315335	0.290815	ENSRNOG00000001229/ENSRNOG00000009354	2	Col18a1, Nrarp
GO:0001938	GO:0001938	positive regulation of endothelial cell proliferation	4/178	116/17568	0.0344828	3.40333	2.62742	0.0303938	0.315335	0.290815	ENSRNOG00000001229/ENSRNOG00000009354/ENSRNOG00000012471/ENSRNOG00000032788	4	Col18a1, Nrarp, Thbs4, Dysf
GO:0031638	GO:0031638	zymogen activation	3/178	67/17568	0.0447761	4.41925	2.83691	0.0305395	0.315615	0.291073	ENSRNOG00000010362/ENSRNOG00000010516/ENSRNOG00000023226	3	Anxa2, Plau, S100a10
GO:0030038	GO:0030038	contractile actin filament bundle assembly	4/178	117/17568	0.034188	3.37424	2.60686	0.0312293	0.320251	0.295348	ENSRNOG00000015036/ENSRNOG00000016166/ENSRNOG00000023226/ENSRNOG00000037661	4	Ccn2, Pdlim1, S100a10, Tmsb15b2
GO:0043149	GO:0043149	stress fiber assembly	4/178	117/17568	0.034188	3.37424	2.60686	0.0312293	0.320251	0.295348	ENSRNOG00000015036/ENSRNOG00000016166/ENSRNOG00000023226/ENSRNOG00000037661	4	Ccn2, Pdlim1, S100a10, Tmsb15b2
GO:0002526	GO:0002526	acute inflammatory response	4/178	118/17568	0.0338983	3.34565	2.58652	0.0320782	0.323052	0.297932	ENSRNOG00000013973/ENSRNOG00000014288/ENSRNOG00000028896/ENSRNOG00000046449	4	Lcn2, Fn1, A2m, Npy
GO:0061025	GO:0061025	membrane fusion	5/178	174/17568	0.0287356	2.83611	2.46254	0.0322471	0.323052	0.297932	ENSRNOG00000010362/ENSRNOG00000016117/ENSRNOG00000017469/ENSRNOG00000019556/ENSRNOG00000032788	5	Anxa2, Myof, Anxa1, Cd9, Dysf
GO:0031579	GO:0031579	membrane raft organization	2/178	28/17568	0.0714286	7.04976	3.24124	0.0324755	0.323052	0.297932	ENSRNOG00000010362/ENSRNOG00000023226	2	Anxa2, S100a10
GO:0043371	GO:0043371	negative regulation of CD4-positive, alpha-beta T cell differentiation	2/178	28/17568	0.0714286	7.04976	3.24124	0.0324755	0.323052	0.297932	ENSRNOG00000009884/ENSRNOG00000017469	2	Lgals1, Anxa1
GO:0046823	GO:0046823	negative regulation of nucleocytoplasmic transport	2/178	28/17568	0.0714286	7.04976	3.24124	0.0324755	0.323052	0.297932	ENSRNOG00000010235/ENSRNOG00000012081	2	Pkig, Txn1
GO:0090023	GO:0090023	positive regulation of neutrophil chemotaxis	2/178	28/17568	0.0714286	7.04976	3.24124	0.0324755	0.323052	0.297932	ENSRNOG00000012471/ENSRNOG00000032788	2	Thbs4, Dysf
GO:1903975	GO:1903975	regulation of glial cell migration	2/178	28/17568	0.0714286	7.04976	3.24124	0.0324755	0.323052	0.297932	ENSRNOG00000018087/ENSRNOG00000037247	2	Vim, Rras
GO:0046661	GO:0046661	male sex differentiation	6/178	235/17568	0.0255319	2.51991	2.37315	0.032734	0.323203	0.298071	ENSRNOG00000001128/ENSRNOG00000001260/ENSRNOG00000009311/ENSRNOG00000015518/ENSRNOG00000017438/ENSRNOG00000017839	6	Tesc, Nudt1, Fstl3, Rbp4, Gfra1, Ercc1
GO:0051216	GO:0051216	cartilage development	6/178	235/17568	0.0255319	2.51991	2.37315	0.032734	0.323203	0.298071	ENSRNOG00000003897/ENSRNOG00000005695/ENSRNOG00000010208/ENSRNOG00000015036/ENSRNOG00000028036/ENSRNOG00000055962	6	Col1a1, Mgp, Timp1, Ccn2, Adamts7, Bgn
GO:0045776	GO:0045776	negative regulation of blood pressure	3/178	69/17568	0.0434783	4.29116	2.77125	0.0329195	0.323831	0.29865	ENSRNOG00000017484/ENSRNOG00000046449/ENSRNOG00000056728	3	Gja5, Npy, G6pd
GO:0010954	GO:0010954	positive regulation of protein processing	2/178	29/17568	0.0689655	6.80666	3.16616	0.034653	0.335907	0.309787	ENSRNOG00000010362/ENSRNOG00000023226	2	Anxa2, S100a10
GO:0031340	GO:0031340	positive regulation of vesicle fusion	2/178	29/17568	0.0689655	6.80666	3.16616	0.034653	0.335907	0.309787	ENSRNOG00000010362/ENSRNOG00000017469	2	Anxa2, Anxa1
GO:0065002	GO:0065002	intracellular protein transmembrane transport	2/178	29/17568	0.0689655	6.80666	3.16616	0.034653	0.335907	0.309787	ENSRNOG00000006345/ENSRNOG00000049203	2	Sec61b, Pex5
GO:0007565	GO:0007565	female pregnancy	7/178	304/17568	0.0230263	2.27262	2.26451	0.0355359	0.341969	0.315378	ENSRNOG00000010208/ENSRNOG00000010516/ENSRNOG00000014231/ENSRNOG00000018087/ENSRNOG00000023546/ENSRNOG00000057451/ENSRNOG00000061910	7	Timp1, Plau, Pnoc, Vim, Hspb1, Itga5, Igfbp3
GO:0034599	GO:0034599	cellular response to oxidative stress	7/178	304/17568	0.0230263	2.27262	2.26451	0.0355359	0.341969	0.315378	ENSRNOG00000012081/ENSRNOG00000013973/ENSRNOG00000017469/ENSRNOG00000020716/ENSRNOG00000023546/ENSRNOG00000049203/ENSRNOG00000056728	7	Txn1, Lcn2, Anxa1, Axl, Hspb1, Pex5, G6pd
GO:0055001	GO:0055001	muscle cell development	6/178	241/17568	0.0248963	2.45718	2.30446	0.0363319	0.348367	0.321278	ENSRNOG00000014426/ENSRNOG00000016117/ENSRNOG00000020246/ENSRNOG00000020587/ENSRNOG00000032788/ENSRNOG00000056728	6	Lox, Myof, Myl9, Efemp2, Dysf, G6pd
GO:0001523	GO:0001523	retinoid metabolic process	3/178	72/17568	0.0416667	4.11236	2.67729	0.0366656	0.349887	0.32268	ENSRNOG00000015518/ENSRNOG00000022101/ENSRNOG00000052070	3	Rbp4, Crabp2, Aldh1a3
GO:0003071	GO:0003071	renal system process involved in regulation of systemic arterial blood pressure	2/178	30/17568	0.0666667	6.57978	3.09454	0.0368857	0.349887	0.32268	ENSRNOG00000017484/ENSRNOG00000056728	2	Gja5, G6pd
GO:0060343	GO:0060343	trabecula formation	2/178	30/17568	0.0666667	6.57978	3.09454	0.0368857	0.349887	0.32268	ENSRNOG00000003897/ENSRNOG00000015518	2	Col1a1, Rbp4
GO:0006879	GO:0006879	intracellular iron ion homeostasis	3/178	73/17568	0.0410959	4.05603	2.6471	0.0379609	0.358804	0.330904	ENSRNOG00000013973/ENSRNOG00000022619/ENSRNOG00000047988	3	Lcn2, Fth1, Bola2
GO:0060840	GO:0060840	artery development	4/178	125/17568	0.032	3.15829	2.44999	0.0383986	0.361655	0.333533	ENSRNOG00000008680/ENSRNOG00000014426/ENSRNOG00000017484/ENSRNOG00000020587	4	Loxl1, Lox, Gja5, Efemp2
GO:0071624	GO:0071624	positive regulation of granulocyte chemotaxis	2/178	31/17568	0.0645161	6.36752	3.02612	0.0391722	0.365057	0.336671	ENSRNOG00000012471/ENSRNOG00000032788	2	Thbs4, Dysf
GO:0086010	GO:0086010	membrane depolarization during action potential	2/178	31/17568	0.0645161	6.36752	3.02612	0.0391722	0.365057	0.336671	ENSRNOG00000017484/ENSRNOG00000021102	2	Gja5, Scn1b
GO:1903319	GO:1903319	positive regulation of protein maturation	2/178	31/17568	0.0645161	6.36752	3.02612	0.0391722	0.365057	0.336671	ENSRNOG00000010362/ENSRNOG00000023226	2	Anxa2, S100a10
GO:0071347	GO:0071347	cellular response to interleukin-1	4/178	126/17568	0.031746	3.13323	2.43127	0.0393557	0.365485	0.337066	ENSRNOG00000013973/ENSRNOG00000014288/ENSRNOG00000014378/ENSRNOG00000028036	4	Lcn2, Fn1, Il1r2, Adamts7
GO:0009266	GO:0009266	response to temperature stimulus	5/178	184/17568	0.0271739	2.68197	2.3204	0.039523	0.365759	0.337319	ENSRNOG00000001416/ENSRNOG00000006472/ENSRNOG00000013572/ENSRNOG00000016117/ENSRNOG00000023546	5	Vgf, Hspa2, Lxn, Myof, Hspb1
GO:0001936	GO:0001936	regulation of endothelial cell proliferation	5/178	185/17568	0.027027	2.66748	2.30671	0.0403012	0.371666	0.342766	ENSRNOG00000001229/ENSRNOG00000009354/ENSRNOG00000012471/ENSRNOG00000019584/ENSRNOG00000032788	5	Col18a1, Nrarp, Thbs4, Dlk1, Dysf
GO:0046686	GO:0046686	response to cadmium ion	3/178	75/17568	0.04	3.94787	2.5883	0.0406209	0.372031	0.343103	ENSRNOG00000001260/ENSRNOG00000017839/ENSRNOG00000018964	3	Nudt1, Ercc1, Gss
GO:0090278	GO:0090278	negative regulation of peptide hormone secretion	3/178	75/17568	0.04	3.94787	2.5883	0.0406209	0.372031	0.343103	ENSRNOG00000014453/ENSRNOG00000015156/ENSRNOG00000046449	3	Anxa5, Gal, Npy
GO:0001780	GO:0001780	neutrophil homeostasis	2/178	32/17568	0.0625	6.16854	2.96065	0.0415112	0.375012	0.345852	ENSRNOG00000017469/ENSRNOG00000020716	2	Anxa1, Axl
GO:0003081	GO:0003081	regulation of systemic arterial blood pressure by renin-angiotensin	2/178	32/17568	0.0625	6.16854	2.96065	0.0415112	0.375012	0.345852	ENSRNOG00000017484/ENSRNOG00000056728	2	Gja5, G6pd
GO:0007187	GO:0007187	G protein-coupled receptor signaling pathway, coupled to cyclic nucleotide second messenger	2/178	32/17568	0.0625	6.16854	2.96065	0.0415112	0.375012	0.345852	ENSRNOG00000017469/ENSRNOG00000021962	2	Anxa1, Fzd2
GO:0045454	GO:0045454	cell redox homeostasis	2/178	32/17568	0.0625	6.16854	2.96065	0.0415112	0.375012	0.345852	ENSRNOG00000012081/ENSRNOG00000047988	2	Txn1, Bola2
GO:0002366	GO:0002366	leukocyte activation involved in immune response	7/178	315/17568	0.0222222	2.19326	2.16205	0.0417345	0.375752	0.346534	ENSRNOG00000009884/ENSRNOG00000009912/ENSRNOG00000010645/ENSRNOG00000012865/ENSRNOG00000017469/ENSRNOG00000017839/ENSRNOG00000032788	7	Lgals1, Fgr, Lgals3, Parp3, Anxa1, Ercc1, Dysf
GO:0001952	GO:0001952	regulation of cell-matrix adhesion	4/178	129/17568	0.0310078	3.06036	2.37622	0.0423083	0.379631	0.350112	ENSRNOG00000010516/ENSRNOG00000020587/ENSRNOG00000023226/ENSRNOG00000037247	4	Plau, Efemp2, S100a10, Rras
GO:0044344	GO:0044344	cellular response to fibroblast growth factor stimulus	4/178	130/17568	0.0307692	3.03682	2.35822	0.0433196	0.381052	0.351422	ENSRNOG00000003897/ENSRNOG00000015036/ENSRNOG00000018087/ENSRNOG00000025371	4	Col1a1, Ccn2, Vim, Spry1
GO:0002792	GO:0002792	negative regulation of peptide secretion	3/178	77/17568	0.038961	3.84532	2.5315	0.0433727	0.381052	0.351422	ENSRNOG00000014453/ENSRNOG00000015156/ENSRNOG00000046449	3	Anxa5, Gal, Npy
GO:0035904	GO:0035904	aorta development	3/178	77/17568	0.038961	3.84532	2.5315	0.0433727	0.381052	0.351422	ENSRNOG00000008680/ENSRNOG00000014426/ENSRNOG00000020587	3	Loxl1, Lox, Efemp2
GO:0002263	GO:0002263	cell activation involved in immune response	7/178	318/17568	0.0220126	2.17257	2.13484	0.0435397	0.381052	0.351422	ENSRNOG00000009884/ENSRNOG00000009912/ENSRNOG00000010645/ENSRNOG00000012865/ENSRNOG00000017469/ENSRNOG00000017839/ENSRNOG00000032788	7	Lgals1, Fgr, Lgals3, Parp3, Anxa1, Ercc1, Dysf
GO:0001516	GO:0001516	prostaglandin biosynthetic process	2/178	33/17568	0.0606061	5.98161	2.8979	0.0439014	0.381052	0.351422	ENSRNOG00000007918/ENSRNOG00000017469	2	Tbxas1, Anxa1
GO:0046457	GO:0046457	prostanoid biosynthetic process	2/178	33/17568	0.0606061	5.98161	2.8979	0.0439014	0.381052	0.351422	ENSRNOG00000007918/ENSRNOG00000017469	2	Tbxas1, Anxa1
GO:0046639	GO:0046639	negative regulation of alpha-beta T cell differentiation	2/178	33/17568	0.0606061	5.98161	2.8979	0.0439014	0.381052	0.351422	ENSRNOG00000009884/ENSRNOG00000017469	2	Lgals1, Anxa1
GO:0055022	GO:0055022	negative regulation of cardiac muscle tissue growth	2/178	33/17568	0.0606061	5.98161	2.8979	0.0439014	0.381052	0.351422	ENSRNOG00000015518/ENSRNOG00000056728	2	Rbp4, G6pd
GO:0060252	GO:0060252	positive regulation of glial cell proliferation	2/178	33/17568	0.0606061	5.98161	2.8979	0.0439014	0.381052	0.351422	ENSRNOG00000010549/ENSRNOG00000018087	2	Tspo, Vim
GO:0061117	GO:0061117	negative regulation of heart growth	2/178	33/17568	0.0606061	5.98161	2.8979	0.0439014	0.381052	0.351422	ENSRNOG00000015518/ENSRNOG00000056728	2	Rbp4, G6pd
GO:0008360	GO:0008360	regulation of cell shape	4/178	131/17568	0.0305344	3.01364	2.3404	0.0443445	0.383645	0.353814	ENSRNOG00000000239/ENSRNOG00000009912/ENSRNOG00000014288/ENSRNOG00000017469	4	Ccl7, Fgr, Fn1, Anxa1
GO:0035924	GO:0035924	cellular response to vascular endothelial growth factor stimulus	3/178	78/17568	0.0384615	3.79602	2.50382	0.0447828	0.385614	0.355629	ENSRNOG00000014288/ENSRNOG00000017469/ENSRNOG00000023546	3	Fn1, Anxa1, Hspb1
GO:1903532	GO:1903532	positive regulation of secretion by cell	8/178	389/17568	0.0205656	2.02975	2.07786	0.0449084	0.385614	0.355629	ENSRNOG00000001628/ENSRNOG00000009912/ENSRNOG00000010645/ENSRNOG00000015156/ENSRNOG00000015518/ENSRNOG00000018536/ENSRNOG00000043451/ENSRNOG00000046449	8	Pcp4, Fgr, Lgals3, Gal, Rbp4, Pck2, Spp1, Npy
GO:0007015	GO:0007015	actin filament organization	9/178	460/17568	0.0195652	1.93102	2.04714	0.0450076	0.385614	0.355629	ENSRNOG00000000991/ENSRNOG00000008301/ENSRNOG00000013668/ENSRNOG00000015036/ENSRNOG00000016166/ENSRNOG00000016731/ENSRNOG00000023226/ENSRNOG00000027736/ENSRNOG00000037661	9	Arpc1b, Tagln2, Capg, Ccn2, Pdlim1, Tpm2, S100a10, Cnn1, Tmsb15b2
GO:0032412	GO:0032412	regulation of monoatomic ion transmembrane transporter activity	6/178	255/17568	0.0235294	2.32227	2.15186	0.0456873	0.389503	0.359216	ENSRNOG00000001128/ENSRNOG00000006472/ENSRNOG00000011542/ENSRNOG00000015156/ENSRNOG00000021102/ENSRNOG00000032788	6	Tesc, Hspa2, Coa8, Gal, Scn1b, Dysf
GO:0071560	GO:0071560	cellular response to transforming growth factor beta stimulus	7/178	322/17568	0.0217391	2.14558	2.09903	0.0460243	0.389503	0.359216	ENSRNOG00000003897/ENSRNOG00000006735/ENSRNOG00000014288/ENSRNOG00000014426/ENSRNOG00000019965/ENSRNOG00000025371/ENSRNOG00000050404	7	Col1a1, Cdkn2b, Fn1, Lox, Tgfb1i1, Spry1, Pmepa1
GO:0045806	GO:0045806	negative regulation of endocytosis	3/178	79/17568	0.0379747	3.74797	2.47658	0.0462156	0.389503	0.359216	ENSRNOG00000010362/ENSRNOG00000010645/ENSRNOG00000032788	3	Anxa2, Lgals3, Dysf
GO:0060986	GO:0060986	endocrine hormone secretion	3/178	79/17568	0.0379747	3.74797	2.47658	0.0462156	0.389503	0.359216	ENSRNOG00000010549/ENSRNOG00000015156/ENSRNOG00000043451	3	Tspo, Gal, Spp1
GO:0003094	GO:0003094	glomerular filtration	2/178	34/17568	0.0588235	5.80568	2.83768	0.0463415	0.389503	0.359216	ENSRNOG00000007726/ENSRNOG00000017484	2	Mcam, Gja5
GO:0099622	GO:0099622	cardiac muscle cell membrane repolarization	2/178	34/17568	0.0588235	5.80568	2.83768	0.0463415	0.389503	0.359216	ENSRNOG00000017484/ENSRNOG00000021102	2	Gja5, Scn1b
GO:0050900	GO:0050900	leukocyte migration	8/178	392/17568	0.0204082	2.01422	2.05457	0.0466047	0.39048	0.360117	ENSRNOG00000000239/ENSRNOG00000010645/ENSRNOG00000012471/ENSRNOG00000017469/ENSRNOG00000017676/ENSRNOG00000019556/ENSRNOG00000032788/ENSRNOG00000043451	8	Ccl7, Lgals3, Thbs4, Anxa1, Plvap, Cd9, Dysf, Spp1
GO:0007162	GO:0007162	negative regulation of cell adhesion	7/178	324/17568	0.0216049	2.13233	2.08131	0.0473001	0.39506	0.364341	ENSRNOG00000003897/ENSRNOG00000009354/ENSRNOG00000009884/ENSRNOG00000010645/ENSRNOG00000017469/ENSRNOG00000019556/ENSRNOG00000023546	7	Col1a1, Nrarp, Lgals1, Lgals3, Anxa1, Cd9, Hspb1
GO:0031670	GO:0031670	cellular response to nutrient	3/178	80/17568	0.0375	3.70112	2.44979	0.0476708	0.396908	0.366045	ENSRNOG00000003897/ENSRNOG00000006735/ENSRNOG00000021962	3	Col1a1, Cdkn2b, Fzd2
GO:0002438	GO:0002438	acute inflammatory response to antigenic stimulus	2/178	35/17568	0.0571429	5.63981	2.77981	0.0488304	0.399057	0.368027	ENSRNOG00000028896/ENSRNOG00000046449	2	A2m, Npy
GO:0008299	GO:0008299	isoprenoid biosynthetic process	2/178	35/17568	0.0571429	5.63981	2.77981	0.0488304	0.399057	0.368027	ENSRNOG00000022101/ENSRNOG00000052070	2	Crabp2, Aldh1a3
GO:0009595	GO:0009595	detection of biotic stimulus	2/178	35/17568	0.0571429	5.63981	2.77981	0.0488304	0.399057	0.368027	ENSRNOG00000010549/ENSRNOG00000016687	2	Tspo, Ssc5d
GO:0030511	GO:0030511	positive regulation of transforming growth factor beta receptor signaling pathway	2/178	35/17568	0.0571429	5.63981	2.77981	0.0488304	0.399057	0.368027	ENSRNOG00000006735/ENSRNOG00000019965	2	Cdkn2b, Tgfb1i1
GO:0090022	GO:0090022	regulation of neutrophil chemotaxis	2/178	35/17568	0.0571429	5.63981	2.77981	0.0488304	0.399057	0.368027	ENSRNOG00000012471/ENSRNOG00000032788	2	Thbs4, Dysf
GO:1903846	GO:1903846	positive regulation of cellular response to transforming growth factor beta stimulus	2/178	35/17568	0.0571429	5.63981	2.77981	0.0488304	0.399057	0.368027	ENSRNOG00000006735/ENSRNOG00000019965	2	Cdkn2b, Tgfb1i1
GO:0016101	GO:0016101	diterpenoid metabolic process	3/178	81/17568	0.037037	3.65543	2.42342	0.0491484	0.400424	0.369288	ENSRNOG00000015518/ENSRNOG00000022101/ENSRNOG00000052070	3	Rbp4, Crabp2, Aldh1a3
GO:0016485	GO:0016485	protein processing	6/178	260/17568	0.0230769	2.27761	2.09977	0.0493608	0.400925	0.369749	ENSRNOG00000010362/ENSRNOG00000010516/ENSRNOG00000014378/ENSRNOG00000019447/ENSRNOG00000020486/ENSRNOG00000023226	6	Anxa2, Plau, Il1r2, Ecel1, Bcl2l12, S100a10
GO:0030072	GO:0030072	peptide hormone secretion	7/178	328/17568	0.0213415	2.10633	2.04627	0.0499192	0.402995	0.371659	ENSRNOG00000001416/ENSRNOG00000014453/ENSRNOG00000015156/ENSRNOG00000015518/ENSRNOG00000017469/ENSRNOG00000018536/ENSRNOG00000046449	7	Vgf, Anxa5, Gal, Rbp4, Anxa1, Pck2, Npy
GO:0044703	GO:0044703	multi-organism reproductive process	7/178	328/17568	0.0213415	2.10633	2.04627	0.0499192	0.402995	0.371659	ENSRNOG00000010208/ENSRNOG00000010516/ENSRNOG00000014231/ENSRNOG00000018087/ENSRNOG00000023546/ENSRNOG00000057451/ENSRNOG00000061910	7	Timp1, Plau, Pnoc, Vim, Hspb1, Itga5, Igfbp3
GO:1905952	GO:1905952	regulation of lipid localization	5/178	197/17568	0.0253807	2.50499	2.14913	0.0503676	0.403639	0.372253	ENSRNOG00000010362/ENSRNOG00000010549/ENSRNOG00000015156/ENSRNOG00000043451/ENSRNOG00000061910	5	Anxa2, Tspo, Gal, Spp1, Igfbp3
GO:0043112	GO:0043112	receptor metabolic process	3/178	82/17568	0.0365854	3.61085	2.39747	0.0506483	0.403639	0.372253	ENSRNOG00000010362/ENSRNOG00000028206/ENSRNOG00000049203	3	Anxa2, Pheta1, Pex5
GO:0043536	GO:0043536	positive regulation of blood vessel endothelial cell migration	3/178	82/17568	0.0365854	3.61085	2.39747	0.0506483	0.403639	0.372253	ENSRNOG00000001229/ENSRNOG00000017469/ENSRNOG00000023546	3	Col18a1, Anxa1, Hspb1
GO:0048662	GO:0048662	negative regulation of smooth muscle cell proliferation	3/178	82/17568	0.0365854	3.61085	2.39747	0.0506483	0.403639	0.372253	ENSRNOG00000020587/ENSRNOG00000027736/ENSRNOG00000061910	3	Efemp2, Cnn1, Igfbp3
GO:0034695	GO:0034695	response to prostaglandin E	2/178	36/17568	0.0555556	5.48315	2.72413	0.0513667	0.403639	0.372253	ENSRNOG00000014288/ENSRNOG00000028896	2	Fn1, A2m
GO:0042278	GO:0042278	purine nucleoside metabolic process	2/178	36/17568	0.0555556	5.48315	2.72413	0.0513667	0.403639	0.372253	ENSRNOG00000001260/ENSRNOG00000014405	2	Nudt1, Aprt
GO:0048668	GO:0048668	collateral sprouting	2/178	36/17568	0.0555556	5.48315	2.72413	0.0513667	0.403639	0.372253	ENSRNOG00000022101/ENSRNOG00000043451	2	Crabp2, Spp1
GO:0071236	GO:0071236	cellular response to antibiotic	2/178	36/17568	0.0555556	5.48315	2.72413	0.0513667	0.403639	0.372253	ENSRNOG00000012081/ENSRNOG00000027990	2	Txn1, Crip1
GO:0090317	GO:0090317	negative regulation of intracellular protein transport	2/178	36/17568	0.0555556	5.48315	2.72413	0.0513667	0.403639	0.372253	ENSRNOG00000010235/ENSRNOG00000012081	2	Pkig, Txn1
GO:1903900	GO:1903900	regulation of viral life cycle	4/178	138/17568	0.0289855	2.86077	2.2202	0.0518977	0.405766	0.374214	ENSRNOG00000009884/ENSRNOG00000010362/ENSRNOG00000015078/ENSRNOG00000020716	4	Lgals1, Anxa2, Ifitm3, Axl
GO:0071559	GO:0071559	response to transforming growth factor beta	7/178	331/17568	0.021148	2.08724	2.02031	0.0519429	0.405766	0.374214	ENSRNOG00000003897/ENSRNOG00000006735/ENSRNOG00000014288/ENSRNOG00000014426/ENSRNOG00000019965/ENSRNOG00000025371/ENSRNOG00000050404	7	Col1a1, Cdkn2b, Fn1, Lox, Tgfb1i1, Spry1, Pmepa1
GO:0022898	GO:0022898	regulation of transmembrane transporter activity	6/178	264/17568	0.0227273	2.24311	2.05895	0.0524273	0.408002	0.376276	ENSRNOG00000001128/ENSRNOG00000006472/ENSRNOG00000011542/ENSRNOG00000015156/ENSRNOG00000021102/ENSRNOG00000032788	6	Tesc, Hspa2, Coa8, Gal, Scn1b, Dysf
GO:0042692	GO:0042692	muscle cell differentiation	9/178	474/17568	0.0189873	1.87399	1.95156	0.0525364	0.408002	0.376276	ENSRNOG00000014426/ENSRNOG00000015078/ENSRNOG00000016117/ENSRNOG00000019556/ENSRNOG00000020246/ENSRNOG00000020587/ENSRNOG00000032788/ENSRNOG00000056728/ENSRNOG00000056786	9	Lox, Ifitm3, Myof, Cd9, Myl9, Efemp2, Dysf, G6pd, Piezo1
GO:0071774	GO:0071774	response to fibroblast growth factor	4/178	139/17568	0.028777	2.84019	2.20365	0.0530306	0.410012	0.37813	ENSRNOG00000003897/ENSRNOG00000015036/ENSRNOG00000018087/ENSRNOG00000025371	4	Col1a1, Ccn2, Vim, Spry1
GO:0019221	GO:0019221	cytokine-mediated signaling pathway	9/178	475/17568	0.0189474	1.87004	1.94485	0.0531039	0.410012	0.37813	ENSRNOG00000000239/ENSRNOG00000014378/ENSRNOG00000015078/ENSRNOG00000015498/ENSRNOG00000017386/ENSRNOG00000017676/ENSRNOG00000020030/ENSRNOG00000020716/ENSRNOG00000028638	9	Ccl7, Il1r2, Ifitm3, Il17rb, Il11, Plvap, Crlf1, Axl, Il10rb
GO:0032205	GO:0032205	negative regulation of telomere maintenance	2/178	37/17568	0.0540541	5.33495	2.67049	0.0539494	0.411751	0.379734	ENSRNOG00000017839/ENSRNOG00000060307	2	Ercc1, Ten1
GO:0032967	GO:0032967	positive regulation of collagen biosynthetic process	2/178	37/17568	0.0540541	5.33495	2.67049	0.0539494	0.411751	0.379734	ENSRNOG00000015036/ENSRNOG00000018087	2	Ccn2, Vim
GO:0086091	GO:0086091	regulation of heart rate by cardiac conduction	2/178	37/17568	0.0540541	5.33495	2.67049	0.0539494	0.411751	0.379734	ENSRNOG00000017484/ENSRNOG00000021102	2	Gja5, Scn1b
GO:0097205	GO:0097205	renal filtration	2/178	37/17568	0.0540541	5.33495	2.67049	0.0539494	0.411751	0.379734	ENSRNOG00000007726/ENSRNOG00000017484	2	Mcam, Gja5
GO:0010563	GO:0010563	negative regulation of phosphorus metabolic process	8/178	405/17568	0.0197531	1.94956	1.95598	0.0544393	0.413117	0.380993	ENSRNOG00000001628/ENSRNOG00000006735/ENSRNOG00000010235/ENSRNOG00000010549/ENSRNOG00000023546/ENSRNOG00000025371/ENSRNOG00000038480/ENSRNOG00000061910	8	Pcp4, Cdkn2b, Pkig, Tspo, Hspb1, Spry1, Ppp1r36, Igfbp3
GO:0045936	GO:0045936	negative regulation of phosphate metabolic process	8/178	405/17568	0.0197531	1.94956	1.95598	0.0544393	0.413117	0.380993	ENSRNOG00000001628/ENSRNOG00000006735/ENSRNOG00000010235/ENSRNOG00000010549/ENSRNOG00000023546/ENSRNOG00000025371/ENSRNOG00000038480/ENSRNOG00000061910	8	Pcp4, Cdkn2b, Pkig, Tspo, Hspb1, Spry1, Ppp1r36, Igfbp3
GO:0010466	GO:0010466	negative regulation of peptidase activity	5/178	202/17568	0.0247525	2.44299	2.08688	0.0549608	0.414704	0.382457	ENSRNOG00000010208/ENSRNOG00000013572/ENSRNOG00000020486/ENSRNOG00000028896/ENSRNOG00000037853	5	Timp1, Lxn, Bcl2l12, A2m, Rarres1
GO:0045766	GO:0045766	positive regulation of angiogenesis	5/178	202/17568	0.0247525	2.44299	2.08688	0.0549608	0.414704	0.382457	ENSRNOG00000010645/ENSRNOG00000014613/ENSRNOG00000023546/ENSRNOG00000037247/ENSRNOG00000057451	5	Lgals3, Ddah1, Hspb1, Rras, Itga5
GO:2000379	GO:2000379	positive regulation of reactive oxygen species metabolic process	3/178	85/17568	0.0352941	3.48341	2.32198	0.05528	0.415183	0.382899	ENSRNOG00000010516/ENSRNOG00000010549/ENSRNOG00000013973	3	Plau, Tspo, Lcn2
GO:0009582	GO:0009582	detection of abiotic stimulus	4/178	141/17568	0.0283688	2.7999	2.17098	0.0553369	0.415183	0.382899	ENSRNOG00000013572/ENSRNOG00000015518/ENSRNOG00000020346/ENSRNOG00000056786	4	Lxn, Rbp4, Best1, Piezo1
GO:0046887	GO:0046887	positive regulation of hormone secretion	5/178	203/17568	0.0246305	2.43095	2.07465	0.0559076	0.417413	0.384956	ENSRNOG00000015156/ENSRNOG00000015518/ENSRNOG00000018536/ENSRNOG00000043451/ENSRNOG00000046449	5	Gal, Rbp4, Pck2, Spp1, Npy
GO:0002790	GO:0002790	peptide secretion	7/178	337/17568	0.0207715	2.05008	1.9692	0.0561439	0.417413	0.384956	ENSRNOG00000001416/ENSRNOG00000014453/ENSRNOG00000015156/ENSRNOG00000015518/ENSRNOG00000017469/ENSRNOG00000018536/ENSRNOG00000046449	7	Vgf, Anxa5, Gal, Rbp4, Anxa1, Pck2, Npy
GO:0009581	GO:0009581	detection of external stimulus	4/178	142/17568	0.028169	2.78019	2.15486	0.0565101	0.417413	0.384956	ENSRNOG00000013572/ENSRNOG00000015518/ENSRNOG00000020346/ENSRNOG00000056786	4	Lxn, Rbp4, Best1, Piezo1
GO:0000132	GO:0000132	establishment of mitotic spindle orientation	2/178	38/17568	0.0526316	5.19456	2.61876	0.0565771	0.417413	0.384956	ENSRNOG00000024364/ENSRNOG00000025371	2	Enkd1, Spry1
GO:0014002	GO:0014002	astrocyte development	2/178	38/17568	0.0526316	5.19456	2.61876	0.0565771	0.417413	0.384956	ENSRNOG00000018087/ENSRNOG00000043098	2	Vim, Mt2A
GO:0034110	GO:0034110	regulation of homotypic cell-cell adhesion	2/178	38/17568	0.0526316	5.19456	2.61876	0.0565771	0.417413	0.384956	ENSRNOG00000009884/ENSRNOG00000019556	2	Lgals1, Cd9
GO:0080164	GO:0080164	regulation of nitric oxide metabolic process	3/178	86/17568	0.0348837	3.44291	2.29757	0.0568674	0.418393	0.38586	ENSRNOG00000010549/ENSRNOG00000014613/ENSRNOG00000046449	3	Tspo, Ddah1, Npy
GO:0050767	GO:0050767	regulation of neurogenesis	9/178	482/17568	0.0186722	1.84288	1.89836	0.0571897	0.419601	0.386974	ENSRNOG00000006735/ENSRNOG00000010362/ENSRNOG00000010549/ENSRNOG00000014288/ENSRNOG00000018087/ENSRNOG00000019692/ENSRNOG00000022101/ENSRNOG00000023226/ENSRNOG00000043451	9	Cdkn2b, Anxa2, Tspo, Fn1, Vim, Metrn, Crabp2, S100a10, Spp1
GO:1904018	GO:1904018	positive regulation of vasculature development	5/178	205/17568	0.0243902	2.40723	2.05041	0.0578296	0.423128	0.390226	ENSRNOG00000010645/ENSRNOG00000014613/ENSRNOG00000023546/ENSRNOG00000037247/ENSRNOG00000057451	5	Lgals3, Ddah1, Hspb1, Rras, Itga5
GO:0044706	GO:0044706	multi-multicellular organism process	7/178	340/17568	0.0205882	2.03199	1.94404	0.0583218	0.425557	0.392466	ENSRNOG00000010208/ENSRNOG00000010516/ENSRNOG00000014231/ENSRNOG00000018087/ENSRNOG00000023546/ENSRNOG00000057451/ENSRNOG00000061910	7	Timp1, Plau, Pnoc, Vim, Hspb1, Itga5, Igfbp3
GO:0019730	GO:0019730	antimicrobial humoral response	4/178	144/17568	0.0277778	2.74157	2.12304	0.0588965	0.428573	0.395248	ENSRNOG00000000239/ENSRNOG00000010645/ENSRNOG00000034237/ENSRNOG00000046449	4	Ccl7, Lgals3, Rpl39, Rpl31-ps12, Npy
GO:0010714	GO:0010714	positive regulation of collagen metabolic process	2/178	39/17568	0.0512821	5.06137	2.56883	0.0592487	0.428786	0.395445	ENSRNOG00000015036/ENSRNOG00000018087	2	Ccn2, Vim
GO:0045746	GO:0045746	negative regulation of Notch signaling pathway	2/178	39/17568	0.0512821	5.06137	2.56883	0.0592487	0.428786	0.395445	ENSRNOG00000009354/ENSRNOG00000019584	2	Nrarp, Dlk1
GO:0014009	GO:0014009	glial cell proliferation	3/178	88/17568	0.0340909	3.36466	2.24982	0.0601068	0.432659	0.399016	ENSRNOG00000006735/ENSRNOG00000010549/ENSRNOG00000018087	3	Cdkn2b, Tspo, Vim
GO:0051928	GO:0051928	positive regulation of calcium ion transport	4/178	145/17568	0.0275862	2.72267	2.10733	0.0601097	0.432659	0.399016	ENSRNOG00000006472/ENSRNOG00000010549/ENSRNOG00000010645/ENSRNOG00000056728	4	Hspa2, Tspo, Lgals3, G6pd
GO:0043200	GO:0043200	response to amino acid	6/178	275/17568	0.0218182	2.15338	1.95035	0.0614494	0.437265	0.403264	ENSRNOG00000001628/ENSRNOG00000003897/ENSRNOG00000012081/ENSRNOG00000013973/ENSRNOG00000015036/ENSRNOG00000018964	6	Pcp4, Col1a1, Txn1, Lcn2, Ccn2, Gss
GO:0034103	GO:0034103	regulation of tissue remodeling	3/178	89/17568	0.0337079	3.32685	2.22646	0.0617583	0.437265	0.403264	ENSRNOG00000012471/ENSRNOG00000019584/ENSRNOG00000043451	3	Thbs4, Dlk1, Spp1
GO:0030866	GO:0030866	cortical actin cytoskeleton organization	2/178	40/17568	0.05	4.93483	2.52057	0.0619631	0.437265	0.403264	ENSRNOG00000009022/ENSRNOG00000017914	2	Rtkn, Cavin3
GO:0060325	GO:0060325	face morphogenesis	2/178	40/17568	0.05	4.93483	2.52057	0.0619631	0.437265	0.403264	ENSRNOG00000003897/ENSRNOG00000037247	2	Col1a1, Rras
GO:0070306	GO:0070306	lens fiber cell differentiation	2/178	40/17568	0.05	4.93483	2.52057	0.0619631	0.437265	0.403264	ENSRNOG00000018087/ENSRNOG00000025371	2	Vim, Spry1
GO:1902624	GO:1902624	positive regulation of neutrophil migration	2/178	40/17568	0.05	4.93483	2.52057	0.0619631	0.437265	0.403264	ENSRNOG00000012471/ENSRNOG00000032788	2	Thbs4, Dysf
GO:2000515	GO:2000515	negative regulation of CD4-positive, alpha-beta T cell activation	2/178	40/17568	0.05	4.93483	2.52057	0.0619631	0.437265	0.403264	ENSRNOG00000009884/ENSRNOG00000017469	2	Lgals1, Anxa1
GO:1902105	GO:1902105	regulation of leukocyte differentiation	7/178	345/17568	0.0202899	2.00254	1.90268	0.0620665	0.437265	0.403264	ENSRNOG00000001128/ENSRNOG00000009311/ENSRNOG00000009354/ENSRNOG00000009884/ENSRNOG00000017469/ENSRNOG00000020716/ENSRNOG00000023546	7	Tesc, Fstl3, Nrarp, Lgals1, Anxa1, Axl, Hspb1
GO:0001935	GO:0001935	endothelial cell proliferation	5/178	210/17568	0.0238095	2.34992	1.99103	0.062799	0.441254	0.406943	ENSRNOG00000001229/ENSRNOG00000009354/ENSRNOG00000012471/ENSRNOG00000019584/ENSRNOG00000032788	5	Col18a1, Nrarp, Thbs4, Dlk1, Dysf
GO:0031960	GO:0031960	response to corticosteroid	7/178	347/17568	0.0201729	1.991	1.88633	0.0636049	0.445737	0.411078	ENSRNOG00000005695/ENSRNOG00000012081/ENSRNOG00000014288/ENSRNOG00000015036/ENSRNOG00000017469/ENSRNOG00000018536/ENSRNOG00000028896	7	Mgp, Txn1, Fn1, Ccn2, Anxa1, Pck2, A2m
GO:0051224	GO:0051224	negative regulation of protein transport	4/178	148/17568	0.027027	2.66748	2.06099	0.0638286	0.446128	0.411438	ENSRNOG00000010235/ENSRNOG00000012081/ENSRNOG00000014453/ENSRNOG00000017469	4	Pkig, Txn1, Anxa5, Anxa1
GO:0034612	GO:0034612	response to tumor necrosis factor	6/178	278/17568	0.0215827	2.13014	1.92162	0.0640606	0.446575	0.41185	ENSRNOG00000003897/ENSRNOG00000013973/ENSRNOG00000017676/ENSRNOG00000018536/ENSRNOG00000018964/ENSRNOG00000028036	6	Col1a1, Lcn2, Plvap, Pck2, Gss, Adamts7
GO:0045619	GO:0045619	regulation of lymphocyte differentiation	5/178	212/17568	0.0235849	2.32775	1.96774	0.0648524	0.449563	0.414606	ENSRNOG00000009354/ENSRNOG00000009884/ENSRNOG00000017469/ENSRNOG00000020716/ENSRNOG00000023546	5	Nrarp, Lgals1, Anxa1, Axl, Hspb1
GO:0048706	GO:0048706	embryonic skeletal system development	4/178	149/17568	0.0268456	2.64957	2.0458	0.0650946	0.449563	0.414606	ENSRNOG00000003897/ENSRNOG00000014987/ENSRNOG00000015518/ENSRNOG00000019584	4	Col1a1, Mdfi, Rbp4, Dlk1
GO:0006721	GO:0006721	terpenoid metabolic process	3/178	91/17568	0.032967	3.25374	2.18072	0.0651245	0.449563	0.414606	ENSRNOG00000015518/ENSRNOG00000022101/ENSRNOG00000052070	3	Rbp4, Crabp2, Aldh1a3
GO:0015833	GO:0015833	peptide transport	7/178	349/17568	0.0200573	1.97959	1.87009	0.0651663	0.449563	0.414606	ENSRNOG00000001416/ENSRNOG00000014453/ENSRNOG00000015156/ENSRNOG00000015518/ENSRNOG00000017469/ENSRNOG00000018536/ENSRNOG00000046449	7	Vgf, Anxa5, Gal, Rbp4, Anxa1, Pck2, Npy
GO:0072330	GO:0072330	monocarboxylic acid biosynthetic process	5/178	213/17568	0.0234742	2.31682	1.9562	0.0658932	0.453399	0.418144	ENSRNOG00000007918/ENSRNOG00000017469/ENSRNOG00000020385/ENSRNOG00000022101/ENSRNOG00000052070	5	Tbxas1, Anxa1, Fads3, Crabp2, Aldh1a3
GO:0030325	GO:0030325	adrenal gland development	2/178	42/17568	0.047619	4.69984	2.42871	0.0675158	0.458624	0.422962	ENSRNOG00000009311/ENSRNOG00000010549	2	Fstl3, Tspo
GO:0031338	GO:0031338	regulation of vesicle fusion	2/178	42/17568	0.047619	4.69984	2.42871	0.0675158	0.458624	0.422962	ENSRNOG00000010362/ENSRNOG00000017469	2	Anxa2, Anxa1
GO:0040001	GO:0040001	establishment of mitotic spindle localization	2/178	42/17568	0.047619	4.69984	2.42871	0.0675158	0.458624	0.422962	ENSRNOG00000024364/ENSRNOG00000025371	2	Enkd1, Spry1
GO:0086002	GO:0086002	cardiac muscle cell action potential involved in contraction	2/178	42/17568	0.047619	4.69984	2.42871	0.0675158	0.458624	0.422962	ENSRNOG00000017484/ENSRNOG00000021102	2	Gja5, Scn1b
GO:0086065	GO:0086065	cell communication involved in cardiac conduction	2/178	42/17568	0.047619	4.69984	2.42871	0.0675158	0.458624	0.422962	ENSRNOG00000017484/ENSRNOG00000021102	2	Gja5, Scn1b
GO:0051249	GO:0051249	regulation of lymphocyte activation	9/178	499/17568	0.0180361	1.7801	1.78857	0.0679448	0.46036	0.424564	ENSRNOG00000009354/ENSRNOG00000009884/ENSRNOG00000009912/ENSRNOG00000010645/ENSRNOG00000012865/ENSRNOG00000015156/ENSRNOG00000017469/ENSRNOG00000020716/ENSRNOG00000023546	9	Nrarp, Lgals1, Fgr, Lgals3, Parp3, Gal, Anxa1, Axl, Hspb1
GO:0090287	GO:0090287	regulation of cellular response to growth factor stimulus	7/178	353/17568	0.01983	1.95716	1.83792	0.0683587	0.461986	0.426063	ENSRNOG00000006735/ENSRNOG00000009311/ENSRNOG00000014426/ENSRNOG00000016117/ENSRNOG00000019965/ENSRNOG00000025371/ENSRNOG00000050404	7	Cdkn2b, Fstl3, Lox, Myof, Tgfb1i1, Spry1, Pmepa1
GO:1903706	GO:1903706	regulation of hemopoiesis	8/178	426/17568	0.0187793	1.85346	1.80412	0.0687912	0.463729	0.42767	ENSRNOG00000001128/ENSRNOG00000009311/ENSRNOG00000009354/ENSRNOG00000009884/ENSRNOG00000014426/ENSRNOG00000017469/ENSRNOG00000020716/ENSRNOG00000023546	8	Tesc, Fstl3, Nrarp, Lgals1, Lox, Anxa1, Axl, Hspb1
GO:0002028	GO:0002028	regulation of sodium ion transport	3/178	94/17568	0.0319149	3.14989	2.11443	0.0703286	0.471699	0.43502	ENSRNOG00000001128/ENSRNOG00000021062/ENSRNOG00000021102	3	Tesc, Fxyd5, Scn1b
GO:0032370	GO:0032370	positive regulation of lipid transport	3/178	94/17568	0.0319149	3.14989	2.11443	0.0703286	0.471699	0.43502	ENSRNOG00000010362/ENSRNOG00000015156/ENSRNOG00000043451	3	Anxa2, Gal, Spp1
GO:0002697	GO:0002697	regulation of immune effector process	8/178	429/17568	0.018648	1.8405	1.78312	0.071015	0.475103	0.43816	ENSRNOG00000009884/ENSRNOG00000009912/ENSRNOG00000010645/ENSRNOG00000012865/ENSRNOG00000015518/ENSRNOG00000017469/ENSRNOG00000020716/ENSRNOG00000028896	8	Lgals1, Fgr, Lgals3, Parp3, Rbp4, Anxa1, Axl, A2m
GO:0045765	GO:0045765	regulation of angiogenesis	7/178	357/17568	0.0196078	1.93523	1.80617	0.0716438	0.477721	0.440574	ENSRNOG00000010645/ENSRNOG00000012471/ENSRNOG00000014613/ENSRNOG00000022189/ENSRNOG00000023546/ENSRNOG00000037247/ENSRNOG00000057451	7	Lgals3, Thbs4, Ddah1, Htatip2, Hspb1, Rras, Itga5
GO:0031400	GO:0031400	negative regulation of protein modification process	8/178	430/17568	0.0186047	1.83622	1.77616	0.071766	0.477721	0.440574	ENSRNOG00000001628/ENSRNOG00000010235/ENSRNOG00000010549/ENSRNOG00000023546/ENSRNOG00000025371/ENSRNOG00000032788/ENSRNOG00000056728/ENSRNOG00000061910	8	Pcp4, Pkig, Tspo, Hspb1, Spry1, Dysf, G6pd, Igfbp3
GO:0006739	GO:0006739	NADP metabolic process	2/178	44/17568	0.0454545	4.48621	2.34246	0.0732262	0.483803	0.446183	ENSRNOG00000005861/ENSRNOG00000056728	2	Hsd11b1, G6pd
GO:0032814	GO:0032814	regulation of natural killer cell activation	2/178	44/17568	0.0454545	4.48621	2.34246	0.0732262	0.483803	0.446183	ENSRNOG00000009912/ENSRNOG00000020716	2	Fgr, Axl
GO:0038179	GO:0038179	neurotrophin signaling pathway	2/178	44/17568	0.0454545	4.48621	2.34246	0.0732262	0.483803	0.446183	ENSRNOG00000017438/ENSRNOG00000025371	2	Gfra1, Spry1
GO:0007044	GO:0007044	cell-substrate junction assembly	3/178	96/17568	0.03125	3.08427	2.0717	0.0738993	0.485638	0.447875	ENSRNOG00000014288/ENSRNOG00000023226/ENSRNOG00000057451	3	Fn1, S100a10, Itga5
GO:0032409	GO:0032409	regulation of transporter activity	6/178	289/17568	0.0207612	2.04906	1.81929	0.0741877	0.485638	0.447875	ENSRNOG00000001128/ENSRNOG00000006472/ENSRNOG00000011542/ENSRNOG00000015156/ENSRNOG00000021102/ENSRNOG00000032788	6	Tesc, Hspa2, Coa8, Gal, Scn1b, Dysf
GO:0050731	GO:0050731	positive regulation of peptidyl-tyrosine phosphorylation	4/178	156/17568	0.025641	2.53068	1.94282	0.074321	0.485638	0.447875	ENSRNOG00000012471/ENSRNOG00000017386/ENSRNOG00000017438/ENSRNOG00000057451	4	Thbs4, Il11, Gfra1, Itga5
GO:0002285	GO:0002285	lymphocyte activation involved in immune response	5/178	221/17568	0.0226244	2.23296	1.86612	0.0745545	0.485638	0.447875	ENSRNOG00000009884/ENSRNOG00000010645/ENSRNOG00000012865/ENSRNOG00000017469/ENSRNOG00000017839	5	Lgals1, Lgals3, Parp3, Anxa1, Ercc1
GO:0001558	GO:0001558	regulation of cell growth	8/178	434/17568	0.0184332	1.81929	1.74849	0.0748185	0.485638	0.447875	ENSRNOG00000007923/ENSRNOG00000014288/ENSRNOG00000017914/ENSRNOG00000022101/ENSRNOG00000023226/ENSRNOG00000043451/ENSRNOG00000056728/ENSRNOG00000061910	8	Cgref1, Fn1, Cavin3, Crabp2, S100a10, Spp1, G6pd, Igfbp3
GO:0051047	GO:0051047	positive regulation of secretion	8/178	435/17568	0.0183908	1.81511	1.74162	0.0755938	0.485638	0.447875	ENSRNOG00000001628/ENSRNOG00000009912/ENSRNOG00000010645/ENSRNOG00000015156/ENSRNOG00000015518/ENSRNOG00000018536/ENSRNOG00000043451/ENSRNOG00000046449	8	Pcp4, Fgr, Lgals3, Gal, Rbp4, Pck2, Spp1, Npy
GO:0003158	GO:0003158	endothelium development	4/178	157/17568	0.0254777	2.51456	1.92857	0.0756906	0.485638	0.447875	ENSRNOG00000001229/ENSRNOG00000013973/ENSRNOG00000017484/ENSRNOG00000021962	4	Col18a1, Lcn2, Gja5, Fzd2
GO:0002548	GO:0002548	monocyte chemotaxis	2/178	45/17568	0.0444444	4.38652	2.30125	0.0761379	0.485638	0.447875	ENSRNOG00000010645/ENSRNOG00000017469	2	Lgals3, Anxa1
GO:0042789	GO:0042789	mRNA transcription by RNA polymerase II	2/178	45/17568	0.0444444	4.38652	2.30125	0.0761379	0.485638	0.447875	ENSRNOG00000010362/ENSRNOG00000023226	2	Anxa2, S100a10
GO:2000649	GO:2000649	regulation of sodium ion transmembrane transporter activity	2/178	45/17568	0.0444444	4.38652	2.30125	0.0761379	0.485638	0.447875	ENSRNOG00000001128/ENSRNOG00000021102	2	Tesc, Scn1b
GO:0043467	GO:0043467	regulation of generation of precursor metabolites and energy	4/178	158/17568	0.0253165	2.49865	1.91442	0.0770729	0.485638	0.447875	ENSRNOG00000005861/ENSRNOG00000011542/ENSRNOG00000017914/ENSRNOG00000028638	4	Hsd11b1, Coa8, Cavin3, Il10rb
GO:0090277	GO:0090277	positive regulation of peptide hormone secretion	4/178	158/17568	0.0253165	2.49865	1.91442	0.0770729	0.485638	0.447875	ENSRNOG00000015156/ENSRNOG00000015518/ENSRNOG00000018536/ENSRNOG00000046449	4	Gal, Rbp4, Pck2, Npy
GO:0051492	GO:0051492	regulation of stress fiber assembly	3/178	98/17568	0.0306122	3.02133	2.03007	0.0775493	0.485638	0.447875	ENSRNOG00000015036/ENSRNOG00000023226/ENSRNOG00000037661	3	Ccn2, S100a10, Tmsb15b2
GO:0006909	GO:0006909	phagocytosis	5/178	224/17568	0.0223214	2.20305	1.83334	0.0779553	0.485638	0.447875	ENSRNOG00000009912/ENSRNOG00000014243/ENSRNOG00000017469/ENSRNOG00000020716/ENSRNOG00000032788	5	Fgr, Pear1, Anxa1, Axl, Dysf
GO:0001990	GO:0001990	regulation of systemic arterial blood pressure by hormone	2/178	46/17568	0.0434783	4.29116	2.26123	0.0790859	0.485638	0.447875	ENSRNOG00000017484/ENSRNOG00000056728	2	Gja5, G6pd
GO:0002701	GO:0002701	negative regulation of production of molecular mediator of immune response	2/178	46/17568	0.0434783	4.29116	2.26123	0.0790859	0.485638	0.447875	ENSRNOG00000012865/ENSRNOG00000020716	2	Parp3, Axl
GO:0034694	GO:0034694	response to prostaglandin	2/178	46/17568	0.0434783	4.29116	2.26123	0.0790859	0.485638	0.447875	ENSRNOG00000014288/ENSRNOG00000028896	2	Fn1, A2m
GO:0046621	GO:0046621	negative regulation of organ growth	2/178	46/17568	0.0434783	4.29116	2.26123	0.0790859	0.485638	0.447875	ENSRNOG00000015518/ENSRNOG00000056728	2	Rbp4, G6pd
GO:1901381	GO:1901381	positive regulation of potassium ion transmembrane transport	2/178	46/17568	0.0434783	4.29116	2.26123	0.0790859	0.485638	0.447875	ENSRNOG00000015156/ENSRNOG00000018018	2	Gal, Kcnip2
GO:1904706	GO:1904706	negative regulation of vascular associated smooth muscle cell proliferation	2/178	46/17568	0.0434783	4.29116	2.26123	0.0790859	0.485638	0.447875	ENSRNOG00000020587/ENSRNOG00000027736	2	Efemp2, Cnn1
GO:1900542	GO:1900542	regulation of purine nucleotide metabolic process	3/178	99/17568	0.030303	2.99081	2.00966	0.0794036	0.485638	0.447875	ENSRNOG00000005861/ENSRNOG00000010549/ENSRNOG00000019684	3	Hsd11b1, Tspo, Antkmt
GO:1901342	GO:1901342	regulation of vasculature development	7/178	367/17568	0.0190736	1.8825	1.72854	0.0802625	0.485638	0.447875	ENSRNOG00000010645/ENSRNOG00000012471/ENSRNOG00000014613/ENSRNOG00000022189/ENSRNOG00000023546/ENSRNOG00000037247/ENSRNOG00000057451	7	Lgals3, Thbs4, Ddah1, Htatip2, Hspb1, Rras, Itga5
GO:0090092	GO:0090092	regulation of transmembrane receptor protein serine/threonine kinase signaling pathway	6/178	296/17568	0.0202703	2.00061	1.7565	0.081083	0.485638	0.447875	ENSRNOG00000006735/ENSRNOG00000009311/ENSRNOG00000014426/ENSRNOG00000019965/ENSRNOG00000025371/ENSRNOG00000050404	6	Cdkn2b, Fstl3, Lox, Tgfb1i1, Spry1, Pmepa1
GO:0006140	GO:0006140	regulation of nucleotide metabolic process	3/178	100/17568	0.03	2.9609	1.98949	0.0812772	0.485638	0.447875	ENSRNOG00000005861/ENSRNOG00000010549/ENSRNOG00000019684	3	Hsd11b1, Tspo, Antkmt
GO:0050772	GO:0050772	positive regulation of axonogenesis	3/178	100/17568	0.03	2.9609	1.98949	0.0812772	0.485638	0.447875	ENSRNOG00000014288/ENSRNOG00000019692/ENSRNOG00000022101	3	Fn1, Metrn, Crabp2
GO:0045622	GO:0045622	regulation of T-helper cell differentiation	2/178	47/17568	0.0425532	4.19986	2.22233	0.0820691	0.485638	0.447875	ENSRNOG00000009884/ENSRNOG00000017469	2	Lgals1, Anxa1
GO:0046596	GO:0046596	regulation of viral entry into host cell	2/178	47/17568	0.0425532	4.19986	2.22233	0.0820691	0.485638	0.447875	ENSRNOG00000009884/ENSRNOG00000015078	2	Lgals1, Ifitm3
GO:0051294	GO:0051294	establishment of spindle orientation	2/178	47/17568	0.0425532	4.19986	2.22233	0.0820691	0.485638	0.447875	ENSRNOG00000024364/ENSRNOG00000025371	2	Enkd1, Spry1
GO:0060323	GO:0060323	head morphogenesis	2/178	47/17568	0.0425532	4.19986	2.22233	0.0820691	0.485638	0.447875	ENSRNOG00000003897/ENSRNOG00000037247	2	Col1a1, Rras
GO:0050920	GO:0050920	regulation of chemotaxis	5/178	228/17568	0.0219298	2.1644	1.79042	0.0826179	0.485638	0.447875	ENSRNOG00000000239/ENSRNOG00000012471/ENSRNOG00000014288/ENSRNOG00000023546/ENSRNOG00000032788	5	Ccl7, Thbs4, Fn1, Hspb1, Dysf
GO:0002793	GO:0002793	positive regulation of peptide secretion	4/178	162/17568	0.0246914	2.43695	1.85892	0.0827283	0.485638	0.447875	ENSRNOG00000015156/ENSRNOG00000015518/ENSRNOG00000018536/ENSRNOG00000046449	4	Gal, Rbp4, Pck2, Npy
GO:0050792	GO:0050792	regulation of viral process	4/178	162/17568	0.0246914	2.43695	1.85892	0.0827283	0.485638	0.447875	ENSRNOG00000009884/ENSRNOG00000010362/ENSRNOG00000015078/ENSRNOG00000020716	4	Lgals1, Anxa2, Ifitm3, Axl
GO:0051924	GO:0051924	regulation of calcium ion transport	6/178	298/17568	0.0201342	1.98718	1.73887	0.0831171	0.485638	0.447875	ENSRNOG00000006472/ENSRNOG00000010549/ENSRNOG00000010645/ENSRNOG00000020346/ENSRNOG00000032788/ENSRNOG00000056728	6	Hspa2, Tspo, Lgals3, Best1, Dysf, G6pd
GO:0009408	GO:0009408	response to heat	3/178	101/17568	0.029703	2.93158	1.96958	0.0831698	0.485638	0.447875	ENSRNOG00000006472/ENSRNOG00000016117/ENSRNOG00000023546	3	Hspa2, Myof, Hspb1
GO:1901992	GO:1901992	positive regulation of mitotic cell cycle phase transition	3/178	101/17568	0.029703	2.93158	1.96958	0.0831698	0.485638	0.447875	ENSRNOG00000006472/ENSRNOG00000015131/ENSRNOG00000017469	3	Hspa2, Ube2c, Anxa1
GO:0007179	GO:0007179	transforming growth factor beta receptor signaling pathway	5/178	229/17568	0.0218341	2.15495	1.77982	0.0838063	0.485638	0.447875	ENSRNOG00000006735/ENSRNOG00000014426/ENSRNOG00000019965/ENSRNOG00000025371/ENSRNOG00000050404	5	Cdkn2b, Lox, Tgfb1i1, Spry1, Pmepa1
GO:0002312	GO:0002312	B cell activation involved in immune response	3/178	102/17568	0.0294118	2.90284	1.94991	0.0850814	0.485638	0.447875	ENSRNOG00000009884/ENSRNOG00000012865/ENSRNOG00000017839	3	Lgals1, Parp3, Ercc1
GO:0010543	GO:0010543	regulation of platelet activation	2/178	48/17568	0.0416667	4.11236	2.1845	0.0850866	0.485638	0.447875	ENSRNOG00000014243/ENSRNOG00000019556	2	Pear1, Cd9
GO:0034405	GO:0034405	response to fluid shear stress	2/178	48/17568	0.0416667	4.11236	2.1845	0.0850866	0.485638	0.447875	ENSRNOG00000010516/ENSRNOG00000043451	2	Plau, Spp1
GO:0090279	GO:0090279	regulation of calcium ion import	2/178	48/17568	0.0416667	4.11236	2.1845	0.0850866	0.485638	0.447875	ENSRNOG00000010645/ENSRNOG00000032788	2	Lgals3, Dysf
GO:0052547	GO:0052547	regulation of peptidase activity	7/178	374/17568	0.0187166	1.84726	1.67562	0.0866399	0.485638	0.447875	ENSRNOG00000010208/ENSRNOG00000013572/ENSRNOG00000015036/ENSRNOG00000020486/ENSRNOG00000028896/ENSRNOG00000037853/ENSRNOG00000043007	7	Timp1, Lxn, Ccn2, Bcl2l12, A2m, Rarres1, Rcn3
GO:0002690	GO:0002690	positive regulation of leukocyte chemotaxis	3/178	103/17568	0.0291262	2.87466	1.93048	0.0870116	0.485638	0.447875	ENSRNOG00000000239/ENSRNOG00000012471/ENSRNOG00000032788	3	Ccl7, Thbs4, Dysf
GO:0034446	GO:0034446	substrate adhesion-dependent cell spreading	3/178	103/17568	0.0291262	2.87466	1.93048	0.0870116	0.485638	0.447875	ENSRNOG00000014288/ENSRNOG00000020716/ENSRNOG00000023226	3	Fn1, Axl, S100a10
GO:0150115	GO:0150115	cell-substrate junction organization	3/178	103/17568	0.0291262	2.87466	1.93048	0.0870116	0.485638	0.447875	ENSRNOG00000014288/ENSRNOG00000023226/ENSRNOG00000057451	3	Fn1, S100a10, Itga5
GO:1902622	GO:1902622	regulation of neutrophil migration	2/178	49/17568	0.0408163	4.02843	2.14768	0.0881373	0.485638	0.447875	ENSRNOG00000012471/ENSRNOG00000032788	2	Thbs4, Dysf
GO:1904950	GO:1904950	negative regulation of establishment of protein localization	4/178	166/17568	0.0240964	2.37823	1.80504	0.0885826	0.485638	0.447875	ENSRNOG00000010235/ENSRNOG00000012081/ENSRNOG00000014453/ENSRNOG00000017469	4	Pkig, Txn1, Anxa5, Anxa1
GO:0010594	GO:0010594	regulation of endothelial cell migration	5/178	234/17568	0.0213675	2.1089	1.72767	0.0898838	0.485638	0.447875	ENSRNOG00000001229/ENSRNOG00000013973/ENSRNOG00000017469/ENSRNOG00000023546/ENSRNOG00000037247	5	Col18a1, Lcn2, Anxa1, Hspb1, Rras
GO:0009299	GO:0009299	mRNA transcription	2/178	50/17568	0.04	3.94787	2.11183	0.0912202	0.485638	0.447875	ENSRNOG00000010362/ENSRNOG00000023226	2	Anxa2, S100a10
GO:0009409	GO:0009409	response to cold	2/178	50/17568	0.04	3.94787	2.11183	0.0912202	0.485638	0.447875	ENSRNOG00000001416/ENSRNOG00000006472	2	Vgf, Hspa2
GO:0009583	GO:0009583	detection of light stimulus	2/178	50/17568	0.04	3.94787	2.11183	0.0912202	0.485638	0.447875	ENSRNOG00000015518/ENSRNOG00000020346	2	Rbp4, Best1
GO:0071295	GO:0071295	cellular response to vitamin	2/178	50/17568	0.04	3.94787	2.11183	0.0912202	0.485638	0.447875	ENSRNOG00000003897/ENSRNOG00000021962	2	Col1a1, Fzd2
GO:0046209	GO:0046209	nitric oxide metabolic process	3/178	106/17568	0.0283019	2.7933	1.87356	0.0929125	0.485638	0.447875	ENSRNOG00000010549/ENSRNOG00000014613/ENSRNOG00000046449	3	Tspo, Ddah1, Npy
GO:0046718	GO:0046718	symbiont entry into host cell	3/178	106/17568	0.0283019	2.7933	1.87356	0.0929125	0.485638	0.447875	ENSRNOG00000009884/ENSRNOG00000015078/ENSRNOG00000020716	3	Lgals1, Ifitm3, Axl
GO:0045861	GO:0045861	negative regulation of proteolysis	6/178	308/17568	0.0194805	1.92266	1.65275	0.0937103	0.485638	0.447875	ENSRNOG00000010208/ENSRNOG00000013572/ENSRNOG00000014378/ENSRNOG00000020486/ENSRNOG00000028896/ENSRNOG00000037853	6	Timp1, Lxn, Il1r2, Bcl2l12, A2m, Rarres1
GO:0006869	GO:0006869	lipid transport	8/178	457/17568	0.0175055	1.72773	1.59478	0.0938788	0.485638	0.447875	ENSRNOG00000010362/ENSRNOG00000010549/ENSRNOG00000015156/ENSRNOG00000015518/ENSRNOG00000017469/ENSRNOG00000022101/ENSRNOG00000043451/ENSRNOG00000061910	8	Anxa2, Tspo, Gal, Rbp4, Anxa1, Crabp2, Spp1, Igfbp3
GO:0032369	GO:0032369	negative regulation of lipid transport	2/178	51/17568	0.0392157	3.87046	2.0769	0.0943345	0.485638	0.447875	ENSRNOG00000010549/ENSRNOG00000061910	2	Tspo, Igfbp3
GO:0035987	GO:0035987	endodermal cell differentiation	2/178	51/17568	0.0392157	3.87046	2.0769	0.0943345	0.485638	0.447875	ENSRNOG00000014288/ENSRNOG00000057451	2	Fn1, Itga5
GO:0042572	GO:0042572	retinol metabolic process	2/178	51/17568	0.0392157	3.87046	2.0769	0.0943345	0.485638	0.447875	ENSRNOG00000015518/ENSRNOG00000052070	2	Rbp4, Aldh1a3
GO:0048010	GO:0048010	vascular endothelial growth factor receptor signaling pathway	2/178	51/17568	0.0392157	3.87046	2.0769	0.0943345	0.485638	0.447875	ENSRNOG00000016117/ENSRNOG00000023546	2	Myof, Hspb1
GO:0051384	GO:0051384	response to glucocorticoid	6/178	309/17568	0.0194175	1.91644	1.64431	0.0948081	0.485638	0.447875	ENSRNOG00000005695/ENSRNOG00000012081/ENSRNOG00000014288/ENSRNOG00000017469/ENSRNOG00000018536/ENSRNOG00000028896	6	Mgp, Txn1, Fn1, Anxa1, Pck2, A2m
GO:0046364	GO:0046364	monosaccharide biosynthetic process	3/178	107/17568	0.0280374	2.7672	1.85503	0.0949155	0.485638	0.447875	ENSRNOG00000015518/ENSRNOG00000018536/ENSRNOG00000056728	3	Rbp4, Pck2, G6pd
GO:0070542	GO:0070542	response to fatty acid	3/178	107/17568	0.0280374	2.7672	1.85503	0.0949155	0.485638	0.447875	ENSRNOG00000007918/ENSRNOG00000015036/ENSRNOG00000023546	3	Tbxas1, Ccn2, Hspb1
GO:0006959	GO:0006959	humoral immune response	5/178	239/17568	0.0209205	2.06478	1.6768	0.0961844	0.485638	0.447875	ENSRNOG00000000239/ENSRNOG00000010645/ENSRNOG00000028896/ENSRNOG00000034237/ENSRNOG00000046449	5	Ccl7, Lgals3, A2m, Rpl39, Rpl31-ps12, Npy
GO:0002001	GO:0002001	renin secretion into blood stream	1/178	10/17568	0.1	9.86966	2.83843	0.0968473	0.485638	0.447875	ENSRNOG00000017484	1	Gja5
GO:0006527	GO:0006527	arginine catabolic process	1/178	10/17568	0.1	9.86966	2.83843	0.0968473	0.485638	0.447875	ENSRNOG00000014613	1	Ddah1
GO:0008343	GO:0008343	adult feeding behavior	1/178	10/17568	0.1	9.86966	2.83843	0.0968473	0.485638	0.447875	ENSRNOG00000046449	1	Npy
GO:0010041	GO:0010041	response to iron(III) ion	1/178	10/17568	0.1	9.86966	2.83843	0.0968473	0.485638	0.447875	ENSRNOG00000056728	1	G6pd
GO:0010923	GO:0010923	negative regulation of phosphatase activity	1/178	10/17568	0.1	9.86966	2.83843	0.0968473	0.485638	0.447875	ENSRNOG00000038480	1	Ppp1r36
GO:0019388	GO:0019388	galactose catabolic process	1/178	10/17568	0.1	9.86966	2.83843	0.0968473	0.485638	0.447875	ENSRNOG00000009712	1	Gale
GO:0021957	GO:0021957	corticospinal tract morphogenesis	1/178	10/17568	0.1	9.86966	2.83843	0.0968473	0.485638	0.447875	ENSRNOG00000021102	1	Scn1b
GO:0030321	GO:0030321	transepithelial chloride transport	1/178	10/17568	0.1	9.86966	2.83843	0.0968473	0.485638	0.447875	ENSRNOG00000020346	1	Best1
GO:0030952	GO:0030952	establishment or maintenance of cytoskeleton polarity	1/178	10/17568	0.1	9.86966	2.83843	0.0968473	0.485638	0.447875	ENSRNOG00000016166	1	Pdlim1
GO:0031394	GO:0031394	positive regulation of prostaglandin biosynthetic process	1/178	10/17568	0.1	9.86966	2.83843	0.0968473	0.485638	0.447875	ENSRNOG00000017469	1	Anxa1
GO:0031848	GO:0031848	protection from non-homologous end joining at telomere	1/178	10/17568	0.1	9.86966	2.83843	0.0968473	0.485638	0.447875	ENSRNOG00000017839	1	Ercc1
GO:0033029	GO:0033029	regulation of neutrophil apoptotic process	1/178	10/17568	0.1	9.86966	2.83843	0.0968473	0.485638	0.447875	ENSRNOG00000017469	1	Anxa1
GO:0033603	GO:0033603	positive regulation of dopamine secretion	1/178	10/17568	0.1	9.86966	2.83843	0.0968473	0.485638	0.447875	ENSRNOG00000001628	1	Pcp4
GO:0036018	GO:0036018	cellular response to erythropoietin	1/178	10/17568	0.1	9.86966	2.83843	0.0968473	0.485638	0.447875	ENSRNOG00000043098	1	Mt2A
GO:0042451	GO:0042451	purine nucleoside biosynthetic process	1/178	10/17568	0.1	9.86966	2.83843	0.0968473	0.485638	0.447875	ENSRNOG00000014405	1	Aprt
GO:0042455	GO:0042455	ribonucleoside biosynthetic process	1/178	10/17568	0.1	9.86966	2.83843	0.0968473	0.485638	0.447875	ENSRNOG00000014405	1	Aprt
GO:0043174	GO:0043174	nucleoside salvage	1/178	10/17568	0.1	9.86966	2.83843	0.0968473	0.485638	0.447875	ENSRNOG00000014405	1	Aprt
GO:0045625	GO:0045625	regulation of T-helper 1 cell differentiation	1/178	10/17568	0.1	9.86966	2.83843	0.0968473	0.485638	0.447875	ENSRNOG00000017469	1	Anxa1
GO:0046129	GO:0046129	purine ribonucleoside biosynthetic process	1/178	10/17568	0.1	9.86966	2.83843	0.0968473	0.485638	0.447875	ENSRNOG00000014405	1	Aprt
GO:0060452	GO:0060452	positive regulation of cardiac muscle contraction	1/178	10/17568	0.1	9.86966	2.83843	0.0968473	0.485638	0.447875	ENSRNOG00000015036	1	Ccn2
GO:0071455	GO:0071455	cellular response to hyperoxia	1/178	10/17568	0.1	9.86966	2.83843	0.0968473	0.485638	0.447875	ENSRNOG00000012081	1	Txn1
GO:0086015	GO:0086015	SA node cell action potential	1/178	10/17568	0.1	9.86966	2.83843	0.0968473	0.485638	0.447875	ENSRNOG00000017484	1	Gja5
GO:0086018	GO:0086018	SA node cell to atrial cardiac muscle cell signaling	1/178	10/17568	0.1	9.86966	2.83843	0.0968473	0.485638	0.447875	ENSRNOG00000017484	1	Gja5
GO:0086070	GO:0086070	SA node cell to atrial cardiac muscle cell communication	1/178	10/17568	0.1	9.86966	2.83843	0.0968473	0.485638	0.447875	ENSRNOG00000017484	1	Gja5
GO:0090084	GO:0090084	negative regulation of inclusion body assembly	1/178	10/17568	0.1	9.86966	2.83843	0.0968473	0.485638	0.447875	ENSRNOG00000006472	1	Hspa2
GO:0090118	GO:0090118	receptor-mediated endocytosis involved in cholesterol transport	1/178	10/17568	0.1	9.86966	2.83843	0.0968473	0.485638	0.447875	ENSRNOG00000010362	1	Anxa2
GO:0090673	GO:0090673	endothelial cell-matrix adhesion	1/178	10/17568	0.1	9.86966	2.83843	0.0968473	0.485638	0.447875	ENSRNOG00000037247	1	Rras
GO:0097210	GO:0097210	response to gonadotropin-releasing hormone	1/178	10/17568	0.1	9.86966	2.83843	0.0968473	0.485638	0.447875	ENSRNOG00000014453	1	Anxa5
GO:0110088	GO:0110088	hippocampal neuron apoptotic process	1/178	10/17568	0.1	9.86966	2.83843	0.0968473	0.485638	0.447875	ENSRNOG00000013973	1	Lcn2
GO:1900408	GO:1900408	negative regulation of cellular response to oxidative stress	1/178	10/17568	0.1	9.86966	2.83843	0.0968473	0.485638	0.447875	ENSRNOG00000023546	1	Hspb1
GO:1902746	GO:1902746	regulation of lens fiber cell differentiation	1/178	10/17568	0.1	9.86966	2.83843	0.0968473	0.485638	0.447875	ENSRNOG00000025371	1	Spry1
GO:1902915	GO:1902915	negative regulation of protein polyubiquitination	1/178	10/17568	0.1	9.86966	2.83843	0.0968473	0.485638	0.447875	ENSRNOG00000032788	1	Dysf
GO:1903010	GO:1903010	regulation of bone development	1/178	10/17568	0.1	9.86966	2.83843	0.0968473	0.485638	0.447875	ENSRNOG00000014426	1	Lox
GO:1903276	GO:1903276	regulation of sodium ion export across plasma membrane	1/178	10/17568	0.1	9.86966	2.83843	0.0968473	0.485638	0.447875	ENSRNOG00000021062	1	Fxyd5
GO:1905065	GO:1905065	positive regulation of vascular associated smooth muscle cell differentiation	1/178	10/17568	0.1	9.86966	2.83843	0.0968473	0.485638	0.447875	ENSRNOG00000020587	1	Efemp2
GO:2000169	GO:2000169	regulation of peptidyl-cysteine S-nitrosylation	1/178	10/17568	0.1	9.86966	2.83843	0.0968473	0.485638	0.447875	ENSRNOG00000012081	1	Txn1
GO:2000659	GO:2000659	regulation of interleukin-1-mediated signaling pathway	1/178	10/17568	0.1	9.86966	2.83843	0.0968473	0.485638	0.447875	ENSRNOG00000014378	1	Il1r2
GO:2001057	GO:2001057	reactive nitrogen species metabolic process	3/178	108/17568	0.0277778	2.74157	1.83671	0.0969363	0.485638	0.447875	ENSRNOG00000010549/ENSRNOG00000014613/ENSRNOG00000046449	3	Tspo, Ddah1, Npy
GO:0043114	GO:0043114	regulation of vascular permeability	2/178	52/17568	0.0384615	3.79602	2.04284	0.0974792	0.485638	0.447875	ENSRNOG00000014613/ENSRNOG00000017676	2	Ddah1, Plvap
GO:0048806	GO:0048806	genitalia development	2/178	52/17568	0.0384615	3.79602	2.04284	0.0974792	0.485638	0.447875	ENSRNOG00000015518/ENSRNOG00000020716	2	Rbp4, Axl
GO:0052372	GO:0052372	modulation by symbiont of entry into host	2/178	52/17568	0.0384615	3.79602	2.04284	0.0974792	0.485638	0.447875	ENSRNOG00000009884/ENSRNOG00000015078	2	Lgals1, Ifitm3
GO:0060412	GO:0060412	ventricular septum morphogenesis	2/178	52/17568	0.0384615	3.79602	2.04284	0.0974792	0.485638	0.447875	ENSRNOG00000017484/ENSRNOG00000021962	2	Gja5, Fzd2
GO:0044403	GO:0044403	biological process involved in symbiotic interaction	5/178	241/17568	0.0207469	2.04765	1.6568	0.0987663	0.485638	0.447875	ENSRNOG00000009884/ENSRNOG00000010362/ENSRNOG00000014288/ENSRNOG00000015078/ENSRNOG00000020716	5	Lgals1, Anxa2, Fn1, Ifitm3, Axl
GO:0031330	GO:0031330	negative regulation of cellular catabolic process	3/178	109/17568	0.0275229	2.71642	1.8186	0.0989745	0.485638	0.447875	ENSRNOG00000010208/ENSRNOG00000010362/ENSRNOG00000010549	3	Timp1, Anxa2, Tspo
GO:0044409	GO:0044409	symbiont entry into host	3/178	109/17568	0.0275229	2.71642	1.8186	0.0989745	0.485638	0.447875	ENSRNOG00000009884/ENSRNOG00000015078/ENSRNOG00000020716	3	Lgals1, Ifitm3, Axl
GO:0030865	GO:0030865	cortical cytoskeleton organization	2/178	53/17568	0.0377358	3.7244	2.00962	0.100653	0.485638	0.447875	ENSRNOG00000009022/ENSRNOG00000017914	2	Rtkn, Cavin3
GO:0045124	GO:0045124	regulation of bone resorption	2/178	53/17568	0.0377358	3.7244	2.00962	0.100653	0.485638	0.447875	ENSRNOG00000019584/ENSRNOG00000043451	2	Dlk1, Spp1
GO:0046456	GO:0046456	icosanoid biosynthetic process	2/178	53/17568	0.0377358	3.7244	2.00962	0.100653	0.485638	0.447875	ENSRNOG00000007918/ENSRNOG00000017469	2	Tbxas1, Anxa1
GO:0048009	GO:0048009	insulin-like growth factor receptor signaling pathway	2/178	53/17568	0.0377358	3.7244	2.00962	0.100653	0.485638	0.447875	ENSRNOG00000017839/ENSRNOG00000061910	2	Ercc1, Igfbp3
GO:1904646	GO:1904646	cellular response to amyloid-beta	2/178	53/17568	0.0377358	3.7244	2.00962	0.100653	0.485638	0.447875	ENSRNOG00000013973/ENSRNOG00000014288	2	Lcn2, Fn1
GO:0035270	GO:0035270	endocrine system development	4/178	174/17568	0.0229885	2.26889	1.70179	0.100872	0.485638	0.447875	ENSRNOG00000009311/ENSRNOG00000010549/ENSRNOG00000017469/ENSRNOG00000052070	4	Fstl3, Tspo, Anxa1, Aldh1a3
GO:0090263	GO:0090263	positive regulation of canonical Wnt signaling pathway	3/178	110/17568	0.0272727	2.69173	1.80069	0.10103	0.485638	0.447875	ENSRNOG00000003897/ENSRNOG00000009354/ENSRNOG00000024429	3	Col1a1, Nrarp, Peg12
GO:0006720	GO:0006720	isoprenoid metabolic process	3/178	111/17568	0.027027	2.66748	1.78298	0.103103	0.485638	0.447875	ENSRNOG00000015518/ENSRNOG00000022101/ENSRNOG00000052070	3	Rbp4, Crabp2, Aldh1a3
GO:0051899	GO:0051899	membrane depolarization	3/178	111/17568	0.027027	2.66748	1.78298	0.103103	0.485638	0.447875	ENSRNOG00000010549/ENSRNOG00000017484/ENSRNOG00000021102	3	Tspo, Gja5, Scn1b
GO:0071695	GO:0071695	anatomical structure maturation	6/178	317/17568	0.0189274	1.86808	1.57793	0.103839	0.485638	0.447875	ENSRNOG00000015156/ENSRNOG00000018018/ENSRNOG00000020716/ENSRNOG00000024082/ENSRNOG00000028036/ENSRNOG00000056728	6	Gal, Kcnip2, Axl, Gldn, Adamts7, G6pd
GO:0032330	GO:0032330	regulation of chondrocyte differentiation	2/178	54/17568	0.037037	3.65543	1.97719	0.103856	0.485638	0.447875	ENSRNOG00000015036/ENSRNOG00000028036	2	Ccn2, Adamts7
GO:1904407	GO:1904407	positive regulation of nitric oxide metabolic process	2/178	54/17568	0.037037	3.65543	1.97719	0.103856	0.485638	0.447875	ENSRNOG00000014613/ENSRNOG00000046449	2	Ddah1, Npy
GO:0006816	GO:0006816	calcium ion transport	8/178	468/17568	0.017094	1.68712	1.52429	0.103898	0.485638	0.447875	ENSRNOG00000006472/ENSRNOG00000010549/ENSRNOG00000010645/ENSRNOG00000014453/ENSRNOG00000015036/ENSRNOG00000020346/ENSRNOG00000032788/ENSRNOG00000056728	8	Hspa2, Tspo, Lgals3, Anxa5, Ccn2, Best1, Dysf, G6pd
GO:0045926	GO:0045926	negative regulation of growth	5/178	245/17568	0.0204082	2.01422	1.61738	0.104034	0.485638	0.447875	ENSRNOG00000007923/ENSRNOG00000015518/ENSRNOG00000043098/ENSRNOG00000043451/ENSRNOG00000056728	5	Cgref1, Rbp4, Mt2A, Spp1, G6pd
GO:0051017	GO:0051017	actin filament bundle assembly	4/178	176/17568	0.0227273	2.24311	1.67687	0.104062	0.485638	0.447875	ENSRNOG00000015036/ENSRNOG00000016166/ENSRNOG00000023226/ENSRNOG00000037661	4	Ccn2, Pdlim1, S100a10, Tmsb15b2
GO:0002377	GO:0002377	immunoglobulin production	3/178	112/17568	0.0267857	2.64366	1.76546	0.105192	0.485638	0.447875	ENSRNOG00000012865/ENSRNOG00000015518/ENSRNOG00000017839	3	Parp3, Rbp4, Ercc1
GO:0110020	GO:0110020	regulation of actomyosin structure organization	3/178	112/17568	0.0267857	2.64366	1.76546	0.105192	0.485638	0.447875	ENSRNOG00000015036/ENSRNOG00000023226/ENSRNOG00000037661	3	Ccn2, S100a10, Tmsb15b2
GO:0045580	GO:0045580	regulation of T cell differentiation	4/178	177/17568	0.0225989	2.23043	1.66453	0.105674	0.485638	0.447875	ENSRNOG00000009354/ENSRNOG00000009884/ENSRNOG00000017469/ENSRNOG00000023546	4	Nrarp, Lgals1, Anxa1, Hspb1
GO:0001867	GO:0001867	complement activation, lectin pathway	1/178	11/17568	0.0909091	8.97242	2.6759	0.106003	0.485638	0.447875	ENSRNOG00000028896	1	A2m
GO:0002246	GO:0002246	wound healing involved in inflammatory response	1/178	11/17568	0.0909091	8.97242	2.6759	0.106003	0.485638	0.447875	ENSRNOG00000010208	1	Timp1
GO:0002317	GO:0002317	plasma cell differentiation	1/178	11/17568	0.0909091	8.97242	2.6759	0.106003	0.485638	0.447875	ENSRNOG00000009884	1	Lgals1
GO:0010193	GO:0010193	response to ozone	1/178	11/17568	0.0909091	8.97242	2.6759	0.106003	0.485638	0.447875	ENSRNOG00000014288	1	Fn1
GO:0014062	GO:0014062	regulation of serotonin secretion	1/178	11/17568	0.0909091	8.97242	2.6759	0.106003	0.485638	0.447875	ENSRNOG00000010645	1	Lgals3
GO:0018158	GO:0018158	protein oxidation	1/178	11/17568	0.0909091	8.97242	2.6759	0.106003	0.485638	0.447875	ENSRNOG00000014426	1	Lox
GO:0030643	GO:0030643	intracellular phosphate ion homeostasis	1/178	11/17568	0.0909091	8.97242	2.6759	0.106003	0.485638	0.447875	ENSRNOG00000043451	1	Spp1
GO:0031943	GO:0031943	regulation of glucocorticoid metabolic process	1/178	11/17568	0.0909091	8.97242	2.6759	0.106003	0.485638	0.447875	ENSRNOG00000015156	1	Gal
GO:0032493	GO:0032493	response to bacterial lipoprotein	1/178	11/17568	0.0909091	8.97242	2.6759	0.106003	0.485638	0.447875	ENSRNOG00000016687	1	Ssc5d
GO:0032815	GO:0032815	negative regulation of natural killer cell activation	1/178	11/17568	0.0909091	8.97242	2.6759	0.106003	0.485638	0.447875	ENSRNOG00000009912	1	Fgr
GO:0032825	GO:0032825	positive regulation of natural killer cell differentiation	1/178	11/17568	0.0909091	8.97242	2.6759	0.106003	0.485638	0.447875	ENSRNOG00000020716	1	Axl
GO:0033212	GO:0033212	iron import into cell	1/178	11/17568	0.0909091	8.97242	2.6759	0.106003	0.485638	0.447875	ENSRNOG00000013973	1	Lcn2
GO:0038063	GO:0038063	collagen-activated tyrosine kinase receptor signaling pathway	1/178	11/17568	0.0909091	8.97242	2.6759	0.106003	0.485638	0.447875	ENSRNOG00000003897	1	Col1a1
GO:0048671	GO:0048671	negative regulation of collateral sprouting	1/178	11/17568	0.0909091	8.97242	2.6759	0.106003	0.485638	0.447875	ENSRNOG00000043451	1	Spp1
GO:0051133	GO:0051133	regulation of NK T cell activation	1/178	11/17568	0.0909091	8.97242	2.6759	0.106003	0.485638	0.447875	ENSRNOG00000010645	1	Lgals3
GO:0051599	GO:0051599	response to hydrostatic pressure	1/178	11/17568	0.0909091	8.97242	2.6759	0.106003	0.485638	0.447875	ENSRNOG00000001229	1	Col18a1
GO:0051901	GO:0051901	positive regulation of mitochondrial depolarization	1/178	11/17568	0.0909091	8.97242	2.6759	0.106003	0.485638	0.447875	ENSRNOG00000010549	1	Tspo
GO:0051917	GO:0051917	regulation of fibrinolysis	1/178	11/17568	0.0909091	8.97242	2.6759	0.106003	0.485638	0.447875	ENSRNOG00000010362	1	Anxa2
GO:0060900	GO:0060900	embryonic camera-type eye formation	1/178	11/17568	0.0909091	8.97242	2.6759	0.106003	0.485638	0.447875	ENSRNOG00000052070	1	Aldh1a3
GO:0061723	GO:0061723	glycophagy	1/178	11/17568	0.0909091	8.97242	2.6759	0.106003	0.485638	0.447875	ENSRNOG00000002218	1	Stbd1
GO:0061771	GO:0061771	response to caloric restriction	1/178	11/17568	0.0909091	8.97242	2.6759	0.106003	0.485638	0.447875	ENSRNOG00000061910	1	Igfbp3
GO:0070213	GO:0070213	protein auto-ADP-ribosylation	1/178	11/17568	0.0909091	8.97242	2.6759	0.106003	0.485638	0.447875	ENSRNOG00000012865	1	Parp3
GO:0071492	GO:0071492	cellular response to UV-A	1/178	11/17568	0.0909091	8.97242	2.6759	0.106003	0.485638	0.447875	ENSRNOG00000010208	1	Timp1
GO:0086016	GO:0086016	AV node cell action potential	1/178	11/17568	0.0909091	8.97242	2.6759	0.106003	0.485638	0.447875	ENSRNOG00000017484	1	Gja5
GO:0086027	GO:0086027	AV node cell to bundle of His cell signaling	1/178	11/17568	0.0909091	8.97242	2.6759	0.106003	0.485638	0.447875	ENSRNOG00000017484	1	Gja5
GO:0090331	GO:0090331	negative regulation of platelet aggregation	1/178	11/17568	0.0909091	8.97242	2.6759	0.106003	0.485638	0.447875	ENSRNOG00000019556	1	Cd9
GO:0097048	GO:0097048	dendritic cell apoptotic process	1/178	11/17568	0.0909091	8.97242	2.6759	0.106003	0.485638	0.447875	ENSRNOG00000020716	1	Axl
GO:0097068	GO:0097068	response to thyroxine	1/178	11/17568	0.0909091	8.97242	2.6759	0.106003	0.485638	0.447875	ENSRNOG00000012081	1	Txn1
GO:0099640	GO:0099640	axo-dendritic protein transport	1/178	11/17568	0.0909091	8.97242	2.6759	0.106003	0.485638	0.447875	ENSRNOG00000023546	1	Hspb1
GO:0106380	GO:0106380	purine ribonucleotide salvage	1/178	11/17568	0.0909091	8.97242	2.6759	0.106003	0.485638	0.447875	ENSRNOG00000014405	1	Aprt
GO:1904373	GO:1904373	response to kainic acid	1/178	11/17568	0.0909091	8.97242	2.6759	0.106003	0.485638	0.447875	ENSRNOG00000013973	1	Lcn2
GO:2000253	GO:2000253	positive regulation of feeding behavior	1/178	11/17568	0.0909091	8.97242	2.6759	0.106003	0.485638	0.447875	ENSRNOG00000046449	1	Npy
GO:2000668	GO:2000668	regulation of dendritic cell apoptotic process	1/178	11/17568	0.0909091	8.97242	2.6759	0.106003	0.485638	0.447875	ENSRNOG00000020716	1	Axl
GO:2000672	GO:2000672	negative regulation of motor neuron apoptotic process	1/178	11/17568	0.0909091	8.97242	2.6759	0.106003	0.485638	0.447875	ENSRNOG00000020030	1	Crlf1
GO:2001214	GO:2001214	positive regulation of vasculogenesis	1/178	11/17568	0.0909091	8.97242	2.6759	0.106003	0.485638	0.447875	ENSRNOG00000037247	1	Rras
GO:0071222	GO:0071222	cellular response to lipopolysaccharide	6/178	319/17568	0.0188088	1.85636	1.56164	0.106165	0.485638	0.447875	ENSRNOG00000010516/ENSRNOG00000010549/ENSRNOG00000013973/ENSRNOG00000014288/ENSRNOG00000018087/ENSRNOG00000020716	6	Plau, Tspo, Lcn2, Fn1, Vim, Axl
GO:0003044	GO:0003044	regulation of systemic arterial blood pressure mediated by a chemical signal	2/178	55/17568	0.0363636	3.58897	1.94553	0.107086	0.485638	0.447875	ENSRNOG00000017484/ENSRNOG00000056728	2	Gja5, G6pd
GO:0006693	GO:0006693	prostaglandin metabolic process	2/178	55/17568	0.0363636	3.58897	1.94553	0.107086	0.485638	0.447875	ENSRNOG00000007918/ENSRNOG00000017469	2	Tbxas1, Anxa1
GO:0009116	GO:0009116	nucleoside metabolic process	2/178	55/17568	0.0363636	3.58897	1.94553	0.107086	0.485638	0.447875	ENSRNOG00000001260/ENSRNOG00000014405	2	Nudt1, Aprt
GO:0045907	GO:0045907	positive regulation of vasoconstriction	2/178	55/17568	0.0363636	3.58897	1.94553	0.107086	0.485638	0.447875	ENSRNOG00000007918/ENSRNOG00000017484	2	Tbxas1, Gja5
GO:0032231	GO:0032231	regulation of actin filament bundle assembly	3/178	113/17568	0.0265487	2.62026	1.74813	0.107298	0.485638	0.447875	ENSRNOG00000015036/ENSRNOG00000023226/ENSRNOG00000037661	3	Ccn2, S100a10, Tmsb15b2
GO:0071248	GO:0071248	cellular response to metal ion	5/178	248/17568	0.0201613	1.98985	1.58829	0.108075	0.485638	0.447875	ENSRNOG00000009311/ENSRNOG00000010549/ENSRNOG00000014288/ENSRNOG00000014453/ENSRNOG00000043098	5	Fstl3, Tspo, Fn1, Anxa5, Mt2A
GO:0010001	GO:0010001	glial cell differentiation	6/178	321/17568	0.0186916	1.8448	1.54546	0.108518	0.485638	0.447875	ENSRNOG00000018087/ENSRNOG00000019244/ENSRNOG00000019556/ENSRNOG00000019692/ENSRNOG00000028648/ENSRNOG00000043098	6	Vim, Mxra8, Cd9, Metrn, Olig1, Mt2A
GO:0006091	GO:0006091	generation of precursor metabolites and energy	8/178	473/17568	0.0169133	1.66929	1.49286	0.108643	0.485638	0.447875	ENSRNOG00000001416/ENSRNOG00000002218/ENSRNOG00000005861/ENSRNOG00000011542/ENSRNOG00000017914/ENSRNOG00000019684/ENSRNOG00000028638/ENSRNOG00000056728	8	Vgf, Stbd1, Hsd11b1, Coa8, Cavin3, Antkmt, Il10rb, G6pd
GO:0061572	GO:0061572	actin filament bundle organization	4/178	179/17568	0.0223464	2.20551	1.6401	0.108932	0.485638	0.447875	ENSRNOG00000015036/ENSRNOG00000016166/ENSRNOG00000023226/ENSRNOG00000037661	4	Ccn2, Pdlim1, S100a10, Tmsb15b2
GO:0006692	GO:0006692	prostanoid metabolic process	2/178	56/17568	0.0357143	3.52488	1.91459	0.110343	0.485638	0.447875	ENSRNOG00000007918/ENSRNOG00000017469	2	Tbxas1, Anxa1
GO:0043268	GO:0043268	positive regulation of potassium ion transport	2/178	56/17568	0.0357143	3.52488	1.91459	0.110343	0.485638	0.447875	ENSRNOG00000015156/ENSRNOG00000018018	2	Gal, Kcnip2
GO:0061383	GO:0061383	trabecula morphogenesis	2/178	56/17568	0.0357143	3.52488	1.91459	0.110343	0.485638	0.447875	ENSRNOG00000003897/ENSRNOG00000015518	2	Col1a1, Rbp4
GO:0070372	GO:0070372	regulation of ERK1 and ERK2 cascade	6/178	323/17568	0.0185759	1.83337	1.52939	0.110898	0.485638	0.447875	ENSRNOG00000014288/ENSRNOG00000015036/ENSRNOG00000017914/ENSRNOG00000025371/ENSRNOG00000037247/ENSRNOG00000046449	6	Fn1, Ccn2, Cavin3, Spry1, Rras, Npy
GO:0071356	GO:0071356	cellular response to tumor necrosis factor	5/178	251/17568	0.0199203	1.96607	1.55961	0.112193	0.485638	0.447875	ENSRNOG00000003897/ENSRNOG00000013973/ENSRNOG00000017676/ENSRNOG00000018536/ENSRNOG00000028036	5	Col1a1, Lcn2, Plvap, Pck2, Adamts7
GO:0051496	GO:0051496	positive regulation of stress fiber assembly	2/178	57/17568	0.0350877	3.46304	1.88435	0.113626	0.485638	0.447875	ENSRNOG00000015036/ENSRNOG00000023226	2	Ccn2, S100a10
GO:0071709	GO:0071709	membrane assembly	2/178	57/17568	0.0350877	3.46304	1.88435	0.113626	0.485638	0.447875	ENSRNOG00000010362/ENSRNOG00000023226	2	Anxa2, S100a10
GO:0002181	GO:0002181	cytoplasmic translation	3/178	116/17568	0.0258621	2.5525	1.69725	0.113714	0.485638	0.447875	ENSRNOG00000004196/ENSRNOG00000013508/ENSRNOG00000034237	3	Rps29, Rpl31, Rpl39, Rpl31-ps12
GO:2000106	GO:2000106	regulation of leukocyte apoptotic process	3/178	116/17568	0.0258621	2.5525	1.69725	0.113714	0.485638	0.447875	ENSRNOG00000010645/ENSRNOG00000017469/ENSRNOG00000020716	3	Lgals3, Anxa1, Axl
GO:0001999	GO:0001999	renal response to blood flow involved in circulatory renin-angiotensin regulation of systemic arterial blood pressure	1/178	12/17568	0.0833333	8.22472	2.53284	0.115067	0.485638	0.447875	ENSRNOG00000017484	1	Gja5
GO:0006107	GO:0006107	oxaloacetate metabolic process	1/178	12/17568	0.0833333	8.22472	2.53284	0.115067	0.485638	0.447875	ENSRNOG00000018536	1	Pck2
GO:0007270	GO:0007270	neuron-neuron synaptic transmission	1/178	12/17568	0.0833333	8.22472	2.53284	0.115067	0.485638	0.447875	ENSRNOG00000014231	1	Pnoc
GO:0010040	GO:0010040	response to iron(II) ion	1/178	12/17568	0.0833333	8.22472	2.53284	0.115067	0.485638	0.447875	ENSRNOG00000013973	1	Lcn2
GO:0010992	GO:0010992	ubiquitin recycling	1/178	12/17568	0.0833333	8.22472	2.53284	0.115067	0.485638	0.447875	ENSRNOG00000015131	1	Ube2c
GO:0019227	GO:0019227	neuronal action potential propagation	1/178	12/17568	0.0833333	8.22472	2.53284	0.115067	0.485638	0.447875	ENSRNOG00000021102	1	Scn1b
GO:0030854	GO:0030854	positive regulation of granulocyte differentiation	1/178	12/17568	0.0833333	8.22472	2.53284	0.115067	0.485638	0.447875	ENSRNOG00000001128	1	Tesc
GO:0032380	GO:0032380	regulation of intracellular sterol transport	1/178	12/17568	0.0833333	8.22472	2.53284	0.115067	0.485638	0.447875	ENSRNOG00000010362	1	Anxa2
GO:0032383	GO:0032383	regulation of intracellular cholesterol transport	1/178	12/17568	0.0833333	8.22472	2.53284	0.115067	0.485638	0.447875	ENSRNOG00000010362	1	Anxa2
GO:0032754	GO:0032754	positive regulation of interleukin-5 production	1/178	12/17568	0.0833333	8.22472	2.53284	0.115067	0.485638	0.447875	ENSRNOG00000015498	1	Il17rb
GO:0033034	GO:0033034	positive regulation of myeloid cell apoptotic process	1/178	12/17568	0.0833333	8.22472	2.53284	0.115067	0.485638	0.447875	ENSRNOG00000017469	1	Anxa1
GO:0033240	GO:0033240	positive regulation of amine metabolic process	1/178	12/17568	0.0833333	8.22472	2.53284	0.115067	0.485638	0.447875	ENSRNOG00000046449	1	Npy
GO:0033625	GO:0033625	positive regulation of integrin activation	1/178	12/17568	0.0833333	8.22472	2.53284	0.115067	0.485638	0.447875	ENSRNOG00000056786	1	Piezo1
GO:0033632	GO:0033632	regulation of cell-cell adhesion mediated by integrin	1/178	12/17568	0.0833333	8.22472	2.53284	0.115067	0.485638	0.447875	ENSRNOG00000056786	1	Piezo1
GO:0034756	GO:0034756	regulation of iron ion transport	1/178	12/17568	0.0833333	8.22472	2.53284	0.115067	0.485638	0.447875	ENSRNOG00000013973	1	Lcn2
GO:0043568	GO:0043568	positive regulation of insulin-like growth factor receptor signaling pathway	1/178	12/17568	0.0833333	8.22472	2.53284	0.115067	0.485638	0.447875	ENSRNOG00000061910	1	Igfbp3
GO:0051798	GO:0051798	positive regulation of hair follicle development	1/178	12/17568	0.0833333	8.22472	2.53284	0.115067	0.485638	0.447875	ENSRNOG00000015156	1	Gal
GO:0060013	GO:0060013	righting reflex	1/178	12/17568	0.0833333	8.22472	2.53284	0.115067	0.485638	0.447875	ENSRNOG00000052070	1	Aldh1a3
GO:0060020	GO:0060020	Bergmann glial cell differentiation	1/178	12/17568	0.0833333	8.22472	2.53284	0.115067	0.485638	0.447875	ENSRNOG00000018087	1	Vim
GO:0061762	GO:0061762	CAMKK-AMPK signaling cascade	1/178	12/17568	0.0833333	8.22472	2.53284	0.115067	0.485638	0.447875	ENSRNOG00000001628	1	Pcp4
GO:0071476	GO:0071476	cellular hypotonic response	1/178	12/17568	0.0833333	8.22472	2.53284	0.115067	0.485638	0.447875	ENSRNOG00000010549	1	Tspo
GO:0071635	GO:0071635	negative regulation of transforming growth factor beta production	1/178	12/17568	0.0833333	8.22472	2.53284	0.115067	0.485638	0.447875	ENSRNOG00000014288	1	Fn1
GO:0086064	GO:0086064	cell communication by electrical coupling involved in cardiac conduction	1/178	12/17568	0.0833333	8.22472	2.53284	0.115067	0.485638	0.447875	ENSRNOG00000017484	1	Gja5
GO:1901678	GO:1901678	iron coordination entity transport	1/178	12/17568	0.0833333	8.22472	2.53284	0.115067	0.485638	0.447875	ENSRNOG00000013973	1	Lcn2
GO:1902166	GO:1902166	negative regulation of intrinsic apoptotic signaling pathway in response to DNA damage by p53 class mediator	1/178	12/17568	0.0833333	8.22472	2.53284	0.115067	0.485638	0.447875	ENSRNOG00000020486	1	Bcl2l12
GO:1902617	GO:1902617	response to fluoride	1/178	12/17568	0.0833333	8.22472	2.53284	0.115067	0.485638	0.447875	ENSRNOG00000003897	1	Col1a1
GO:1904016	GO:1904016	response to Thyroglobulin triiodothyronine	1/178	12/17568	0.0833333	8.22472	2.53284	0.115067	0.485638	0.447875	ENSRNOG00000061910	1	Igfbp3
GO:1905395	GO:1905395	response to flavonoid	1/178	12/17568	0.0833333	8.22472	2.53284	0.115067	0.485638	0.447875	ENSRNOG00000010645	1	Lgals3
GO:2000328	GO:2000328	regulation of T-helper 17 cell lineage commitment	1/178	12/17568	0.0833333	8.22472	2.53284	0.115067	0.485638	0.447875	ENSRNOG00000009884	1	Lgals1
GO:2001280	GO:2001280	positive regulation of unsaturated fatty acid biosynthetic process	1/178	12/17568	0.0833333	8.22472	2.53284	0.115067	0.485638	0.447875	ENSRNOG00000017469	1	Anxa1
GO:1905954	GO:1905954	positive regulation of lipid localization	3/178	117/17568	0.025641	2.53068	1.68065	0.115885	0.485638	0.447875	ENSRNOG00000010362/ENSRNOG00000015156/ENSRNOG00000043451	3	Anxa2, Gal, Spp1
GO:0002204	GO:0002204	somatic recombination of immunoglobulin genes involved in immune response	2/178	58/17568	0.0344828	3.40333	1.85479	0.116934	0.485638	0.447875	ENSRNOG00000012865/ENSRNOG00000017839	2	Parp3, Ercc1
GO:0002208	GO:0002208	somatic diversification of immunoglobulins involved in immune response	2/178	58/17568	0.0344828	3.40333	1.85479	0.116934	0.485638	0.447875	ENSRNOG00000012865/ENSRNOG00000017839	2	Parp3, Ercc1
GO:0045190	GO:0045190	isotype switching	2/178	58/17568	0.0344828	3.40333	1.85479	0.116934	0.485638	0.447875	ENSRNOG00000012865/ENSRNOG00000017839	2	Parp3, Ercc1
GO:0071392	GO:0071392	cellular response to estradiol stimulus	2/178	58/17568	0.0344828	3.40333	1.85479	0.116934	0.485638	0.447875	ENSRNOG00000005861/ENSRNOG00000061910	2	Hsd11b1, Igfbp3
GO:0071398	GO:0071398	cellular response to fatty acid	2/178	58/17568	0.0344828	3.40333	1.85479	0.116934	0.485638	0.447875	ENSRNOG00000015036/ENSRNOG00000023546	2	Ccn2, Hspb1
GO:0071622	GO:0071622	regulation of granulocyte chemotaxis	2/178	58/17568	0.0344828	3.40333	1.85479	0.116934	0.485638	0.447875	ENSRNOG00000012471/ENSRNOG00000032788	2	Thbs4, Dysf
GO:0006457	GO:0006457	protein folding	4/178	184/17568	0.0217391	2.14558	1.5804	0.117274	0.485638	0.447875	ENSRNOG00000006472/ENSRNOG00000017416/ENSRNOG00000023546/ENSRNOG00000032327	4	Hspa2, Ppic, Hspb1, Pdia5
GO:0042177	GO:0042177	negative regulation of protein catabolic process	3/178	118/17568	0.0254237	2.50924	1.66422	0.118071	0.485638	0.447875	ENSRNOG00000010208/ENSRNOG00000010362/ENSRNOG00000032788	3	Timp1, Anxa2, Dysf
GO:0048640	GO:0048640	negative regulation of developmental growth	3/178	118/17568	0.0254237	2.50924	1.66422	0.118071	0.485638	0.447875	ENSRNOG00000015518/ENSRNOG00000043451/ENSRNOG00000056728	3	Rbp4, Spp1, G6pd
GO:0042886	GO:0042886	amide transport	7/178	405/17568	0.017284	1.70587	1.454	0.118232	0.485638	0.447875	ENSRNOG00000001416/ENSRNOG00000014453/ENSRNOG00000015156/ENSRNOG00000015518/ENSRNOG00000017469/ENSRNOG00000018536/ENSRNOG00000046449	7	Vgf, Anxa5, Gal, Rbp4, Anxa1, Pck2, Npy
GO:0006694	GO:0006694	steroid biosynthetic process	4/178	185/17568	0.0216216	2.13398	1.56869	0.118975	0.485638	0.447875	ENSRNOG00000005861/ENSRNOG00000010208/ENSRNOG00000010549/ENSRNOG00000056728	4	Hsd11b1, Timp1, Tspo, G6pd
GO:0060348	GO:0060348	bone development	5/178	256/17568	0.0195312	1.92767	1.51268	0.119221	0.485638	0.447875	ENSRNOG00000003897/ENSRNOG00000010362/ENSRNOG00000014426/ENSRNOG00000028036/ENSRNOG00000055962	5	Col1a1, Anxa2, Lox, Adamts7, Bgn
GO:0014014	GO:0014014	negative regulation of gliogenesis	2/178	59/17568	0.0338983	3.34565	1.82586	0.120266	0.485638	0.447875	ENSRNOG00000006735/ENSRNOG00000010549	2	Cdkn2b, Tspo
GO:0032387	GO:0032387	negative regulation of intracellular transport	2/178	59/17568	0.0338983	3.34565	1.82586	0.120266	0.485638	0.447875	ENSRNOG00000010235/ENSRNOG00000012081	2	Pkig, Txn1
GO:2000378	GO:2000378	negative regulation of reactive oxygen species metabolic process	2/178	59/17568	0.0338983	3.34565	1.82586	0.120266	0.485638	0.447875	ENSRNOG00000011542/ENSRNOG00000056728	2	Coa8, G6pd
GO:0032102	GO:0032102	negative regulation of response to external stimulus	7/178	407/17568	0.017199	1.69749	1.44036	0.120454	0.485638	0.447875	ENSRNOG00000010362/ENSRNOG00000010516/ENSRNOG00000014453/ENSRNOG00000019556/ENSRNOG00000028896/ENSRNOG00000043451/ENSRNOG00000046449	7	Anxa2, Plau, Anxa5, Cd9, A2m, Spp1, Npy
GO:0019318	GO:0019318	hexose metabolic process	5/178	257/17568	0.0194553	1.92017	1.50342	0.120651	0.485638	0.447875	ENSRNOG00000009712/ENSRNOG00000015518/ENSRNOG00000018536/ENSRNOG00000056728/ENSRNOG00000061910	5	Gale, Rbp4, Pck2, G6pd, Igfbp3
GO:0046660	GO:0046660	female sex differentiation	4/178	187/17568	0.0213904	2.11116	1.5455	0.122409	0.485638	0.447875	ENSRNOG00000001416/ENSRNOG00000015518/ENSRNOG00000020716/ENSRNOG00000028896	4	Vgf, Rbp4, Axl, A2m
GO:1901989	GO:1901989	positive regulation of cell cycle phase transition	3/178	120/17568	0.025	2.46742	1.63185	0.12249	0.485638	0.447875	ENSRNOG00000006472/ENSRNOG00000015131/ENSRNOG00000017469	3	Hspa2, Ube2c, Anxa1
GO:0022407	GO:0022407	regulation of cell-cell adhesion	8/178	487/17568	0.0164271	1.6213	1.40675	0.122554	0.485638	0.447875	ENSRNOG00000009311/ENSRNOG00000009354/ENSRNOG00000009884/ENSRNOG00000010645/ENSRNOG00000017469/ENSRNOG00000019556/ENSRNOG00000023546/ENSRNOG00000056786	8	Fstl3, Nrarp, Lgals1, Lgals3, Anxa1, Cd9, Hspb1, Piezo1
GO:0001706	GO:0001706	endoderm formation	2/178	60/17568	0.0333333	3.28989	1.79755	0.123622	0.485638	0.447875	ENSRNOG00000014288/ENSRNOG00000057451	2	Fn1, Itga5
GO:0001974	GO:0001974	blood vessel remodeling	2/178	60/17568	0.0333333	3.28989	1.79755	0.123622	0.485638	0.447875	ENSRNOG00000020716/ENSRNOG00000055962	2	Axl, Bgn
GO:0006749	GO:0006749	glutathione metabolic process	2/178	60/17568	0.0333333	3.28989	1.79755	0.123622	0.485638	0.447875	ENSRNOG00000018964/ENSRNOG00000056728	2	Gss, G6pd
GO:0010718	GO:0010718	positive regulation of epithelial to mesenchymal transition	2/178	60/17568	0.0333333	3.28989	1.79755	0.123622	0.485638	0.447875	ENSRNOG00000003897/ENSRNOG00000019965	2	Col1a1, Tgfb1i1
GO:0032094	GO:0032094	response to food	2/178	60/17568	0.0333333	3.28989	1.79755	0.123622	0.485638	0.447875	ENSRNOG00000046449/ENSRNOG00000056728	2	Npy, G6pd
GO:0034113	GO:0034113	heterotypic cell-cell adhesion	2/178	60/17568	0.0333333	3.28989	1.79755	0.123622	0.485638	0.447875	ENSRNOG00000024082/ENSRNOG00000057451	2	Gldn, Itga5
GO:0043903	GO:0043903	regulation of biological process involved in symbiotic interaction	2/178	60/17568	0.0333333	3.28989	1.79755	0.123622	0.485638	0.447875	ENSRNOG00000009884/ENSRNOG00000015078	2	Lgals1, Ifitm3
GO:0051293	GO:0051293	establishment of spindle localization	2/178	60/17568	0.0333333	3.28989	1.79755	0.123622	0.485638	0.447875	ENSRNOG00000024364/ENSRNOG00000025371	2	Enkd1, Spry1
GO:1903426	GO:1903426	regulation of reactive oxygen species biosynthetic process	2/178	60/17568	0.0333333	3.28989	1.79755	0.123622	0.485638	0.447875	ENSRNOG00000011542/ENSRNOG00000013973	2	Coa8, Lcn2
GO:0001781	GO:0001781	neutrophil apoptotic process	1/178	13/17568	0.0769231	7.59205	2.40547	0.124039	0.485638	0.447875	ENSRNOG00000017469	1	Anxa1
GO:0002291	GO:0002291	T cell activation via T cell receptor contact with antigen bound to MHC molecule on antigen presenting cell	1/178	13/17568	0.0769231	7.59205	2.40547	0.124039	0.485638	0.447875	ENSRNOG00000010645	1	Lgals3
GO:0002638	GO:0002638	negative regulation of immunoglobulin production	1/178	13/17568	0.0769231	7.59205	2.40547	0.124039	0.485638	0.447875	ENSRNOG00000012865	1	Parp3
GO:0002674	GO:0002674	negative regulation of acute inflammatory response	1/178	13/17568	0.0769231	7.59205	2.40547	0.124039	0.485638	0.447875	ENSRNOG00000046449	1	Npy
GO:0003093	GO:0003093	regulation of glomerular filtration	1/178	13/17568	0.0769231	7.59205	2.40547	0.124039	0.485638	0.447875	ENSRNOG00000017484	1	Gja5
GO:0006188	GO:0006188	IMP biosynthetic process	1/178	13/17568	0.0769231	7.59205	2.40547	0.124039	0.485638	0.447875	ENSRNOG00000014405	1	Aprt
GO:0009744	GO:0009744	response to sucrose	1/178	13/17568	0.0769231	7.59205	2.40547	0.124039	0.485638	0.447875	ENSRNOG00000017839	1	Ercc1
GO:0009950	GO:0009950	dorsal/ventral axis specification	1/178	13/17568	0.0769231	7.59205	2.40547	0.124039	0.485638	0.447875	ENSRNOG00000014987	1	Mdfi
GO:0010572	GO:0010572	positive regulation of platelet activation	1/178	13/17568	0.0769231	7.59205	2.40547	0.124039	0.485638	0.447875	ENSRNOG00000014243	1	Pear1
GO:0010649	GO:0010649	regulation of cell communication by electrical coupling	1/178	13/17568	0.0769231	7.59205	2.40547	0.124039	0.485638	0.447875	ENSRNOG00000017484	1	Gja5
GO:0014012	GO:0014012	peripheral nervous system axon regeneration	1/178	13/17568	0.0769231	7.59205	2.40547	0.124039	0.485638	0.447875	ENSRNOG00000010549	1	Tspo
GO:0031392	GO:0031392	regulation of prostaglandin biosynthetic process	1/178	13/17568	0.0769231	7.59205	2.40547	0.124039	0.485638	0.447875	ENSRNOG00000017469	1	Anxa1
GO:0032060	GO:0032060	bleb assembly	1/178	13/17568	0.0769231	7.59205	2.40547	0.124039	0.485638	0.447875	ENSRNOG00000021104	1	Emp3
GO:0032377	GO:0032377	regulation of intracellular lipid transport	1/178	13/17568	0.0769231	7.59205	2.40547	0.124039	0.485638	0.447875	ENSRNOG00000010362	1	Anxa2
GO:0032490	GO:0032490	detection of molecule of bacterial origin	1/178	13/17568	0.0769231	7.59205	2.40547	0.124039	0.485638	0.447875	ENSRNOG00000016687	1	Ssc5d
GO:0032610	GO:0032610	interleukin-1 alpha production	1/178	13/17568	0.0769231	7.59205	2.40547	0.124039	0.485638	0.447875	ENSRNOG00000014378	1	Il1r2
GO:0032650	GO:0032650	regulation of interleukin-1 alpha production	1/178	13/17568	0.0769231	7.59205	2.40547	0.124039	0.485638	0.447875	ENSRNOG00000014378	1	Il1r2
GO:0032736	GO:0032736	positive regulation of interleukin-13 production	1/178	13/17568	0.0769231	7.59205	2.40547	0.124039	0.485638	0.447875	ENSRNOG00000015498	1	Il17rb
GO:0035437	GO:0035437	maintenance of protein localization in endoplasmic reticulum	1/178	13/17568	0.0769231	7.59205	2.40547	0.124039	0.485638	0.447875	ENSRNOG00000013577	1	Kdelr3
GO:0035900	GO:0035900	response to isolation stress	1/178	13/17568	0.0769231	7.59205	2.40547	0.124039	0.485638	0.447875	ENSRNOG00000009884	1	Lgals1
GO:0045628	GO:0045628	regulation of T-helper 2 cell differentiation	1/178	13/17568	0.0769231	7.59205	2.40547	0.124039	0.485638	0.447875	ENSRNOG00000017469	1	Anxa1
GO:0048672	GO:0048672	positive regulation of collateral sprouting	1/178	13/17568	0.0769231	7.59205	2.40547	0.124039	0.485638	0.447875	ENSRNOG00000022101	1	Crabp2
GO:0070327	GO:0070327	thyroid hormone transport	1/178	13/17568	0.0769231	7.59205	2.40547	0.124039	0.485638	0.447875	ENSRNOG00000061215	1	Crym
GO:0070914	GO:0070914	UV-damage excision repair	1/178	13/17568	0.0769231	7.59205	2.40547	0.124039	0.485638	0.447875	ENSRNOG00000017839	1	Ercc1
GO:0086067	GO:0086067	AV node cell to bundle of His cell communication	1/178	13/17568	0.0769231	7.59205	2.40547	0.124039	0.485638	0.447875	ENSRNOG00000017484	1	Gja5
GO:0097084	GO:0097084	vascular associated smooth muscle cell development	1/178	13/17568	0.0769231	7.59205	2.40547	0.124039	0.485638	0.447875	ENSRNOG00000020587	1	Efemp2
GO:0097501	GO:0097501	stress response to metal ion	1/178	13/17568	0.0769231	7.59205	2.40547	0.124039	0.485638	0.447875	ENSRNOG00000043098	1	Mt2A
GO:0098870	GO:0098870	action potential propagation	1/178	13/17568	0.0769231	7.59205	2.40547	0.124039	0.485638	0.447875	ENSRNOG00000021102	1	Scn1b
GO:0110075	GO:0110075	regulation of ferroptosis	1/178	13/17568	0.0769231	7.59205	2.40547	0.124039	0.485638	0.447875	ENSRNOG00000022619	1	Fth1
GO:1903779	GO:1903779	regulation of cardiac conduction	1/178	13/17568	0.0769231	7.59205	2.40547	0.124039	0.485638	0.447875	ENSRNOG00000017484	1	Gja5
GO:1904386	GO:1904386	response to L-phenylalanine derivative	1/178	13/17568	0.0769231	7.59205	2.40547	0.124039	0.485638	0.447875	ENSRNOG00000012081	1	Txn1
GO:2000644	GO:2000644	regulation of receptor catabolic process	1/178	13/17568	0.0769231	7.59205	2.40547	0.124039	0.485638	0.447875	ENSRNOG00000010362	1	Anxa2
GO:0071219	GO:0071219	cellular response to molecule of bacterial origin	6/178	334/17568	0.0179641	1.77299	1.443	0.124459	0.485638	0.447875	ENSRNOG00000010516/ENSRNOG00000010549/ENSRNOG00000013973/ENSRNOG00000014288/ENSRNOG00000018087/ENSRNOG00000020716	6	Plau, Tspo, Lcn2, Fn1, Vim, Axl
GO:0061387	GO:0061387	regulation of extent of cell growth	3/178	121/17568	0.0247934	2.44702	1.61591	0.124722	0.485638	0.447875	ENSRNOG00000014288/ENSRNOG00000022101/ENSRNOG00000043451	3	Fn1, Crabp2, Spp1
GO:0010212	GO:0010212	response to ionizing radiation	4/178	189/17568	0.021164	2.08882	1.52259	0.125886	0.485638	0.447875	ENSRNOG00000000239/ENSRNOG00000013973/ENSRNOG00000017469/ENSRNOG00000017839	4	Ccl7, Lcn2, Anxa1, Ercc1
GO:0006906	GO:0006906	vesicle fusion	3/178	122/17568	0.0245902	2.42697	1.60013	0.126968	0.485638	0.447875	ENSRNOG00000010362/ENSRNOG00000017469/ENSRNOG00000032788	3	Anxa2, Anxa1, Dysf
GO:0072001	GO:0072001	renal system development	7/178	413/17568	0.0169492	1.67282	1.39988	0.127247	0.485638	0.447875	ENSRNOG00000009311/ENSRNOG00000015518/ENSRNOG00000017438/ENSRNOG00000020030/ENSRNOG00000025371/ENSRNOG00000043451/ENSRNOG00000052070	7	Fstl3, Rbp4, Gfra1, Crlf1, Spry1, Spp1, Aldh1a3
GO:0035725	GO:0035725	sodium ion transmembrane transport	4/178	190/17568	0.0210526	2.07782	1.51124	0.127639	0.485638	0.447875	ENSRNOG00000001128/ENSRNOG00000021062/ENSRNOG00000021102/ENSRNOG00000045821	4	Tesc, Fxyd5, Scn1b, Slc41a3
GO:0010717	GO:0010717	regulation of epithelial to mesenchymal transition	3/178	123/17568	0.0243902	2.40723	1.5845	0.129229	0.485638	0.447875	ENSRNOG00000003897/ENSRNOG00000019965/ENSRNOG00000025371	3	Col1a1, Tgfb1i1, Spry1
GO:0006469	GO:0006469	negative regulation of protein kinase activity	4/178	191/17568	0.0209424	2.06695	1.49996	0.129403	0.485638	0.447875	ENSRNOG00000001628/ENSRNOG00000010235/ENSRNOG00000023546/ENSRNOG00000025371	4	Pcp4, Pkig, Hspb1, Spry1
GO:0030850	GO:0030850	prostate gland development	2/178	62/17568	0.0322581	3.18376	1.74268	0.1304	0.485638	0.447875	ENSRNOG00000017469/ENSRNOG00000027990	2	Anxa1, Crip1
GO:0043370	GO:0043370	regulation of CD4-positive, alpha-beta T cell differentiation	2/178	62/17568	0.0322581	3.18376	1.74268	0.1304	0.485638	0.447875	ENSRNOG00000009884/ENSRNOG00000017469	2	Lgals1, Anxa1
GO:1904645	GO:1904645	response to amyloid-beta	2/178	62/17568	0.0322581	3.18376	1.74268	0.1304	0.485638	0.447875	ENSRNOG00000013973/ENSRNOG00000014288	2	Lcn2, Fn1
GO:0042310	GO:0042310	vasoconstriction	3/178	124/17568	0.0241935	2.38782	1.56903	0.131505	0.485638	0.447875	ENSRNOG00000007918/ENSRNOG00000017484/ENSRNOG00000056728	3	Tbxas1, Gja5, G6pd
GO:0090174	GO:0090174	organelle membrane fusion	3/178	124/17568	0.0241935	2.38782	1.56903	0.131505	0.485638	0.447875	ENSRNOG00000010362/ENSRNOG00000017469/ENSRNOG00000032788	3	Anxa2, Anxa1, Dysf
GO:0045862	GO:0045862	positive regulation of proteolysis	6/178	340/17568	0.0176471	1.74171	1.39721	0.132185	0.485638	0.447875	ENSRNOG00000010362/ENSRNOG00000015036/ENSRNOG00000017795/ENSRNOG00000019965/ENSRNOG00000023226/ENSRNOG00000043007	6	Anxa2, Ccn2, Hspbp1, Tgfb1i1, S100a10, Rcn3
GO:0003018	GO:0003018	vascular process in circulatory system	5/178	265/17568	0.0188679	1.8622	1.4308	0.132381	0.485638	0.447875	ENSRNOG00000007918/ENSRNOG00000014613/ENSRNOG00000017484/ENSRNOG00000017676/ENSRNOG00000056728	5	Tbxas1, Ddah1, Gja5, Plvap, G6pd
GO:0003174	GO:0003174	mitral valve development	1/178	14/17568	0.0714286	7.04976	2.29099	0.132921	0.485638	0.447875	ENSRNOG00000017484	1	Gja5
GO:0006012	GO:0006012	galactose metabolic process	1/178	14/17568	0.0714286	7.04976	2.29099	0.132921	0.485638	0.447875	ENSRNOG00000009712	1	Gale
GO:0006177	GO:0006177	GMP biosynthetic process	1/178	14/17568	0.0714286	7.04976	2.29099	0.132921	0.485638	0.447875	ENSRNOG00000014405	1	Aprt
GO:0006266	GO:0006266	DNA ligation	1/178	14/17568	0.0714286	7.04976	2.29099	0.132921	0.485638	0.447875	ENSRNOG00000012865	1	Parp3
GO:0006614	GO:0006614	SRP-dependent cotranslational protein targeting to membrane	1/178	14/17568	0.0714286	7.04976	2.29099	0.132921	0.485638	0.447875	ENSRNOG00000006345	1	Sec61b
GO:0006750	GO:0006750	glutathione biosynthetic process	1/178	14/17568	0.0714286	7.04976	2.29099	0.132921	0.485638	0.447875	ENSRNOG00000018964	1	Gss
GO:0006971	GO:0006971	hypotonic response	1/178	14/17568	0.0714286	7.04976	2.29099	0.132921	0.485638	0.447875	ENSRNOG00000010549	1	Tspo
GO:0010936	GO:0010936	negative regulation of macrophage cytokine production	1/178	14/17568	0.0714286	7.04976	2.29099	0.132921	0.485638	0.447875	ENSRNOG00000020716	1	Axl
GO:0016045	GO:0016045	detection of bacterium	1/178	14/17568	0.0714286	7.04976	2.29099	0.132921	0.485638	0.447875	ENSRNOG00000016687	1	Ssc5d
GO:0019321	GO:0019321	pentose metabolic process	1/178	14/17568	0.0714286	7.04976	2.29099	0.132921	0.485638	0.447875	ENSRNOG00000056728	1	G6pd
GO:0030011	GO:0030011	maintenance of cell polarity	1/178	14/17568	0.0714286	7.04976	2.29099	0.132921	0.485638	0.447875	ENSRNOG00000016166	1	Pdlim1
GO:0030242	GO:0030242	autophagy of peroxisome	1/178	14/17568	0.0714286	7.04976	2.29099	0.132921	0.485638	0.447875	ENSRNOG00000049203	1	Pex5
GO:0032261	GO:0032261	purine nucleotide salvage	1/178	14/17568	0.0714286	7.04976	2.29099	0.132921	0.485638	0.447875	ENSRNOG00000014405	1	Aprt
GO:0032525	GO:0032525	somite rostral/caudal axis specification	1/178	14/17568	0.0714286	7.04976	2.29099	0.132921	0.485638	0.447875	ENSRNOG00000009354	1	Nrarp
GO:0034285	GO:0034285	response to disaccharide	1/178	14/17568	0.0714286	7.04976	2.29099	0.132921	0.485638	0.447875	ENSRNOG00000017839	1	Ercc1
GO:0035305	GO:0035305	negative regulation of dephosphorylation	1/178	14/17568	0.0714286	7.04976	2.29099	0.132921	0.485638	0.447875	ENSRNOG00000038480	1	Ppp1r36
GO:0035457	GO:0035457	cellular response to interferon-alpha	1/178	14/17568	0.0714286	7.04976	2.29099	0.132921	0.485638	0.447875	ENSRNOG00000020716	1	Axl
GO:0035791	GO:0035791	platelet-derived growth factor receptor-beta signaling pathway	1/178	14/17568	0.0714286	7.04976	2.29099	0.132921	0.485638	0.447875	ENSRNOG00000014426	1	Lox
GO:0036017	GO:0036017	response to erythropoietin	1/178	14/17568	0.0714286	7.04976	2.29099	0.132921	0.485638	0.447875	ENSRNOG00000043098	1	Mt2A
GO:0042447	GO:0042447	hormone catabolic process	1/178	14/17568	0.0714286	7.04976	2.29099	0.132921	0.485638	0.447875	ENSRNOG00000043451	1	Spp1
GO:0043589	GO:0043589	skin morphogenesis	1/178	14/17568	0.0714286	7.04976	2.29099	0.132921	0.485638	0.447875	ENSRNOG00000003897	1	Col1a1
GO:0045916	GO:0045916	negative regulation of complement activation	1/178	14/17568	0.0714286	7.04976	2.29099	0.132921	0.485638	0.447875	ENSRNOG00000028896	1	A2m
GO:0046415	GO:0046415	urate metabolic process	1/178	14/17568	0.0714286	7.04976	2.29099	0.132921	0.485638	0.447875	ENSRNOG00000043451	1	Spp1
GO:0046598	GO:0046598	positive regulation of viral entry into host cell	1/178	14/17568	0.0714286	7.04976	2.29099	0.132921	0.485638	0.447875	ENSRNOG00000009884	1	Lgals1
GO:0048548	GO:0048548	regulation of pinocytosis	1/178	14/17568	0.0714286	7.04976	2.29099	0.132921	0.485638	0.447875	ENSRNOG00000020716	1	Axl
GO:0060346	GO:0060346	bone trabecula formation	1/178	14/17568	0.0714286	7.04976	2.29099	0.132921	0.485638	0.447875	ENSRNOG00000003897	1	Col1a1
GO:0075294	GO:0075294	positive regulation by symbiont of entry into host	1/178	14/17568	0.0714286	7.04976	2.29099	0.132921	0.485638	0.447875	ENSRNOG00000009884	1	Lgals1
GO:0086014	GO:0086014	atrial cardiac muscle cell action potential	1/178	14/17568	0.0714286	7.04976	2.29099	0.132921	0.485638	0.447875	ENSRNOG00000017484	1	Gja5
GO:0086026	GO:0086026	atrial cardiac muscle cell to AV node cell signaling	1/178	14/17568	0.0714286	7.04976	2.29099	0.132921	0.485638	0.447875	ENSRNOG00000017484	1	Gja5
GO:0086066	GO:0086066	atrial cardiac muscle cell to AV node cell communication	1/178	14/17568	0.0714286	7.04976	2.29099	0.132921	0.485638	0.447875	ENSRNOG00000017484	1	Gja5
GO:0090399	GO:0090399	replicative senescence	1/178	14/17568	0.0714286	7.04976	2.29099	0.132921	0.485638	0.447875	ENSRNOG00000017839	1	Ercc1
GO:0097707	GO:0097707	ferroptosis	1/178	14/17568	0.0714286	7.04976	2.29099	0.132921	0.485638	0.447875	ENSRNOG00000022619	1	Fth1
GO:0140042	GO:0140042	lipid droplet formation	1/178	14/17568	0.0714286	7.04976	2.29099	0.132921	0.485638	0.447875	ENSRNOG00000048250	1	Ldaf1
GO:1902510	GO:1902510	regulation of apoptotic DNA fragmentation	1/178	14/17568	0.0714286	7.04976	2.29099	0.132921	0.485638	0.447875	ENSRNOG00000061910	1	Igfbp3
GO:1904353	GO:1904353	regulation of telomere capping	1/178	14/17568	0.0714286	7.04976	2.29099	0.132921	0.485638	0.447875	ENSRNOG00000017839	1	Ercc1
GO:1905150	GO:1905150	regulation of voltage-gated sodium channel activity	1/178	14/17568	0.0714286	7.04976	2.29099	0.132921	0.485638	0.447875	ENSRNOG00000021102	1	Scn1b
GO:2000811	GO:2000811	negative regulation of anoikis	1/178	14/17568	0.0714286	7.04976	2.29099	0.132921	0.485638	0.447875	ENSRNOG00000057451	1	Itga5
GO:0008202	GO:0008202	steroid metabolic process	6/178	341/17568	0.0175953	1.7366	1.38967	0.133495	0.485638	0.447875	ENSRNOG00000005861/ENSRNOG00000010208/ENSRNOG00000010549/ENSRNOG00000015156/ENSRNOG00000043451/ENSRNOG00000056728	6	Hsd11b1, Timp1, Tspo, Gal, Spp1, G6pd
GO:0046634	GO:0046634	regulation of alpha-beta T cell activation	3/178	125/17568	0.024	2.36872	1.5537	0.133794	0.485638	0.447875	ENSRNOG00000009884/ENSRNOG00000010645/ENSRNOG00000017469	3	Lgals1, Lgals3, Anxa1
GO:0002381	GO:0002381	immunoglobulin production involved in immunoglobulin-mediated immune response	2/178	63/17568	0.031746	3.13323	1.71607	0.13382	0.485638	0.447875	ENSRNOG00000012865/ENSRNOG00000017839	2	Parp3, Ercc1
GO:0002823	GO:0002823	negative regulation of adaptive immune response based on somatic recombination of immune receptors built from immunoglobulin superfamily domains	2/178	63/17568	0.031746	3.13323	1.71607	0.13382	0.485638	0.447875	ENSRNOG00000009884/ENSRNOG00000012865	2	Lgals1, Parp3
GO:0014003	GO:0014003	oligodendrocyte development	2/178	63/17568	0.031746	3.13323	1.71607	0.13382	0.485638	0.447875	ENSRNOG00000019556/ENSRNOG00000028648	2	Cd9, Olig1
GO:0002286	GO:0002286	T cell activation involved in immune response	3/178	126/17568	0.0238095	2.34992	1.53852	0.136098	0.485638	0.447875	ENSRNOG00000009884/ENSRNOG00000010645/ENSRNOG00000017469	3	Lgals1, Lgals3, Anxa1
GO:0003073	GO:0003073	regulation of systemic arterial blood pressure	3/178	126/17568	0.0238095	2.34992	1.53852	0.136098	0.485638	0.447875	ENSRNOG00000014613/ENSRNOG00000017484/ENSRNOG00000056728	3	Ddah1, Gja5, G6pd
GO:0002274	GO:0002274	myeloid leukocyte activation	5/178	268/17568	0.0186567	1.84136	1.40421	0.136909	0.485638	0.447875	ENSRNOG00000009912/ENSRNOG00000014288/ENSRNOG00000017469/ENSRNOG00000032788/ENSRNOG00000046449	5	Fgr, Fn1, Anxa1, Dysf, Npy
GO:0010171	GO:0010171	body morphogenesis	2/178	64/17568	0.03125	3.08427	1.68999	0.137262	0.485638	0.447875	ENSRNOG00000003897/ENSRNOG00000037247	2	Col1a1, Rras
GO:0043462	GO:0043462	regulation of ATP-dependent activity	2/178	64/17568	0.03125	3.08427	1.68999	0.137262	0.485638	0.447875	ENSRNOG00000006472/ENSRNOG00000016731	2	Hspa2, Tpm2
GO:0046850	GO:0046850	regulation of bone remodeling	2/178	64/17568	0.03125	3.08427	1.68999	0.137262	0.485638	0.447875	ENSRNOG00000019584/ENSRNOG00000043451	2	Dlk1, Spp1
GO:0006813	GO:0006813	potassium ion transport	5/178	269/17568	0.0185874	1.83451	1.39542	0.138433	0.485638	0.447875	ENSRNOG00000015156/ENSRNOG00000017283/ENSRNOG00000017484/ENSRNOG00000018018/ENSRNOG00000021062	5	Gal, Kcnt1, Gja5, Kcnip2, Fxyd5
GO:0016447	GO:0016447	somatic recombination of immunoglobulin gene segments	2/178	65/17568	0.0307692	3.03682	1.66442	0.140722	0.485638	0.447875	ENSRNOG00000012865/ENSRNOG00000017839	2	Parp3, Ercc1
GO:0030837	GO:0030837	negative regulation of actin filament polymerization	2/178	65/17568	0.0307692	3.03682	1.66442	0.140722	0.485638	0.447875	ENSRNOG00000013668/ENSRNOG00000037661	2	Capg, Tmsb15b2
GO:0061077	GO:0061077	chaperone-mediated protein folding	2/178	65/17568	0.0307692	3.03682	1.66442	0.140722	0.485638	0.447875	ENSRNOG00000006472/ENSRNOG00000023546	2	Hspa2, Hspb1
GO:0086001	GO:0086001	cardiac muscle cell action potential	2/178	65/17568	0.0307692	3.03682	1.66442	0.140722	0.485638	0.447875	ENSRNOG00000017484/ENSRNOG00000021102	2	Gja5, Scn1b
GO:0006821	GO:0006821	chloride transport	3/178	128/17568	0.0234375	2.3132	1.50859	0.140745	0.485638	0.447875	ENSRNOG00000010549/ENSRNOG00000020346/ENSRNOG00000029682	3	Tspo, Best1, Clic1
GO:0032612	GO:0032612	interleukin-1 production	3/178	128/17568	0.0234375	2.3132	1.50859	0.140745	0.485638	0.447875	ENSRNOG00000014378/ENSRNOG00000017469/ENSRNOG00000023546	3	Il1r2, Anxa1, Hspb1
GO:0032652	GO:0032652	regulation of interleukin-1 production	3/178	128/17568	0.0234375	2.3132	1.50859	0.140745	0.485638	0.447875	ENSRNOG00000014378/ENSRNOG00000017469/ENSRNOG00000023546	3	Il1r2, Anxa1, Hspb1
GO:0048145	GO:0048145	regulation of fibroblast proliferation	3/178	128/17568	0.0234375	2.3132	1.50859	0.140745	0.485638	0.447875	ENSRNOG00000010362/ENSRNOG00000014288/ENSRNOG00000022619	3	Anxa2, Fn1, Fth1
GO:0009306	GO:0009306	protein secretion	7/178	425/17568	0.0164706	1.62559	1.32084	0.141402	0.485638	0.447875	ENSRNOG00000001416/ENSRNOG00000014453/ENSRNOG00000015518/ENSRNOG00000017469/ENSRNOG00000017484/ENSRNOG00000018536/ENSRNOG00000043007	7	Vgf, Anxa5, Rbp4, Anxa1, Gja5, Pck2, Rcn3
GO:0000722	GO:0000722	telomere maintenance via recombination	1/178	15/17568	0.0666667	6.57978	2.18724	0.141713	0.485638	0.447875	ENSRNOG00000017839	1	Ercc1
GO:0002713	GO:0002713	negative regulation of B cell mediated immunity	1/178	15/17568	0.0666667	6.57978	2.18724	0.141713	0.485638	0.447875	ENSRNOG00000012865	1	Parp3
GO:0002829	GO:0002829	negative regulation of type 2 immune response	1/178	15/17568	0.0666667	6.57978	2.18724	0.141713	0.485638	0.447875	ENSRNOG00000017469	1	Anxa1
GO:0002890	GO:0002890	negative regulation of immunoglobulin mediated immune response	1/178	15/17568	0.0666667	6.57978	2.18724	0.141713	0.485638	0.447875	ENSRNOG00000012865	1	Parp3
GO:0006167	GO:0006167	AMP biosynthetic process	1/178	15/17568	0.0666667	6.57978	2.18724	0.141713	0.485638	0.447875	ENSRNOG00000014405	1	Aprt
GO:0006304	GO:0006304	DNA modification	1/178	15/17568	0.0666667	6.57978	2.18724	0.141713	0.485638	0.447875	ENSRNOG00000012865	1	Parp3
GO:0006613	GO:0006613	cotranslational protein targeting to membrane	1/178	15/17568	0.0666667	6.57978	2.18724	0.141713	0.485638	0.447875	ENSRNOG00000006345	1	Sec61b
GO:0006620	GO:0006620	post-translational protein targeting to endoplasmic reticulum membrane	1/178	15/17568	0.0666667	6.57978	2.18724	0.141713	0.485638	0.447875	ENSRNOG00000006345	1	Sec61b
GO:0009163	GO:0009163	nucleoside biosynthetic process	1/178	15/17568	0.0666667	6.57978	2.18724	0.141713	0.485638	0.447875	ENSRNOG00000014405	1	Aprt
GO:0010831	GO:0010831	positive regulation of myotube differentiation	1/178	15/17568	0.0666667	6.57978	2.18724	0.141713	0.485638	0.447875	ENSRNOG00000056786	1	Piezo1
GO:0016558	GO:0016558	protein import into peroxisome matrix	1/178	15/17568	0.0666667	6.57978	2.18724	0.141713	0.485638	0.447875	ENSRNOG00000049203	1	Pex5
GO:0034404	GO:0034404	nucleobase-containing small molecule biosynthetic process	1/178	15/17568	0.0666667	6.57978	2.18724	0.141713	0.485638	0.447875	ENSRNOG00000014405	1	Aprt
GO:0035860	GO:0035860	glial cell-derived neurotrophic factor receptor signaling pathway	1/178	15/17568	0.0666667	6.57978	2.18724	0.141713	0.485638	0.447875	ENSRNOG00000017438	1	Gfra1
GO:0045842	GO:0045842	positive regulation of mitotic metaphase/anaphase transition	1/178	15/17568	0.0666667	6.57978	2.18724	0.141713	0.485638	0.447875	ENSRNOG00000015131	1	Ube2c
GO:0045989	GO:0045989	positive regulation of striated muscle contraction	1/178	15/17568	0.0666667	6.57978	2.18724	0.141713	0.485638	0.447875	ENSRNOG00000015036	1	Ccn2
GO:0060192	GO:0060192	negative regulation of lipase activity	1/178	15/17568	0.0666667	6.57978	2.18724	0.141713	0.485638	0.447875	ENSRNOG00000017469	1	Anxa1
GO:0060347	GO:0060347	heart trabecula formation	1/178	15/17568	0.0666667	6.57978	2.18724	0.141713	0.485638	0.447875	ENSRNOG00000015518	1	Rbp4
GO:0070141	GO:0070141	response to UV-A	1/178	15/17568	0.0666667	6.57978	2.18724	0.141713	0.485638	0.447875	ENSRNOG00000010208	1	Timp1
GO:0070278	GO:0070278	extracellular matrix constituent secretion	1/178	15/17568	0.0666667	6.57978	2.18724	0.141713	0.485638	0.447875	ENSRNOG00000015036	1	Ccn2
GO:0070307	GO:0070307	lens fiber cell development	1/178	15/17568	0.0666667	6.57978	2.18724	0.141713	0.485638	0.447875	ENSRNOG00000018087	1	Vim
GO:0071863	GO:0071863	regulation of cell proliferation in bone marrow	1/178	15/17568	0.0666667	6.57978	2.18724	0.141713	0.485638	0.447875	ENSRNOG00000010645	1	Lgals3
GO:0086069	GO:0086069	bundle of His cell to Purkinje myocyte communication	1/178	15/17568	0.0666667	6.57978	2.18724	0.141713	0.485638	0.447875	ENSRNOG00000017484	1	Gja5
GO:0097709	GO:0097709	connective tissue replacement	1/178	15/17568	0.0666667	6.57978	2.18724	0.141713	0.485638	0.447875	ENSRNOG00000010208	1	Timp1
GO:1901841	GO:1901841	regulation of high voltage-gated calcium channel activity	1/178	15/17568	0.0666667	6.57978	2.18724	0.141713	0.485638	0.447875	ENSRNOG00000032788	1	Dysf
GO:1901970	GO:1901970	positive regulation of mitotic sister chromatid separation	1/178	15/17568	0.0666667	6.57978	2.18724	0.141713	0.485638	0.447875	ENSRNOG00000015131	1	Ube2c
GO:2001279	GO:2001279	regulation of unsaturated fatty acid biosynthetic process	1/178	15/17568	0.0666667	6.57978	2.18724	0.141713	0.485638	0.447875	ENSRNOG00000017469	1	Anxa1
GO:0051235	GO:0051235	maintenance of location	6/178	349/17568	0.017192	1.69679	1.33021	0.144194	0.485638	0.447875	ENSRNOG00000010549/ENSRNOG00000012081/ENSRNOG00000013577/ENSRNOG00000032788/ENSRNOG00000037661/ENSRNOG00000048250	6	Tspo, Txn1, Kdelr3, Dysf, Tmsb15b2, Ldaf1
GO:0006900	GO:0006900	vesicle budding from membrane	2/178	66/17568	0.030303	2.99081	1.63933	0.144201	0.485638	0.447875	ENSRNOG00000010362/ENSRNOG00000023226	2	Anxa2, S100a10
GO:0006949	GO:0006949	syncytium formation	2/178	66/17568	0.030303	2.99081	1.63933	0.144201	0.485638	0.447875	ENSRNOG00000017839/ENSRNOG00000019556	2	Ercc1, Cd9
GO:0010812	GO:0010812	negative regulation of cell-substrate adhesion	2/178	66/17568	0.030303	2.99081	1.63933	0.144201	0.485638	0.447875	ENSRNOG00000003897/ENSRNOG00000009884	2	Col1a1, Lgals1
GO:0032233	GO:0032233	positive regulation of actin filament bundle assembly	2/178	66/17568	0.030303	2.99081	1.63933	0.144201	0.485638	0.447875	ENSRNOG00000015036/ENSRNOG00000023226	2	Ccn2, S100a10
GO:0044091	GO:0044091	membrane biogenesis	2/178	66/17568	0.030303	2.99081	1.63933	0.144201	0.485638	0.447875	ENSRNOG00000010362/ENSRNOG00000023226	2	Anxa2, S100a10
GO:0045599	GO:0045599	negative regulation of fat cell differentiation	2/178	66/17568	0.030303	2.99081	1.63933	0.144201	0.485638	0.447875	ENSRNOG00000019584/ENSRNOG00000019965	2	Dlk1, Tgfb1i1
GO:0051653	GO:0051653	spindle localization	2/178	66/17568	0.030303	2.99081	1.63933	0.144201	0.485638	0.447875	ENSRNOG00000024364/ENSRNOG00000025371	2	Enkd1, Spry1
GO:1905517	GO:1905517	macrophage migration	2/178	66/17568	0.030303	2.99081	1.63933	0.144201	0.485638	0.447875	ENSRNOG00000010645/ENSRNOG00000019556	2	Lgals3, Cd9
GO:0002688	GO:0002688	regulation of leukocyte chemotaxis	3/178	130/17568	0.0230769	2.27761	1.47922	0.145446	0.485638	0.447875	ENSRNOG00000000239/ENSRNOG00000012471/ENSRNOG00000032788	3	Ccl7, Thbs4, Dysf
[truncated: 1,873 more rows]

## Sheet: Up, KEGG
	category	subcategory	ID	Description	GeneRatio	BgRatio	RichFactor	FoldEnrichment	zScore	pvalue	p.adjust	qvalue	geneID	Count	geneID_symbol
[truncated: 158 more rows]

## Sheet: Down, GO (BP)
	ID	Description	GeneRatio	BgRatio	RichFactor	FoldEnrichment	zScore	pvalue	p.adjust	qvalue	geneID	Count	geneID_symbol
[truncated: 4,048 more rows]

[truncated: 2 more sheets: Down, KEGG, GSEA]
