# Supplementary material for: Extracellular Vesicles from iPSC-Derived Glial Progenitor Cells Prevent Glutamate-Induced Excitotoxicity by Stabilising Calcium Oscillations and Mitochondrial Depolarisation
Source: Cells. 2025 Dec 2;14(23):1915. doi: 10.3390/cells14231915 (PMC12691032; doi:10.3390/cells14231915)
Supplement: Supplementary file 1 [file cells-14-01915-s001.zip › DEGs_GL_MEM vs GL.xlsx]

## Sheet: DEGs
	baseMean	log2FoldChange	lfcSE	stat	pvalue	padj	gene_name	entrezgene_id	Significance	up	down	label_up	label_down
ENSRNOG00000059827	1035.17	0.934445	0.323366	2.88975	0.00385552	0.109541	6330403K07Rikl	691995	Significant	TRUE	FALSE	6330403K07Rikl
ENSRNOG00000046333	201.033	1.65872	0.413585	4.0106	6.05655e-05	0.0120464	AABR07007032.1	307989	Significant	TRUE	FALSE	AABR07007032.1
ENSRNOG00000049681	1336.83	0.786586	0.328738	2.39274	0.016723	0.261915	AABR07031491.2	679221	Significant	TRUE	FALSE	AABR07031491.2
ENSRNOG00000018317	250.834	1.72756	0.43933	3.93226	8.41525e-05	0.0135278	Aak1	500244	Significant	TRUE	FALSE	Aak1
ENSRNOG00000001082	135.006	1.11037	0.433354	2.56227	0.010399	0.197144	Abcb9	63886	Significant	TRUE	FALSE	Abcb9
ENSRNOG00000029178	125.321	0.947071	0.407061	2.32661	0.019986	0.292804	Abcc5	116721	Significant	TRUE	FALSE	Abcc5
ENSRNOG00000000054	721.14	0.688543	0.333755	2.06302	0.0391109	0.406886	Abhd8	306338	Significant	TRUE	FALSE	Abhd8
ENSRNOG00000019365	99.4235	1.28793	0.514027	2.50557	0.0122253	0.21704	Ablim3	307395	Significant	TRUE	FALSE	Ablim3
ENSRNOG00000050841	44.2502	2.20009	0.712738	3.08682	0.00202313	0.0751681	Ache	83817	Significant	TRUE	FALSE	Ache
ENSRNOG00000016924	2023.41	0.587557	0.28843	2.03708	0.0416415	0.421262	Acly	24159	Significant	TRUE	FALSE	Acly
ENSRNOG00000010580	1525.1	0.868056	0.332657	2.60946	0.00906856	0.182538	Acot7	26759	Significant	TRUE	FALSE	Acot7
ENSRNOG00000019180	444.6	1.21405	0.436171	2.78342	0.00537894	0.134302	Acsl4	113976	Significant	TRUE	FALSE	Acsl4
ENSRNOG00000017786	29.4285	1.61492	0.72207	2.23651	0.0253184	0.3283	Acta1	29437	Significant	TRUE	FALSE	Acta1
ENSRNOG00000001408	545.858	0.944515	0.347174	2.72058	0.00651678	0.150245	Actl6b	288563	Significant	TRUE	FALSE	Actl6b
ENSRNOG00000017833	52.774	2.11777	0.611547	3.46297	0.000534254	0.0329972	Actn2	291245	Significant	TRUE	FALSE	Actn2
ENSRNOG00000031855	88.145	1.05442	0.49727	2.12042	0.0339704	0.382298	Actr3b	362298	Significant	TRUE	FALSE	Actr3b
ENSRNOG00000005033	142.862	1.13154	0.435767	2.59667	0.00941326	0.187228	Acvr1	79558	Significant	TRUE	FALSE	Acvr1
ENSRNOG00000001347	50.805	1.1333	0.524494	2.16075	0.0307146	0.361285	Adam1a	56777	Significant	TRUE	FALSE	Adam1a
ENSRNOG00000009892	56.867	2.41035	0.63115	3.81898	0.000134005	0.0155697	Adamts15	300474	Significant	TRUE	FALSE	Adamts15
ENSRNOG00000054033	1179.23	1.70156	0.434638	3.91489	9.04449e-05	0.0137489	Adap1	171097	Significant	TRUE	FALSE	Adap1
ENSRNOG00000001227	349.483	1.25018	0.393245	3.17913	0.00147717	0.0633381	Adarb1	25367	Significant	TRUE	FALSE	Adarb1
ENSRNOG00000059479	217.734	1.94728	0.63727	3.05566	0.00224569	0.080838	Adcy1	305509	Significant	TRUE	FALSE	Adcy1
ENSRNOG00000003999	164.523	1.07868	0.419268	2.57277	0.0100888	0.192772	Adcy3	64508	Significant	TRUE	FALSE	Adcy3
ENSRNOG00000002229	192.922	1.02584	0.434198	2.36261	0.0181469	0.275486	Adcy5	64532	Significant	TRUE	FALSE	Adcy5
ENSRNOG00000049882	32.0381	2.44929	0.76689	3.1938	0.00140413	0.0612747	Adcyap1	24166	Significant	TRUE	FALSE	Adcyap1
ENSRNOG00000029134	1120.63	0.961082	0.415533	2.31289	0.0207286	0.29834	Adgrl1	65096	Significant	TRUE	FALSE	Adgrl1
ENSRNOG00000010975	1217.2	0.634811	0.309358	2.05202	0.0401674	0.413841	Adnp	64622	Significant	TRUE	FALSE	Adnp
ENSRNOG00000060087	35.0712	1.4341	0.658364	2.17827	0.0293858	0.35378	Adra1b	24173	Significant	TRUE	FALSE	Adra1b
ENSRNOG00000047545	98.0343	1.27695	0.430449	2.96657	0.00301146	0.0955988	Adra2a	25083	Significant	TRUE	FALSE	Adra2a
ENSRNOG00000060665	789.375	0.888007	0.335608	2.64597	0.0081458	0.172765	Afap1	140935	Significant	TRUE	FALSE	Afap1
ENSRNOG00000018830	105.85	1.32211	0.509312	2.59588	0.00943489	0.187341	Aff3	363220	Significant	TRUE	FALSE	Aff3
ENSRNOG00000025584	1909.04	1.34579	0.343021	3.92334	8.73287e-05	0.013664	Agap2	65218	Significant	TRUE	FALSE	Agap2
ENSRNOG00000020205	1343.14	0.879204	0.297667	2.95365	0.00314044	0.0964739	Agrn	25592	Significant	TRUE	FALSE	Agrn
ENSRNOG00000018651	1050.62	1.65127	0.38341	4.3068	1.65636e-05	0.00499505	Agtpbp1	290986	Significant	TRUE	FALSE	Agtpbp1
ENSRNOG00000049056	435.491	0.759528	0.341943	2.22121	0.0263367	0.334913	Ak1	24183	Significant	TRUE	FALSE	Ak1
ENSRNOG00000046947	120.682	1.46871	0.53691	2.73549	0.00622871	0.147665	Ak5	365985	Significant	TRUE	FALSE	Ak5
ENSRNOG00000006410	34.058	2.34341	0.859199	2.72744	0.0063828	0.148911	Akap5	171026	Significant	TRUE	FALSE	Akap5
ENSRNOG00000006369	1161.55	0.693561	0.307723	2.25385	0.0242058	0.321694	Alg2	313231	Significant	TRUE	FALSE	Alg2
ENSRNOG00000045665	263.457	1.29997	0.401374	3.23879	0.00120036	0.0561522	Amigo1	295365	Significant	TRUE	FALSE	Amigo1
ENSRNOG00000019240	327.856	0.909493	0.336165	2.7055	0.00682021	0.154999	Ampd2	362015	Significant	TRUE	FALSE	Ampd2
ENSRNOG00000059510	413.753	1.04069	0.372517	2.79367	0.00521138	0.131383	Amph	60668	Significant	TRUE	FALSE	Amph
ENSRNOG00000053288	735.255	1.01626	0.436679	2.32724	0.0199526	0.29268	Ank3	361833	Significant	TRUE	FALSE	Ank3
ENSRNOG00000028247	260.707	0.917296	0.36353	2.5233	0.011626	0.210541	Ankrd13d	361699	Significant	TRUE	FALSE	Ankrd13d
ENSRNOG00000033741	76.9124	1.39058	0.488723	2.84533	0.00443658	0.120517	Ankrd34a	295283	Significant	TRUE	FALSE	Ankrd34a
ENSRNOG00000061543	2792.55	0.634267	0.313932	2.0204	0.0433424	0.42803	Ap2b1	140670	Significant	TRUE	FALSE	Ap2b1
ENSRNOG00000019249	1236.93	0.697817	0.33038	2.11216	0.0346724	0.385622	Ap3b2	308777	Significant	TRUE	FALSE	Ap3b2
ENSRNOG00000016358	1027.14	0.750244	0.32558	2.30433	0.021204	0.301483	Apba2	83610	Significant	TRUE	FALSE	Apba2
ENSRNOG00000033791	729.796	0.918663	0.349535	2.62825	0.0085826	0.178576	Apc2	299611	Significant	TRUE	FALSE	Apc2
ENSRNOG00000020851	1853.13	1.38355	0.364347	3.79734	0.000146258	0.0163331	Aplp1	502317	Significant	TRUE	FALSE	Aplp1
ENSRNOG00000004382	667.266	0.67086	0.322987	2.07705	0.0377968	0.400673	Arel1	299197	Significant	TRUE	FALSE	Arel1
ENSRNOG00000025624	162.641	1.38573	0.448307	3.09102	0.0019947	0.0751681	Arhgap20	367085	Significant	TRUE	FALSE	Arhgap20
ENSRNOG00000024677	366.585	0.805488	0.366151	2.19988	0.0278157	0.346883	Arhgap33	100362311	Significant	TRUE	FALSE	Arhgap33
ENSRNOG00000048824	226.559	0.870465	0.391552	2.22311	0.0262081	0.334329	Ark2c	307251	Significant	TRUE	FALSE	Ark2c
ENSRNOG00000020770	109.891	0.93907	0.41399	2.26834	0.0233085	0.315484	Arl4d	303559	Significant	TRUE	FALSE	Arl4d
ENSRNOG00000008919	349.364	1.68697	0.551863	3.05687	0.00223661	0.0807587	Arpp21	363153	Significant	TRUE	FALSE	Arpp21
ENSRNOG00000027213	316.658	1.11227	0.409685	2.71495	0.00662863	0.152075	Asphd1	293498	Significant	TRUE	FALSE	Asphd1
ENSRNOG00000005667	1108.66	0.920923	0.337953	2.725	0.00643007	0.149124	Astn1	304900	Significant	TRUE	FALSE	Astn1
ENSRNOG00000000809	1425.42	1.053	0.29341	3.58883	0.000332164	0.0252766	Atat1	361789	Significant	TRUE	FALSE	Atat1
ENSRNOG00000020407	2030.66	0.909275	0.370608	2.45347	0.0141486	0.235844	Atcay	362826	Significant	TRUE	FALSE	Atcay
ENSRNOG00000008052	1005.66	1.20367	0.367262	3.2774	0.00104766	0.0516567	Atp13a2	362645	Significant	TRUE	FALSE	Atp13a2
ENSRNOG00000020263	2364.47	1.71591	0.431385	3.97768	6.95898e-05	0.0121326	Atp1a3	24213	Significant	TRUE	FALSE	Atp1a3
ENSRNOG00000002934	2978.75	1.36459	0.387675	3.51994	0.000431649	0.0297965	Atp1b1	25650	Significant	TRUE	FALSE	Atp1b1
ENSRNOG00000030269	257.017	1.50389	0.459736	3.27119	0.00107095	0.0519834	Atp2b2	24215	Significant	TRUE	FALSE	Atp2b2
ENSRNOG00000061304	199.95	1.40411	0.454511	3.08928	0.00200644	0.0751681	Atp2b3	29599	Significant	TRUE	FALSE	Atp2b3
ENSRNOG00000003031	933.86	1.13796	0.47874	2.377	0.0174541	0.268095	Atp2b4	29600	Significant	TRUE	FALSE	Atp2b4
ENSRNOG00000036814	2466.03	1.07312	0.299198	3.58666	0.000334941	0.0252766	Atp6v0a1	29757	Significant	TRUE	FALSE	Atp6v0a1
ENSRNOG00000000840	605.784	1.16855	0.329731	3.54395	0.000394175	0.0280342	Atp6v1g2	368044	Significant	TRUE	FALSE	Atp6v1g2
ENSRNOG00000016998	48.5501	1.30087	0.553518	2.35019	0.0187639	0.27979	Atxn1	25049	Significant	TRUE	FALSE	Atxn1
ENSRNOG00000007142	994.589	0.87029	0.317404	2.74189	0.00610859	0.146894	B3gat1	117108	Significant	TRUE	FALSE	B3gat1
ENSRNOG00000004839	360.988	1.87466	0.447677	4.18753	2.82011e-05	0.00719435	B4galnt1	64828	Significant	TRUE	FALSE	B4galnt1
ENSRNOG00000053075	427.577	0.712523	0.350794	2.03117	0.0422377	0.424003	B4galnt4	309105	Significant	TRUE	FALSE	B4galnt4
ENSRNOG00000015895	599.29	0.770892	0.337689	2.28285	0.0224393	0.311997	B4galt6	65196	Significant	TRUE	FALSE	B4galt6
ENSRNOG00000004697	273.128	0.92473	0.353614	2.61508	0.00892059	0.181113	Baalc	140720	Significant	TRUE	FALSE	Baalc
ENSRNOG00000004049	256.725	0.83104	0.408711	2.03332	0.0420203	0.423633	Baiap2	117542	Significant	TRUE	FALSE	Baiap2
ENSRNOG00000015514	5451.51	0.63228	0.290341	2.17772	0.029427	0.35378	Bcat1	29592	Significant	TRUE	FALSE	Bcat1
ENSRNOG00000007049	317.43	1.36759	0.343981	3.97577	7.01519e-05	0.0121326	Bcl11a	305589	Significant	TRUE	FALSE	Bcl11a
ENSRNOG00000004650	235.347	1.39072	0.422214	3.29387	0.000988191	0.050201	Begain	79146	Significant	TRUE	FALSE	Begain
ENSRNOG00000056955	81.5002	1.09425	0.479933	2.28001	0.0226069	0.312544	Bicdl1	304537	Significant	TRUE	FALSE	Bicdl1
ENSRNOG00000003198	1166.94	1.28791	0.343072	3.75406	0.000173993	0.0182305	Bmerb1	360459	Significant	TRUE	FALSE	Bmerb1
ENSRNOG00000042556	68.0153	1.00042	0.468235	2.13658	0.0326321	0.374694	Bmyc	311807	Significant	TRUE	FALSE	Bmyc
ENSRNOG00000017673	568.145	0.884057	0.394269	2.24227	0.0249439	0.32658	Brsk1	499073	Significant	TRUE	FALSE	Brsk1
ENSRNOG00000023446	93.3536	1.58332	0.56597	2.79754	0.00514939	0.13108	Btbd8	100364240	Significant	TRUE	FALSE	Btbd8
ENSRNOG00000009719	334.014	1.12945	0.3883	2.9087	0.0036293	0.104747	C2cd2l	300666	Significant	TRUE	FALSE	C2cd2l
ENSRNOG00000001173	197.335	1.11669	0.408775	2.7318	0.00629887	0.148428	Cabp1	171051	Significant	TRUE	FALSE	Cabp1
ENSRNOG00000052707	188.423	1.25174	0.45738	2.73675	0.00620491	0.147398	Cacna1a	25398	Significant	TRUE	FALSE	Cacna1a
ENSRNOG00000004560	200.205	1.5254	0.449627	3.3926	0.00069232	0.0396311	Cacna1b	257648	Significant	TRUE	FALSE	Cacna1b
ENSRNOG00000060528	126.983	1.5472	0.488597	3.16662	0.00154223	0.0641048	Cacna1g	29717	Significant	TRUE	FALSE	Cacna1g
ENSRNOG00000033893	199.07	1.17752	0.420459	2.80055	0.00510162	0.130587	Cacna1h	114862	Significant	TRUE	FALSE	Cacna1h
ENSRNOG00000060407	31.1567	2.05352	0.824037	2.49202	0.0127018	0.221809	Cacna1i	56827	Significant	TRUE	FALSE	Cacna1i
ENSRNOG00000033531	1211.51	1.3045	0.48727	2.67716	0.00742499	0.1657	Cacna2d1	25399	Significant	TRUE	FALSE	Cacna2d1
ENSRNOG00000031287	59.5555	1.70778	0.562613	3.03545	0.00240174	0.0851005	Cacna2d3	306243	Significant	TRUE	FALSE	Cacna2d3
ENSRNOG00000004518	407.861	1.32389	0.37736	3.50829	0.000450998	0.0305923	Cacnb1	50688	Significant	TRUE	FALSE	Cacnb1
ENSRNOG00000054274	700.1	1.07098	0.368237	2.90839	0.00363291	0.104747	Cacnb3	25297	Significant	TRUE	FALSE	Cacnb3
ENSRNOG00000012362	109.377	1.82714	0.472198	3.86944	0.000109086	0.0147955	Cacng3	140724	Significant	TRUE	FALSE	Cacng3
ENSRNOG00000003365	857.163	1.30103	0.41084	3.16675	0.00154154	0.0641048	Cadm3	360882	Significant	TRUE	FALSE	Cadm3
ENSRNOG00000008570	154.566	1.06824	0.504272	2.11838	0.0341428	0.382298	Cadps	26989	Significant	TRUE	FALSE	Cadps
ENSRNOG00000007456	134.118	0.810561	0.407261	1.99028	0.0465605	0.441355	Calb1	83839	Significant	TRUE	FALSE	Calb1
ENSRNOG00000018337	1171.91	1.89339	0.408871	4.63076	3.6432e-06	0.00213765	Caly	192349	Significant	TRUE	FALSE	Caly
ENSRNOG00000017882	115.707	1.13348	0.576167	1.96727	0.0491519	0.454356	Camk1d	307124	Significant	TRUE	FALSE	Camk1d
ENSRNOG00000006470	93.1658	2.46919	0.57339	4.3063	1.66005e-05	0.00499505	Camk1g	171358	Significant	TRUE	FALSE	Camk1g
ENSRNOG00000018712	71.962	1.90106	0.640681	2.96724	0.00300483	0.0955988	Camk2a	25400	Significant	TRUE	FALSE	Camk2a
ENSRNOG00000052080	3027.73	1.25222	0.42755	2.92883	0.0034024	0.101081	Camk2b	24245	Significant	TRUE	FALSE	Camk2b
ENSRNOG00000011589	572.417	0.929622	0.341483	2.72231	0.00648267	0.150048	Camk2d	24246	Significant	TRUE	FALSE	Camk2d
ENSRNOG00000018242	159.893	0.918976	0.394849	2.32741	0.0199435	0.29268	Camkk1	60341	Significant	TRUE	FALSE	Camkk1
ENSRNOG00000058938	1349.53	1.73558	0.411545	4.21723	2.47325e-05	0.00659626	Camkv	79011	Significant	TRUE	FALSE	Camkv
ENSRNOG00000017883	950.065	1.08032	0.349805	3.08834	0.00201278	0.0751681	Camsap1	296580	Significant	TRUE	FALSE	Camsap1
ENSRNOG00000008741	1086.81	0.696801	0.338725	2.05713	0.0396736	0.410918	Camsap2	289400	Significant	TRUE	FALSE	Camsap2
ENSRNOG00000000986	408.646	1.48047	0.385056	3.84481	0.000120646	0.014903	Camsap3	689074	Significant	TRUE	FALSE	Camsap3
ENSRNOG00000004283	221.361	0.929469	0.368898	2.51958	0.0117495	0.212087	Camta2	287462	Significant	TRUE	FALSE	Camta2
ENSRNOG00000021017	393.553	1.26719	0.347323	3.64846	0.000263822	0.0234542	Car11	308588	Significant	TRUE	FALSE	Car11
ENSRNOG00000024452	202.608	1.43932	0.383211	3.75596	0.000172681	0.0182305	Carmil2	307797	Significant	TRUE	FALSE	Carmil2
ENSRNOG00000025518	198.869	1.28905	0.376147	3.42698	0.00061033	0.035991	Carmil3	361041	Significant	TRUE	FALSE	Carmil3
ENSRNOG00000003195	634.819	1.11077	0.374182	2.96854	0.00299218	0.0955988	Caskin1	140722	Significant	TRUE	FALSE	Caskin1
ENSRNOG00000008027	24.3162	1.85114	0.755927	2.44883	0.0143319	0.237214	Cavin4	313225	Significant	TRUE	FALSE	Cavin4
ENSRNOG00000024349	222.049	0.872076	0.388679	2.24369	0.0248522	0.32658	Cbarp	314622	Significant	TRUE	FALSE	Cbarp
ENSRNOG00000013654	76.5326	1.07196	0.544869	1.96737	0.0491405	0.454356	Cbln2	291388	Significant	TRUE	FALSE	Cbln2
ENSRNOG00000006747	476.805	1.08923	0.362229	3.00702	0.00263823	0.0891892	Cc2d1a	288908	Significant	TRUE	FALSE	Cc2d1a
ENSRNOG00000009687	74.6326	0.99491	0.457739	2.17353	0.0297404	0.355763	Ccdc120	317377	Significant	TRUE	FALSE	Ccdc120
ENSRNOG00000021945	133.316	0.837112	0.3992	2.09697	0.0359959	0.393307	Ccdc184	500925	Significant	TRUE	FALSE	Ccdc184
ENSRNOG00000021691	149.64	0.828483	0.40449	2.04822	0.0405388	0.415479	Ccdc92	100036765	Significant	TRUE	FALSE	Ccdc92
ENSRNOG00000019321	3620.4	1.75961	0.349257	5.03816	4.70033e-07	0.00110317	Cck	25298	Significant	TRUE	FALSE	Cck
ENSRNOG00000039530	178.607	1.31883	0.398395	3.31036	0.000931759	0.0488134	Ccl27	362505	Significant	TRUE	FALSE	Ccl27
ENSRNOG00000008697	28.7924	1.42716	0.67691	2.10834	0.0350014	0.386315	Ccn3	81526	Significant	TRUE	FALSE	Ccn3
ENSRNOG00000053428	334.162	0.686672	0.332196	2.06707	0.038728	0.405056	Ccpg1	363098	Significant	TRUE	FALSE	Ccpg1
ENSRNOG00000002141	365.957	1.63958	0.428915	3.82262	0.000132042	0.0154951	Cd200	24560	Significant	TRUE	FALSE	Cd200
ENSRNOG00000014371	2614.64	1.1578	0.432695	2.67579	0.00745543	0.1657	Cdh13	192248	Significant	TRUE	FALSE	Cdh13
ENSRNOG00000052405	104.892	1.06912	0.528013	2.02481	0.0428873	0.427675	Cdh4	114588	Significant	TRUE	FALSE	Cdh4
ENSRNOG00000013330	36.4621	1.74046	0.651584	2.67112	0.00755996	0.166105	Cdhr1	93662	Significant	TRUE	FALSE	Cdhr1
ENSRNOG00000000583	744.291	0.778134	0.326299	2.38472	0.017092	0.26531	Cdk19	309804	Significant	TRUE	FALSE	Cdk19
ENSRNOG00000037793	84.5364	1.57041	0.589017	2.66615	0.00767246	0.167354	Cdk5r2	501164	Significant	TRUE	FALSE	Cdk5r2
ENSRNOG00000002506	339.567	1.2885	0.406992	3.16592	0.00154594	0.0641048	Cdkl2	305242	Significant	TRUE	FALSE	Cdkl2
ENSRNOG00000020875	67.2211	1.2483	0.556785	2.24197	0.0249631	0.32658	Celf3	499669	Significant	TRUE	FALSE	Celf3
ENSRNOG00000014503	66.7066	1.10775	0.524739	2.11105	0.0347681	0.385622	Celf4	307540	Significant	TRUE	FALSE	Celf4
ENSRNOG00000004695	759.384	1.54182	0.399751	3.85694	0.000114814	0.014883	Celf5	314647	Significant	TRUE	FALSE	Celf5
ENSRNOG00000052224	48.3747	1.52813	0.582646	2.62275	0.00872235	0.18009	Celf6	300758	Significant	TRUE	FALSE	Celf6
ENSRNOG00000020058	1037.46	1.03799	0.36927	2.81092	0.00494001	0.128213	Celsr2	83465	Significant	TRUE	FALSE	Celsr2
ENSRNOG00000053889	364.553	1.29784	0.355498	3.65078	0.000261442	0.02342	Celsr3	83466	Significant	TRUE	FALSE	Celsr3
ENSRNOG00000033688	774.025	0.983229	0.375025	2.62177	0.00874745	0.18009	Cep170b	500726	Significant	TRUE	FALSE	Cep170b
ENSRNOG00000026672	176.22	1.06612	0.421485	2.52943	0.0114247	0.207537	Cfap418	362483	Significant	TRUE	FALSE	Cfap418
ENSRNOG00000047406	201.022	0.945501	0.392822	2.40695	0.0160864	0.256836	Cfap90	361192	Significant	TRUE	FALSE	Cfap90
ENSRNOG00000007923	333.251	0.93893	0.380527	2.46745	0.013608	0.230101	Cgref1	245918	Significant	TRUE	FALSE	Cgref1
ENSRNOG00000009722	2544.64	1.05188	0.397603	2.64554	0.00815611	0.172765	Chd3	303241	Significant	TRUE	FALSE	Chd3
ENSRNOG00000052549	633.308	1.13401	0.368816	3.07472	0.00210702	0.0777542	Chga	24258	Significant	TRUE	FALSE	Chga
ENSRNOG00000021269	591.796	1.28715	0.373518	3.44601	0.000568921	0.0342374	Chgb	24259	Significant	TRUE	FALSE	Chgb
ENSRNOG00000049410	54.2886	1.40089	0.566191	2.47424	0.013352	0.227081	Chrm3	24260	Significant	TRUE	FALSE	Chrm3
ENSRNOG00000017556	23.5916	1.79088	0.731756	2.44738	0.0143901	0.237558	Chrm4	25111	Significant	TRUE	FALSE	Chrm4
ENSRNOG00000007989	436.075	0.887226	0.348962	2.54247	0.0110072	0.204695	Chst1	295934	Significant	TRUE	FALSE	Chst1
ENSRNOG00000001252	110.036	0.867466	0.415437	2.08808	0.0367905	0.396088	Chst12	304322	Significant	TRUE	FALSE	Chst12
ENSRNOG00000056118	856.969	0.871033	0.347349	2.50766	0.0121533	0.21609	Cic	308435	Significant	TRUE	FALSE	Cic
ENSRNOG00000014573	188.106	1.52288	0.389111	3.91375	9.08746e-05	0.0137489	Ckmt1	29593	Significant	TRUE	FALSE	Ckmt1
ENSRNOG00000009161	1553.49	0.708479	0.312929	2.26403	0.0235723	0.317745	Clasp2	114514	Significant	TRUE	FALSE	Clasp2
ENSRNOG00000019138	38.0384	1.56834	0.665185	2.35775	0.0183859	0.276249	Clec11a	29313	Significant	TRUE	FALSE	Clec11a
ENSRNOG00000029644	235.379	0.793397	0.354199	2.23997	0.0250926	0.327198	Clec2l	296985	Significant	TRUE	FALSE	Clec2l
ENSRNOG00000021611	1778.82	0.613433	0.312203	1.96485	0.0494314	0.454606	Clip2	29264	Significant	TRUE	FALSE	Clip2
ENSRNOG00000050104	2973.05	1.26035	0.321033	3.92594	8.63934e-05	0.013664	Clip3	308493	Significant	TRUE	FALSE	Clip3
ENSRNOG00000053239	423.167	1.43898	0.490093	2.93613	0.00332334	0.0992351	Clmp	286939	Significant	TRUE	FALSE	Clmp
ENSRNOG00000016398	3815.5	0.780373	0.297622	2.62203	0.0087407	0.18009	Clstn1	313717	Significant	TRUE	FALSE	Clstn1
ENSRNOG00000011156	672.666	1.66127	0.405872	4.09308	4.25674e-05	0.00999056	Clstn3	171393	Significant	TRUE	FALSE	Clstn3
ENSRNOG00000020247	1607.56	0.955325	0.297374	3.21253	0.00131571	0.0595152	Cnih2	361705	Significant	TRUE	FALSE	Cnih2
ENSRNOG00000007014	207.825	1.21651	0.543579	2.23796	0.0252237	0.327433	Cnksr2	59322	Significant	TRUE	FALSE	Cnksr2
ENSRNOG00000005326	1061.42	1.07156	0.3229	3.31855	0.000904877	0.048442	Cnrip1	364208	Significant	TRUE	FALSE	Cnrip1
ENSRNOG00000009033	64.1771	1.4199	0.680636	2.08613	0.0369667	0.396519	Cntn2	25356	Significant	TRUE	FALSE	Cntn2
ENSRNOG00000004281	140.984	1.62791	0.435386	3.739	0.000184751	0.018573	Cobl	305497	Significant	TRUE	FALSE	Cobl
ENSRNOG00000001422	63.8721	2.02416	0.518958	3.90044	9.60172e-05	0.0141028	Col26a1	685612	Significant	TRUE	FALSE	Col26a1
ENSRNOG00000019430	731.056	1.3127	0.36489	3.59753	0.000321259	0.0251252	Coro1a	155151	Significant	TRUE	FALSE	Coro1a
ENSRNOG00000008901	47.6437	1.65404	0.736775	2.24497	0.02477	0.32658	Coro2a	313235	Significant	TRUE	FALSE	Coro2a
ENSRNOG00000026577	64.1934	1.67853	0.614397	2.732	0.00629516	0.148428	Cpne4	367160	Significant	TRUE	FALSE	Cpne4
ENSRNOG00000000522	209.397	1.45688	0.45382	3.21026	0.00132617	0.0595152	Cpne5	309650	Significant	TRUE	FALSE	Cpne5
ENSRNOG00000018399	107.404	1.84202	0.4817	3.824	0.000131302	0.0154951	Cpne6	691478	Significant	TRUE	FALSE	Cpne6
ENSRNOG00000015397	81.847	1.27837	0.491864	2.59903	0.00934866	0.186576	Cpne7	361433	Significant	TRUE	FALSE	Cpne7
ENSRNOG00000010438	72.896	0.929595	0.459921	2.02121	0.0432584	0.428025	Cpt1b	25756	Significant	TRUE	FALSE	Cpt1b
ENSRNOG00000023633	262.028	0.682384	0.345844	1.97309	0.0484848	0.451562	Crabp1	25061	Significant	TRUE	FALSE	Crabp1
ENSRNOG00000002139	665.036	0.854211	0.399125	2.14021	0.0323378	0.373634	Cracd	289568	Significant	TRUE	FALSE	Cracd
ENSRNOG00000018366	57.7482	2.59026	0.582579	4.4462	8.74032e-06	0.00341892	Cracdl	301351	Significant	TRUE	FALSE	Cracdl
ENSRNOG00000005041	1719.86	0.870824	0.297587	2.92628	0.00343041	0.101188	Crip2	338401	Significant	TRUE	FALSE	Crip2
ENSRNOG00000020030	81.8368	1.50587	0.512187	2.94009	0.00328118	0.0989836	Crlf1	290655	Significant	TRUE	FALSE	Crlf1
ENSRNOG00000004781	4284.95	1.2656	0.338941	3.734	0.000188464	0.018573	Crmp1	25415	Significant	TRUE	FALSE	Crmp1
ENSRNOG00000015220	164.239	1.18372	0.398537	2.97018	0.00297628	0.0955988	Crtac1	171438	Significant	TRUE	FALSE	Crtac1
ENSRNOG00000019653	325.39	0.741172	0.362593	2.04409	0.0409448	0.417754	Csrnp2	315308	Significant	TRUE	FALSE	Csrnp2
ENSRNOG00000020455	264.733	1.46572	0.392378	3.73548	0.000187358	0.018573	Cst6	171096	Significant	TRUE	FALSE	Cst6
ENSRNOG00000018342	417.3	1.18453	0.39222	3.02007	0.00252717	0.0869686	Ctif	364900	Significant	TRUE	FALSE	Ctif
ENSRNOG00000004257	348.751	0.761295	0.335384	2.26992	0.0232126	0.314914	Ctps2	619580	Significant	TRUE	FALSE	Ctps2
ENSRNOG00000001259	241.427	1.45588	0.400247	3.63746	0.000275341	0.0235848	Cux2	288665	Significant	TRUE	FALSE	Cux2
ENSRNOG00000016326	572.354	1.52025	0.350578	4.33642	1.44825e-05	0.0047209	Cx3cl1	89808	Significant	TRUE	FALSE	Cx3cl1
ENSRNOG00000001557	115.618	1.78567	0.672768	2.65421	0.00794943	0.170337	Cxadr	89843	Significant	TRUE	FALSE	Cxadr
ENSRNOG00000007433	83.515	1.66845	0.567378	2.94063	0.00327544	0.0989836	Cyb561	303601	Significant	TRUE	FALSE	Cyb561
ENSRNOG00000011541	116.302	1.35789	0.472281	2.87517	0.00403807	0.112826	Cygb	170520	Significant	TRUE	FALSE	Cygb
ENSRNOG00000052758	1368.46	1.02673	0.37415	2.74418	0.00606629	0.146477	Cyria	298890	Significant	TRUE	FALSE	Cyria
ENSRNOG00000001065	165.782	1.0286	0.373613	2.75313	0.0059029	0.144014	Cyth3	116693	Significant	TRUE	FALSE	Cyth3
ENSRNOG00000008445	85.8667	1.54516	0.618641	2.49767	0.0125012	0.219701	Dact1	500666	Significant	TRUE	FALSE	Dact1
ENSRNOG00000022921	23.5547	1.95791	0.789151	2.48103	0.0131002	0.224752	Dact2	308212	Significant	TRUE	FALSE	Dact2
ENSRNOG00000027264	187.743	0.824445	0.369279	2.23258	0.0255767	0.330073	Dagla	309207	Significant	TRUE	FALSE	Dagla
ENSRNOG00000018198	270.96	0.870078	0.383054	2.27142	0.0231213	0.314402	Dapk1	306722	Significant	TRUE	FALSE	Dapk1
ENSRNOG00000014170	1871.42	0.913277	0.324096	2.81792	0.00483355	0.126771	Dbn1	81653	Significant	TRUE	FALSE	Dbn1
ENSRNOG00000026974	210.297	0.894636	0.398604	2.24442	0.0248053	0.32658	Dbndd1	361437	Significant	TRUE	FALSE	Dbndd1
ENSRNOG00000031643	508.613	0.982323	0.358806	2.73776	0.006186	0.147247	Dchs1	308912	Significant	TRUE	FALSE	Dchs1
ENSRNOG00000032922	3151.52	0.90901	0.315408	2.88201	0.00395143	0.111199	Dclk1	83825	Significant	TRUE	FALSE	Dclk1
ENSRNOG00000047712	2397.66	1.19947	0.35054	3.42179	0.000622115	0.036321	Dcx	84394	Significant	TRUE	FALSE	Dcx
ENSRNOG00000059605	596.381	1.54656	0.388258	3.98334	6.79544e-05	0.0121326	Ddn	25113	Significant	TRUE	FALSE	Ddn
ENSRNOG00000013603	229.839	0.727175	0.361711	2.01038	0.0443912	0.431949	Dffa	114214	Significant	TRUE	FALSE	Dffa
ENSRNOG00000054272	365.544	0.826651	0.348628	2.37116	0.0177325	0.270951	Dhx57	366532	Significant	TRUE	FALSE	Dhx57
ENSRNOG00000023533	219.97	1.06712	0.380978	2.801	0.0050945	0.130587	Dipk1a	360906	Significant	TRUE	FALSE	Dipk1a
ENSRNOG00000026787	309.518	1.65636	0.407042	4.06927	4.7161e-05	0.0104422	Disp2	311324	Significant	TRUE	FALSE	Disp2
ENSRNOG00000022635	114.451	2.07469	0.575274	3.60643	0.000310433	0.0249516	Dlg2	64053	Significant	TRUE	FALSE	Dlg2
ENSRNOG00000002767	754.877	0.94867	0.342407	2.77059	0.0055954	0.137128	Dlg3	58948	Significant	TRUE	FALSE	Dlg3
ENSRNOG00000018526	817.502	0.923201	0.375077	2.46137	0.0138409	0.232032	Dlg4	29495	Significant	TRUE	FALSE	Dlg4
ENSRNOG00000014302	663.186	1.17761	0.360882	3.26313	0.00110188	0.0527777	Dlgap3	286923	Significant	TRUE	FALSE	Dlgap3
ENSRNOG00000018949	60.1118	1.4873	0.50341	2.95446	0.0031322	0.0964739	Dlk2	316232	Significant	TRUE	FALSE	Dlk2
ENSRNOG00000010905	45.1478	1.23637	0.569795	2.16985	0.030018	0.357973	Dlx5	25431	Significant	TRUE	FALSE	Dlx5
ENSRNOG00000012273	144.977	1.62141	0.457378	3.545	0.000392606	0.0280342	Dmtn	361069	Significant	TRUE	FALSE	Dmtn
ENSRNOG00000009170	357.64	1.26462	0.412583	3.06514	0.00217569	0.079538	Dmxl2	315676	Significant	TRUE	FALSE	Dmxl2
ENSRNOG00000052887	241.595	1.63417	0.49532	3.29922	0.000969539	0.0496355	Dnajc6	313409	Significant	TRUE	FALSE	Dnajc6
ENSRNOG00000042333	233.496	0.817437	0.41678	1.96132	0.0498422	0.456556	Dnal1	685664	Significant	TRUE	FALSE	Dnal1
ENSRNOG00000033835	1091.23	2.19319	0.381465	5.74939	8.95654e-09	5.25525e-05	Dnm1	140694	Significant	TRUE	FALSE	Dnm1
ENSRNOG00000019920	40.1698	1.79412	0.643051	2.79001	0.0052707	0.13188	Doc2a	65031	Significant	TRUE	FALSE	Doc2a
ENSRNOG00000011969	162.873	1.40519	0.444309	3.16264	0.00156347	0.0641421	Dock9	259237	Significant	TRUE	FALSE	Dock9
ENSRNOG00000013196	291.501	1.43414	0.403975	3.55008	0.000385119	0.0277262	Dok5	502694	Significant	TRUE	FALSE	Dok5
ENSRNOG00000051204	132.468	1.29225	0.465967	2.77326	0.00554984	0.136822	Dop1b	304077	Significant	TRUE	FALSE	Dop1b
ENSRNOG00000030547	1470.76	0.826155	0.314204	2.62935	0.00855473	0.178576	Dpp6	29272	Significant	TRUE	FALSE	Dpp6
ENSRNOG00000008996	3897.89	1.74683	0.388207	4.49973	6.80395e-06	0.00307094	Dpysl5	65208	Significant	TRUE	FALSE	Dpysl5
ENSRNOG00000008428	18.9662	1.75733	0.819374	2.14472	0.0319754	0.371516	Drd2	24318	Significant	TRUE	FALSE	Drd2
ENSRNOG00000026704	96.8983	0.94259	0.44699	2.10875	0.0349663	0.386315	Drp2	66027	Significant	TRUE	FALSE	Drp2
ENSRNOG00000050848	104.005	1.02978	0.500839	2.05611	0.0397722	0.411514	Dtx1	687424	Significant	TRUE	FALSE	Dtx1
ENSRNOG00000011518	599.402	1.12924	0.340616	3.3153	0.000915436	0.048442	Dusp26	306527	Significant	TRUE	FALSE	Dusp26
ENSRNOG00000009700	423.344	0.998775	0.424771	2.35133	0.0187065	0.279289	Dync1i1	29564	Significant	TRUE	FALSE	Dync1i1
ENSRNOG00000007821	478.886	0.761298	0.379932	2.00377	0.0450945	0.432889	Dyrk2	314862	Significant	TRUE	FALSE	Dyrk2
ENSRNOG00000010320	1359.29	1.24274	0.376279	3.30271	0.000957541	0.0496355	Efnb3	360546	Significant	TRUE	FALSE	Efnb3
ENSRNOG00000056038	91.2358	1.48497	0.504825	2.94155	0.0032657	0.0989836	Ehbp1l1	309169	Significant	TRUE	FALSE	Ehbp1l1
ENSRNOG00000009054	290.032	1.27836	0.476209	2.68445	0.00726494	0.16301	Elmod1	315670	Significant	TRUE	FALSE	Elmod1
ENSRNOG00000015493	52.7237	1.60964	0.540884	2.97594	0.00292093	0.0949977	Emx1	500235	Significant	TRUE	FALSE	Emx1
ENSRNOG00000016541	2884.54	1.40066	0.427255	3.27827	0.00104447	0.0516567	Enc1	294674	Significant	TRUE	FALSE	Enc1
ENSRNOG00000013141	1561.03	0.9915	0.339631	2.91934	0.0035077	0.102141	Eno2	24334	Significant	TRUE	FALSE	Eno2
ENSRNOG00000047817	155.469	1.11271	0.422927	2.63097	0.00851411	0.178098	Enox1	306038	Significant	TRUE	FALSE	Enox1
ENSRNOG00000048617	2140.29	0.625307	0.311708	2.00607	0.044849	0.432889	Ensa	60334	Significant	TRUE	FALSE	Ensa
ENSRNOG00000007427	482.684	0.708824	0.335242	2.11436	0.0344843	0.384305	Entpd6	85260	Significant	TRUE	FALSE	Entpd6
ENSRNOG00000020518	69.7221	0.995662	0.472485	2.10729	0.0350926	0.386315	Entrep3	310640	Significant	TRUE	FALSE	Entrep3
ENSRNOG00000057817	585.486	1.06134	0.412619	2.5722	0.0101055	0.192772	Epb41l1	59317	Significant	TRUE	FALSE	Epb41l1
ENSRNOG00000016724	295.778	1.02072	0.428755	2.38066	0.0172817	0.267194	Epb41l3	116724	Significant	TRUE	FALSE	Epb41l3
ENSRNOG00000013213	794.174	1.5775	0.532872	2.96037	0.00307268	0.0964739	Epha4	316539	Significant	TRUE	FALSE	Epha4
ENSRNOG00000012531	269.888	0.73139	0.342742	2.13393	0.0328482	0.376072	Ephb2	313633	Significant	TRUE	FALSE	Ephb2
ENSRNOG00000014367	194.104	1.23111	0.405099	3.03904	0.0023733	0.0843959	Ephb6	312275	Significant	TRUE	FALSE	Ephb6
ENSRNOG00000023389	56.4208	1.47405	0.571556	2.57901	0.00990849	0.192461	Ephx4	289440	Significant	TRUE	FALSE	Ephx4
ENSRNOG00000043006	920.892	0.944722	0.314252	3.00625	0.0026449	0.0891892	Epm2aip1	316021	Significant	TRUE	FALSE	Epm2aip1
ENSRNOG00000001034	524.434	0.731648	0.327757	2.23229	0.0255958	0.330073	Evi5l	304201	Significant	TRUE	FALSE	Evi5l
ENSRNOG00000014476	1980.73	0.855384	0.316213	2.70509	0.00682869	0.154999	Evl	79115	Significant	TRUE	FALSE	Evl
ENSRNOG00000036601	93.5498	0.932211	0.470531	1.98119	0.0475702	0.446679	Exoc6	50556	Significant	TRUE	FALSE	Exoc6
ENSRNOG00000059615	399.778	0.711277	0.352108	2.02006	0.0433776	0.42803	Exoc6b	500233	Significant	TRUE	FALSE	Exoc6b
ENSRNOG00000016776	34.6302	1.36797	0.662353	2.06531	0.0388932	0.405696	Extl1	313610	Significant	TRUE	FALSE	Extl1
ENSRNOG00000045949	118.258	1.32681	0.459252	2.88907	0.00386385	0.109541	Faah	100911581	Significant	TRUE	FALSE	Faah
ENSRNOG00000016491	77.2424	1.10922	0.482164	2.30051	0.0214193	0.303203	Fam110d	500563	Significant	TRUE	FALSE	Fam110d
ENSRNOG00000022066	437.103	1.08114	0.336109	3.21662	0.0012971	0.0594588	Fam117b	363236	Significant	TRUE	FALSE	Fam117b
ENSRNOG00000017149	655.572	1.03412	0.358293	2.88624	0.00389874	0.110245	Fam131b	500102	Significant	TRUE	FALSE	Fam131b
ENSRNOG00000021041	414.392	0.948865	0.393909	2.40885	0.0160031	0.256202	Fam171a2	100361389	Significant	TRUE	FALSE	Fam171a2
ENSRNOG00000048412	59.4536	1.61577	0.552224	2.92593	0.00343428	0.101188	Fam181a	299265	Significant	TRUE	FALSE	Fam181a
ENSRNOG00000003704	48.9091	2.61457	0.609947	4.28655	1.81467e-05	0.0053238	Fam184b	289671	Significant	TRUE	FALSE	Fam184b
ENSRNOG00000001314	841.406	0.643944	0.32159	2.00238	0.0452444	0.433777	Fam20c	304334	Significant	TRUE	FALSE	Fam20c
ENSRNOG00000008443	921.468	0.95851	0.333092	2.87761	0.004007	0.112225	Fam234b	362455	Significant	TRUE	FALSE	Fam234b
ENSRNOG00000057501	618.36	1.53783	0.429752	3.57842	0.000345671	0.0258373	Fam81a	315789	Significant	TRUE	FALSE	Fam81a
ENSRNOG00000001851	51.3383	1.51127	0.647119	2.33538	0.0195234	0.288477	Far2	500368	Significant	TRUE	FALSE	Far2
ENSRNOG00000011203	823.64	1.00829	0.336428	2.99705	0.00272602	0.0906228	Farp1	306183	Significant	TRUE	FALSE	Farp1
ENSRNOG00000045636	2570.26	0.825286	0.320415	2.57568	0.0100044	0.192461	Fasn	50671	Significant	TRUE	FALSE	Fasn
ENSRNOG00000015303	343.911	0.943221	0.348312	2.70797	0.00676952	0.154553	Fbll1	363563	Significant	TRUE	FALSE	Fbll1
ENSRNOG00000014305	262.498	0.828329	0.379097	2.18501	0.0288882	0.352195	Fbxo42	362646	Significant	TRUE	FALSE	Fbxo42
ENSRNOG00000010889	1886.31	0.857373	0.403241	2.12621	0.0334859	0.380459	Fbxw7	100360914	Significant	TRUE	FALSE	Fbxw7
ENSRNOG00000033912	123.094	1.26982	0.475469	2.67068	0.00756981	0.166105	Fcho1	290639	Significant	TRUE	FALSE	Fcho1
ENSRNOG00000027230	145.555	1.21905	0.439737	2.77222	0.00556755	0.136971	Fhod3	100360334	Significant	TRUE	FALSE	Fhod3
ENSRNOG00000054775	3680.29	0.695153	0.301147	2.30835	0.0209795	0.299872	Fkbp11	140940	Significant	TRUE	FALSE	Fkbp11
ENSRNOG00000047143	116.087	1.2621	0.426962	2.95601	0.00311647	0.0964739	Fkbp1b	58950	Significant	TRUE	FALSE	Fkbp1b
ENSRNOG00000024402	210.299	0.844997	0.385186	2.19374	0.0282543	0.35012	Focad	313346	Significant	TRUE	FALSE	Focad
ENSRNOG00000046667	30.7732	1.58976	0.705278	2.25408	0.024191	0.321694	Fosb	100360880	Significant	TRUE	FALSE	Fosb
ENSRNOG00000061851	507.599	0.67632	0.334336	2.02288	0.043086	0.428025	Foxj3	313554	Significant	TRUE	FALSE	Foxj3
ENSRNOG00000054508	152.983	1.52335	0.515218	2.95671	0.00310942	0.0964739	Foxp2	500037	Significant	TRUE	FALSE	Foxp2
ENSRNOG00000022804	332.906	1.00062	0.355237	2.81677	0.00485099	0.126771	Foxp4	363185	Significant	TRUE	FALSE	Foxp4
ENSRNOG00000006503	41.6439	1.89172	0.582449	3.24788	0.00116269	0.0548994	Frmd3	298141	Significant	TRUE	FALSE	Frmd3
ENSRNOG00000000894	312.73	1.20214	0.490392	2.45138	0.014231	0.236881	Fry	304244	Significant	TRUE	FALSE	Fry
ENSRNOG00000006565	127.662	1.53183	0.558206	2.7442	0.00606588	0.146477	Fstl4	303130	Significant	TRUE	FALSE	Fstl4
ENSRNOG00000008451	298.008	0.885083	0.369139	2.3977	0.0164985	0.260228	Fut8	432392	Significant	TRUE	FALSE	Fut8
ENSRNOG00000016412	1866.54	0.993699	0.313097	3.17378	0.00150469	0.0635164	Fxyd6	63847	Significant	TRUE	FALSE	Fxyd6
ENSRNOG00000008431	591.206	1.12304	0.432084	2.59911	0.00934652	0.186576	Gabbr2	83633	Significant	TRUE	FALSE	Gabbr2
ENSRNOG00000010803	183.008	1.37176	0.469278	2.92313	0.00346531	0.10141	Gabra5	29707	Significant	TRUE	FALSE	Gabra5
ENSRNOG00000000007	1216	1.04716	0.345918	3.0272	0.00246827	0.0867221	Gad1	24379	Significant	TRUE	FALSE	Gad1
ENSRNOG00000018200	558.922	1.59557	0.411824	3.8744	0.000106886	0.0147565	Gad2	24380	Significant	TRUE	FALSE	Gad2
ENSRNOG00000037476	39.4242	1.53075	0.609079	2.51323	0.0119632	0.214486	Galnt9	304571	Significant	TRUE	FALSE	Galnt9
ENSRNOG00000049361	274.917	1.87851	0.6058	3.10087	0.00192951	0.073755	Gas7	85246	Significant	TRUE	FALSE	Gas7
ENSRNOG00000018282	100.922	1.47516	0.643152	2.29364	0.021811	0.305914	Gda	83585	Significant	TRUE	FALSE	Gda
ENSRNOG00000056870	5058.27	0.711877	0.284418	2.50293	0.0123171	0.218011	Gdi1	25183	Significant	TRUE	FALSE	Gdi1
ENSRNOG00000060561	338.915	0.903176	0.342932	2.63369	0.00844622	0.176994	Gdpd1	303407	Significant	TRUE	FALSE	Gdpd1
ENSRNOG00000036859	194.822	1.27845	0.420581	3.03973	0.00236793	0.0843959	Gdpd5	499211	Significant	TRUE	FALSE	Gdpd5
ENSRNOG00000018507	725.424	0.702868	0.311642	2.25537	0.0241103	0.321694	Gfpt1	297417	Significant	TRUE	FALSE	Gfpt1
ENSRNOG00000018441	316.755	0.805898	0.374391	2.15256	0.0313534	0.366478	Ggt7	156275	Significant	TRUE	FALSE	Ggt7
ENSRNOG00000015860	24.2662	1.74835	0.762862	2.29183	0.0219156	0.306301	Gipr	25024	Significant	TRUE	FALSE	Gipr
ENSRNOG00000003313	101.114	1.32245	0.4894	2.70218	0.00688864	0.155758	Glra2	24397	Significant	TRUE	FALSE	Glra2
ENSRNOG00000056246	339.307	0.999392	0.349444	2.85995	0.00423705	0.116718	Gls	24398	Significant	TRUE	FALSE	Gls
ENSRNOG00000001313	135.319	1.2685	0.520943	2.435	0.0148916	0.243728	Gnaz	25740	Significant	TRUE	FALSE	Gnaz
ENSRNOG00000048980	4988.46	1.44182	0.359186	4.01414	5.9663e-05	0.0120464	Gng2	80850	Significant	TRUE	FALSE	Gng2
ENSRNOG00000015051	732.151	1.57543	0.395261	3.98579	6.72555e-05	0.0121326	Golga7b	309378	Significant	TRUE	FALSE	Golga7b
ENSRNOG00000001367	141.35	0.89056	0.391466	2.27493	0.0229099	0.31418	Gpc2	171517	Significant	TRUE	FALSE	Gpc2
ENSRNOG00000060179	23.8826	1.6466	0.795766	2.0692	0.038527	0.403892	Gpc3	25236	Significant	TRUE	FALSE	Gpc3
ENSRNOG00000026455	888.92	0.848294	0.323834	2.61954	0.00880493	0.180815	Gpd1l	363159	Significant	TRUE	FALSE	Gpd1l
ENSRNOG00000039832	70.2114	1.43649	0.539991	2.66021	0.00780926	0.168459	Gpr12	80840	Significant	TRUE	FALSE	Gpr12
ENSRNOG00000005971	54.0643	1.34303	0.549402	2.44453	0.014504	0.238716	Gpr176	117257	Significant	TRUE	FALSE	Gpr176
ENSRNOG00000008423	64.4426	1.89354	0.73328	2.58228	0.00981496	0.191104	Gpr22	298944	Significant	TRUE	FALSE	Gpr22
ENSRNOG00000024636	498.92	1.06118	0.43634	2.43201	0.0150154	0.244731	Gpr85	64020	Significant	TRUE	FALSE	Gpr85
ENSRNOG00000026953	85.3579	1.78247	0.500592	3.56072	0.000369837	0.0270137	Gpr88	64443	Significant	TRUE	FALSE	Gpr88
ENSRNOG00000049985	1710.56	0.95288	0.367588	2.59225	0.009535	0.18869	Gprasp1	171407	Significant	TRUE	FALSE	Gprasp1
ENSRNOG00000018666	1030.16	0.914623	0.308483	2.9649	0.00302778	0.0955988	Gpsm1	246254	Significant	TRUE	FALSE	Gpsm1
ENSRNOG00000021106	714.412	0.969834	0.312148	3.10697	0.00189015	0.0729464	Gramd1a	361550	Significant	TRUE	FALSE	Gramd1a
ENSRNOG00000004290	149.612	0.949836	0.434134	2.18789	0.0286778	0.352167	Grb10	498416	Significant	TRUE	FALSE	Grb10
ENSRNOG00000003616	28.8485	2.20893	0.725401	3.04512	0.00232586	0.0832135	Grem2	289264	Significant	TRUE	FALSE	Grem2
ENSRNOG00000045816	258.72	1.29503	0.569706	2.27316	0.0230166	0.31418	Gria1	50592	Significant	TRUE	FALSE	Gria1
ENSRNOG00000000368	306.796	0.855205	0.363685	2.3515	0.0186981	0.279289	Grik2	54257	Significant	TRUE	FALSE	Grik2
ENSRNOG00000020310	1038.74	0.752554	0.309152	2.43425	0.0149226	0.243894	Grik5	24407	Significant	TRUE	FALSE	Grik5
ENSRNOG00000011726	859.814	1.79406	0.391297	4.58491	4.54179e-06	0.00242263	Grin1	24408	Significant	TRUE	FALSE	Grin1
ENSRNOG00000008766	1530.54	0.780988	0.364594	2.14207	0.0321875	0.372717	Grin2b	24410	Significant	TRUE	FALSE	Grin2b
ENSRNOG00000021063	21.1159	1.68512	0.839793	2.00659	0.0447931	0.432889	Grin2d	24412	Significant	TRUE	FALSE	Grin2d
ENSRNOG00000004013	177.021	1.0882	0.425609	2.55681	0.0105637	0.1993	Grip1	84016	Significant	TRUE	FALSE	Grip1
ENSRNOG00000009726	96.6574	0.976053	0.476314	2.04918	0.0404446	0.415479	Grip2	171571	Significant	TRUE	FALSE	Grip2
ENSRNOG00000020417	1348.17	0.622159	0.298287	2.08577	0.0369994	0.396519	Gsk3a	50686	Significant	TRUE	FALSE	Gsk3a
ENSRNOG00000012302	200.956	1.51195	0.489279	3.09015	0.00200057	0.0751681	Gucy1a1	497757	Significant	TRUE	FALSE	Gucy1a1
ENSRNOG00000059362	49.359	2.04478	0.680699	3.00394	0.00266512	0.0893577	Has3	266805	Significant	TRUE	FALSE	Has3
ENSRNOG00000009450	142.394	2.0135	0.452066	4.454	8.42861e-06	0.00341892	Hcn4	59266	Significant	TRUE	FALSE	Hcn4
ENSRNOG00000031915	61.4291	1.06596	0.486063	2.19305	0.0283041	0.350368	Hdac10	362981	Significant	TRUE	FALSE	Hdac10
ENSRNOG00000048738	655.206	0.63113	0.311108	2.02866	0.0424934	0.425841	Hdac6	108348065	Significant	TRUE	FALSE	Hdac6
ENSRNOG00000011015	781.909	1.49378	0.509596	2.93131	0.00337541	0.100534	Hivep2	29721	Significant	TRUE	FALSE	Hivep2
ENSRNOG00000009341	536.002	1.02022	0.458433	2.22546	0.0260504	0.3341	Hivep3	313557	Significant	TRUE	FALSE	Hivep3
ENSRNOG00000016122	1476.05	0.620483	0.293904	2.11117	0.0347574	0.385622	Hmgcr	25675	Significant	TRUE	FALSE	Hmgcr
ENSRNOG00000016552	4774.17	0.851072	0.281766	3.0205	0.00252362	0.0869686	Hmgcs1	29637	Significant	TRUE	FALSE	Hmgcs1
ENSRNOG00000006979	299.446	1.1108	0.393763	2.821	0.00478741	0.126211	Hpca	29177	Significant	TRUE	FALSE	Hpca
ENSRNOG00000005492	240.58	1.0494	0.363188	2.8894	0.00385976	0.109541	Hpcal1	50871	Significant	TRUE	FALSE	Hpcal1
ENSRNOG00000050983	409.324	1.79873	0.384089	4.68312	2.82536e-06	0.00209431	Hpcal4	50872	Significant	TRUE	FALSE	Hpcal4
ENSRNOG00000017659	45.9572	2.24752	0.656708	3.42241	0.000620697	0.036321	Hs3st2	293451	Significant	TRUE	FALSE	Hs3st2
ENSRNOG00000014516	329.008	0.898523	0.373928	2.40293	0.0162642	0.258269	Hs6st1	316325	Significant	TRUE	FALSE	Hs6st1
ENSRNOG00000030880	49.3262	1.46456	0.702325	2.0853	0.0370418	0.396611	Hs6st2	302489	Significant	TRUE	FALSE	Hs6st2
ENSRNOG00000018019	241.526	1.82471	0.542823	3.36151	0.000775173	0.0427073	Hspa12a	307997	Significant	TRUE	FALSE	Hspa12a
ENSRNOG00000000902	932.145	0.731736	0.342472	2.13663	0.0326281	0.374694	Hsph1	288444	Significant	TRUE	FALSE	Hsph1
ENSRNOG00000011073	403.557	0.712571	0.33533	2.12498	0.0335881	0.380459	Htt	29424	Significant	TRUE	FALSE	Htt
ENSRNOG00000020694	92.8219	2.39148	0.59043	4.0504	5.11298e-05	0.0110793	Icam5	313785	Significant	TRUE	FALSE	Icam5
ENSRNOG00000023851	1046.6	0.857094	0.392773	2.18216	0.0290978	0.352715	Igsf3	295325	Significant	TRUE	FALSE	Igsf3
ENSRNOG00000008054	143.168	1.55461	0.429892	3.61628	0.000298869	0.0249355	Igsf9	304982	Significant	TRUE	FALSE	Igsf9
ENSRNOG00000001325	185.224	1.23393	0.386226	3.19483	0.00139915	0.0612747	Il3ra	246144	Significant	TRUE	FALSE	Il3ra
ENSRNOG00000020097	47.6352	1.29373	0.5437	2.37948	0.017337	0.267346	Inha	24504	Significant	TRUE	FALSE	Inha
ENSRNOG00000019361	33.7936	2.10537	0.713254	2.95179	0.00315938	0.0965504	Inpp5j	171088	Significant	TRUE	FALSE	Inpp5j
ENSRNOG00000058975	200.854	0.950288	0.375665	2.52962	0.0114188	0.207537	Iqsec2	685244	Significant	TRUE	FALSE	Iqsec2
ENSRNOG00000014083	382.939	1.52734	0.489311	3.12142	0.00179982	0.0711791	Iqsec3	404781	Significant	TRUE	FALSE	Iqsec3
ENSRNOG00000050714	112.807	1.17105	0.513635	2.27993	0.0226118	0.312544	Islr2	100910729	Significant	TRUE	FALSE	Islr2
ENSRNOG00000019741	173.437	1.20025	0.380515	3.15426	0.00160904	0.0653358	Isyna1	290651	Significant	TRUE	FALSE	Isyna1
ENSRNOG00000004276	107.496	1.1403	0.476984	2.39065	0.0168185	0.262454	Itga3	360606	Significant	TRUE	FALSE	Itga3
ENSRNOG00000005284	85.5478	1.88545	0.549376	3.43198	0.000599188	0.0356928	Itpka	81677	Significant	TRUE	FALSE	Itpka
ENSRNOG00000007104	127.542	1.57187	0.531221	2.95897	0.00308666	0.0964739	Itpr1	25262	Significant	TRUE	FALSE	Itpr1
ENSRNOG00000004998	336.591	1.59881	0.431009	3.70946	0.000207705	0.0196566	Jakmip1	305434	Significant	TRUE	FALSE	Jakmip1
ENSRNOG00000015380	228.046	1.31403	0.413761	3.17582	0.00149414	0.0635164	Jup	81679	Significant	TRUE	FALSE	Jup
ENSRNOG00000052486	286.061	1.68608	0.454347	3.711	0.000206442	0.0196566	Kcna6	64358	Significant	TRUE	FALSE	Kcna6
ENSRNOG00000039544	63.5257	0.974201	0.476588	2.04412	0.0409421	0.417754	Kcnd1	116695	Significant	TRUE	FALSE	Kcnd1
ENSRNOG00000024310	58.1207	2.45575	0.704368	3.48646	0.000489455	0.0310473	Kcnf1	298908	Significant	TRUE	FALSE	Kcnf1
ENSRNOG00000054314	155.596	2.03512	0.536216	3.79534	0.000147439	0.0163331	Kcng1	296395	Significant	TRUE	FALSE	Kcng1
ENSRNOG00000057315	150.439	1.75865	0.480797	3.65778	0.000254407	0.0229651	Kcnh3	27150	Significant	TRUE	FALSE	Kcnh3
ENSRNOG00000005365	123.886	0.915801	0.397015	2.30672	0.0210706	0.300808	Kcnip1	65023	Significant	TRUE	FALSE	Kcnip1
ENSRNOG00000018018	39.3097	3.50179	0.859263	4.07534	4.59466e-05	0.0103689	Kcnip2	56817	Significant	TRUE	FALSE	Kcnip2
ENSRNOG00000032350	66.6615	1.60385	0.570276	2.81242	0.00491709	0.127942	Kcnip4	259243	Significant	TRUE	FALSE	Kcnip4
ENSRNOG00000021128	68.0814	1.13601	0.524974	2.16393	0.0304695	0.359592	Kcnj11	83535	Significant	TRUE	FALSE	Kcnj11
ENSRNOG00000013869	111.147	2.39135	0.613146	3.90013	9.61421e-05	0.0141028	Kcnj4	116649	Significant	TRUE	FALSE	Kcnj4
ENSRNOG00000019937	58.9574	1.23632	0.573614	2.15532	0.0311369	0.365027	Kcnk1	59324	Significant	TRUE	FALSE	Kcnk1
ENSRNOG00000047363	20.5756	1.99212	0.822414	2.42229	0.0154231	0.250679	Kcnk13	64120	Significant	TRUE	FALSE	Kcnk13
ENSRNOG00000013781	96.8812	1.58162	0.527996	2.99551	0.00273987	0.0908259	Kcnq5	259273	Significant	TRUE	FALSE	Kcnq5
ENSRNOG00000020010	238.818	0.814461	0.349255	2.332	0.0197008	0.290438	Kctd13	293497	Significant	TRUE	FALSE	Kctd13
ENSRNOG00000025702	508.984	0.766757	0.331558	2.31259	0.0207453	0.29834	Kdm2b	304495	Significant	TRUE	FALSE	Kdm2b
ENSRNOG00000018141	22.6818	2.79824	1.01002	2.77049	0.00559728	0.137128	Kiaa0319	361244	Significant	TRUE	FALSE	Kiaa0319
ENSRNOG00000052424	110.594	1.54542	0.448331	3.44705	0.000566752	0.0342374	Kiaa1671	288744	Significant	TRUE	FALSE	Kiaa1671
ENSRNOG00000023176	2115.62	0.837868	0.329633	2.54182	0.0110276	0.204695	Kidins220	116478	Significant	TRUE	FALSE	Kidins220
ENSRNOG00000011394	489.624	0.868312	0.370512	2.34355	0.0191014	0.283741	Kif3c	85248	Significant	TRUE	FALSE	Kif3c
ENSRNOG00000005299	2399.01	1.58856	0.389538	4.07806	4.54131e-05	0.0103689	Kif5a	314906	Significant	TRUE	FALSE	Kif5a
ENSRNOG00000002544	1794.43	0.687297	0.335253	2.05009	0.0403561	0.41542	Kifap3	289168	Significant	TRUE	FALSE	Kifap3
ENSRNOG00000060123	398.178	1.64489	0.417124	3.94341	8.03297e-05	0.013277	Kifc2	300053	Significant	TRUE	FALSE	Kifc2
ENSRNOG00000011572	4411.44	0.629809	0.302757	2.08025	0.0375029	0.399722	Klc1	171041	Significant	TRUE	FALSE	Klc1
ENSRNOG00000020299	789.222	0.848408	0.344435	2.46319	0.0137708	0.231187	Klc2	309159	Significant	TRUE	FALSE	Klc2
ENSRNOG00000010267	880.53	0.757103	0.315304	2.40118	0.0163421	0.258526	Klhdc10	312199	Significant	TRUE	FALSE	Klhdc10
ENSRNOG00000000036	50.4046	2.71214	0.598191	4.53389	5.79061e-06	0.00283137	Klhdc8a	305096	Significant	TRUE	FALSE	Klhdc8a
ENSRNOG00000020880	33.8764	1.63466	0.746196	2.19066	0.0284764	0.351002	Klhl18	316012	Significant	TRUE	FALSE	Klhl18
ENSRNOG00000007981	694.008	0.745248	0.316097	2.35765	0.0183909	0.276249	Klhl23	311114	Significant	TRUE	FALSE	Klhl23
ENSRNOG00000005371	96.3807	0.915783	0.459582	1.99264	0.0463007	0.43995	Klhl29	298867	Significant	TRUE	FALSE	Klhl29
ENSRNOG00000061230	667.701	2.16807	0.496183	4.3695	1.2453e-05	0.00431228	L1cam	50687	Significant	TRUE	FALSE	L1cam
ENSRNOG00000005678	113.018	1.82436	0.53897	3.38491	0.000712024	0.039979	Lamb1	298941	Significant	TRUE	FALSE	Lamb1
ENSRNOG00000013742	789.408	1.34211	0.369448	3.63275	0.000280417	0.0238456	Large1	361368	Significant	TRUE	FALSE	Large1
ENSRNOG00000016879	70.9117	1.15422	0.525999	2.19433	0.0282116	0.349962	Ldlrad4	679578	Significant	TRUE	FALSE	Ldlrad4
ENSRNOG00000014758	156.382	1.47804	0.475855	3.10607	0.00189592	0.0729464	Lgi1	252892	Significant	TRUE	FALSE	Lgi1
ENSRNOG00000020746	43.2036	1.37545	0.581485	2.36541	0.0180104	0.274127	Lin7b	60377	Significant	TRUE	FALSE	Lin7b
ENSRNOG00000017193	346.576	1.34798	0.426152	3.16315	0.00156072	0.0641421	Lingo1	315691	Significant	TRUE	FALSE	Lingo1
ENSRNOG00000060775	64.2122	1.35861	0.66527	2.04219	0.0411323	0.41803	Lmo7	361084	Significant	TRUE	FALSE	Lmo7
ENSRNOG00000025155	321.399	1.11644	0.3538	3.15556	0.00160193	0.065273	Lmtk2	304286	Significant	TRUE	FALSE	Lmtk2
ENSRNOG00000021048	307.832	1.44769	0.445488	3.24968	0.00115534	0.0548902	Lmtk3	691056	Significant	TRUE	FALSE	Lmtk3
ENSRNOG00000016810	17313.7	0.749327	0.29201	2.5661	0.0102849	0.195297	LOC102551813	29332	Significant	TRUE	FALSE	LOC102551813
ENSRNOG00000014876	546.67	0.805144	0.355999	2.26165	0.0237193	0.318838	Lpin2	316737	Significant	TRUE	FALSE	Lpin2
ENSRNOG00000004084	120.889	0.846683	0.429846	1.96974	0.0488685	0.452979	Lratd1	313969	Significant	TRUE	FALSE	Lratd1
ENSRNOG00000019869	79.02	1.09398	0.543068	2.01444	0.0439633	0.429209	Lrfn1	365222	Significant	TRUE	FALSE	Lrfn1
ENSRNOG00000011803	176.179	1.27891	0.431391	2.96463	0.00303049	0.0955988	Lrfn2	316205	Significant	TRUE	FALSE	Lrfn2
ENSRNOG00000005550	93.2665	1.8203	0.585101	3.11108	0.00186401	0.0724311	Lrfn5	314164	Significant	TRUE	FALSE	Lrfn5
ENSRNOG00000016204	91.538	1.03951	0.464888	2.23604	0.0253489	0.328332	Lrrc24	362945	Significant	TRUE	FALSE	Lrrc24
ENSRNOG00000017538	28.6412	1.39382	0.658134	2.11783	0.0341892	0.382298	Lrrc27	499281	Significant	TRUE	FALSE	Lrrc27
ENSRNOG00000039856	524.701	1.17092	0.358235	3.26859	0.00108087	0.0519834	Lrrc73	501101	Significant	TRUE	FALSE	Lrrc73
ENSRNOG00000046428	177.045	0.929615	0.400238	2.32265	0.0201977	0.293706	Lrrc75b	100365744	Significant	TRUE	FALSE	Lrrc75b
ENSRNOG00000009691	721.48	0.72806	0.317323	2.29438	0.0217686	0.305914	Lrrn2	289020	Significant	TRUE	FALSE	Lrrn2
ENSRNOG00000006093	153.002	1.52441	0.435366	3.50144	0.000462743	0.0306796	LRRTM1	679668	Significant	TRUE	FALSE	LRRTM1
ENSRNOG00000007334	1292.41	1.35124	0.347469	3.8888	0.00010074	0.0143518	Ly6h	300025	Significant	TRUE	FALSE	Ly6h
ENSRNOG00000006086	21.3653	1.72261	0.811768	2.12204	0.0338343	0.381774	Lynx1	300018	Significant	TRUE	FALSE	Lynx1
ENSRNOG00000011826	131.428	1.52847	0.522627	2.92459	0.00344909	0.101188	Lzts1	266711	Significant	TRUE	FALSE	Lzts1
ENSRNOG00000002660	178.35	1.16547	0.423515	2.75191	0.00592491	0.144251	Magee1	317232	Significant	TRUE	FALSE	Magee1
ENSRNOG00000008615	132.37	1.76239	0.514197	3.42747	0.000609238	0.035991	Mal2	362911	Significant	TRUE	FALSE	Mal2
ENSRNOG00000023521	489.954	0.726447	0.353757	2.05352	0.0400221	0.413069	Map3k10	308463	Significant	TRUE	FALSE	Map3k10
ENSRNOG00000015134	280.876	1.08465	0.374309	2.89774	0.00375865	0.107843	Map3k12	25579	Significant	TRUE	FALSE	Map3k12
ENSRNOG00000002079	316.729	1.46186	0.390217	3.74628	0.000179473	0.018573	Mapk10	25272	Significant	TRUE	FALSE	Mapk10
ENSRNOG00000053583	1166.25	0.717958	0.296547	2.42106	0.0154752	0.251178	Mapk3	50689	Significant	TRUE	FALSE	Mapk3
ENSRNOG00000032828	1020.7	0.828082	0.358242	2.31152	0.0208043	0.298359	Mapk8ip2	315220	Significant	TRUE	FALSE	Mapk8ip2
ENSRNOG00000007018	199.214	0.953701	0.436651	2.18413	0.0289529	0.352195	Mapkbp1	362197	Significant	TRUE	FALSE	Mapkbp1
ENSRNOG00000008961	715.475	0.989376	0.328198	3.01457	0.00257344	0.0878476	Mapre3	298848	Significant	TRUE	FALSE	Mapre3
ENSRNOG00000016472	82.6842	1.70347	0.601574	2.83168	0.00463038	0.122974	Marchf4	367295	Significant	TRUE	FALSE	Marchf4
ENSRNOG00000002339	526.679	0.724048	0.338049	2.14185	0.0322058	0.372717	Mark1	117016	Significant	TRUE	FALSE	Mark1
ENSRNOG00000017069	465.23	0.773306	0.345395	2.2389	0.0251623	0.327362	Mark4	680407	Significant	TRUE	FALSE	Mark4
ENSRNOG00000058476	802.061	0.748576	0.353561	2.11725	0.034239	0.382298	Mast2	313819	Significant	TRUE	FALSE	Mast2
ENSRNOG00000022753	289.848	1.78318	0.430421	4.14288	3.42966e-05	0.0085632	Mast3	688540	Significant	TRUE	FALSE	Mast3
ENSRNOG00000020431	276.793	1.73735	0.385319	4.50885	6.51786e-06	0.00305948	Matk	60450	Significant	TRUE	FALSE	Matk
ENSRNOG00000016252	182.355	0.823154	0.416895	1.97449	0.0483266	0.450805	Mblac2	365627	Significant	TRUE	FALSE	Mblac2
ENSRNOG00000052600	626.285	0.708733	0.337169	2.10201	0.0355521	0.389546	Mboat7	308309	Significant	TRUE	FALSE	Mboat7
ENSRNOG00000028426	919.659	1.03588	0.310133	3.34012	0.000837424	0.0450788	Mcf2l	117020	Significant	TRUE	FALSE	Mcf2l
ENSRNOG00000000536	116.712	1.81227	0.509042	3.56017	0.000370618	0.0270137	Mdga1	309659	Significant	TRUE	FALSE	Mdga1
ENSRNOG00000020363	540.026	0.6525	0.323636	2.01615	0.0437842	0.42803	Med25	292889	Significant	TRUE	FALSE	Med25
ENSRNOG00000052687	579.529	0.805342	0.387402	2.07883	0.0376332	0.399955	Megf8	114029	Significant	TRUE	FALSE	Megf8
ENSRNOG00000012663	171.359	1.56509	0.431239	3.62928	0.000284216	0.0239948	Mfsd6	301388	Significant	TRUE	FALSE	Mfsd6
ENSRNOG00000024954	431.935	1.20361	0.333787	3.60591	0.000311062	0.0249516	Mgat5b	303693	Significant	TRUE	FALSE	Mgat5b
ENSRNOG00000004245	718.786	0.850506	0.313305	2.71463	0.00663506	0.152075	Mgst3	289197	Significant	TRUE	FALSE	Mgst3
ENSRNOG00000033508	487.334	0.724347	0.343682	2.10761	0.0350652	0.386315	Mink1	303259	Significant	TRUE	FALSE	Mink1
ENSRNOG00000009280	1217.2	0.696315	0.328597	2.11906	0.0340858	0.382298	Mkrn1	296988	Significant	TRUE	FALSE	Mkrn1
ENSRNOG00000002436	645.894	0.841665	0.316289	2.66106	0.00778952	0.168343	Mmd	303439	Significant	TRUE	FALSE	Mmd
ENSRNOG00000023643	292.218	0.953228	0.437218	2.18021	0.0292416	0.353036	Mmp17	288626	Significant	TRUE	FALSE	Mmp17
ENSRNOG00000047028	923.102	0.925937	0.324203	2.85604	0.00428955	0.117512	Mmp24	83513	Significant	TRUE	FALSE	Mmp24
ENSRNOG00000027489	92.5281	1.06579	0.538571	1.97892	0.0478252	0.448624	Mn1	498194	Significant	TRUE	FALSE	Mn1
ENSRNOG00000027156	349.616	0.717622	0.334154	2.14758	0.0317471	0.369366	Morn4	293950	Significant	TRUE	FALSE	Morn4
ENSRNOG00000033653	127.836	1.29891	0.452811	2.86855	0.00412355	0.114668	Mpp3	114202	Significant	TRUE	FALSE	Mpp3
ENSRNOG00000010834	1390.22	1.54627	0.399751	3.86809	0.00010969	0.0147955	Mpped1	362971	Significant	TRUE	FALSE	Mpped1
ENSRNOG00000010545	20.3763	1.84897	0.89366	2.06898	0.0385479	0.403892	Mrap2	363112	Significant	TRUE	FALSE	Mrap2
ENSRNOG00000009615	560.453	0.719732	0.3569	2.01662	0.0437352	0.42803	Mtor	56718	Significant	TRUE	FALSE	Mtor
ENSRNOG00000032410	221.816	1.08646	0.438554	2.47738	0.0132353	0.226062	Mtus2	498136	Significant	TRUE	FALSE	Mtus2
ENSRNOG00000051372	80.3285	1.23262	0.517285	2.38287	0.0171783	0.265947	Mycn	298894	Significant	TRUE	FALSE	Mycn
ENSRNOG00000002886	1293.16	0.965929	0.369005	2.61766	0.00885348	0.18086	Myh10	79433	Significant	TRUE	FALSE	Myh10
ENSRNOG00000016983	65.3179	1.58564	0.606122	2.61605	0.00889536	0.180952	Myh7	29557	Significant	TRUE	FALSE	Myh7
ENSRNOG00000016483	398.674	1.14883	0.375375	3.06049	0.00220972	0.0801448	Myo16	192253	Significant	TRUE	FALSE	Myo16
ENSRNOG00000014104	65.5121	2.01472	0.677292	2.97467	0.00293303	0.0949977	Myo5b	25132	Significant	TRUE	FALSE	Myo5b
ENSRNOG00000027550	61.3733	1.03056	0.513747	2.00597	0.0448598	0.432889	Mzf1	361508	Significant	TRUE	FALSE	Mzf1
ENSRNOG00000053875	590.361	1.19762	0.374017	3.20205	0.00136455	0.0604263	Nacad	289786	Significant	TRUE	FALSE	Nacad
ENSRNOG00000011751	1995.96	1.20741	0.336614	3.58692	0.000334604	0.0252766	Ncdn	89791	Significant	TRUE	FALSE	Ncdn
ENSRNOG00000007393	760.404	2.13151	0.45394	4.69558	2.65847e-06	0.00209431	Ndrg1	299923	Significant	TRUE	FALSE	Ndrg1
ENSRNOG00000012482	1239.27	1.13862	0.376921	3.02084	0.00252072	0.0869686	Ndrg4	64457	Significant	TRUE	FALSE	Ndrg4
ENSRNOG00000006403	722.025	1.13498	0.344113	3.29827	0.000972831	0.0496355	Nectin1	192183	Significant	TRUE	FALSE	Nectin1
ENSRNOG00000017610	350.263	0.83754	0.33688	2.48616	0.0129128	0.223499	Nedd4l	291553	Significant	TRUE	FALSE	Nedd4l
ENSRNOG00000008716	38.3589	1.3529	0.649811	2.08199	0.0373438	0.399166	Nefh	24587	Significant	TRUE	FALSE	Nefh
ENSRNOG00000021410	147.695	1.44512	0.565575	2.55513	0.0106147	0.199941	Negr1	59318	Significant	TRUE	FALSE	Negr1
ENSRNOG00000006235	2052.33	1.26493	0.428113	2.95466	0.00313016	0.0964739	Nell2	81734	Significant	TRUE	FALSE	Nell2
ENSRNOG00000006490	635.78	0.730228	0.37247	1.9605	0.0499371	0.456751	Neo1	81735	Significant	TRUE	FALSE	Neo1
ENSRNOG00000020339	299.12	0.930421	0.349073	2.66541	0.00768952	0.1674	Neurl1	309459	Significant	TRUE	FALSE	Neurl1
ENSRNOG00000026055	255.784	1.69906	0.503507	3.37445	0.000739629	0.0409412	Neurod6	500137	Significant	TRUE	FALSE	Neurod6
ENSRNOG00000016653	425.421	1.54853	0.443433	3.49214	0.000479167	0.0310381	Ngef	246217	Significant	TRUE	FALSE	Ngef
ENSRNOG00000027697	71.6786	1.28723	0.56993	2.25857	0.0239102	0.319938	Nmnat2	289095	Significant	TRUE	FALSE	Nmnat2
ENSRNOG00000001130	98.5201	1.513	0.692833	2.18378	0.0289783	0.352195	Nos1	24598	Significant	TRUE	FALSE	Nos1
ENSRNOG00000013408	41.6795	2.05947	0.61647	3.34074	0.000835563	0.0450788	Npas2	316351	Significant	TRUE	FALSE	Npas2
ENSRNOG00000016156	2334.38	1.40837	0.365017	3.85838	0.000114141	0.014883	Nptxr	81005	Significant	TRUE	FALSE	Nptxr
ENSRNOG00000046449	413.699	0.74001	0.324548	2.28013	0.0226003	0.312544	Npy	24604	Significant	TRUE	FALSE	Npy
ENSRNOG00000001585	257.471	0.952919	0.419649	2.27075	0.023162	0.31459	Nrip1	304157	Significant	TRUE	FALSE	Nrip1
ENSRNOG00000017444	282.632	0.91224	0.365266	2.49747	0.0125083	0.219701	Nrsn1	291129	Significant	TRUE	FALSE	Nrsn1
ENSRNOG00000023935	41.9516	2.18856	0.618587	3.538	0.000403175	0.0283309	Nrsn2	689978	Significant	TRUE	FALSE	Nrsn2
ENSRNOG00000021103	2653.26	0.960677	0.34301	2.80072	0.00509882	0.130587	Nrxn2	116595	Significant	TRUE	FALSE	Nrxn2
ENSRNOG00000003905	942.804	1.22979	0.345268	3.56183	0.000368273	0.0270137	Nsf	60355	Significant	TRUE	FALSE	Nsf
ENSRNOG00000005700	1918.61	1.04146	0.328047	3.17473	0.00149974	0.0635164	Nsg1	25247	Significant	TRUE	FALSE	Nsg1
ENSRNOG00000020644	4360.51	0.968024	0.325168	2.97699	0.00291091	0.0949977	Nsg2	497878	Significant	TRUE	FALSE	Nsg2
ENSRNOG00000008810	1616.85	0.838582	0.315522	2.65776	0.00786617	0.169375	Nsmf	117536	Significant	TRUE	FALSE	Nsmf
ENSRNOG00000013694	89.0175	1.39175	0.62269	2.23506	0.0254134	0.328806	Ntng2	311836	Significant	TRUE	FALSE	Ntng2
ENSRNOG00000028708	121.335	3.3286	0.679204	4.90074	9.54775e-07	0.00140053	Ntsr1	366274	Significant	TRUE	FALSE	Ntsr1
ENSRNOG00000051837	157.893	2.41951	0.609323	3.97083	7.16237e-05	0.0121704	Nwd2	289633	Significant	TRUE	FALSE	Nwd2
ENSRNOG00000024641	234.487	1.01501	0.450201	2.25457	0.0241601	0.321694	Nyap1	304376	Significant	TRUE	FALSE	Nyap1
ENSRNOG00000009862	2482.45	0.757874	0.318707	2.37796	0.0174085	0.267744	Olfm1	93667	Significant	TRUE	FALSE	Olfm1
ENSRNOG00000001427	308.819	0.939469	0.464185	2.02391	0.0429791	0.427787	Orai2	304592	Significant	TRUE	FALSE	Orai2
ENSRNOG00000020481	666.278	0.68989	0.306221	2.25291	0.0242646	0.321746	Pafah1b3	114113	Significant	TRUE	FALSE	Pafah1b3
ENSRNOG00000007925	593.364	1.60675	0.417558	3.84796	0.000119104	0.014903	Pak6	296078	Significant	TRUE	FALSE	Pak6
ENSRNOG00000009760	2098.28	1.01011	0.339534	2.97499	0.00292994	0.0949977	Palm	170673	Significant	TRUE	FALSE	Palm
ENSRNOG00000002579	200.988	1.28662	0.392153	3.28093	0.00103467	0.0514485	Parm1	286894	Significant	TRUE	FALSE	Parm1
ENSRNOG00000011199	1389.08	1.04938	0.329265	3.18703	0.00143743	0.0622446	Parp6	300759	Significant	TRUE	FALSE	Parp6
ENSRNOG00000013101	161.714	1.39892	0.522188	2.67896	0.00738502	0.165388	Pcdh8	64865	Significant	TRUE	FALSE	Pcdh8
ENSRNOG00000011107	24.6587	2.14333	0.82376	2.60189	0.00927125	0.18598	Pcsk1	25204	Significant	TRUE	FALSE	Pcsk1
ENSRNOG00000046021	1606.38	1.17798	0.323615	3.64005	0.000272586	0.0235485	Pcsk1n	246333	Significant	TRUE	FALSE	Pcsk1n
ENSRNOG00000005438	173.098	1.34064	0.469483	2.85557	0.00429591	0.117512	Pcsk2	25121	Significant	TRUE	FALSE	Pcsk2
ENSRNOG00000019560	517.886	1.23707	0.366556	3.37484	0.000738575	0.0409412	Pde2a	81743	Significant	TRUE	FALSE	Pde2a
ENSRNOG00000017197	29.3423	3.012	0.82652	3.64419	0.000268233	0.0235485	Pdgfb	24628	Significant	TRUE	FALSE	Pdgfb
ENSRNOG00000009570	631.565	0.954532	0.336442	2.83714	0.00455203	0.122519	Pdxp	727679	Significant	TRUE	FALSE	Pdxp
ENSRNOG00000013140	61.4627	2.1885	0.683763	3.20067	0.00137106	0.0604866	Pdzd2	65034	Significant	TRUE	FALSE	Pdzd2
ENSRNOG00000056174	1686.72	0.91848	0.335186	2.74021	0.00614002	0.147047	Pdzd4	293856	Significant	TRUE	FALSE	Pdzd4
ENSRNOG00000008943	169.32	0.777024	0.373677	2.0794	0.0375808	0.399828	Penk	29237	Significant	TRUE	FALSE	Penk
ENSRNOG00000026791	73.1337	1.52974	0.586047	2.61026	0.00904732	0.182538	Pgbd5	292098	Significant	TRUE	FALSE	Pgbd5
ENSRNOG00000017079	586.045	1.72129	0.457122	3.76549	0.000166221	0.0180612	Pgm2l1	685076	Significant	TRUE	FALSE	Pgm2l1
ENSRNOG00000002708	100.979	1.02047	0.454947	2.24305	0.0248937	0.32658	Phf8	317425	Significant	TRUE	FALSE	Phf8
ENSRNOG00000000525	73.5525	0.931658	0.474851	1.962	0.0497627	0.456223	Pi16	294312	Significant	TRUE	FALSE	Pi16
ENSRNOG00000060045	750.334	1.08614	0.36771	2.9538	0.00313883	0.0964739	Pi4ka	64161	Significant	TRUE	FALSE	Pi4ka
ENSRNOG00000017052	168.179	1.33072	0.379835	3.50341	0.000459342	0.0306272	Pianp	312711	Significant	TRUE	FALSE	Pianp
ENSRNOG00000029938	110.905	0.954953	0.420093	2.27319	0.0230145	0.31418	Pik3c2b	289021	Significant	TRUE	FALSE	Pik3c2b
ENSRNOG00000016384	180.792	0.93676	0.38735	2.41838	0.0155897	0.25199	Pik3cb	85243	Significant	TRUE	FALSE	Pik3cb
ENSRNOG00000016846	75.4266	1.16095	0.486981	2.38397	0.0171272	0.265505	Pik3cd	366508	Significant	TRUE	FALSE	Pik3cd
ENSRNOG00000020577	1064.88	0.860952	0.342603	2.51298	0.0119717	0.214486	Pip5k1c	314641	Significant	TRUE	FALSE	Pip5k1c
ENSRNOG00000018553	395.12	1.18283	0.372523	3.1752	0.00149734	0.0635164	Pitpnm1	361694	Significant	TRUE	FALSE	Pitpnm1
ENSRNOG00000029260	554.29	0.709712	0.331704	2.1396	0.0323874	0.373634	Pitpnm2	304474	Significant	TRUE	FALSE	Pitpnm2
ENSRNOG00000008323	51.1784	1.28057	0.597405	2.14355	0.0320693	0.37187	Pitpnm3	287467	Significant	TRUE	FALSE	Pitpnm3
ENSRNOG00000010771	318.822	0.815974	0.389875	2.09291	0.0363573	0.395295	Pkd1	24650	Significant	TRUE	FALSE	Pkd1
ENSRNOG00000028856	204.877	1.05521	0.41022	2.57231	0.0101023	0.192772	Pknox2	680549	Significant	TRUE	FALSE	Pknox2
ENSRNOG00000009955	38.7075	2.45135	0.881239	2.78171	0.00540736	0.134434	Plch1	310463	Significant	TRUE	FALSE	Plch1
ENSRNOG00000042289	556.394	1.30232	0.488995	2.66327	0.00773864	0.167552	Plcxd2	363781	Significant	TRUE	FALSE	Plcxd2
ENSRNOG00000002907	184.511	1.37581	0.461324	2.9823	0.00286087	0.0940402	Plekha6	360842	Significant	TRUE	FALSE	Plekha6
ENSRNOG00000011951	371.871	1.64628	0.420786	3.91239	9.13858e-05	0.0137489	Plk2	83722	Significant	TRUE	FALSE	Plk2
ENSRNOG00000012164	1824.6	0.951055	0.318775	2.98347	0.00284999	0.0939456	Plppr2	300443	Significant	TRUE	FALSE	Plppr2
ENSRNOG00000027940	980.553	1.41478	0.393444	3.59588	0.000323298	0.0251252	Plppr3	314614	Significant	TRUE	FALSE	Plppr3
ENSRNOG00000007324	422.235	0.941076	0.366353	2.56877	0.0102061	0.194114	Plxna2	289392	Significant	TRUE	FALSE	Plxna2
ENSRNOG00000060464	344.626	0.824292	0.331187	2.4889	0.0128138	0.222441	Plxna3	309280	Significant	TRUE	FALSE	Plxna3
ENSRNOG00000013072	68.4582	1.73775	0.618794	2.80828	0.00498065	0.12874	Plxna4	312213	Significant	TRUE	FALSE	Plxna4
ENSRNOG00000058317	65.4876	1.81255	0.521644	3.47469	0.000511438	0.0320948	Pnck	29660	Significant	TRUE	FALSE	Pnck
ENSRNOG00000027944	46.4743	1.70258	0.640929	2.65643	0.00789738	0.169736	Pnma8a	361515	Significant	TRUE	FALSE	Pnma8a
ENSRNOG00000014231	92.7328	1.47865	0.459229	3.21984	0.00128262	0.0590256	Pnoc	25516	Significant	TRUE	FALSE	Pnoc
ENSRNOG00000016255	1698.86	0.789455	0.344521	2.29146	0.0219371	0.306301	Podxl2	297433	Significant	TRUE	FALSE	Podxl2
ENSRNOG00000047686	180.325	1.35697	0.483472	2.80672	0.00500488	0.129082	Pou3f1	192110	Significant	TRUE	FALSE	Pou3f1
ENSRNOG00000004353	159.962	1.26966	0.571989	2.21973	0.0264371	0.335534	Ppfia2	362876	Significant	TRUE	FALSE	Ppfia2
ENSRNOG00000020731	655.251	1.34409	0.372835	3.60504	0.000312103	0.0249516	Ppfia3	140591	Significant	TRUE	FALSE	Ppfia3
ENSRNOG00000003494	202.769	1.17341	0.429829	2.72994	0.00633462	0.148624	Ppfia4	140592	Significant	TRUE	FALSE	Ppfia4
ENSRNOG00000016368	425.247	0.711377	0.321665	2.21155	0.0269981	0.341036	Ppp1r14c	171010	Significant	TRUE	FALSE	Ppp1r14c
ENSRNOG00000058202	112.116	1.30954	0.630031	2.07853	0.0376609	0.399955	Ppp2r2c	117256	Significant	TRUE	FALSE	Ppp2r2c
ENSRNOG00000012364	511.606	1.06647	0.380955	2.79946	0.00511889	0.130587	Prickle2	312563	Significant	TRUE	FALSE	Prickle2
ENSRNOG00000018166	241.621	1.08617	0.355733	3.05332	0.00226325	0.0812209	Prkab2	64562	Significant	TRUE	FALSE	Prkab2
ENSRNOG00000009085	303.327	0.717483	0.358403	2.00189	0.0452965	0.433922	Prkag2	373545	Significant	TRUE	FALSE	Prkag2
ENSRNOG00000009079	714.842	1.30652	0.372579	3.50669	0.000453725	0.0306003	Prkar2b	24679	Significant	TRUE	FALSE	Prkar2b
ENSRNOG00000054371	105.91	1.72607	0.498649	3.4615	0.000537177	0.033004	Prkcg	24681	Significant	TRUE	FALSE	Prkcg
ENSRNOG00000015480	803.472	1.10077	0.358266	3.07248	0.00212285	0.0780931	Prkcz	25522	Significant	TRUE	FALSE	Prkcz
ENSRNOG00000053804	776.358	1.03763	0.35326	2.93731	0.0033107	0.0991098	Prmt8	688502	Significant	TRUE	FALSE	Prmt8
ENSRNOG00000021259	1663.47	0.644999	0.295257	2.18453	0.0289232	0.352195	Prnp	24686	Significant	TRUE	FALSE	Prnp
ENSRNOG00000003495	1338.52	0.814014	0.319199	2.55017	0.0107669	0.20196	Prpf8	287530	Significant	TRUE	FALSE	Prpf8
ENSRNOG00000021447	217.366	1.0091	0.362751	2.78179	0.00540595	0.134434	Prr7	498704	Significant	TRUE	FALSE	Prr7
ENSRNOG00000000433	1012.75	1.16304	0.311077	3.73875	0.00018494	0.018573	Prrt1	406167	Significant	TRUE	FALSE	Prrt1
ENSRNOG00000029366	257.807	1.94437	0.419009	4.6404	3.47736e-06	0.00213765	Prrt2	361651	Significant	TRUE	FALSE	Prrt2
ENSRNOG00000015353	74.4197	1.14179	0.483371	2.36213	0.0181701	0.275486	Prss12	85266	Significant	TRUE	FALSE	Prss12
ENSRNOG00000019435	2732.63	1.27031	0.338167	3.75646	0.000172333	0.0182305	Psd	171381	Significant	TRUE	FALSE	Psd
ENSRNOG00000027839	244.653	1.99647	0.548518	3.63974	0.00027291	0.0235485	Ptk2b	50646	Significant	TRUE	FALSE	Ptk2b
ENSRNOG00000020862	403.58	0.737827	0.356132	2.07178	0.0382862	0.403322	Ptpn23	117552	Significant	TRUE	FALSE	Ptpn23
ENSRNOG00000013981	149.895	1.30421	0.426201	3.06008	0.00221277	0.0801448	Ptpn5	29644	Significant	TRUE	FALSE	Ptpn5
ENSRNOG00000005003	393.206	1.55174	0.444457	3.49132	0.000480634	0.0310381	Ptprn2	29714	Significant	TRUE	FALSE	Ptprn2
ENSRNOG00000006231	868.264	0.984231	0.369101	2.66656	0.00766311	0.167354	Ptpro	50677	Significant	TRUE	FALSE	Ptpro
ENSRNOG00000004483	43.9705	1.33921	0.563071	2.3784	0.017388	0.267744	Ptprr	94202	Significant	TRUE	FALSE	Ptprr
ENSRNOG00000013515	236.854	2.3997	0.502524	4.7753	1.79441e-06	0.00191431	Ptpru	116680	Significant	TRUE	FALSE	Ptpru
ENSRNOG00000019433	1444.85	1.1585	0.323898	3.57674	0.000347901	0.0258393	Rab3a	25531	Significant	TRUE	FALSE	Rab3a
ENSRNOG00000008001	208.85	1.43801	0.41214	3.48912	0.000484618	0.0310381	Rab3b	81755	Significant	TRUE	FALSE	Rab3b
ENSRNOG00000011582	156.649	1.11775	0.43982	2.54138	0.0110415	0.204695	Rab3d	140665	Significant	TRUE	FALSE	Rab3d
ENSRNOG00000009198	2716.93	1.23273	0.383776	3.2121	0.00131769	0.0595152	Rab6b	363123	Significant	TRUE	FALSE	Rab6b
ENSRNOG00000047960	231.267	0.950958	0.366965	2.59141	0.00955826	0.188832	Rab9b	367915	Significant	TRUE	FALSE	Rab9b
ENSRNOG00000024456	21.9574	2.39485	0.775456	3.08831	0.002013	0.0751681	Radil	304299	Significant	TRUE	FALSE	Radil
ENSRNOG00000060615	254.344	0.773295	0.357906	2.16061	0.0307254	0.361285	Rai1	303188	Significant	TRUE	FALSE	Rai1
ENSRNOG00000010219	354.624	0.990535	0.366709	2.70115	0.00691006	0.155942	Ralgds	29622	Significant	TRUE	FALSE	Ralgds
ENSRNOG00000002347	213.402	0.983299	0.382077	2.57356	0.0100658	0.192772	Ralgdsl1	289080	Significant	TRUE	FALSE	Ralgdsl1
ENSRNOG00000016910	191.338	0.95251	0.391089	2.43553	0.0148699	0.243713	Ralgps1	100361774	Significant	TRUE	FALSE	Ralgps1
ENSRNOG00000011400	92.2011	1.12144	0.457815	2.44954	0.0143038	0.237091	Ralyl	294883	Significant	TRUE	FALSE	Ralyl
ENSRNOG00000002652	220.089	1.00567	0.395147	2.54505	0.0109261	0.203909	Rap1gap2	303298	Significant	TRUE	FALSE	Rap1gap2
ENSRNOG00000021581	275.328	0.808546	0.405195	1.99545	0.0459938	0.438454	Rapgef2	310533	Significant	TRUE	FALSE	Rapgef2
ENSRNOG00000005271	160.2	1.04259	0.458801	2.27241	0.0230616	0.31418	Rapgef5	362799	Significant	TRUE	FALSE	Rapgef5
ENSRNOG00000027871	178.799	2.15321	0.445362	4.83473	1.33328e-06	0.00166776	Rapgefl1	303515	Significant	TRUE	FALSE	Rapgefl1
ENSRNOG00000009972	339.984	0.842204	0.351965	2.39286	0.0167174	0.261915	Rara	24705	Significant	TRUE	FALSE	Rara
ENSRNOG00000001374	194.832	2.3035	0.487618	4.72399	2.31267e-06	0.00208763	Rasal1	360814	Significant	TRUE	FALSE	Rasal1
ENSRNOG00000014025	100.157	1.90628	0.503612	3.78522	0.00015357	0.0168425	Rasgrf1	192213	Significant	TRUE	FALSE	Rasgrf1
ENSRNOG00000021098	325.921	1.15645	0.398417	2.90262	0.00370055	0.106436	Rasgrp2	361714	Significant	TRUE	FALSE	Rasgrp2
ENSRNOG00000021004	215.651	1.22223	0.390495	3.12996	0.00174829	0.0695463	Rasip1	292912	Significant	TRUE	FALSE	Rasip1
ENSRNOG00000010350	486.17	1.09204	0.371726	2.93775	0.00330606	0.0991098	Rcan2	140666	Significant	TRUE	FALSE	Rcan2
ENSRNOG00000008481	896.333	1.29351	0.346209	3.73622	0.00018681	0.018573	Reep1	362384	Significant	TRUE	FALSE	Reep1
ENSRNOG00000019575	236.879	1.34415	0.415036	3.23863	0.00120104	0.0561522	Rell2	361313	Significant	TRUE	FALSE	Rell2
ENSRNOG00000011646	60.7404	1.21804	0.54793	2.22298	0.0262169	0.334329	Rem2	64626	Significant	TRUE	FALSE	Rem2
ENSRNOG00000027592	158.655	1.11749	0.45034	2.48143	0.0130855	0.224752	Rerg	502916	Significant	TRUE	FALSE	Rerg
ENSRNOG00000014486	67.038	1.26171	0.633111	1.99287	0.0462753	0.43995	Rfx3	361746	Significant	TRUE	FALSE	Rfx3
ENSRNOG00000015616	32.6982	1.92008	0.77766	2.46905	0.0135474	0.229738	Rgs14	114705	Significant	TRUE	FALSE	Rgs14
ENSRNOG00000002773	481.347	1.3415	0.472778	2.83748	0.00454717	0.122519	Rgs4	29480	Significant	TRUE	FALSE	Rgs4
ENSRNOG00000008082	262.652	2.20265	0.449096	4.90463	9.36042e-07	0.00140053	Rgs6	54295	Significant	TRUE	FALSE	Rgs6
ENSRNOG00000021984	207.006	0.8658	0.412427	2.09928	0.0357921	0.39181	Rgs7	54296	Significant	TRUE	FALSE	Rgs7
ENSRNOG00000019921	111.632	0.928737	0.412025	2.25408	0.0241911	0.321694	Rhbdl1	117025	Significant	TRUE	FALSE	Rhbdl1
ENSRNOG00000017373	275.031	1.43963	0.386966	3.7203	0.000198982	0.0191398	Rhobtb2	306004	Significant	TRUE	FALSE	Rhobtb2
ENSRNOG00000042607	297.536	1.83002	0.413682	4.42374	9.70089e-06	0.00367226	Rhof	690130	Significant	TRUE	FALSE	Rhof
ENSRNOG00000013380	155.737	1.44058	0.487912	2.95254	0.00315169	0.0965504	Rhov	171581	Significant	TRUE	FALSE	Rhov
ENSRNOG00000022893	82.6196	1.1388	0.570261	1.99699	0.0458265	0.437215	Rimbp2	266780	Significant	TRUE	FALSE	Rimbp2
ENSRNOG00000011000	104.452	1.71814	0.545768	3.14811	0.00164328	0.0662676	Rims1	84556	Significant	TRUE	FALSE	Rims1
ENSRNOG00000004201	173.655	1.00184	0.427364	2.34422	0.0190669	0.283741	Rims2	116839	Significant	TRUE	FALSE	Rims2
ENSRNOG00000017568	169.711	1.08732	0.406714	2.67344	0.00750778	0.166105	Rit2	291713	Significant	TRUE	FALSE	Rit2
ENSRNOG00000002364	179.952	1.27439	0.389519	3.27171	0.00106898	0.0519834	Rnf112	24916	Significant	TRUE	FALSE	Rnf112
ENSRNOG00000045637	1364.8	0.88645	0.317513	2.79185	0.00524072	0.13141	Rnf14	619577	Significant	TRUE	FALSE	Rnf14
ENSRNOG00000010607	635.567	1.21383	0.333182	3.64314	0.000269333	0.0235485	Rnf208	499748	Significant	TRUE	FALSE	Rnf208
ENSRNOG00000001124	778.612	0.897552	0.338947	2.64806	0.00809552	0.172415	Rnft2	304521	Significant	TRUE	FALSE	Rnft2
ENSRNOG00000029598	297.547	0.893305	0.420026	2.12678	0.033438	0.380459	Robo2	84409	Significant	TRUE	FALSE	Robo2
ENSRNOG00000028436	58.8019	1.03786	0.514505	2.01721	0.0436736	0.42803	Rprml	685826	Significant	TRUE	FALSE	Rprml
ENSRNOG00000057862	97.5959	0.970892	0.43925	2.21034	0.0270817	0.341725	Rsph1	361818	Significant	TRUE	FALSE	Rsph1
ENSRNOG00000019474	396.755	1.10258	0.341197	3.2315	0.00123144	0.0573452	Rsph9	316238	Significant	TRUE	FALSE	Rsph9
ENSRNOG00000043215	19.452	1.72503	0.788009	2.1891	0.0285898	0.351679	Rtbdn	304667	Significant	TRUE	FALSE	Rtbdn
ENSRNOG00000004794	3955.33	0.884306	0.303479	2.91389	0.00356956	0.103685	Rtn1	116644	Significant	TRUE	FALSE	Rtn1
ENSRNOG00000021202	5932.86	0.878032	0.323266	2.71613	0.00660496	0.151979	Rtn3	140945	Significant	TRUE	FALSE	Rtn3
ENSRNOG00000030920	158.568	1.44664	0.441698	3.27517	0.00105597	0.0518486	Rtn4r	113912	Significant	TRUE	FALSE	Rtn4r
ENSRNOG00000003121	115.661	2.68025	0.60219	4.45084	8.55349e-06	0.00341892	Rtn4rl1	303311	Significant	TRUE	FALSE	Rtn4rl1
ENSRNOG00000008463	174.561	1.32827	0.445167	2.98375	0.00284737	0.0939456	Rundc3b	688590	Significant	TRUE	FALSE	Rundc3b
ENSRNOG00000014509	268.229	1.11646	0.427706	2.61033	0.00904543	0.182538	Sacs	305940	Significant	TRUE	FALSE	Sacs
ENSRNOG00000016773	305.33	0.74341	0.374217	1.98658	0.0469693	0.443566	Sap130	307527	Significant	TRUE	FALSE	Sap130
ENSRNOG00000010188	896.746	1.37643	0.53066	2.5938	0.00949206	0.188158	Satb2	501145	Significant	TRUE	FALSE	Satb2
ENSRNOG00000005007	160.077	1.19853	0.495281	2.4199	0.0155247	0.251286	Scn3a	497770	Significant	TRUE	FALSE	Scn3a
ENSRNOG00000057221	826.909	1.33165	0.40873	3.25801	0.00112196	0.053521	Scn3b	245956	Significant	TRUE	FALSE	Scn3b
ENSRNOG00000011927	3588.53	1.09554	0.343179	3.19233	0.0014113	0.0613394	Sdc3	116673	Significant	TRUE	FALSE	Sdc3
ENSRNOG00000061231	371.304	1.05187	0.333956	3.14972	0.00163427	0.0661317	Selenom	498398	Significant	TRUE	FALSE	Selenom
ENSRNOG00000017704	46.4209	1.61658	0.605068	2.67173	0.00754609	0.166105	Sema3f	315996	Significant	TRUE	FALSE	Sema3f
ENSRNOG00000013679	141.844	1.36289	0.411282	3.31375	0.000920542	0.048442	Sema4d	306790	Significant	TRUE	FALSE	Sema4d
ENSRNOG00000006784	145.839	1.51642	0.451974	3.35511	0.000793326	0.0431004	Sema4f	29745	Significant	TRUE	FALSE	Sema4f
ENSRNOG00000014650	218.458	1.521	0.414421	3.67019	0.000242374	0.0220485	Sema4g	361764	Significant	TRUE	FALSE	Sema4g
ENSRNOG00000045998	681.253	1.35101	0.381455	3.54173	0.00039751	0.028101	Sema6b	84609	Significant	TRUE	FALSE	Sema6b
ENSRNOG00000021101	93.2194	1.57756	0.497591	3.17039	0.00152234	0.0640309	Sema6c	29744	Significant	TRUE	FALSE	Sema6c
ENSRNOG00000029912	3130.16	0.730675	0.325446	2.24515	0.0247585	0.32658	Septin5	116728	Significant	TRUE	FALSE	Septin5
ENSRNOG00000014046	267.088	2.15245	0.546823	3.93627	8.27569e-05	0.0134882	Sertm1	690333	Significant	TRUE	FALSE	Sertm1
ENSRNOG00000009350	1172.7	0.618414	0.292572	2.11372	0.0345395	0.384555	Sez6	192247	Significant	TRUE	FALSE	Sez6
ENSRNOG00000027098	961.391	1.95189	0.377777	5.16676	2.38182e-07	0.000698765	Sez6l2	308988	Significant	TRUE	FALSE	Sez6l2
ENSRNOG00000006357	93.6977	1.41642	0.648535	2.18403	0.0289599	0.352195	Sgip1	313413	Significant	TRUE	FALSE	Sgip1
ENSRNOG00000000708	96.7793	1.78669	0.541618	3.2988	0.000970981	0.0496355	Sgsm1	288743	Significant	TRUE	FALSE	Sgsm1
ENSRNOG00000027194	493.541	0.932892	0.334045	2.79272	0.00522674	0.131383	Sgsm2	303304	Significant	TRUE	FALSE	Sgsm2
ENSRNOG00000001425	104.94	1.35983	0.460024	2.956	0.00311661	0.0964739	Sh2b2	114203	Significant	TRUE	FALSE	Sh2b2
ENSRNOG00000054560	55.9068	1.43627	0.567652	2.53019	0.0114	0.207537	Sh2d3c	362111	Significant	TRUE	FALSE	Sh2d3c
ENSRNOG00000004322	345.222	0.876197	0.393965	2.22405	0.0261452	0.334329	Sh3kbp1	84357	Significant	TRUE	FALSE	Sh3kbp1
ENSRNOG00000019207	566.083	1.48962	0.470478	3.16618	0.00154454	0.0641048	Shank1	78957	Significant	TRUE	FALSE	Shank1
ENSRNOG00000050206	395.165	1.53973	0.405707	3.79518	0.000147534	0.0163331	Shank2	171093	Significant	TRUE	FALSE	Shank2
ENSRNOG00000016877	472.459	1.71225	0.404824	4.22961	2.34097e-05	0.00654077	Shisa7	691429	Significant	TRUE	FALSE	Shisa7
ENSRNOG00000014450	276.87	0.724955	0.341399	2.12348	0.0337136	0.381146	Shprh	308282	Significant	TRUE	FALSE	Shprh
ENSRNOG00000024322	564.65	1.21024	0.388007	3.11912	0.00181391	0.0714304	Shroom2	317435	Significant	TRUE	FALSE	Shroom2
ENSRNOG00000002013	53.5065	2.15636	0.691988	3.11619	0.00183204	0.0716635	Sidt1	288109	Significant	TRUE	FALSE	Sidt1
ENSRNOG00000007646	201.986	0.892417	0.438325	2.03597	0.0417532	0.422028	Sipa1l1	246212	Significant	TRUE	FALSE	Sipa1l1
ENSRNOG00000020703	106.412	0.991438	0.450304	2.20171	0.0276858	0.34563	Sipa1l3	292771	Significant	TRUE	FALSE	Sipa1l3
ENSRNOG00000056714	147.745	1.22868	0.563831	2.17916	0.0293199	0.353617	Sla	338477	Significant	TRUE	FALSE	Sla
ENSRNOG00000017072	219.032	1.08067	0.40375	2.67659	0.00743756	0.1657	Slc16a14	316578	Significant	TRUE	FALSE	Slc16a14
ENSRNOG00000002832	135.401	1.5031	0.53362	2.8168	0.0048504	0.126771	Slc16a2	259248	Significant	TRUE	FALSE	Slc16a2
ENSRNOG00000016147	82.285	2.42884	0.523645	4.63834	3.51214e-06	0.00213765	Slc17a6	84487	Significant	TRUE	FALSE	Slc17a6
ENSRNOG00000020650	547.004	2.63546	0.487583	5.40514	6.47583e-08	0.000253313	Slc17a7	116638	Significant	TRUE	FALSE	Slc17a7
ENSRNOG00000006729	34.9081	1.80196	0.661168	2.72542	0.00642202	0.149124	Slc24a4	314396	Significant	TRUE	FALSE	Slc24a4
ENSRNOG00000006871	111.448	0.920171	0.404594	2.2743	0.0229477	0.31418	Slc25a14	85263	Significant	TRUE	FALSE	Slc25a14
ENSRNOG00000008376	274.852	1.79169	0.465638	3.84782	0.000119174	0.014903	Slc2a3	25551	Significant	TRUE	FALSE	Slc2a3
ENSRNOG00000005900	155.367	0.884576	0.425302	2.07988	0.0375367	0.399722	Slc2a6	296600	Significant	TRUE	FALSE	Slc2a6
ENSRNOG00000002397	230.435	1.28997	0.401409	3.2136	0.00131081	0.0595152	Slc30a10	289353	Significant	TRUE	FALSE	Slc30a10
ENSRNOG00000006204	39.907	1.68687	0.615978	2.73853	0.00617146	0.147247	Slc30a3	366568	Significant	TRUE	FALSE	Slc30a3
ENSRNOG00000015393	174.533	1.42492	0.412413	3.45507	0.000550141	0.0334503	Slc32a1	83612	Significant	TRUE	FALSE	Slc32a1
ENSRNOG00000007732	235.894	0.791	0.392244	2.0166	0.0437372	0.42803	Slc35c1	311204	Significant	TRUE	FALSE	Slc35c1
ENSRNOG00000018229	161.928	0.843189	0.401092	2.10223	0.0355329	0.389546	Slc45a1	246258	Significant	TRUE	FALSE	Slc45a1
ENSRNOG00000020138	266.829	1.08929	0.385663	2.82446	0.00473598	0.125173	Slc4a3	24781	Significant	TRUE	FALSE	Slc4a3
ENSRNOG00000050090	1016.83	1.45334	0.402337	3.61225	0.000303553	0.0249516	Slc6a17	613226	Significant	TRUE	FALSE	Slc6a17
ENSRNOG00000018644	91.9136	2.41368	0.585555	4.12204	3.75528e-05	0.00899351	Slc6a7	117100	Significant	TRUE	FALSE	Slc6a7
ENSRNOG00000001874	26.2731	2.19431	0.707216	3.10275	0.00191733	0.0735289	Slc7a4	303787	Significant	TRUE	FALSE	Slc7a4
ENSRNOG00000014311	171.216	0.960802	0.38719	2.48148	0.0130839	0.224752	Slc7a8	84551	Significant	TRUE	FALSE	Slc7a8
ENSRNOG00000028844	53.1372	1.36239	0.538513	2.52992	0.0114088	0.207537	Slc9a5	192215	Significant	TRUE	FALSE	Slc9a5
ENSRNOG00000026065	204.86	1.13618	0.446579	2.54418	0.0109533	0.204027	Slit1	65047	Significant	TRUE	FALSE	Slit1
ENSRNOG00000007377	34.8504	2.99939	0.885431	3.38749	0.000705355	0.0399634	Slit3	83467	Significant	TRUE	FALSE	Slit3
ENSRNOG00000027962	513.919	0.89794	0.342219	2.62388	0.0086935	0.179926	Smg7	360855	Significant	TRUE	FALSE	Smg7
ENSRNOG00000000257	752.825	1.08414	0.358242	3.02627	0.00247591	0.0867308	Smpd3	94338	Significant	TRUE	FALSE	Smpd3
ENSRNOG00000006037	447.388	1.27071	0.404564	3.14094	0.00168404	0.067679	Snap25	25012	Significant	TRUE	FALSE	Snap25
ENSRNOG00000023861	857.912	1.26665	0.387496	3.26881	0.00108001	0.0519834	Snap91	65178	Significant	TRUE	FALSE	Snap91
ENSRNOG00000008656	237.303	1.41632	0.406058	3.48799	0.000486665	0.0310381	Snca	29219	Significant	TRUE	FALSE	Snca
ENSRNOG00000018039	1638.75	1.40107	0.307872	4.55082	5.34381e-06	0.0027265	Sncb	113893	Significant	TRUE	FALSE	Sncb
ENSRNOG00000009588	454.812	0.85566	0.355778	2.40504	0.0161708	0.257831	Snph	296267	Significant	TRUE	FALSE	Snph
ENSRNOG00000000316	178.902	1.43086	0.544413	2.62826	0.0085823	0.178576	Sobp	309860	Significant	TRUE	FALSE	Sobp
ENSRNOG00000008965	120.33	0.9457	0.410545	2.30352	0.0212494	0.301525	Socs2	84607	Significant	TRUE	FALSE	Socs2
ENSRNOG00000031814	931.583	0.671144	0.311295	2.15598	0.0310855	0.364788	Sort1	83576	Significant	TRUE	FALSE	Sort1
ENSRNOG00000007106	357.398	0.94215	0.352618	2.67187	0.00754306	0.166105	Sos1	313845	Significant	TRUE	FALSE	Sos1
ENSRNOG00000013707	152.775	0.847548	0.42859	1.97753	0.047982	0.449484	Spata13	305938	Significant	TRUE	FALSE	Spata13
ENSRNOG00000016167	99.6333	2.12616	0.531862	3.99757	6.39956e-05	0.0121326	Spata2L	498963	Significant	TRUE	FALSE	Spata2L
ENSRNOG00000016388	182.557	1.98698	0.500801	3.96761	7.25973e-05	0.0121704	Sphkap	316561	Significant	TRUE	FALSE	Sphkap
ENSRNOG00000020636	189.25	1.40956	0.41231	3.41868	0.000629255	0.036556	Spint2	292770	Significant	TRUE	FALSE	Spint2
ENSRNOG00000057040	78.889	0.994145	0.447279	2.22265	0.0262392	0.334329	Spns2	100270678	Significant	TRUE	FALSE	Spns2
ENSRNOG00000012747	102.224	2.04952	0.549812	3.72768	0.000193254	0.0187425	Spock1	306759	Significant	TRUE	FALSE	Spock1
ENSRNOG00000061544	128.977	1.60281	0.563854	2.84259	0.0044748	0.120995	Spock2	361840	Significant	TRUE	FALSE	Spock2
ENSRNOG00000015396	5725.74	1.21451	0.35865	3.38633	0.000708342	0.0399634	Sptan1	64159	Significant	TRUE	FALSE	Sptan1
ENSRNOG00000058842	1860.95	1.92194	0.47493	4.04678	5.1927e-05	0.0110793	Sptbn2	29211	Significant	TRUE	FALSE	Sptbn2
ENSRNOG00000055371	246.201	1.9648	0.427099	4.60033	4.21829e-06	0.00235722	Sptbn4	308458	Significant	TRUE	FALSE	Sptbn4
ENSRNOG00000014285	127.775	1.21875	0.560192	2.1756	0.0295853	0.354631	Ssh2	303342	Significant	TRUE	FALSE	Ssh2
ENSRNOG00000001837	580.084	0.830941	0.314615	2.64114	0.00826286	0.174397	Sst	24797	Significant	TRUE	FALSE	Sst
ENSRNOG00000008209	191.539	1.52301	0.486491	3.1306	0.00174452	0.0695463	St3gal1	362924	Significant	TRUE	FALSE	St3gal1
ENSRNOG00000020107	204.918	0.719364	0.362046	1.98694	0.0469293	0.443566	Stk11ip	301535	Significant	TRUE	FALSE	Stk11ip
ENSRNOG00000006962	270.428	0.918971	0.362052	2.53823	0.0111415	0.205574	Stk32c	365381	Significant	TRUE	FALSE	Stk32c
ENSRNOG00000011705	9433.53	1.33737	0.349512	3.82638	0.000130039	0.0154951	Stmn2	84510	Significant	TRUE	FALSE	Stmn2
ENSRNOG00000013657	4261.38	0.931453	0.321602	2.89629	0.00377607	0.108079	Stmn3	29246	Significant	TRUE	FALSE	Stmn3
ENSRNOG00000053334	3615.26	1.41649	0.368175	3.84734	0.000119409	0.014903	Stmn4	79423	Significant	TRUE	FALSE	Stmn4
ENSRNOG00000019193	1330.54	1.47232	0.369732	3.98212	6.83028e-05	0.0121326	Stx1b	24923	Significant	TRUE	FALSE	Stx1b
ENSRNOG00000015670	1039.06	0.752671	0.344934	2.18207	0.0291044	0.352715	Stx7	60466	Significant	TRUE	FALSE	Stx7
ENSRNOG00000015420	1516.2	1.52452	0.360902	4.2242	2.39788e-05	0.00654399	Stxbp1	25558	Significant	TRUE	FALSE	Stxbp1
ENSRNOG00000013351	359.198	1.06698	0.435553	2.4497	0.0142974	0.237091	Stxbp5	81022	Significant	TRUE	FALSE	Stxbp5
ENSRNOG00000020269	572.714	0.874104	0.348345	2.5093	0.012097	0.215414	Sugp2	361126	Significant	TRUE	FALSE	Sugp2
ENSRNOG00000021046	99.0499	1.64473	0.513431	3.20341	0.00135811	0.060369	Sult2b1	292915	Significant	TRUE	FALSE	Sult2b1
ENSRNOG00000046975	997.611	1.05439	0.370732	2.84407	0.00445411	0.120713	Sult4a1	58953	Significant	TRUE	FALSE	Sult4a1
ENSRNOG00000021182	2949.82	0.799754	0.385834	2.0728	0.0381914	0.403322	Sv2a	117559	Significant	TRUE	FALSE	Sv2a
ENSRNOG00000011160	258.14	1.62186	0.452299	3.58582	0.000336016	0.0252766	Sv2b	117556	Significant	TRUE	FALSE	Sv2b
ENSRNOG00000010365	1371.47	1.57106	0.367645	4.27332	1.92588e-05	0.00551224	Syn1	24949	Significant	TRUE	FALSE	Syn1
ENSRNOG00000008157	171.887	1.54981	0.490012	3.16279	0.00156263	0.0641421	Syn2	29179	Significant	TRUE	FALSE	Syn2
ENSRNOG00000012620	197.54	1.46726	0.455158	3.22362	0.0012658	0.0584811	Syngr3	302975	Significant	TRUE	FALSE	Syngr3
ENSRNOG00000002051	428.583	0.931029	0.435205	2.13929	0.0324123	0.373634	Synj1	85238	Significant	TRUE	FALSE	Synj1
ENSRNOG00000059720	339.616	1.33323	0.442399	3.01363	0.0025814	0.0878476	Syp	24804	Significant	TRUE	FALSE	Syp
ENSRNOG00000006426	2228.83	1.22187	0.475115	2.57173	0.0101191	0.192772	Syt1	25716	Significant	TRUE	FALSE	Syt1
ENSRNOG00000008000	260.714	2.04586	0.469632	4.35629	1.32284e-05	0.0044353	Syt13	80977	Significant	TRUE	FALSE	Syt13
ENSRNOG00000019318	104.763	1.55899	0.449614	3.4674	0.000525523	0.0326297	Syt3	25731	Significant	TRUE	FALSE	Syt3
ENSRNOG00000017333	3178.64	1.13964	0.382908	2.97629	0.00291761	0.0949977	Syt4	64440	Significant	TRUE	FALSE	Syt4
ENSRNOG00000018217	1203.7	1.36781	0.352804	3.87696	0.000105772	0.0147565	Syt5	54309	Significant	TRUE	FALSE	Syt5
ENSRNOG00000026432	91.9355	1.53921	0.638373	2.41115	0.0159025	0.255289	Syt7	59267	Significant	TRUE	FALSE	Syt7
ENSRNOG00000028659	118.285	0.986376	0.428108	2.30403	0.0212207	0.301483	Szt2	362573	Significant	TRUE	FALSE	Szt2
ENSRNOG00000003496	345.346	1.15039	0.358412	3.2097	0.00132876	0.0595152	Tbc1d9	304645	Significant	TRUE	FALSE	Tbc1d9
ENSRNOG00000011151	129.366	1.55594	0.642929	2.42007	0.0155173	0.251286	Tenm4	308831	Significant	TRUE	FALSE	Tenm4
ENSRNOG00000007748	29.7292	2.38187	0.738089	3.22708	0.00125062	0.0580078	Tex15	290803	Significant	TRUE	FALSE	Tex15
ENSRNOG00000009066	4555.64	0.73485	0.285124	2.5773	0.00995753	0.192461	Thra	81812	Significant	TRUE	FALSE	Thra
ENSRNOG00000006604	88.0739	1.49542	0.507126	2.94881	0.00319	0.096981	Thy1	24832	Significant	TRUE	FALSE	Thy1
ENSRNOG00000016728	182.031	1.05308	0.41813	2.51856	0.0117836	0.212087	Tiam2	100362710	Significant	TRUE	FALSE	Tiam2
ENSRNOG00000019914	404.159	1.25157	0.377264	3.3175	0.000908256	0.048442	Tlcd3b	293493	Significant	TRUE	FALSE	Tlcd3b
ENSRNOG00000000033	469.657	0.882935	0.366802	2.40712	0.0160789	0.256836	Tmcc2	305095	Significant	TRUE	FALSE	Tmcc2
ENSRNOG00000016623	218.1	0.83193	0.384499	2.16367	0.0304895	0.359592	Tmeff2	363228	Significant	TRUE	FALSE	Tmeff2
ENSRNOG00000025235	7565.25	1.09141	0.442758	2.46504	0.0136999	0.230386	Tmem130	304280	Significant	TRUE	FALSE	Tmem130
ENSRNOG00000021338	1599.09	1.26649	0.384767	3.29158	0.000996266	0.050393	Tmem132a	338474	Significant	TRUE	FALSE	Tmem132a
ENSRNOG00000020489	88.4654	1.96312	0.526017	3.73205	0.000189924	0.018573	Tmem145	292722	Significant	TRUE	FALSE	Tmem145
ENSRNOG00000002258	113.54	1.99093	0.496095	4.01319	5.99026e-05	0.0120464	Tmem150c	360916	Significant	TRUE	FALSE	Tmem150c
ENSRNOG00000049951	545.426	1.15891	0.376004	3.08216	0.00205502	0.0760747	Tmem151a	309158	Significant	TRUE	FALSE	Tmem151a
ENSRNOG00000012787	258.107	0.707844	0.350585	2.01904	0.0434831	0.42803	Tmem164	367763	Significant	TRUE	FALSE	Tmem164
ENSRNOG00000016091	107.944	1.0102	0.434376	2.32564	0.0200378	0.292832	Tmem169	690294	Significant	TRUE	FALSE	Tmem169
ENSRNOG00000007907	168.208	0.873409	0.376839	2.31773	0.0204642	0.296113	Tmem178a	362691	Significant	TRUE	FALSE	Tmem178a
ENSRNOG00000047635	705.567	1.31302	0.434315	3.02321	0.00250108	0.0869686	Tmem178b	679651	Significant	TRUE	FALSE	Tmem178b
ENSRNOG00000013128	258.858	0.721442	0.362194	1.99187	0.0463858	0.440402	Tmem179	314472	Significant	TRUE	FALSE	Tmem179
ENSRNOG00000047783	50.6293	1.48427	0.552481	2.68654	0.00721954	0.162613	Tmem200a	498987	Significant	TRUE	FALSE	Tmem200a
ENSRNOG00000010646	719.639	0.822612	0.325955	2.5237	0.0116127	0.210541	Tmem229b	503035	Significant	TRUE	FALSE	Tmem229b
ENSRNOG00000015201	47.5348	1.49923	0.575539	2.60492	0.00918951	0.184656	Tmem266	501002	Significant	TRUE	FALSE	Tmem266
ENSRNOG00000001506	441.511	1.01476	0.369016	2.74991	0.0059612	0.144834	Tmem35a	308134	Significant	TRUE	FALSE	Tmem35a
ENSRNOG00000022432	313.155	1.68086	0.400238	4.19965	2.67325e-05	0.00697124	Tmem59l	306349	Significant	TRUE	FALSE	Tmem59l
ENSRNOG00000011334	80.1847	2.40958	0.596844	4.0372	5.40934e-05	0.0113355	Tmem63c	314332	Significant	TRUE	FALSE	Tmem63c
ENSRNOG00000052664	1243.01	0.67102	0.320462	2.09391	0.0362677	0.395249	Tnks2	309512	Significant	TRUE	FALSE	Tnks2
ENSRNOG00000008738	493.291	1.03029	0.357616	2.88101	0.00396409	0.111288	Tp53i11	311209	Significant	TRUE	FALSE	Tp53i11
ENSRNOG00000011441	325.717	0.737682	0.342702	2.15255	0.0313544	0.366478	Tpd52	294900	Significant	TRUE	FALSE	Tpd52
ENSRNOG00000019262	589.122	1.27824	0.367555	3.47767	0.000505791	0.0319111	Trak1	316085	Significant	TRUE	FALSE	Trak1
ENSRNOG00000039214	259.626	0.876385	0.343686	2.54996	0.0107735	0.20196	Trappc14	288545	Significant	TRUE	FALSE	Trappc14
ENSRNOG00000010124	2277.57	0.834905	0.421289	1.98179	0.0475031	0.446674	Trim2	361970	Significant	TRUE	FALSE	Trim2
ENSRNOG00000018356	464.547	0.919383	0.336927	2.72873	0.00635785	0.148624	Trim3	83616	Significant	TRUE	FALSE	Trim3
ENSRNOG00000055433	187.76	1.73484	0.488271	3.55302	0.000380835	0.027587	Trim46	310641	Significant	TRUE	FALSE	Trim46
ENSRNOG00000020714	69.3015	1.04797	0.486634	2.1535	0.0312794	0.366332	Trpm4	171143	Significant	TRUE	FALSE	Trpm4
ENSRNOG00000003104	154.48	1.60537	0.458038	3.50488	0.000456805	0.0306272	Trpv2	29465	Significant	TRUE	FALSE	Trpv2
ENSRNOG00000018122	448.778	1.19338	0.363034	3.28723	0.00101177	0.05074	Tspan17	306771	Significant	TRUE	FALSE	Tspan17
ENSRNOG00000007957	84.1571	1.61733	0.663891	2.43614	0.0148449	0.243643	Tspoap1	287609	Significant	TRUE	FALSE	Tspoap1
ENSRNOG00000026770	77.2522	1.10458	0.460238	2.40002	0.0163941	0.258929	Tspy26	296280	Significant	TRUE	FALSE	Tspy26
ENSRNOG00000018416	312.706	0.867828	0.425189	2.04104	0.0412468	0.418712	Ttbk1	316229	Significant	TRUE	FALSE	Ttbk1
ENSRNOG00000010495	234.005	0.788481	0.359278	2.19463	0.0281904	0.349962	Ttc17	311224	Significant	TRUE	FALSE	Ttc17
ENSRNOG00000032590	1050.29	0.888655	0.429274	2.07014	0.0384397	0.40384	Ttc28	304558	Significant	TRUE	FALSE	Ttc28
ENSRNOG00000018850	1006.16	1.05761	0.310817	3.40268	0.000667279	0.0383849	Ttc9b	361528	Significant	TRUE	FALSE	Ttc9b
ENSRNOG00000010141	251.999	0.750146	0.345222	2.17294	0.0297849	0.355933	Ttll1	362969	Significant	TRUE	FALSE	Ttll1
ENSRNOG00000017445	25236.6	0.604677	0.303446	1.9927	0.0462941	0.43995	Tubb2b	291081	Significant	TRUE	FALSE	Tubb2b
ENSRNOG00000017209	4271.75	1.1894	0.361966	3.28596	0.00101637	0.0507536	Tubb3	246118	Significant	TRUE	FALSE	Tubb3
ENSRNOG00000061216	19136.9	0.731082	0.288702	2.53231	0.0113314	0.207537	Tubb5	29214	Significant	TRUE	FALSE	Tubb5
ENSRNOG00000006494	36.2322	1.21617	0.613602	1.98201	0.0474776	0.446674	Tubg2	680991	Significant	TRUE	FALSE	Tubg2
ENSRNOG00000013061	787.619	0.620177	0.314664	1.97092	0.0487336	0.452444	Tusc3	290783	Significant	TRUE	FALSE	Tusc3
ENSRNOG00000027368	579.139	0.857833	0.315257	2.72106	0.00650738	0.150245	Ubald1	302941	Significant	TRUE	FALSE	Ubald1
ENSRNOG00000034075	440.012	1.08295	0.337557	3.2082	0.00133568	0.0595977	Ube2ql1	679949	Significant	TRUE	FALSE	Ube2ql1
ENSRNOG00000002343	8045.97	1.05007	0.311062	3.37577	0.000736106	0.0409412	Uchl1	29545	Significant	TRUE	FALSE	Uchl1
ENSRNOG00000037505	282.585	0.995942	0.356209	2.79595	0.00517473	0.131156	Ulk1	360827	Significant	TRUE	FALSE	Ulk1
ENSRNOG00000018452	142.974	1.37895	0.574304	2.40109	0.0163465	0.258526	Unc13a	64829	Significant	TRUE	FALSE	Unc13a
ENSRNOG00000029071	239.748	0.809039	0.400927	2.01792	0.0435995	0.42803	Unc5c	362049	Significant	TRUE	FALSE	Unc5c
ENSRNOG00000011858	28.5109	2.3039	0.845077	2.72625	0.00640576	0.149124	Unc5d	306534	Significant	TRUE	FALSE	Unc5d
ENSRNOG00000002844	59.1651	1.07406	0.539722	1.99002	0.0465889	0.441355	Usp27x	302566	Significant	TRUE	FALSE	Usp27x
ENSRNOG00000015956	802.93	1.16036	0.443338	2.61734	0.00886193	0.18086	Usp29	361495	Significant	TRUE	FALSE	Usp29
ENSRNOG00000051889	631.073	0.693321	0.341134	2.0324	0.0421132	0.423835	Usp34	360990	Significant	TRUE	FALSE	Usp34
ENSRNOG00000003261	1735.24	0.714071	0.328394	2.17443	0.0296728	0.355317	Usp9x	363445	Significant	TRUE	FALSE	Usp9x
ENSRNOG00000006989	4958.73	1.03644	0.298894	3.46758	0.000525174	0.0326297	Vamp2	24803	Significant	TRUE	FALSE	Vamp2
ENSRNOG00000003832	645.9	0.748073	0.369704	2.02344	0.0430282	0.427912	Vash2	498309	Significant	TRUE	FALSE	Vash2
ENSRNOG00000011989	232.695	1.0732	0.386414	2.77734	0.0054806	0.135685	Vat1l	361414	Significant	TRUE	FALSE	Vat1l
ENSRNOG00000006646	853.632	1.08882	0.314981	3.45677	0.000546695	0.0334139	Vopp1	362374	Significant	TRUE	FALSE	Vopp1
ENSRNOG00000025539	58.3724	1.64062	0.636517	2.5775	0.00995183	0.192461	Vps13a	309243	Significant	TRUE	FALSE	Vps13a
ENSRNOG00000048699	248.732	0.703908	0.343619	2.04851	0.04051	0.415479	Vps37d	687208	Significant	TRUE	FALSE	Vps37d
ENSRNOG00000006895	489.095	0.82057	0.328487	2.49803	0.0124886	0.219701	Vps53	287535	Significant	TRUE	FALSE	Vps53
ENSRNOG00000005345	1289.99	1.43347	0.367898	3.89637	9.76439e-05	0.0141463	Vsnl1	24877	Significant	TRUE	FALSE	Vsnl1
ENSRNOG00000018338	55.704	1.33452	0.552239	2.41655	0.0156682	0.252563	Vwa1	298683	Significant	TRUE	FALSE	Vwa1
ENSRNOG00000001707	24.2426	1.98444	0.822423	2.41291	0.0158257	0.254403	Vwa5b2	303812	Significant	TRUE	FALSE	Vwa5b2
ENSRNOG00000020330	437.782	1.09914	0.386264	2.84557	0.00443321	0.120517	Wdr47	310785	Significant	TRUE	FALSE	Wdr47
ENSRNOG00000018387	382.613	1.02654	0.385221	2.66481	0.00770313	0.1674	Wdr7	66031	Significant	TRUE	FALSE	Wdr7
ENSRNOG00000005108	406.872	1.40569	0.36765	3.82346	0.000131592	0.0154951	Wfs1	83725	Significant	TRUE	FALSE	Wfs1
ENSRNOG00000001700	109.714	0.877404	0.432054	2.03078	0.0422778	0.424042	Whrn	313255	Significant	TRUE	FALSE	Whrn
ENSRNOG00000009571	93.5639	2.81743	0.601894	4.68095	2.85547e-06	0.00209431	Wipf3	259242	Significant	TRUE	FALSE	Wipf3
ENSRNOG00000016684	374.74	1.0774	0.388365	2.7742	0.00553369	0.136711	Wnk2	306811	Significant	TRUE	FALSE	Wnk2
ENSRNOG00000001861	166.819	1.02038	0.390952	2.60999	0.00905436	0.182538	Ydjc	287938	Significant	TRUE	FALSE	Ydjc
ENSRNOG00000001436	4818.11	0.822333	0.294054	2.79654	0.00516529	0.131156	Ywhag	56010	Significant	TRUE	FALSE	Ywhag
ENSRNOG00000055471	3022.78	0.801849	0.321941	2.49067	0.0127501	0.221992	Ywhah	25576	Significant	TRUE	FALSE	Ywhah
ENSRNOG00000013162	569.841	1.01219	0.359433	2.81609	0.00486126	0.126771	Zcchc12	313436	Significant	TRUE	FALSE	Zcchc12
ENSRNOG00000029049	184.184	0.806034	0.388334	2.07562	0.037929	0.401712	Zdhhc14	499014	Significant	TRUE	FALSE	Zdhhc14
ENSRNOG00000025832	469.148	0.806522	0.369355	2.1836	0.0289918	0.352195	Zer1	311842	Significant	TRUE	FALSE	Zer1
ENSRNOG00000022414	226.057	0.736425	0.352748	2.08768	0.036827	0.396118	Zfp142	316524	Significant	TRUE	FALSE	Zfp142
ENSRNOG00000017116	388.695	0.68689	0.34746	1.97689	0.0480541	0.449484	Zfp532	307362	Significant	TRUE	FALSE	Zfp532
ENSRNOG00000014163	136.128	1.10482	0.487785	2.26498	0.0235141	0.317534	Zfp536	292820	Significant	TRUE	FALSE	Zfp536
ENSRNOG00000024065	153.679	1.37748	0.401105	3.43422	0.000594252	0.0355793	Zfp575	308430	Significant	TRUE	FALSE	Zfp575
ENSRNOG00000016608	249.325	0.790918	0.348949	2.26657	0.0234165	0.316581	Zfp579	308339	Significant	TRUE	FALSE	Zfp579
ENSRNOG00000057416	43.4538	1.81002	0.785409	2.30455	0.0211916	0.301483	Zfp763	314586	Significant	TRUE	FALSE	Zfp763
ENSRNOG00000032042	1303.36	0.773126	0.298479	2.59022	0.00959139	0.189168	Zfta	499309	Significant	TRUE	FALSE	Zfta
ENSRNOG00000014874	37.6044	1.22414	0.604699	2.02438	0.0429315	0.427675	Zfyve28	305454	Significant	TRUE	FALSE	Zfyve28
ENSRNOG00000042690	24.4918	1.70238	0.732479	2.32413	0.0201186	0.292944	Zmat4	684961	Significant	TRUE	FALSE	Zmat4
ENSRNOG00000025923	991.648	0.785151	0.314855	2.49369	0.0126422	0.221097	Zmiz2	289783	Significant	TRUE	FALSE	Zmiz2
ENSRNOG00000003707	187.65	0.970778	0.407919	2.37983	0.0173205	0.267346	Zmym3	317260	Significant	TRUE	FALSE	Zmym3
ENSRNOG00000022164	94.7218	0.858326	0.43649	1.96643	0.0492494	0.454356	Zscan2	683603	Significant	TRUE	FALSE	Zscan2
ENSRNOG00000000010	60.7565	0.945003	0.508437	1.85864	0.0630778	0.496125	Cbln1	498922	Not Significant	TRUE	FALSE
ENSRNOG00000008012	329.606	-0.774152	0.344524	-2.24702	0.0246389	0.325606	Abcb1a	170913	Significant	FALSE	TRUE		Abcb1a
ENSRNOG00000029370	468.958	-0.911216	0.424274	-2.1477	0.0317373	0.369366	Abhd3	291793	Significant	FALSE	TRUE		Abhd3
ENSRNOG00000008510	50.6103	-1.55086	0.681482	-2.27572	0.0228627	0.31418	Abtb2	171440	Significant	FALSE	TRUE		Abtb2
ENSRNOG00000012966	1119.15	-0.779805	0.368123	-2.11833	0.0341471	0.382298	Acadl	25287	Significant	FALSE	TRUE		Acadl
ENSRNOG00000003185	1940.56	-0.676851	0.30669	-2.20695	0.0273173	0.343222	Acbd3	289312	Significant	FALSE	TRUE		Acbd3
ENSRNOG00000001607	58.1647	-1.55107	0.590989	-2.62454	0.00867671	0.179896	Adamts1	79252	Significant	FALSE	TRUE		Adamts1
ENSRNOG00000007990	180.371	-0.882736	0.430828	-2.04893	0.0404692	0.415479	Adipor2	312670	Significant	FALSE	TRUE		Adipor2
ENSRNOG00000026178	341.368	-0.752049	0.333739	-2.2534	0.0242338	0.3217	Adpgk	315722	Significant	FALSE	TRUE		Adpgk
ENSRNOG00000000122	537.385	-0.680799	0.342899	-1.98542	0.0470974	0.443927	Ak2	24184	Significant	FALSE	TRUE		Ak2
ENSRNOG00000011419	388.199	-0.773834	0.37205	-2.07992	0.0375332	0.399722	Aldh6a1	81708	Significant	FALSE	TRUE		Aldh6a1
ENSRNOG00000009266	8006.65	-0.66909	0.300445	-2.22699	0.0259477	0.333877	Anp32b	170724	Significant	FALSE	TRUE		Anp32b
ENSRNOG00000002045	110.023	-1.2689	0.492467	-2.57662	0.0099771	0.192461	Anxa3	25291	Significant	FALSE	TRUE		Anxa3
ENSRNOG00000016391	1525.59	-0.73567	0.363063	-2.02629	0.0427354	0.427536	Arid4b	84481	Significant	FALSE	TRUE		Arid4b
ENSRNOG00000003745	336.677	-1.0362	0.39325	-2.63496	0.00841461	0.176647	Atf3	25389	Significant	FALSE	TRUE		Atf3
ENSRNOG00000020060	2620.11	-0.859503	0.301775	-2.84816	0.00439727	0.120005	Atf5	282840	Significant	FALSE	TRUE		Atf5
ENSRNOG00000010716	57.32	-1.17881	0.568617	-2.07312	0.0381615	0.403322	Atoh8	500200	Significant	FALSE	TRUE		Atoh8
ENSRNOG00000007290	5916.21	-0.746759	0.285263	-2.61779	0.00885019	0.18086	Atp1a2	24212	Significant	FALSE	TRUE		Atp1a2
ENSRNOG00000017123	7482.1	-0.892868	0.385	-2.31914	0.0203875	0.295733	B2m	24223	Significant	FALSE	TRUE		B2m
ENSRNOG00000006828	636.159	-0.803534	0.389826	-2.06127	0.0392777	0.408077	Baz1a	314126	Significant	FALSE	TRUE		Baz1a
ENSRNOG00000018798	6967.59	-0.954219	0.332311	-2.87146	0.0040858	0.113888	Bcan	25393	Significant	FALSE	TRUE		Bcan
ENSRNOG00000012906	3481.27	-0.651625	0.311717	-2.09044	0.0365782	0.395618	Bcas1	246755	Significant	FALSE	TRUE		Bcas1
ENSRNOG00000018066	582.802	-0.692874	0.34555	-2.00513	0.0449489	0.432889	Bccip	361666	Significant	FALSE	TRUE		Bccip
ENSRNOG00000011008	272.459	-0.939559	0.398843	-2.35571	0.0184872	0.277072	Bet1	29631	Significant	FALSE	TRUE		Bet1
ENSRNOG00000009694	849.797	-1.15593	0.312346	-3.70082	0.000214906	0.0201753	Bmp4	25296	Significant	FALSE	TRUE		Bmp4
ENSRNOG00000056024	154.658	-1.02272	0.414165	-2.46935	0.013536	0.229738	Bnip2	300811	Significant	FALSE	TRUE		Bnip2
ENSRNOG00000059900	63.4428	-1.21075	0.542677	-2.23107	0.0256766	0.330751	Bst2	378947	Significant	FALSE	TRUE		Bst2
ENSRNOG00000001555	174.677	-0.830424	0.407469	-2.038	0.0415496	0.421057	Btg3	54230	Significant	FALSE	TRUE		Btg3
ENSRNOG00000012807	824.663	-1.21783	0.44943	-2.70972	0.00673393	0.15404	C1qa	298566	Significant	FALSE	TRUE		C1qa
ENSRNOG00000012749	562.953	-0.849796	0.424734	-2.00077	0.0454171	0.434722	C1qb	29687	Significant	FALSE	TRUE		C1qb
ENSRNOG00000012804	417.725	-1.03014	0.44873	-2.29568	0.0216944	0.305623	C1qc	362634	Significant	FALSE	TRUE		C1qc
ENSRNOG00000014654	1591.47	-0.810916	0.394452	-2.0558	0.0398013	0.411514	C2h4orf3	691807	Significant	FALSE	TRUE		C2h4orf3
ENSRNOG00000009629	157.55	-0.81986	0.408421	-2.00739	0.0447082	0.432889	Car2	54231	Significant	FALSE	TRUE		Car2
ENSRNOG00000005669	192.04	-0.957929	0.41356	-2.3163	0.0205419	0.296506	Car8	297814	Significant	FALSE	TRUE		Car8
ENSRNOG00000033697	590.748	-0.938725	0.328363	-2.8588	0.00425247	0.116868	Casp4	114555	Significant	FALSE	TRUE		Casp4
ENSRNOG00000010286	317.505	-1.02443	0.340151	-3.01169	0.00259799	0.088114	Cast	25403	Significant	FALSE	TRUE		Cast
ENSRNOG00000019778	904.79	-0.794613	0.387718	-2.04946	0.0404171	0.415479	Cavin1	287710	Significant	FALSE	TRUE		Cavin1
ENSRNOG00000008689	484.495	-0.650953	0.324354	-2.00692	0.0447579	0.432889	Cbx1	360609	Significant	FALSE	TRUE		Cbx1
ENSRNOG00000017253	1170.05	-0.642294	0.307813	-2.08664	0.036921	0.396403	Ccdc107	313496	Significant	FALSE	TRUE		Ccdc107
ENSRNOG00000007262	150.298	-0.967067	0.38393	-2.51886	0.0117735	0.212087	Ccdc134	500909	Significant	FALSE	TRUE		Ccdc134
ENSRNOG00000007159	243.028	-2.09763	0.596861	-3.51443	0.000440705	0.0300679	Ccl2	24770	Significant	FALSE	TRUE		Ccl2
ENSRNOG00000000239	90.8601	-1.57916	0.596714	-2.64643	0.00813454	0.172765	Ccl7	287561	Significant	FALSE	TRUE		Ccl7
ENSRNOG00000014350	797.425	-2.04751	0.526763	-3.88696	0.000101508	0.0143518	Ccn1	83476	Significant	FALSE	TRUE		Ccn1
ENSRNOG00000015036	116.412	-1.36808	0.515992	-2.65135	0.00801699	0.171053	Ccn2	64032	Significant	FALSE	TRUE		Ccn2
ENSRNOG00000015423	156.853	-0.976616	0.436082	-2.23952	0.0251219	0.327198	Ccna2	114494	Significant	FALSE	TRUE		Ccna2
ENSRNOG00000003256	8865.86	-0.703276	0.311606	-2.25694	0.0240119	0.320934	Ccng1	25405	Significant	FALSE	TRUE		Ccng1
ENSRNOG00000038835	27.3816	-1.44442	0.689843	-2.09384	0.0362747	0.395249	Cd86	56822	Significant	FALSE	TRUE		Cd86
ENSRNOG00000019556	1011.65	-0.972064	0.423849	-2.29342	0.0218238	0.305914	Cd9	24936	Significant	FALSE	TRUE		Cd9
ENSRNOG00000000521	2885.02	-0.772225	0.3213	-2.40344	0.0162416	0.258269	Cdkn1a	114851	Significant	FALSE	TRUE		Cdkn1a
ENSRNOG00000059500	2043.3	-1.06408	0.304444	-3.49514	0.000473816	0.0310381	Cdkn1c	246060	Significant	FALSE	TRUE		Cdkn1c
ENSRNOG00000008956	74.6554	-1.31959	0.535343	-2.46495	0.0137034	0.230386	Cdkn2c	54238	Significant	FALSE	TRUE		Cdkn2c
ENSRNOG00000032215	56.8412	-1.1547	0.571218	-2.02147	0.0432306	0.428025	Cdyl	361237	Significant	FALSE	TRUE		Cdyl
ENSRNOG00000039740	39.2586	-1.45598	0.626473	-2.3241	0.0201204	0.292944	Cenpk	294712	Significant	FALSE	TRUE		Cenpk
ENSRNOG00000037718	699.747	-1.18581	0.443665	-2.67275	0.00752324	0.166105	Cfap52	303233	Significant	FALSE	TRUE		Cfap52
ENSRNOG00000010178	377.872	-0.676723	0.342342	-1.97675	0.0480701	0.449484	Cgrrf1	116679	Significant	FALSE	TRUE		Cgrrf1
ENSRNOG00000017119	339.53	-0.936077	0.399362	-2.34393	0.0190817	0.283741	Ciao2a	300797	Significant	FALSE	TRUE		Ciao2a
ENSRNOG00000016976	156.971	-0.942877	0.480493	-1.96231	0.0497261	0.456223	Clcn7	29233	Significant	FALSE	TRUE		Clcn7
ENSRNOG00000010263	300.386	-0.917594	0.398974	-2.29988	0.0214548	0.303339	Cldn11	84588	Significant	FALSE	TRUE		Cldn11
ENSRNOG00000029682	876.295	-0.763456	0.380891	-2.00439	0.0450281	0.432889	Clic1	406864	Significant	FALSE	TRUE		Clic1
ENSRNOG00000010149	266.557	-0.764718	0.369337	-2.07052	0.0384038	0.403825	Cmc1	363162	Significant	FALSE	TRUE		Cmc1
ENSRNOG00000043044	222.534	-1.40504	0.503128	-2.79261	0.00522843	0.131383	Cnn2	690976	Significant	FALSE	TRUE		Cnn2
ENSRNOG00000017496	4750.2	-0.677955	0.344962	-1.9653	0.0493794	0.454606	Cnp	25275	Significant	FALSE	TRUE		Cnp
ENSRNOG00000023148	196.201	-0.875296	0.38522	-2.2722	0.0230745	0.31418	Col11a1	25654	Significant	FALSE	TRUE		Col11a1
ENSRNOG00000011014	350.997	-0.834742	0.418738	-1.99347	0.0462097	0.43995	Copg2	301742	Significant	FALSE	TRUE		Copg2
ENSRNOG00000004659	786.778	-0.851781	0.386609	-2.20321	0.0275799	0.345081	Creld2	362978	Significant	FALSE	TRUE		Creld2
ENSRNOG00000006779	259.991	-0.760624	0.37518	-2.02736	0.0426256	0.426802	Crot	83842	Significant	FALSE	TRUE		Crot
ENSRNOG00000011573	387.967	-0.662997	0.327295	-2.02569	0.0427969	0.427675	Csad	60356	Significant	FALSE	TRUE		Csad
ENSRNOG00000008937	2752.31	-0.674998	0.334375	-2.01868	0.0435201	0.42803	Csrp1	29276	Significant	FALSE	TRUE		Csrp1
ENSRNOG00000010658	276.095	-0.857323	0.395907	-2.16547	0.030352	0.358692	Cth	24962	Significant	FALSE	TRUE		Cth
ENSRNOG00000054172	2505.73	-0.836475	0.367012	-2.27915	0.0226581	0.312815	Ctnnb1	84353	Significant	FALSE	TRUE		Ctnnb1
ENSRNOG00000028688	73.8199	-1.38478	0.598763	-2.31274	0.0207371	0.29834	Ctns	287478	Significant	FALSE	TRUE		Ctns
ENSRNOG00000018566	2278.93	-0.685568	0.322447	-2.12614	0.0334918	0.380459	Ctsl	25697	Significant	FALSE	TRUE		Ctsl
ENSRNOG00000013589	109.233	-1.06315	0.406408	-2.61598	0.00889725	0.180952	Cxcl12	24772	Significant	FALSE	TRUE		Cxcl12
ENSRNOG00000026647	177.858	-0.877769	0.437232	-2.00756	0.0446899	0.432889	Cxcl16	497942	Significant	FALSE	TRUE		Cxcl16
ENSRNOG00000003743	611.562	-0.841839	0.402599	-2.09101	0.0365271	0.395618	Dars1	116483	Significant	FALSE	TRUE		Dars1
ENSRNOG00000046889	28820	-0.850858	0.401351	-2.11998	0.0340073	0.382298	Dbi	25045	Significant	FALSE	TRUE		Dbi
ENSRNOG00000029197	885.608	-0.690485	0.324158	-2.13009	0.0331643	0.378437	Diablo	288753	Significant	FALSE	TRUE		Diablo
ENSRNOG00000010721	143.137	-0.911563	0.44243	-2.06036	0.0393645	0.408077	Dlgap5	289997	Significant	FALSE	TRUE		Dlgap5
ENSRNOG00000023830	623.645	-0.822888	0.344032	-2.39189	0.0167617	0.261915	Dnase2	171575	Significant	FALSE	TRUE		Dnase2
ENSRNOG00000010760	75.863	-1.39812	0.600668	-2.32761	0.0199329	0.29268	E2f5	116651	Significant	FALSE	TRUE		E2f5
ENSRNOG00000024186	8970.62	-0.652462	0.324241	-2.01228	0.0441907	0.430712	Eef1b2	363241	Significant	FALSE	TRUE		Eef1b2
ENSRNOG00000007584	198.235	-0.911889	0.377177	-2.41767	0.0156202	0.252136	Ehd4	192204	Significant	FALSE	TRUE		Ehd4
ENSRNOG00000017447	15772.1	-0.846948	0.327341	-2.58736	0.00967152	0.189791	Eif2s2	296302	Significant	FALSE	TRUE		Eif2s2
ENSRNOG00000008676	171.757	-1.19273	0.444131	-2.68553	0.00724146	0.162794	Emp1	25314	Significant	FALSE	TRUE		Emp1
ENSRNOG00000009660	40.9132	-1.20579	0.591118	-2.03984	0.0413665	0.419564	Enpp6	306460	Significant	FALSE	TRUE		Enpp6
ENSRNOG00000012346	362.693	-0.903241	0.364785	-2.47609	0.0132831	0.226236	Epb41l2	309557	Significant	FALSE	TRUE		Epb41l2
ENSRNOG00000015233	568.074	-1.151	0.433785	-2.65339	0.00796888	0.170337	Etfa	300726	Significant	FALSE	TRUE		Etfa
ENSRNOG00000022764	77.0289	-1.04123	0.5299	-1.96495	0.0494197	0.454606	Evi2a	685433	Significant	FALSE	TRUE		Evi2a
ENSRNOG00000006048	595.153	-0.76662	0.310894	-2.46586	0.0136686	0.230386	Ezh2	312299	Significant	FALSE	TRUE		Ezh2
ENSRNOG00000011800	457.945	-1.11529	0.442779	-2.51884	0.0117741	0.212087	F3	25584	Significant	FALSE	TRUE		F3
ENSRNOG00000000814	21498	-0.719182	0.352182	-2.04208	0.041144	0.41803	Fabp7	80841	Significant	FALSE	TRUE		Fabp7
ENSRNOG00000019142	147.247	-1.07074	0.455298	-2.35173	0.0186866	0.279289	Fas	246097	Significant	FALSE	TRUE		Fas
ENSRNOG00000020583	990.449	-0.699689	0.349219	-2.00358	0.0451149	0.432889	Fcgrt	29558	Significant	FALSE	TRUE		Fcgrt
ENSRNOG00000016164	442.477	-1.26492	0.446451	-2.83329	0.00460719	0.122876	Fcrl2	310694	Significant	FALSE	TRUE		Fcrl2
ENSRNOG00000016050	952.067	-0.873285	0.346955	-2.51699	0.0118361	0.212705	Fgfr1	79114	Significant	FALSE	TRUE		Fgfr1
ENSRNOG00000016818	330.133	-0.894596	0.399381	-2.23996	0.0250936	0.327198	Fgfr3	84489	Significant	FALSE	TRUE		Fgfr3
ENSRNOG00000020552	170.715	-1.03209	0.472406	-2.18476	0.0289066	0.352195	Fosl1	25445	Significant	FALSE	TRUE		Fosl1
ENSRNOG00000005615	300.12	-0.897628	0.366449	-2.44953	0.0143043	0.237091	Gadd45a	25112	Significant	FALSE	TRUE		Gadd45a
ENSRNOG00000007023	246.964	-0.94653	0.345337	-2.74089	0.00612726	0.147042	Galm	313843	Significant	FALSE	TRUE		Galm
ENSRNOG00000016207	356.843	-1.09475	0.438251	-2.498	0.0124895	0.219701	Galnt1	79214	Significant	FALSE	TRUE		Galnt1
ENSRNOG00000002488	277.617	-0.713072	0.339228	-2.10205	0.0355492	0.389546	Galnt10	170501	Significant	FALSE	TRUE		Galnt10
ENSRNOG00000032240	219.745	-0.888917	0.356888	-2.49075	0.0127475	0.221992	Gbp5	362050	Significant	FALSE	TRUE		Gbp5
ENSRNOG00000019661	81.2028	-1.12369	0.525238	-2.13939	0.0324041	0.373634	Gdf15	29455	Significant	FALSE	TRUE		Gdf15
ENSRNOG00000015160	82.1402	-1.37963	0.544064	-2.53578	0.0112196	0.20669	Gem	297902	Significant	FALSE	TRUE		Gem
ENSRNOG00000015239	161.088	-0.969078	0.433811	-2.23387	0.0254916	0.329453	Ginm1	361448	Significant	FALSE	TRUE		Ginm1
ENSRNOG00000014838	202.24	-1.42931	0.408912	-3.4954	0.000473349	0.0310381	Glipr2	679819	Significant	FALSE	TRUE		Glipr2
ENSRNOG00000001192	696.735	-0.769344	0.391188	-1.96669	0.0492191	0.454356	Gltp	288707	Significant	FALSE	TRUE		Gltp
ENSRNOG00000018782	260.767	-0.9214	0.442879	-2.08048	0.0374817	0.399722	Gmnn	291137	Significant	FALSE	TRUE		Gmnn
ENSRNOG00000002480	61.7916	-1.27073	0.562379	-2.25957	0.023848	0.319938	Gpr137b	289287	Significant	FALSE	TRUE		Gpr137b
ENSRNOG00000048812	3917.66	-0.809547	0.380857	-2.12559	0.033537	0.380459	Gpx1	24404	Significant	FALSE	TRUE		Gpx1
ENSRNOG00000033402	205.331	-1.15456	0.447138	-2.58211	0.00981984	0.191104	Gsta6	501110	Significant	FALSE	TRUE		Gsta6
ENSRNOG00000004854	85.1042	-0.915854	0.466354	-1.96386	0.0495464	0.45495	Has2	25694	Significant	FALSE	TRUE		Has2
ENSRNOG00000045647	354.757	-0.982723	0.413847	-2.3746	0.0175678	0.269487	Hax1	291202	Significant	FALSE	TRUE		Hax1
ENSRNOG00000018646	1473.8	-1.20944	0.409334	-2.95467	0.00313008	0.0964739	Hbegf	25433	Significant	FALSE	TRUE		Hbegf
ENSRNOG00000038881	66.0688	-1.0817	0.507495	-2.13145	0.0330522	0.37767	Hcls1	288077	Significant	FALSE	TRUE		Hcls1
ENSRNOG00000047692	92.6637	-1.2669	0.536198	-2.36276	0.0181396	0.275486	Hells	294071	Significant	FALSE	TRUE		Hells
ENSRNOG00000009219	306.117	-0.84723	0.365538	-2.31776	0.0204623	0.296113	Hepacam	300517	Significant	FALSE	TRUE		Hepacam
ENSRNOG00000013364	113.55	-1.30798	0.443359	-2.95016	0.0031761	0.0968093	Hey2	155430	Significant	FALSE	TRUE		Hey2
ENSRNOG00000006116	1032	-0.855575	0.299081	-2.86068	0.00422736	0.116718	Hk2	25059	Significant	FALSE	TRUE		Hk2
ENSRNOG00000000488	180.723	-1.30538	0.420129	-3.10708	0.00188944	0.0729464	Hmga1	117062	Significant	FALSE	TRUE		Hmga1
ENSRNOG00000030351	5483.62	-0.735391	0.32227	-2.28191	0.0224947	0.312027	Hmgb1l1	108348989	Significant	FALSE	TRUE		Hmgb1l1
ENSRNOG00000033321	276.367	-0.89832	0.365725	-2.45627	0.0140387	0.234344	Hmgb2	498072	Significant	FALSE	TRUE		Hmgb2
ENSRNOG00000013167	1870.34	-1.00674	0.333832	-3.0157	0.00256384	0.0878476	Hmgb2l1	29395	Significant	FALSE	TRUE		Hmgb2l1
ENSRNOG00000052968	1592.72	-0.704744	0.319878	-2.20317	0.0275829	0.345081	Hnrnpa3	362152	Significant	FALSE	TRUE		Hnrnpa3
ENSRNOG00000020229	172.266	-1.16968	0.405849	-2.88206	0.00395084	0.111199	Homer3	29548	Significant	FALSE	TRUE		Homer3
ENSRNOG00000019525	3119.53	-0.992379	0.353121	-2.81031	0.00494933	0.128213	Hspa9	291671	Significant	FALSE	TRUE		Hspa9
ENSRNOG00000022392	644.213	-0.676663	0.335553	-2.01656	0.0437412	0.42803	Hspb8	113906	Significant	FALSE	TRUE		Hspb8
ENSRNOG00000051624	1370.58	-0.789962	0.390806	-2.02137	0.0432419	0.428025	Hspe1	25462	Significant	FALSE	TRUE		Hspe1
ENSRNOG00000009263	907.936	-1.41019	0.498021	-2.83158	0.00463182	0.122974	Ifi27	170512	Significant	FALSE	TRUE		Ifi27
ENSRNOG00000026605	2436.46	-0.963135	0.379078	-2.54073	0.011062	0.204751	Ifi27l2a	299269	Significant	FALSE	TRUE		Ifi27l2a
ENSRNOG00000020678	182.339	-0.81976	0.392845	-2.08673	0.036913	0.396403	Ifi35	287719	Significant	FALSE	TRUE		Ifi35
ENSRNOG00000050997	658.817	-0.71936	0.351984	-2.04373	0.0409806	0.417754	Ifrd1	29596	Significant	FALSE	TRUE		Ifrd1
ENSRNOG00000016957	8789.29	-0.932957	0.371722	-2.50982	0.0120791	0.215414	Igfbp2	25662	Significant	FALSE	TRUE		Igfbp2
ENSRNOG00000061910	1222.43	-0.812153	0.325252	-2.497	0.0125249	0.219701	Igfbp3	24484	Significant	FALSE	TRUE		Igfbp3
ENSRNOG00000015068	615.226	-0.870494	0.394928	-2.20419	0.0275113	0.344919	Il11ra1	245983	Significant	FALSE	TRUE		Il11ra1
ENSRNOG00000019730	301.065	-1.00531	0.388455	-2.58797	0.00965423	0.18977	Inppl1	65038	Significant	FALSE	TRUE		Inppl1
ENSRNOG00000009421	1592.45	-0.596626	0.298689	-1.99748	0.0457727	0.437057	Ivd	24513	Significant	FALSE	TRUE		Ivd
ENSRNOG00000009149	284.212	-0.809459	0.379235	-2.13445	0.032806	0.375955	Jam3	315509	Significant	FALSE	TRUE		Jam3
ENSRNOG00000013577	261.153	-0.979204	0.423542	-2.31194	0.020781	0.298359	Kdelr3	315131	Significant	FALSE	TRUE		Kdelr3
ENSRNOG00000005037	52.7461	-1.33758	0.539237	-2.48051	0.0131193	0.224752	Kif18a	362186	Significant	FALSE	TRUE		Kif18a
ENSRNOG00000031364	1320.04	-0.665322	0.303763	-2.19027	0.0285049	0.351002	Kif1c	113886	Significant	FALSE	TRUE		Kif1c
ENSRNOG00000016885	352.487	-0.765156	0.324041	-2.36129	0.0182113	0.275754	Klf6	58954	Significant	FALSE	TRUE		Klf6
ENSRNOG00000007124	1339.76	-0.867974	0.362755	-2.39273	0.0167236	0.261915	Krcc1	312437	Significant	FALSE	TRUE		Krcc1
ENSRNOG00000043426	76.2176	-1.03655	0.517169	-2.00428	0.0450402	0.432889	Kyat3	541589	Significant	FALSE	TRUE		Kyat3
ENSRNOG00000025864	252.623	-1.03489	0.502224	-2.06061	0.0393399	0.408077	Lemd2	361807	Significant	FALSE	TRUE		Lemd2
ENSRNOG00000059801	1705.04	-0.949579	0.298188	-3.18449	0.00145009	0.0625617	Lima1	300228	Significant	FALSE	TRUE		Lima1
ENSRNOG00000004837	175.578	-1.17552	0.389142	-3.02081	0.00252102	0.0869686	Limd1	316101	Significant	FALSE	TRUE		Limd1
ENSRNOG00000003948	434.728	-0.773808	0.365941	-2.11457	0.0344667	0.384305	Llgl1	54265	Significant	FALSE	TRUE		Llgl1
ENSRNOG00000013774	295.082	-0.92804	0.396984	-2.33773	0.0194015	0.287107	Lmnb1	116685	Significant	FALSE	TRUE		Lmnb1
ENSRNOG00000011621	1767.51	-0.682327	0.324572	-2.10224	0.0355326	0.389546	LOC100911576	290046	Significant	FALSE	TRUE		LOC100911576
ENSRNOG00000002835	11873.1	-0.783007	0.308279	-2.53993	0.0110874	0.204898	Luc7l3	360602	Significant	FALSE	TRUE		Luc7l3
ENSRNOG00000011523	3908.96	-0.718449	0.283526	-2.53398	0.0112775	0.207431	Macroh2a1	29384	Significant	FALSE	TRUE		Macroh2a1
ENSRNOG00000012886	94.3339	-1.19713	0.480817	-2.48978	0.0127821	0.222218	Maff	366960	Significant	FALSE	TRUE		Maff
ENSRNOG00000021023	106.722	-1.11874	0.489536	-2.2853	0.022295	0.310727	Mag	29409	Significant	FALSE	TRUE		Mag
ENSRNOG00000051408	2100.94	-0.883418	0.305785	-2.88902	0.0038645	0.109541	Magt1	116967	Significant	FALSE	TRUE		Magt1
ENSRNOG00000016516	1432.23	-0.856572	0.405801	-2.11082	0.034788	0.385622	Mbp	24547	Significant	FALSE	TRUE		Mbp
ENSRNOG00000015059	436.987	-0.791549	0.38848	-2.03756	0.0415944	0.421148	Mcfd2	246117	Significant	FALSE	TRUE		Mcfd2
ENSRNOG00000032813	441.978	-0.755817	0.318661	-2.37186	0.017699	0.270792	Mdc1	309595	Significant	FALSE	TRUE		Mdc1
ENSRNOG00000019692	2047.86	-0.718631	0.36432	-1.97253	0.0485497	0.451654	Metrn	287151	Significant	FALSE	TRUE		Metrn
ENSRNOG00000025940	1407.04	-0.742266	0.338109	-2.19535	0.0281386	0.349962	Mettl9	100302453	Significant	FALSE	TRUE		Mettl9
ENSRNOG00000016038	1947.1	-0.778432	0.355373	-2.19046	0.0284906	0.351002	Mgmt	25332	Significant	FALSE	TRUE		Mgmt
ENSRNOG00000010947	1815.52	-0.891992	0.288671	-3.09	0.00200156	0.0751681	Mmp14	81707	Significant	FALSE	TRUE		Mmp14
ENSRNOG00000016266	644.058	-0.647394	0.328411	-1.97129	0.0486907	0.452403	Mphosph10	293828	Significant	FALSE	TRUE		Mphosph10
ENSRNOG00000050087	613.648	-0.752803	0.338579	-2.22342	0.0261874	0.334329	Mphosph6	686999	Significant	FALSE	TRUE		Mphosph6
ENSRNOG00000019165	457.387	-0.707782	0.33424	-2.11758	0.0342104	0.382298	Mrpl51	297601	Significant	FALSE	TRUE		Mrpl51
ENSRNOG00000019913	914.937	-0.677899	0.333662	-2.03169	0.0421849	0.423835	Mta2	361724	Significant	FALSE	TRUE		Mta2
ENSRNOG00000001073	169.916	-0.891022	0.453439	-1.96503	0.0494106	0.454606	Mtrfr	498179	Significant	FALSE	TRUE		Mtrfr
ENSRNOG00000001963	435.987	-1.13067	0.442916	-2.55277	0.0106869	0.200978	Mx2	286918	Significant	FALSE	TRUE		Mx2
ENSRNOG00000015033	1397.83	-0.609987	0.29175	-2.09079	0.036547	0.395618	Mxd4	360961	Significant	FALSE	TRUE		Mxd4
ENSRNOG00000015278	1298.89	-0.940082	0.375566	-2.50311	0.0123109	0.218011	Myl12a	501203	Significant	FALSE	TRUE		Myl12a
ENSRNOG00000010161	1731.68	-0.687712	0.298319	-2.3053	0.0211501	0.301483	Myo10	310178	Significant	FALSE	TRUE		Myo10
ENSRNOG00000061928	178.315	-0.912614	0.382486	-2.386	0.0170326	0.264738	Myo1e	25484	Significant	FALSE	TRUE		Myo1e
ENSRNOG00000028016	39.9931	-1.7753	0.741143	-2.39535	0.0166045	0.261548	Ncf2	364018	Significant	FALSE	TRUE		Ncf2
ENSRNOG00000000657	37.6691	-1.49199	0.740096	-2.01594	0.0438061	0.42803	Nek7	360850	Significant	FALSE	TRUE		Nek7
ENSRNOG00000001548	840.003	-1.04683	0.356164	-2.93918	0.00329078	0.0990188	Nfe2l2	83619	Significant	FALSE	TRUE		Nfe2l2
ENSRNOG00000002403	98.4423	-0.963323	0.489295	-1.9688	0.0489764	0.453621	Niban1	63912	Significant	FALSE	TRUE		Niban1
ENSRNOG00000005540	61.2596	-1.92395	0.725081	-2.65342	0.00796803	0.170337	Nin	299117	Significant	FALSE	TRUE		Nin
ENSRNOG00000023919	178.217	-1.01063	0.446423	-2.26384	0.0235838	0.317745	Nipsnap2	498174	Significant	FALSE	TRUE		Nipsnap2
ENSRNOG00000012728	130.734	-1.32923	0.471296	-2.82037	0.00479676	0.126211	Nkx2-2	366214	Significant	FALSE	TRUE		Nkx2-2
ENSRNOG00000019322	2119.44	-0.628912	0.296738	-2.11942	0.0340549	0.382298	Notch1	25496	Significant	FALSE	TRUE		Notch1
ENSRNOG00000012062	3662.72	-0.687985	0.336578	-2.04406	0.0409477	0.417754	Npc2	286898	Significant	FALSE	TRUE		Npc2
ENSRNOG00000017622	262.68	-1.10807	0.404106	-2.74203	0.00610612	0.146894	Npm3	502389	Significant	FALSE	TRUE		Npm3
ENSRNOG00000001006	148.764	-0.959401	0.450454	-2.12985	0.0331837	0.378437	Nptx2	288475	Significant	FALSE	TRUE		Nptx2
ENSRNOG00000013110	1957.24	-0.803841	0.301002	-2.67055	0.00757276	0.166105	Nudt2	297998	Significant	FALSE	TRUE		Nudt2
ENSRNOG00000009290	281.267	-0.875512	0.420528	-2.08193	0.0373485	0.399166	Nup35	295692	Significant	FALSE	TRUE		Nup35
ENSRNOG00000008178	270.043	-0.831393	0.359798	-2.31072	0.0208483	0.298359	Nxn	360577	Significant	FALSE	TRUE		Nxn
ENSRNOG00000009243	755.305	-0.78852	0.365698	-2.15621	0.0310674	0.364788	Oaf	315594	Significant	FALSE	TRUE		Oaf
ENSRNOG00000033192	98.044	-1.07108	0.51564	-2.07718	0.0377852	0.400673	Osmr	310132	Significant	FALSE	TRUE		Osmr
ENSRNOG00000012156	496.779	-0.985638	0.386696	-2.54887	0.0108072	0.202268	Ostf1	259275	Significant	FALSE	TRUE		Ostf1
ENSRNOG00000050655	278.423	-0.886351	0.357262	-2.48095	0.0131032	0.224752	P4ha1	64475	Significant	FALSE	TRUE		P4ha1
ENSRNOG00000058580	1292.02	-0.761345	0.350936	-2.16947	0.0300471	0.357973	Paip1	365684	Significant	FALSE	TRUE		Paip1
ENSRNOG00000023799	438.468	-0.688795	0.320753	-2.14743	0.0317589	0.369366	Pak1ip1	361232	Significant	FALSE	TRUE		Pak1ip1
ENSRNOG00000002662	862.434	-0.656233	0.301446	-2.17695	0.0294841	0.35378	Pbdc1	363485	Significant	FALSE	TRUE		Pbdc1
ENSRNOG00000018532	84.984	-1.11032	0.543437	-2.04315	0.0410373	0.417754	Pcgf5	681178	Significant	FALSE	TRUE		Pcgf5
ENSRNOG00000021264	1117.6	-0.763529	0.369822	-2.06459	0.038962	0.405696	Pcna	25737	Significant	FALSE	TRUE		Pcna
ENSRNOG00000006228	632.943	-0.926988	0.39872	-2.32491	0.0200768	0.292944	Pdia4	116598	Significant	FALSE	TRUE		Pdia4
ENSRNOG00000008748	265.864	-0.855623	0.403051	-2.12286	0.0337652	0.381362	Pex2	29534	Significant	FALSE	TRUE		Pex2
ENSRNOG00000019328	6150.2	-0.69592	0.319654	-2.1771	0.0294729	0.35378	Phgdh	58835	Significant	FALSE	TRUE		Phgdh
ENSRNOG00000004019	1044.86	-1.21016	0.335884	-3.6029	0.000314686	0.0249516	Phlda1	29380	Significant	FALSE	TRUE		Phlda1
ENSRNOG00000009068	1234.17	-0.670519	0.323646	-2.07177	0.0382872	0.403322	Phlda3	363989	Significant	FALSE	TRUE		Phlda3
ENSRNOG00000003674	236.124	-1.02334	0.428291	-2.38937	0.0168775	0.263024	Pir	363465	Significant	FALSE	TRUE		Pir
ENSRNOG00000028566	149.396	-1.09479	0.486701	-2.24942	0.024486	0.324315	Pld4	362792	Significant	FALSE	TRUE		Pld4
ENSRNOG00000002419	976.131	-1.12061	0.38296	-2.92619	0.00343139	0.101188	Plp1	24943	Significant	FALSE	TRUE		Plp1
ENSRNOG00000008116	1018.65	-0.611587	0.311374	-1.96416	0.0495116	0.45495	Plpp3	192270	Significant	FALSE	TRUE		Plpp3
ENSRNOG00000022707	46.9936	-1.30739	0.652017	-2.00515	0.0449467	0.432889	Pmp2	688790	Significant	FALSE	TRUE		Pmp2
ENSRNOG00000017725	159.855	-0.842905	0.38872	-2.16841	0.0301275	0.358203	Pnlip	25702	Significant	FALSE	TRUE		Pnlip
ENSRNOG00000009982	623.86	-0.84651	0.404911	-2.09061	0.0365631	0.395618	Pnp	290029	Significant	FALSE	TRUE		Pnp
ENSRNOG00000011413	3753.39	-0.702943	0.354824	-1.9811	0.0475797	0.446679	Podn	102552895	Significant	FALSE	TRUE		Podn
ENSRNOG00000010104	122.276	-0.992207	0.49114	-2.02021	0.0433613	0.42803	Pofut1	311551	Significant	FALSE	TRUE		Pofut1
ENSRNOG00000016231	612.79	-0.873467	0.388642	-2.24748	0.0246092	0.325579	Polr2d	364834	Significant	FALSE	TRUE		Polr2d
ENSRNOG00000016260	68.8153	-0.940977	0.469429	-2.00452	0.0450147	0.432889	Polr3g	685465	Significant	FALSE	TRUE		Polr3g
ENSRNOG00000017503	75.468	-1.01415	0.464247	-2.18451	0.0289248	0.352195	Ppargc1b	291567	Significant	FALSE	TRUE		Ppargc1b
ENSRNOG00000020938	1852.77	-0.861422	0.347397	-2.47965	0.0131512	0.224969	Ppp1r15a	171071	Significant	FALSE	TRUE		Ppp1r15a
ENSRNOG00000019813	1368.47	-0.679456	0.313735	-2.1657	0.0303339	0.358692	Ppp4c	171366	Significant	FALSE	TRUE		Ppp4c
ENSRNOG00000017194	8464.41	-0.822928	0.361646	-2.27551	0.0228754	0.31418	Prdx1	117254	Significant	FALSE	TRUE		Prdx1
ENSRNOG00000003763	790.53	-0.70213	0.343664	-2.04307	0.0410456	0.417754	Prdx4	85274	Significant	FALSE	TRUE		Prdx4
ENSRNOG00000056011	92.897	-0.885021	0.426547	-2.07485	0.0380004	0.402105	Prps1l3	314140	Significant	FALSE	TRUE		Prps1l3
ENSRNOG00000017307	123.908	-1.2068	0.466735	-2.58563	0.00972025	0.190415	Prss23	308807	Significant	FALSE	TRUE		Prss23
ENSRNOG00000011140	1628.08	-0.723162	0.319688	-2.26209	0.0236921	0.318838	Prxl2a	361118	Significant	FALSE	TRUE		Prxl2a
ENSRNOG00000000456	196.558	-0.992767	0.436784	-2.2729	0.0230322	0.31418	Psmb8	24968	Significant	FALSE	TRUE		Psmb8
ENSRNOG00000000459	205.471	-1.11368	0.457666	-2.43339	0.0149583	0.244139	Psmb9	24967	Significant	FALSE	TRUE		Psmb9
ENSRNOG00000018809	826.512	-0.708345	0.358892	-1.9737	0.0484156	0.451276	Psmd5	296651	Significant	FALSE	TRUE		Psmd5
ENSRNOG00000000925	632.989	-0.89267	0.398557	-2.23975	0.025107	0.327198	Psph	304429	Significant	FALSE	TRUE		Psph
ENSRNOG00000049034	90.4835	-1.07454	0.504051	-2.13181	0.0330224	0.37767	Ptrh1	362113	Significant	FALSE	TRUE		Ptrh1
ENSRNOG00000012280	547.763	-1.28069	0.394381	-3.24734	0.00116489	0.0548994	Ptx3	689388	Significant	FALSE	TRUE		Ptx3
ENSRNOG00000019202	141.119	-1.08755	0.452592	-2.40294	0.016264	0.258269	Pvr	25066	Significant	FALSE	TRUE		Pvr
ENSRNOG00000007583	736.4	-0.759054	0.373115	-2.03437	0.0419144	0.423292	Pygb	25739	Significant	FALSE	TRUE		Pygb
ENSRNOG00000048297	779.938	-0.68382	0.321373	-2.12781	0.033353	0.379997	Qki	499022	Significant	FALSE	TRUE		Qki
ENSRNOG00000014258	168.363	-1.00225	0.389445	-2.57354	0.0100664	0.192772	Rab32	365042	Significant	FALSE	TRUE		Rab32
ENSRNOG00000000938	4406.07	-0.716828	0.342545	-2.09266	0.0363799	0.395295	Ran	84509	Significant	FALSE	TRUE		Ran
ENSRNOG00000000956	209.162	-1.3347	0.361394	-3.69319	0.000221459	0.0205117	Rasl11a	304268	Significant	FALSE	TRUE		Rasl11a
ENSRNOG00000005710	228.177	-0.93724	0.464682	-2.01695	0.0437006	0.42803	Rbm7	315634	Significant	FALSE	TRUE		Rbm7
ENSRNOG00000020751	255.118	-0.704877	0.354382	-1.98903	0.0466979	0.441935	Rdm1	287726	Significant	FALSE	TRUE		Rdm1
ENSRNOG00000033235	111.008	-0.996843	0.45413	-2.19506	0.0281592	0.349962	Relb	100360982	Significant	FALSE	TRUE		Relb
ENSRNOG00000054765	368.019	-0.891103	0.344862	-2.58394	0.00976785	0.190725	Renbp	81759	Significant	FALSE	TRUE		Renbp
ENSRNOG00000008239	392.137	-0.860251	0.346549	-2.48234	0.0130523	0.224752	Repin1	445541	Significant	FALSE	TRUE		Repin1
ENSRNOG00000027024	291.973	-1.66715	0.464624	-3.58817	0.000333012	0.0252766	Rgs16	360857	Significant	FALSE	TRUE		Rgs16
ENSRNOG00000012630	1662.59	-0.854742	0.385094	-2.21957	0.0264481	0.335534	Rhoc	295342	Significant	FALSE	TRUE		Rhoc
ENSRNOG00000013190	1130.81	-0.751913	0.363403	-2.06909	0.0385377	0.403892	Rnaset2	292306	Significant	FALSE	TRUE		Rnaset2
ENSRNOG00000004624	485.163	-1.02035	0.339567	-3.00485	0.00265716	0.0893461	Rnd3	295588	Significant	FALSE	TRUE		Rnd3
ENSRNOG00000031092	2213.03	-0.785972	0.389499	-2.01791	0.0436011	0.42803	Rock1	81762	Significant	FALSE	TRUE		Rock1
ENSRNOG00000008309	198.894	-1.20409	0.499798	-2.40915	0.0159896	0.256202	Rpa3	296883	Significant	FALSE	TRUE		Rpa3
ENSRNOG00000016220	5314.36	-0.651	0.308431	-2.11068	0.0347996	0.385622	Rpl12	499782	Significant	FALSE	TRUE		Rpl12
ENSRNOG00000019106	6750.67	-0.710439	0.349346	-2.03362	0.0419895	0.423633	Rps17l2	29286	Significant	FALSE	TRUE		Rps17l2
ENSRNOG00000005958	2913.99	-0.694703	0.297106	-2.33823	0.0193751	0.28708	Rrbp1	311483	Significant	FALSE	TRUE		Rrbp1
ENSRNOG00000007240	541.839	-0.638943	0.308403	-2.07178	0.0382858	0.403322	Rrs1	297784	Significant	FALSE	TRUE		Rrs1
ENSRNOG00000030712	1059.54	-1.22647	0.419359	-2.92464	0.00344853	0.101188	RT1-CE1	309603	Significant	FALSE	TRUE		RT1-CE1
ENSRNOG00000047706	216.084	-0.900216	0.411562	-2.18731	0.0287196	0.352167	RT1-CE2	414779	Significant	FALSE	TRUE		RT1-CE2
ENSRNOG00000012053	7305.01	-1.01266	0.400098	-2.53103	0.0113727	0.207537	S100a16	361991	Significant	FALSE	TRUE		S100a16
ENSRNOG00000003809	1193.59	-0.845591	0.362766	-2.33095	0.0197558	0.290884	Sat1	302642	Significant	FALSE	TRUE		Sat1
ENSRNOG00000025594	548.739	-1.01282	0.358192	-2.82758	0.00469007	0.124239	Scrt1	366951	Significant	FALSE	TRUE		Scrt1
ENSRNOG00000001859	444.597	-1.12348	0.453587	-2.47688	0.0132536	0.226062	Sdf2l1	680945	Significant	FALSE	TRUE		Sdf2l1
ENSRNOG00000008411	328.757	-0.836732	0.423679	-1.97492	0.0482773	0.450703	Sec23b	362226	Significant	FALSE	TRUE		Sec23b
ENSRNOG00000055257	2838.35	-0.834226	0.367155	-2.27214	0.0230783	0.31418	Selenof	113922	Significant	FALSE	TRUE		Selenof
ENSRNOG00000001773	140.874	-1.04332	0.517444	-2.0163	0.0437691	0.42803	Senp2	78973	Significant	FALSE	TRUE		Senp2
ENSRNOG00000049507	153.4	-0.848918	0.38623	-2.19796	0.0279519	0.348212	Septin10	309891	Significant	FALSE	TRUE		Septin10
ENSRNOG00000001414	74.0801	-1.50106	0.63227	-2.37408	0.0175928	0.269519	Serpine1	24617	Significant	FALSE	TRUE		Serpine1
ENSRNOG00000042785	4822.47	-0.689159	0.291145	-2.36706	0.01793	0.273258	Sesn2	502988	Significant	FALSE	TRUE		Sesn2
ENSRNOG00000037871	740.426	-1.07049	0.35994	-2.97409	0.00293857	0.0949977	Sfxn5	261737	Significant	FALSE	TRUE		Sfxn5
ENSRNOG00000011815	409.188	-0.883231	0.384503	-2.29707	0.0216147	0.305233	Sgk1	29517	Significant	FALSE	TRUE		Sgk1
ENSRNOG00000008106	1567.66	-0.648724	0.326575	-1.98645	0.0469836	0.443566	Shmt2	299857	Significant	FALSE	TRUE		Shmt2
ENSRNOG00000014956	20.5355	-1.9597	0.897465	-2.1836	0.0289919	0.352195	Slc11a1	316519	Significant	FALSE	TRUE		Slc11a1
ENSRNOG00000059463	1897.86	-0.753195	0.319517	-2.35729	0.0184087	0.276249	Slc39a1	361986	Significant	FALSE	TRUE		Slc39a1
ENSRNOG00000003134	1371.05	-1.08281	0.342482	-3.16166	0.00156871	0.0641421	Slc4a4	84484	Significant	FALSE	TRUE		Slc4a4
ENSRNOG00000014833	570.184	-0.60718	0.305987	-1.98433	0.0472187	0.444712	Smndc1	287768	Significant	FALSE	TRUE		Smndc1
ENSRNOG00000005998	286.915	-0.767765	0.370684	-2.07121	0.0383392	0.403508	Smoc1	314280	Significant	FALSE	TRUE		Smoc1
ENSRNOG00000006077	1601.99	-0.695312	0.331768	-2.09578	0.036102	0.394099	Snx5	296199	Significant	FALSE	TRUE		Snx5
ENSRNOG00000018841	1130.04	-0.756762	0.331604	-2.28213	0.0224818	0.312027	Sox8	302993	Significant	FALSE	TRUE		Sox8
ENSRNOG00000014155	655.783	-0.643138	0.302654	-2.125	0.0335868	0.380459	Spart	295053	Significant	FALSE	TRUE		Spart
ENSRNOG00000010626	187.779	-1.18884	0.483795	-2.45732	0.0139978	0.233995	Sphk1	170897	Significant	FALSE	TRUE		Sphk1
ENSRNOG00000043451	429.723	-0.851929	0.390633	-2.1809	0.0291912	0.352789	Spp1	25353	Significant	FALSE	TRUE		Spp1
ENSRNOG00000010058	771.865	-0.873689	0.35397	-2.46825	0.0135774	0.229914	Spry2	306141	Significant	FALSE	TRUE		Spry2
ENSRNOG00000014165	1123.09	-0.754768	0.330378	-2.28456	0.0223387	0.310967	Ssr1	361233	Significant	FALSE	TRUE		Ssr1
ENSRNOG00000025052	22.5509	-1.45872	0.721479	-2.02184	0.0431924	0.428025	Stard5	502348	Significant	FALSE	TRUE		Stard5
ENSRNOG00000015177	289.896	-1.07729	0.456631	-2.35921	0.018314	0.276249	Sun2	315135	Significant	FALSE	TRUE		Sun2
ENSRNOG00000010921	865.128	-0.81184	0.374748	-2.16636	0.0302836	0.358692	Taf1d	363017	Significant	FALSE	TRUE		Taf1d
ENSRNOG00000020024	325.144	-0.775798	0.332247	-2.335	0.0195432	0.288477	Taf7	307485	Significant	FALSE	TRUE		Taf7
ENSRNOG00000049232	508.796	-0.940945	0.348026	-2.70367	0.00685793	0.155363	Tcf7l2	679869	Significant	FALSE	TRUE		Tcf7l2
ENSRNOG00000010513	30.2277	-1.52824	0.689382	-2.21683	0.026635	0.337176	Tfpi2	286926	Significant	FALSE	TRUE		Tfpi2
ENSRNOG00000042374	235.472	-0.853265	0.401812	-2.12354	0.0337084	0.381146	Tgif2	499929	Significant	FALSE	TRUE		Tgif2
ENSRNOG00000010941	85.5667	-1.00926	0.496732	-2.0318	0.0421743	0.423835	Tifa	310877	Significant	FALSE	TRUE		Tifa
ENSRNOG00000031916	390.054	-0.689701	0.325684	-2.1177	0.0342007	0.382298	Timeless	83508	Significant	FALSE	TRUE		Timeless
ENSRNOG00000007955	400.111	-0.811308	0.373485	-2.17227	0.0298356	0.356176	Timp4	680130	Significant	FALSE	TRUE		Timp4
ENSRNOG00000053469	63.3104	-1.41701	0.537183	-2.63785	0.00834328	0.175463	Tmc6	688280	Significant	FALSE	TRUE		Tmc6
ENSRNOG00000028063	83.5166	-1.2699	0.542737	-2.33981	0.0192935	0.286231	Tmem38b	362521	Significant	FALSE	TRUE		Tmem38b
ENSRNOG00000021100	37.0989	-1.92022	0.764814	-2.5107	0.0120493	0.215218	Tnfaip8l2	310663	Significant	FALSE	TRUE		Tnfaip8l2
ENSRNOG00000003546	756.892	-1.00133	0.436537	-2.29381	0.0218015	0.305914	Tnfrsf12a	302965	Significant	FALSE	TRUE		Tnfrsf12a
ENSRNOG00000003946	288.729	-0.678221	0.33363	-2.03286	0.042067	0.423739	Tor1aip1	246314	Significant	FALSE	TRUE		Tor1aip1
ENSRNOG00000015496	317.062	-0.983783	0.37291	-2.63813	0.00833657	0.175463	Tpm4	24852	Significant	FALSE	TRUE		Tpm4
ENSRNOG00000019212	933.712	-0.647976	0.296227	-2.18743	0.0287111	0.352167	Tpp1	83534	Significant	FALSE	TRUE		Tpp1
ENSRNOG00000001049	20066.6	-0.665316	0.310273	-2.14429	0.0320096	0.371546	Tpt1	116646	Significant	FALSE	TRUE		Tpt1
ENSRNOG00000004100	83.8457	-1.45694	0.491393	-2.96492	0.0030276	0.0955988	Trib1	78969	Significant	FALSE	TRUE		Trib1
ENSRNOG00000007319	1161.69	-0.747341	0.300528	-2.48676	0.0128913	0.223456	Trib3	246273	Significant	FALSE	TRUE		Trib3
ENSRNOG00000021438	352.706	-1.02869	0.430041	-2.39207	0.0167535	0.261915	Tuba1c	300218	Significant	FALSE	TRUE		Tuba1c
ENSRNOG00000012960	766.898	-0.713775	0.323642	-2.20544	0.027423	0.344181	Uap1l1	296560	Significant	FALSE	TRUE		Uap1l1
ENSRNOG00000018281	1406.18	-0.790271	0.394361	-2.00393	0.0450777	0.432889	Uqcrfs1	291103	Significant	FALSE	TRUE		Uqcrfs1
ENSRNOG00000007864	78.3174	-0.93773	0.474775	-1.9751	0.0482564	0.450703	Vrk2	360991	Significant	FALSE	TRUE		Vrk2
ENSRNOG00000005505	384.768	-0.778849	0.35112	-2.21819	0.0265422	0.336364	Wbp11l1	297695	Significant	FALSE	TRUE		Wbp11l1
ENSRNOG00000036662	200.467	-0.845126	0.404732	-2.08811	0.0367875	0.396088	Wdr45b	360682	Significant	FALSE	TRUE		Wdr45b
ENSRNOG00000013078	160.759	-0.793832	0.37628	-2.10968	0.0348857	0.386211	Zcchc7	298086	Significant	FALSE	TRUE		Zcchc7
ENSRNOG00000049856	25.6021	-1.53811	0.784342	-1.96102	0.0498769	0.456556	Zfp617	100361660	Significant	FALSE	TRUE		Zfp617
ENSRNOG00000000024	536.322	-0.139917	0.332125	-0.421279	0.673552	0.924164	Hebp1	362454	Not Significant	FALSE	FALSE
ENSRNOG00000000034	91.3074	-0.0661748	0.45358	-0.145894	0.884005	0.9776	Nuak2	289419	Not Significant	FALSE	FALSE
ENSRNOG00000000041	32.4834	0.0696594	0.601173	0.115873	0.907754	0.983023	Slc26a1	64076	Not Significant	FALSE	FALSE
ENSRNOG00000000042	82.787	0.171579	0.587429	0.292084	0.770222	0.95085	Xpr1	289424	Not Significant	FALSE	FALSE
ENSRNOG00000000043	65.3538	-0.398292	0.548187	-0.726561	0.467495	0.844333	Idua	360904	Not Significant	FALSE	FALSE
ENSRNOG00000000044	101.264	-0.152827	0.41767	-0.365904	0.714436	0.936712	Tmem175	305623	Not Significant	FALSE	FALSE
ENSRNOG00000000047	616.324	-0.367012	0.328446	-1.11742	0.263815	0.74841	Cd82	83628	Not Significant	FALSE	FALSE
ENSRNOG00000000048	606.807	0.293142	0.312655	0.937587	0.348457	0.79452	Gak	81659	Not Significant	FALSE	FALSE
ENSRNOG00000000062	87.7035	0.324603	0.495067	0.655674	0.512034	0.86127	Pcgf3	305624	Not Significant	FALSE	FALSE
ENSRNOG00000000064	6657.92	0.0773075	0.321165	0.240709	0.80978	0.96091	Atp5me	140608	Not Significant	FALSE	FALSE
ENSRNOG00000000066	99.3505	-0.129545	0.448809	-0.288642	0.772855	0.952074	Fbxo28	305105	Not Significant	FALSE	FALSE
ENSRNOG00000000068	1181.84	-0.353626	0.308711	-1.14549	0.252006	0.741377	Ppp2r5a	312754	Not Significant	FALSE	FALSE
ENSRNOG00000000070	33.3143	-0.273249	0.854617	-0.319732	0.749171	0.945096	Dr1	289881	Not Significant	FALSE	FALSE
ENSRNOG00000000073	44.5975	-0.720241	0.637675	-1.12948	0.258695	0.745162	Tmed5	289883	Not Significant	FALSE	TRUE
ENSRNOG00000000075	395.837	-0.275888	0.36964	-0.746369	0.455445	0.840605	Mtf2	360905	Not Significant	FALSE	FALSE
ENSRNOG00000000081	21.4305	-0.901289	0.871798	-1.03383	0.301217	0.76705	Antxr2	305633	Not Significant	FALSE	TRUE
ENSRNOG00000000082	133.399	-0.0122329	0.425887	-0.0287233	0.977085	0.998135	Hltf	295568	Not Significant	FALSE	FALSE
ENSRNOG00000000091	54.3394	0.290116	0.523631	0.554047	0.579547	0.890024	Smad9	85435	Not Significant	FALSE	FALSE
ENSRNOG00000000095	315.96	0.0032834	0.33667	0.00975258	0.992219	0.998754	Gpr89b	362003	Not Significant	FALSE	FALSE
ENSRNOG00000000098	467.227	-0.393143	0.339226	-1.15894	0.246479	0.737121	Rnf115	362002	Not Significant	FALSE	FALSE
ENSRNOG00000000104	575.151	-0.0483449	0.306099	-0.157939	0.874505	0.976482	Thoc3	290519	Not Significant	FALSE	FALSE
ENSRNOG00000000105	859.731	0.178492	0.44591	0.400288	0.688945	0.927607	Cplx2	116657	Not Significant	FALSE	FALSE
ENSRNOG00000000108	282.754	-0.483762	0.384913	-1.25681	0.208823	0.70357	Aga	290923	Not Significant	FALSE	FALSE
ENSRNOG00000000111	279.177	-0.278561	0.392869	-0.709043	0.478298	0.848757	Coprs	290925	Not Significant	FALSE	FALSE
ENSRNOG00000000112	480.278	0.389683	0.367445	1.06052	0.288907	0.757636	Champ1	306647	Not Significant	FALSE	FALSE
ENSRNOG00000000113	33.5391	0.221365	0.657682	0.336585	0.73643	0.942051	Elac1	307604	Not Significant	FALSE	FALSE
ENSRNOG00000000121	102.214	-0.0394684	0.409354	-0.0964164	0.92319	0.98631	Pigv	366478	Not Significant	FALSE	FALSE
ENSRNOG00000000123	303.697	0.0660053	0.363908	0.181379	0.85607	0.972267	Rnf19b	313806	Not Significant	FALSE	FALSE
ENSRNOG00000000127	286.875	0.201726	0.351283	0.574255	0.565796	0.882733	Kpna6	362607	Not Significant	FALSE	FALSE
ENSRNOG00000000130	636.445	0.229294	0.321355	0.713524	0.475522	0.847933	Dnajb5	313811	Not Significant	FALSE	FALSE
ENSRNOG00000000133	2338.95	-0.143209	0.291569	-0.491165	0.62331	0.904642	Txndc15	307180	Not Significant	FALSE	FALSE
ENSRNOG00000000142	128.923	0.581807	0.406785	1.43026	0.152643	0.654189	Plxdc2	361282	Not Significant	TRUE	FALSE
ENSRNOG00000000145	172.369	-0.601527	0.45019	-1.33616	0.181496	0.68362	Pik3r3	60664	Not Significant	FALSE	TRUE
ENSRNOG00000000150	400.105	-0.427767	0.333644	-1.28211	0.199805	0.696588	Dnajc1	100360412	Not Significant	FALSE	FALSE
ENSRNOG00000000155	58.6574	-0.290195	0.544073	-0.533376	0.593773	0.896305	Cog3	361073	Not Significant	FALSE	FALSE
ENSRNOG00000000157	774.87	0.199312	0.304619	0.6543	0.512918	0.861653	Atg12	361321	Not Significant	FALSE	FALSE
ENSRNOG00000000158	908.558	0.167371	0.30064	0.556718	0.57772	0.889267	Cdo1	81718	Not Significant	FALSE	FALSE
ENSRNOG00000000161	48.0373	-0.0941893	0.643099	-0.146462	0.883557	0.9776	Chm	24942	Not Significant	FALSE	FALSE
ENSRNOG00000000164	1659.94	-0.450929	0.313476	-1.43848	0.150298	0.649956	Lamp2	24944	Not Significant	FALSE	FALSE
ENSRNOG00000000166	39.3799	-0.378366	0.611233	-0.619021	0.535903	0.870771	Apex2	317628	Not Significant	FALSE	FALSE
ENSRNOG00000000168	1306.75	-0.640468	0.338757	-1.89064	0.0586726	0.484868	Gatm	81660	Not Significant	FALSE	TRUE
ENSRNOG00000000169	52.1175	0.148887	0.530941	0.280421	0.779155	0.953847	Afg2b	691729	Not Significant	FALSE	FALSE
ENSRNOG00000000170	351.475	-0.0667914	0.338561	-0.19728	0.843608	0.969233	Slc30a4	64469	Not Significant	FALSE	FALSE
ENSRNOG00000000172	34.5437	-0.62991	0.666379	-0.945274	0.344519	0.792892	Sqor	691966	Not Significant	FALSE	TRUE
ENSRNOG00000000177	36.8881	-0.0238312	0.591065	-0.0403191	0.967839	0.995411	Plpp2	246115	Not Significant	FALSE	FALSE
ENSRNOG00000000185	1218.89	-0.183366	0.303137	-0.604894	0.54525	0.873373	Mpst	192172	Not Significant	FALSE	FALSE
ENSRNOG00000000186	2746.4	-0.566951	0.373169	-1.51929	0.128691	0.622912	Tst	25274	Not Significant	FALSE	FALSE
ENSRNOG00000000195	55.8209	-0.568951	0.613928	-0.926739	0.354062	0.796526	Vwa5a	301097	Not Significant	FALSE	FALSE
ENSRNOG00000000204	730.212	-0.563561	0.325355	-1.73214	0.0832481	0.542129	Syncrip	363113	Not Significant	FALSE	FALSE
ENSRNOG00000000219	400.615	-0.235074	0.318295	-0.73854	0.460187	0.842615	Ano10	301111	Not Significant	FALSE	FALSE
ENSRNOG00000000221	218.891	-0.0157042	0.347782	-0.0451552	0.963984	0.994492	Abhd5	316122	Not Significant	FALSE	FALSE
ENSRNOG00000000230	184.207	-0.0207025	0.381591	-0.0542532	0.956733	0.993203	Lmf1	360495	Not Significant	FALSE	FALSE
ENSRNOG00000000231	1056.7	0.244501	0.303042	0.806822	0.419769	0.829937	Kctd17	300317	Not Significant	FALSE	FALSE
ENSRNOG00000000236	446.523	-0.492284	0.385722	-1.27627	0.201861	0.697874	Zfp207	303763	Not Significant	FALSE	FALSE
ENSRNOG00000000237	39.3492	0.242364	0.727696	0.333056	0.739092	0.942786	C10h17orf75	303764	Not Significant	FALSE	FALSE
ENSRNOG00000000244	87.2353	0.304625	0.440758	0.691139	0.489478	0.853181	Coil	50998	Not Significant	FALSE	FALSE
ENSRNOG00000000245	230.774	0.0224871	0.393096	0.0572051	0.954382	0.992988	Slc16a6	303772	Not Significant	FALSE	FALSE
ENSRNOG00000000246	956.862	0.549573	0.300415	1.82938	0.0673432	0.506585	Amz2	360650	Not Significant	FALSE	FALSE
ENSRNOG00000000247	142.194	0.0757152	0.379086	0.199731	0.841691	0.968995	Mfsd11	360667	Not Significant	FALSE	FALSE
ENSRNOG00000000248	1823.24	-0.239578	0.307069	-0.780208	0.435269	0.833531	Srsf2	494445	Not Significant	FALSE	FALSE
ENSRNOG00000000249	84.5375	-0.225675	0.458345	-0.492368	0.622459	0.904642	Mettl23	287918	Not Significant	FALSE	FALSE
ENSRNOG00000000250	263.224	0.0871769	0.338231	0.257744	0.796605	0.957803	Jmjd6	360665	Not Significant	FALSE	FALSE
ENSRNOG00000000258	321.247	-0.0147379	0.337401	-0.0436805	0.965159	0.994902	Prmt7	361402	Not Significant	FALSE	FALSE
ENSRNOG00000000262	306.513	0.152886	0.332684	0.459551	0.645838	0.912023	Zfp821	307834	Not Significant	FALSE	FALSE
ENSRNOG00000000264	269.737	0.600038	0.344248	1.74304	0.0813264	0.537974	Def8	307973	Not Significant	TRUE	FALSE
ENSRNOG00000000274	654.279	0.0906566	0.308258	0.294093	0.768687	0.95085	Phyhipl	309901	Not Significant	FALSE	FALSE
ENSRNOG00000000275	33.4247	0.376922	0.674459	0.55885	0.576264	0.888735	Fam13c	294565	Not Significant	FALSE	FALSE
ENSRNOG00000000279	121.929	-0.00754038	0.394908	-0.019094	0.984766	0.998278	Rtn4ip1	309912	Not Significant	FALSE	FALSE
ENSRNOG00000000281	168.494	-0.0380464	0.409591	-0.0928888	0.925992	0.98662	Prodh	680409	Not Significant	FALSE	FALSE
ENSRNOG00000000283	135.269	0.100362	0.383276	0.261852	0.793436	0.957307	Ess2	360741	Not Significant	FALSE	FALSE
ENSRNOG00000000288	63.0341	0.239687	0.494854	0.484358	0.628132	0.906323	Scarf2	287949	Not Significant	FALSE	FALSE
ENSRNOG00000000299	46.4484	0.255238	0.730959	0.349183	0.726952	0.939617	Foxo3	294515	Not Significant	FALSE	FALSE
ENSRNOG00000000302	188.528	0.443421	0.373137	1.18836	0.234692	0.725945	Sesn1	294518	Not Significant	FALSE	FALSE
ENSRNOG00000000303	90.7445	-0.0259937	0.425377	-0.0611075	0.951274	0.992508	Cep57l1	294519	Not Significant	FALSE	FALSE
ENSRNOG00000000304	657.405	-0.392162	0.323193	-1.2134	0.224977	0.721886	Cd164	83689	Not Significant	FALSE	FALSE
ENSRNOG00000000306	269.314	-0.330365	0.347979	-0.94938	0.342427	0.792892	Smpd2	83537	Not Significant	FALSE	FALSE
ENSRNOG00000000307	124.729	-0.168527	0.397445	-0.424027	0.671546	0.923327	Mical1	294520	Not Significant	FALSE	FALSE
ENSRNOG00000000308	206.272	0.0752631	0.385139	0.195418	0.845066	0.969538	Zbtb24	365590	Not Significant	FALSE	FALSE
ENSRNOG00000000312	231.138	0.352747	0.347541	1.01498	0.310116	0.775115	Fig4	309855	Not Significant	FALSE	FALSE
ENSRNOG00000000314	992.053	-0.205892	0.303092	-0.679305	0.496945	0.855637	Sec63	309858	Not Significant	FALSE	FALSE
ENSRNOG00000000321	3798	0.236821	0.282094	0.839514	0.401181	0.819328	Cd24	25145	Not Significant	FALSE	FALSE
ENSRNOG00000000322	393.573	-0.522823	0.354304	-1.47563	0.140042	0.636234	Atg5	365601	Not Significant	FALSE	FALSE
ENSRNOG00000000327	79.6494	-0.0514361	0.486167	-0.105799	0.915742	0.984161	Hace1	361866	Not Significant	FALSE	FALSE
ENSRNOG00000000340	3953.84	-0.43014	0.324102	-1.32717	0.184452	0.68681	Rtraf	302247	Not Significant	FALSE	FALSE
ENSRNOG00000000341	34.8009	-0.334497	0.698912	-0.478596	0.632226	0.906767	Nid2	302248	Not Significant	FALSE	FALSE
ENSRNOG00000000392	256.535	-0.0998969	0.340443	-0.293432	0.769192	0.95085	Supv3l1	294385	Not Significant	FALSE	FALSE
ENSRNOG00000000395	496.277	0.371612	0.309857	1.1993	0.230412	0.724901	Kifbp	606294	Not Significant	FALSE	FALSE
ENSRNOG00000000396	609.855	-0.368296	0.31173	-1.18146	0.23742	0.728395	Ddx50	361848	Not Significant	FALSE	FALSE
ENSRNOG00000000397	3701.06	-0.351577	0.4049	-0.868307	0.385226	0.811021	Ccar1	361849	Not Significant	FALSE	FALSE
ENSRNOG00000000398	91.8917	0.0197025	0.43329	0.0454719	0.963731	0.994319	Zup1	294390	Not Significant	FALSE	FALSE
ENSRNOG00000000408	265.656	0.677881	0.35342	1.91806	0.0551032	0.475507	Gopc	309774	Not Significant	TRUE	FALSE
ENSRNOG00000000411	688.985	-0.0520833	0.301739	-0.17261	0.862958	0.973825	Nus1	294400	Not Significant	FALSE	FALSE
ENSRNOG00000000412	509.626	0.265708	0.323843	0.820483	0.411941	0.825781	Slc35f1	502421	Not Significant	FALSE	FALSE
ENSRNOG00000000414	38.731	-0.414704	0.6572	-0.631016	0.52803	0.86878	Cep85l	100365935	Not Significant	FALSE	FALSE
ENSRNOG00000000415	359.185	-0.480448	0.347981	-1.38068	0.167379	0.667411	Asf1a	294408	Not Significant	FALSE	FALSE
ENSRNOG00000000417	576.686	-0.0433431	0.307365	-0.141015	0.887858	0.978114	Numa1	308870	Not Significant	FALSE	FALSE
ENSRNOG00000000420	1057.15	-0.298735	0.308577	-0.968104	0.332992	0.788423	Nelfe	294258	Not Significant	FALSE	FALSE
ENSRNOG00000000421	306.965	0.133022	0.328631	0.404776	0.685642	0.926995	Skic2	294260	Not Significant	FALSE	FALSE
ENSRNOG00000000422	203.315	-0.309032	0.372837	-0.828866	0.40718	0.823317	Dxo	361799	Not Significant	FALSE	FALSE
ENSRNOG00000000431	423.651	0.0135173	0.361479	0.0373944	0.970171	0.995738	Atf6b	406169	Not Significant	FALSE	FALSE
ENSRNOG00000000432	189.103	0.0198707	0.364364	0.0545354	0.956509	0.993173	Fkbpl	406168	Not Significant	FALSE	FALSE
ENSRNOG00000000435	174.681	-0.0708934	0.366912	-0.193217	0.846789	0.969565	Ppt2	54398	Not Significant	FALSE	FALSE
ENSRNOG00000000436	120.135	-0.158192	0.450156	-0.351415	0.725277	0.938998	Egfl8	406166	Not Significant	FALSE	FALSE
ENSRNOG00000000437	2340.34	0.112754	0.29497	0.382256	0.702271	0.933207	Agpat1	406165	Not Significant	FALSE	FALSE
ENSRNOG00000000438	467.536	0.0894501	0.34542	0.25896	0.795666	0.957642	Rnf5	407784	Not Significant	FALSE	FALSE
ENSRNOG00000000439	54.1929	1.0827	0.569631	1.9007	0.0573412	0.480986	Ager	81722	Not Significant	TRUE	FALSE
ENSRNOG00000000440	203.475	-0.402569	0.354652	-1.13511	0.25633	0.744532	Pbx2	406164	Not Significant	FALSE	FALSE
ENSRNOG00000000442	152.768	-0.0168703	0.415438	-0.0406084	0.967608	0.995411	Notch4	406162	Not Significant	FALSE	FALSE
ENSRNOG00000000451	53.961	-0.202601	0.59115	-0.342724	0.731806	0.940031	RT1-Ba	309621	Not Significant	FALSE	FALSE
ENSRNOG00000000455	138.958	-0.477847	0.439914	-1.08623	0.277379	0.751453	Tap2	24812	Not Significant	FALSE	FALSE
ENSRNOG00000000457	308.833	-0.0655673	0.358797	-0.182742	0.855001	0.972267	Tap1	24811	Not Significant	FALSE	FALSE
ENSRNOG00000000461	1223.07	0.159659	0.312815	0.510394	0.609775	0.902246	Brd2	294276	Not Significant	FALSE	FALSE
ENSRNOG00000000463	59.8036	-0.491657	0.501487	-0.980398	0.32689	0.785581	Col11a2	294279	Not Significant	FALSE	FALSE
ENSRNOG00000000464	432.763	0.286928	0.320105	0.896356	0.370063	0.803606	Rxrb	361801	Not Significant	FALSE	FALSE
ENSRNOG00000000465	1952.8	-0.241972	0.303261	-0.797901	0.424928	0.830136	Slc39a7	294281	Not Significant	FALSE	FALSE
ENSRNOG00000000466	1146.77	-0.40782	0.390321	-1.04483	0.2961	0.762793	Hsd17b8	361802	Not Significant	FALSE	FALSE
ENSRNOG00000000467	308.353	-0.225956	0.347091	-0.651	0.515047	0.863247	Ring1	309626	Not Significant	FALSE	FALSE
ENSRNOG00000000470	356.93	0.3012	0.328778	0.916118	0.359605	0.798674	Vps52	25218	Not Significant	FALSE	FALSE
ENSRNOG00000000473	690.422	0.133301	0.31738	0.420006	0.674481	0.924164	Pfdn6	309629	Not Significant	FALSE	FALSE
ENSRNOG00000000474	306.009	0.337824	0.338329	0.998509	0.318033	0.779938	Ralgdsl2	294283	Not Significant	FALSE	FALSE
ENSRNOG00000000476	399.711	-0.312083	0.354022	-0.881536	0.378028	0.806473	Zbtb22	309630	Not Significant	FALSE	FALSE
ENSRNOG00000000477	251.993	-0.0553645	0.337398	-0.164093	0.869658	0.975546	Daxx	140926	Not Significant	FALSE	FALSE
ENSRNOG00000000479	203.499	-0.583427	0.410663	-1.4207	0.155405	0.657736	Kifc1	294286	Not Significant	FALSE	TRUE
ENSRNOG00000000480	159.61	0.0924771	0.3909	0.236575	0.812987	0.961779	Phf1	294287	Not Significant	FALSE	FALSE
ENSRNOG00000000481	1271.45	0.0812445	0.327775	0.247867	0.804237	0.959899	Cuta	294288	Not Significant	FALSE	FALSE
ENSRNOG00000000483	346.394	0.739002	0.555728	1.32979	0.183587	0.686715	Syngap1	192117	Not Significant	TRUE	FALSE
ENSRNOG00000000485	1123.14	-0.486566	0.32833	-1.48194	0.138355	0.634528	Bak1	116502	Not Significant	FALSE	FALSE
ENSRNOG00000000487	30.7987	1.12698	0.66428	1.69655	0.0897819	0.556916	Grm4	24417	Not Significant	TRUE	FALSE
ENSRNOG00000000490	3101.19	-0.55367	0.340089	-1.62801	0.103522	0.579318	Rps10	81773	Not Significant	FALSE	FALSE
ENSRNOG00000000493	1935.08	-0.195286	0.324553	-0.601708	0.547369	0.874122	Snrpc	361808	Not Significant	FALSE	FALSE
ENSRNOG00000000498	288.383	0.433933	0.334109	1.29878	0.194021	0.692607	Anks1a	309639	Not Significant	FALSE	FALSE
ENSRNOG00000000501	203.364	0.193224	0.352244	0.548551	0.583314	0.891301	Zfp523	361809	Not Significant	FALSE	FALSE
ENSRNOG00000000503	130.924	-0.0468651	0.401465	-0.116735	0.90707	0.982847	Ppard	25682	Not Significant	FALSE	FALSE
ENSRNOG00000000504	189.891	0.0226598	0.369285	0.0613613	0.951071	0.992508	Fance	309643	Not Significant	FALSE	FALSE
ENSRNOG00000000506	81.7366	-0.576833	0.488828	-1.18003	0.237987	0.728613	Tead3	294299	Not Significant	FALSE	FALSE
ENSRNOG00000000511	383.301	-0.359918	0.355511	-1.0124	0.311349	0.775487	Srpk1	361811	Not Significant	FALSE	FALSE
ENSRNOG00000000512	26.1926	0.198068	0.656978	0.301483	0.763046	0.94841	Slc26a8	309646	Not Significant	FALSE	FALSE
ENSRNOG00000000513	655.143	0.0452674	0.320964	0.141036	0.887842	0.978114	Mapk14	81649	Not Significant	FALSE	FALSE
ENSRNOG00000000517	54.1893	-0.857564	0.621378	-1.3801	0.167556	0.667588	Kctd20	294307	Not Significant	FALSE	TRUE
ENSRNOG00000000519	127.877	-0.605695	0.413155	-1.46602	0.142642	0.63996	Stk38	361813	Not Significant	FALSE	TRUE
ENSRNOG00000000520	4085.07	-0.366369	0.300702	-1.21838	0.223081	0.719636	Srsf3	361814	Not Significant	FALSE	FALSE
ENSRNOG00000000523	62.0416	-0.539607	0.521168	-1.03538	0.300491	0.766518	Ppil1	309651	Not Significant	FALSE	FALSE
ENSRNOG00000000524	1100.85	-0.118783	0.307591	-0.38617	0.699371	0.931674	C20h6orf89	294311	Not Significant	FALSE	FALSE
ENSRNOG00000000527	7294.88	-0.0242262	0.287328	-0.0843155	0.932806	0.988031	Mtch1	294313	Not Significant	FALSE	FALSE
ENSRNOG00000000528	20.7805	-0.981533	0.766156	-1.28111	0.200153	0.696727	Fgd2	309653	Not Significant	FALSE	TRUE
ENSRNOG00000000532	823.006	0.169957	0.313312	0.542453	0.587506	0.893291	Cmtr1	309656	Not Significant	FALSE	FALSE
ENSRNOG00000000540	195.038	0.285517	0.42444	0.672692	0.501143	0.857398	Btbd9	294318	Not Significant	FALSE	FALSE
ENSRNOG00000000541	1881.22	-0.302942	0.302051	-1.00295	0.315885	0.778382	Glo1	294320	Not Significant	FALSE	FALSE
ENSRNOG00000000546	33.7308	-0.0798199	0.624121	-0.127892	0.898235	0.980621	Nt5dc1	294456	Not Significant	FALSE	FALSE
ENSRNOG00000000547	715.618	0.247112	0.405779	0.60898	0.542538	0.871986	Tspyl4	309828	Not Significant	FALSE	FALSE
ENSRNOG00000000551	186.44	0.591108	0.370191	1.59676	0.110318	0.59384	Fam241b	294499	Not Significant	TRUE	FALSE
ENSRNOG00000000560	98.5453	0.165836	0.4151	0.399508	0.689519	0.927965	Lrrc20	499430	Not Significant	FALSE	FALSE
ENSRNOG00000000561	60.2469	0.961494	0.534607	1.79851	0.0720968	0.517582	Pald1	294508	Not Significant	TRUE	FALSE
ENSRNOG00000000563	24.8954	-0.212494	0.715782	-0.296869	0.766566	0.950627	Adamts14	309837	Not Significant	FALSE	FALSE
ENSRNOG00000000565	712.765	0.0140379	0.321682	0.0436391	0.965192	0.994902	Sgpl1	286896	Not Significant	FALSE	FALSE
ENSRNOG00000000567	439.893	-0.274498	0.333351	-0.823451	0.410251	0.824366	Unc5b	60630	Not Significant	FALSE	FALSE
ENSRNOG00000000568	423.887	-0.450578	0.371264	-1.21363	0.224888	0.721886	Slc29a3	353307	Not Significant	FALSE	FALSE
ENSRNOG00000000569	339.324	-0.416463	0.36565	-1.13897	0.254717	0.744532	Vsir	690899	Not Significant	FALSE	FALSE
ENSRNOG00000000571	20249.9	-0.129657	0.306864	-0.422525	0.672642	0.923751	Psap	25524	Not Significant	FALSE	FALSE
ENSRNOG00000000572	553.226	-0.37241	0.343329	-1.0847	0.278053	0.751844	Chst3	84468	Not Significant	FALSE	FALSE
ENSRNOG00000000576	388.775	-0.164522	0.347591	-0.473322	0.635983	0.907697	Anapc16	100360936	Not Significant	FALSE	FALSE
ENSRNOG00000000579	7138.77	-0.44041	0.311274	-1.41487	0.157108	0.659393	Marcks	25603	Not Significant	FALSE	FALSE
ENSRNOG00000000581	247.796	-0.224691	0.341276	-0.658386	0.51029	0.860127	Cdc40	361859	Not Significant	FALSE	FALSE
ENSRNOG00000000585	2114.07	-0.318875	0.297035	-1.07353	0.283035	0.755038	Amd1	81640	Not Significant	FALSE	FALSE
ENSRNOG00000000586	495.845	-0.232043	0.315951	-0.734426	0.462689	0.843009	Gtf3c6	361858	Not Significant	FALSE	FALSE
ENSRNOG00000000587	938.416	-0.193738	0.302966	-0.63947	0.522517	0.867613	Rpf2	294436	Not Significant	FALSE	FALSE
ENSRNOG00000000593	459.685	0.68381	0.385271	1.77488	0.0759177	0.527781	Rev3l	309812	Not Significant	TRUE	FALSE
ENSRNOG00000000595	21.9262	-0.153998	0.777131	-0.198162	0.842918	0.969009	Traf3ip2	361857	Not Significant	FALSE	FALSE
ENSRNOG00000000596	2622.9	-0.155765	0.284091	-0.548292	0.583491	0.891339	Fyn	25150	Not Significant	FALSE	FALSE
ENSRNOG00000000598	56.771	-0.277486	0.540992	-0.51292	0.608008	0.901769	Tube1	361856	Not Significant	FALSE	FALSE
ENSRNOG00000000599	20.092	-0.840099	0.882259	-0.952214	0.340989	0.792768	Lama4	309816	Not Significant	FALSE	TRUE
ENSRNOG00000000604	1264.78	-0.0960687	0.30185	-0.318266	0.750283	0.945096	Hdac2	84577	Not Significant	FALSE	FALSE
ENSRNOG00000000606	97.3302	-0.652345	0.446036	-1.46254	0.143593	0.641556	Pcdh15	690865	Not Significant	FALSE	TRUE
ENSRNOG00000000609	307.577	-0.0969891	0.332328	-0.291847	0.770403	0.95085	Ipmk	171458	Not Significant	FALSE	FALSE
ENSRNOG00000000610	1336.05	-0.312246	0.33494	-0.932245	0.35121	0.79452	Cisd1	294362	Not Significant	FALSE	FALSE
ENSRNOG00000000611	333.042	0.468567	0.357721	1.30986	0.190242	0.690292	Ube2d1	361831	Not Significant	FALSE	FALSE
ENSRNOG00000000613	578.537	-0.381496	0.333382	-1.14432	0.252491	0.741502	Tfam	83474	Not Significant	FALSE	FALSE
ENSRNOG00000000614	67.4506	-0.00235172	0.510053	-0.00461074	0.996321	0.998754	Bicc1	361832	Not Significant	FALSE	FALSE
ENSRNOG00000000618	117.225	0.181385	0.450224	0.402878	0.687038	0.926995	Mdga2	314180	Not Significant	FALSE	FALSE
ENSRNOG00000000632	322.97	-0.594161	0.415696	-1.42932	0.152913	0.654189	Cdk1	54237	Not Significant	FALSE	TRUE
ENSRNOG00000000633	83.3628	0.452783	0.447611	1.01156	0.311751	0.775487	Rhobtb1	309722	Not Significant	FALSE	FALSE
ENSRNOG00000000635	411.845	0.347073	0.498137	0.696743	0.485964	0.851948	Arid5b	309728	Not Significant	FALSE	FALSE
ENSRNOG00000000638	232.99	-0.00697122	0.342752	-0.020339	0.983773	0.998278	Zfp365	499425	Not Significant	FALSE	FALSE
ENSRNOG00000000640	55.9497	-0.238587	0.576464	-0.41388	0.678962	0.925599	Egr2	114090	Not Significant	FALSE	FALSE
ENSRNOG00000000645	1216.79	-0.495103	0.330246	-1.49919	0.133824	0.628716	Reep3	294375	Not Significant	FALSE	FALSE
ENSRNOG00000000648	750.369	-0.0946954	0.340265	-0.278299	0.780783	0.954122	Jmjd1c	171120	Not Significant	FALSE	FALSE
ENSRNOG00000000655	30.2134	-1.28669	0.659663	-1.95052	0.0511138	0.461384	Ptprc	24699	Not Significant	FALSE	TRUE
ENSRNOG00000000661	169.944	0.405774	0.375036	1.08196	0.27927	0.752232	Hps4	304555	Not Significant	FALSE	FALSE
ENSRNOG00000000662	43.07	-0.116226	0.59582	-0.195069	0.845339	0.969538	Srrd	288717	Not Significant	FALSE	FALSE
ENSRNOG00000000663	356.415	0.137992	0.334267	0.412821	0.679737	0.926105	Tfip11	288718	Not Significant	FALSE	FALSE
ENSRNOG00000000664	129.606	-0.454597	0.436415	-1.04166	0.297568	0.763938	Tpst2	288719	Not Significant	FALSE	FALSE
ENSRNOG00000000665	455.422	-0.700476	0.369351	-1.8965	0.0578933	0.48217	Pitpnb	114561	Not Significant	FALSE	TRUE
ENSRNOG00000000692	164.742	-0.671054	0.434608	-1.54404	0.122578	0.616049	Ung	304577	Not Significant	FALSE	TRUE
ENSRNOG00000000693	563.019	0.504585	0.361954	1.39406	0.1633	0.664187	Svop	171442	Not Significant	FALSE	FALSE
ENSRNOG00000000695	31.9267	0.222516	0.710814	0.313044	0.754247	0.946373	Ssh1	304580	Not Significant	FALSE	FALSE
ENSRNOG00000000697	2126.06	0.368546	0.297648	1.23819	0.215644	0.710176	Coro1c	501841	Not Significant	FALSE	FALSE
ENSRNOG00000000700	20.7263	-1.15966	0.820435	-1.41348	0.157516	0.659797	Tmem119	304581	Not Significant	FALSE	TRUE
ENSRNOG00000000701	1056.93	-0.255775	0.337638	-0.757541	0.448726	0.838267	Iscu	288740	Not Significant	FALSE	FALSE
ENSRNOG00000000702	441.811	0.0247231	0.314077	0.0787167	0.937258	0.989364	Sart3	304582	Not Significant	FALSE	FALSE
ENSRNOG00000000718	547.961	-0.130946	0.308703	-0.42418	0.671434	0.923289	Cggbp1	288353	Not Significant	FALSE	FALSE
ENSRNOG00000000720	213.545	-0.520486	0.365136	-1.42546	0.154025	0.655786	C11h3orf38	304176	Not Significant	FALSE	FALSE
ENSRNOG00000000729	44.6864	-0.0652281	0.556623	-0.117186	0.906713	0.98272	Tmlhe	170898	Not Significant	FALSE	FALSE
ENSRNOG00000000763	62.7141	-0.43613	0.498356	-0.875137	0.381499	0.80813	RT1-M3-1	24747	Not Significant	FALSE	FALSE
ENSRNOG00000000774	10703	0.236464	0.286796	0.824505	0.409653	0.82426	Gabbr1	81657	Not Significant	FALSE	FALSE
ENSRNOG00000000777	58.1019	-0.743671	0.635608	-1.17001	0.241995	0.733448	RT1-S3	294228	Not Significant	FALSE	TRUE
ENSRNOG00000000778	83.5041	-0.15254	0.497603	-0.306549	0.759187	0.947377	Znrd1as1	499401	Not Significant	FALSE	FALSE
ENSRNOG00000000779	317.044	-0.240288	0.378229	-0.635297	0.525234	0.868239	Polr1h	361784	Not Significant	FALSE	FALSE
ENSRNOG00000000780	503.905	0.0588875	0.30978	0.190094	0.849235	0.971023	Ppp1r11	294207	Not Significant	FALSE	FALSE
ENSRNOG00000000781	29.7591	1.26696	0.69329	1.82746	0.0676313	0.5081	Rnf39	171387	Not Significant	TRUE	FALSE
ENSRNOG00000000785	193.608	0.0857364	0.364801	0.235022	0.814191	0.962514	Trim39	309591	Not Significant	FALSE	FALSE
ENSRNOG00000000786	707.807	0.0628048	0.334684	0.187654	0.851148	0.971563	Rpp21	406230	Not Significant	FALSE	FALSE
ENSRNOG00000000795	46.1297	-1.04988	0.559088	-1.87785	0.0604017	0.492006	RT1-N3	24750	Not Significant	FALSE	TRUE
ENSRNOG00000000796	694.129	0.10738	0.32085	0.334674	0.737871	0.942621	Ranbp2	294429	Not Significant	FALSE	FALSE
ENSRNOG00000000798	2707.44	-0.0506477	0.288195	-0.175741	0.860497	0.973182	Gnl1	309593	Not Significant	FALSE	FALSE
ENSRNOG00000000799	3756.25	-0.181531	0.329576	-0.5508	0.581771	0.890694	Abcf1	85493	Not Significant	FALSE	FALSE
ENSRNOG00000000800	39.217	0.0476601	0.588633	0.0809674	0.935468	0.988519	Man1a1	294410	Not Significant	FALSE	FALSE
ENSRNOG00000000801	47.4524	-0.106063	0.543573	-0.195122	0.845297	0.969538	Msl3l2	309790	Not Significant	FALSE	FALSE
ENSRNOG00000000804	848.519	-0.199124	0.333368	-0.597309	0.550301	0.876191	Mrps18b	294230	Not Significant	FALSE	FALSE
ENSRNOG00000000805	1800.33	-0.102392	0.34219	-0.299226	0.764768	0.949654	Gja1	24392	Not Significant	FALSE	FALSE
ENSRNOG00000000808	320.787	-0.0959206	0.3272	-0.293156	0.769403	0.95085	Hsf2	64441	Not Significant	FALSE	FALSE
ENSRNOG00000000815	380.013	-0.606817	0.361179	-1.6801	0.0929379	0.560309	Smpdl3a	294422	Not Significant	FALSE	TRUE
ENSRNOG00000000823	278.513	0.0943746	0.363861	0.25937	0.79535	0.957642	Gcc2	309798	Not Significant	FALSE	FALSE
ENSRNOG00000000824	63.5565	-0.260936	0.507539	-0.51412	0.607168	0.901769	Dse	365583	Not Significant	FALSE	FALSE
ENSRNOG00000000826	1488.45	0.386176	0.322089	1.19897	0.230539	0.724913	Flot1	64665	Not Significant	FALSE	FALSE
ENSRNOG00000000827	194.56	-0.658195	0.482908	-1.36298	0.172888	0.67366	Ier3	294235	Not Significant	FALSE	TRUE
ENSRNOG00000000831	174.251	-0.141745	0.373889	-0.37911	0.704606	0.933649	Gtf2h4	294236	Not Significant	FALSE	FALSE
ENSRNOG00000000839	332.412	0.0753168	0.334897	0.224895	0.822061	0.964302	Nfkbil1	361794	Not Significant	FALSE	FALSE
ENSRNOG00000000841	4144.9	0.0908309	0.283963	0.319869	0.749068	0.945096	Ddx39b	114612	Not Significant	FALSE	FALSE
ENSRNOG00000000842	3402.32	-0.436001	0.329775	-1.32212	0.186129	0.687657	Ddah2	294239	Not Significant	FALSE	FALSE
ENSRNOG00000000847	2217.59	0.0209882	0.318362	0.0659257	0.947437	0.991707	Csnk2b	81650	Not Significant	FALSE	FALSE
ENSRNOG00000000848	275.765	0.179397	0.335793	0.534249	0.593169	0.895861	Gpank1	415064	Not Significant	FALSE	FALSE
ENSRNOG00000000850	26.5072	-0.539749	0.754652	-0.715229	0.474468	0.846954	Apom	55939	Not Significant	FALSE	FALSE
ENSRNOG00000000851	1520.98	0.496394	0.313481	1.58349	0.11331	0.598942	Bag6	94342	Not Significant	FALSE	FALSE
ENSRNOG00000000852	2029.09	0.208048	0.286586	0.725955	0.467866	0.844333	Prrc2a	294250	Not Significant	FALSE	FALSE
ENSRNOG00000000853	218.326	-0.795467	0.426975	-1.86303	0.0624585	0.496091	Aif1	29427	Not Significant	FALSE	TRUE
ENSRNOG00000000858	251.907	-0.412315	0.449827	-0.916608	0.359348	0.798423	Sapcd1	406170	Not Significant	FALSE	FALSE
ENSRNOG00000000866	336.211	0.103034	0.334266	0.308238	0.757901	0.947225	Rbmx	302855	Not Significant	FALSE	FALSE
ENSRNOG00000000867	1605.16	0.149952	0.303156	0.494636	0.620857	0.904058	Vars1	25009	Not Significant	FALSE	FALSE
ENSRNOG00000000875	1254.75	0.147894	0.301942	0.489809	0.624269	0.905232	Fhl1	25177	Not Significant	FALSE	FALSE
ENSRNOG00000000879	507.326	0.628865	0.351762	1.78776	0.0738155	0.521509	Slc9a6	302863	Not Significant	TRUE	FALSE
ENSRNOG00000000885	78.2601	0.641786	0.573844	1.1184	0.263397	0.748256	Auts2	304419	Not Significant	TRUE	FALSE
ENSRNOG00000000886	23.145	0.980533	0.854381	1.14765	0.251112	0.741116	Caln1	363909	Not Significant	TRUE	FALSE
ENSRNOG00000000888	529.864	-0.688471	0.390001	-1.76531	0.0775124	0.528801	Sbds	288615	Not Significant	FALSE	TRUE
ENSRNOG00000000889	110.547	0.0585522	0.5651	0.103614	0.917476	0.984381	Ralbp1l1	304239	Not Significant	FALSE	FALSE
ENSRNOG00000000891	32.9547	0.419125	0.730021	0.574127	0.565882	0.882733	Zfp958l1	102548389	Not Significant	FALSE	FALSE
ENSRNOG00000000893	497.912	-0.0849802	0.331615	-0.256261	0.797749	0.958393	Tmem248	288616	Not Significant	FALSE	FALSE
ENSRNOG00000000895	217.33	0.118642	0.374268	0.316999	0.751245	0.945096	Rabgef1	360797	Not Significant	FALSE	FALSE
ENSRNOG00000000900	313.137	0.312516	0.332621	0.939557	0.347445	0.79452	Tpst1	288617	Not Significant	FALSE	FALSE
ENSRNOG00000000903	389.701	-0.338851	0.327612	-1.03431	0.300992	0.766901	Asl	59085	Not Significant	FALSE	FALSE
ENSRNOG00000000909	542.963	0.236306	0.324642	0.727896	0.466677	0.843786	Uspl1	288447	Not Significant	FALSE	FALSE
ENSRNOG00000000913	206.22	-0.455406	0.393174	-1.15828	0.246748	0.737121	Gusb	24434	Not Significant	FALSE	FALSE
ENSRNOG00000000918	293.314	-0.259541	0.407844	-0.636374	0.524533	0.867935	Zbed5	288622	Not Significant	FALSE	FALSE
ENSRNOG00000000921	649.283	-0.450298	0.321416	-1.40098	0.161219	0.662822	Ubl3	363869	Not Significant	FALSE	FALSE
ENSRNOG00000000922	243.96	-0.388884	0.346786	-1.12139	0.262121	0.747839	Sumf2	360800	Not Significant	FALSE	FALSE
ENSRNOG00000000923	1413.74	-0.310289	0.319818	-0.970205	0.331944	0.787544	Cct6a	288620	Not Significant	FALSE	FALSE
ENSRNOG00000000924	1231.86	-0.0244237	0.301538	-0.080997	0.935444	0.988519	Slc7a1	25648	Not Significant	FALSE	FALSE
ENSRNOG00000000926	463.581	-0.321864	0.352763	-0.912407	0.361554	0.799781	Mrps17	288621	Not Significant	FALSE	FALSE
ENSRNOG00000000931	620.444	-0.264506	0.319941	-0.826735	0.408387	0.823811	Sfswap	304431	Not Significant	FALSE	FALSE
ENSRNOG00000000936	219.445	-0.246375	0.361988	-0.680616	0.496114	0.855282	Stx2	25130	Not Significant	FALSE	FALSE
ENSRNOG00000000937	19.7056	-0.139446	0.766475	-0.181932	0.855636	0.972267	Slc46a3	288454	Not Significant	FALSE	FALSE
ENSRNOG00000000942	40.1005	-0.105059	0.650141	-0.161594	0.871625	0.976156	Pan3	360760	Not Significant	FALSE	FALSE
ENSRNOG00000000954	744.198	-0.416897	0.346986	-1.20148	0.229565	0.724888	Polr1d	360762	Not Significant	FALSE	FALSE
ENSRNOG00000000955	76.4167	0.653026	0.478583	1.3645	0.172411	0.673489	Lnx2	360761	Not Significant	TRUE	FALSE
ENSRNOG00000000961	46.001	0.35107	0.576373	0.609102	0.542457	0.871986	Glt1d1	304445	Not Significant	FALSE	FALSE
ENSRNOG00000000962	386.516	-0.277317	0.335144	-0.827455	0.407979	0.823467	Slc15a4	246280	Not Significant	FALSE	FALSE
ENSRNOG00000000963	20.5789	-0.537033	0.76066	-0.706009	0.480183	0.848925	Tmem132c	363915	Not Significant	FALSE	FALSE
ENSRNOG00000000967	503.686	0.36537	0.324519	1.12588	0.260215	0.746243	Aacs	65984	Not Significant	FALSE	FALSE
ENSRNOG00000000968	85.5957	-0.563459	0.565426	-0.996521	0.318997	0.780044	Rnf6	304271	Not Significant	FALSE	FALSE
ENSRNOG00000000974	733.977	0.254761	0.319741	0.796773	0.425583	0.830136	Zfp358	360754	Not Significant	FALSE	FALSE
ENSRNOG00000000975	219.939	0.178087	0.349055	0.510197	0.609913	0.902304	Mcoln1	288371	Not Significant	FALSE	FALSE
ENSRNOG00000000977	133.976	0.735461	0.41041	1.79202	0.07313	0.520186	Pnpla6	360753	Not Significant	TRUE	FALSE
ENSRNOG00000000981	314.275	-0.260555	0.339279	-0.767967	0.442507	0.835638	Scarb1	25073	Not Significant	FALSE	FALSE
ENSRNOG00000000983	150.275	0.0926799	0.376676	0.246047	0.805646	0.95995	Zfp394	252860	Not Significant	FALSE	FALSE
ENSRNOG00000000987	277.365	-0.175941	0.338355	-0.51999	0.603071	0.900845	Ptcd1	304278	Not Significant	FALSE	FALSE
ENSRNOG00000000988	858.335	0.114801	0.315334	0.364061	0.715812	0.936712	Xab2	245976	Not Significant	FALSE	FALSE
ENSRNOG00000000989	1936.75	-0.274256	0.325267	-0.843173	0.399132	0.818214	Bud31	89819	Not Significant	FALSE	FALSE
ENSRNOG00000000990	4214.02	-0.168939	0.310877	-0.543426	0.586837	0.892965	Pdap1	64527	Not Significant	FALSE	FALSE
ENSRNOG00000000991	755.362	-0.525234	0.320278	-1.63993	0.101019	0.575187	Arpc1b	54227	Not Significant	FALSE	FALSE
ENSRNOG00000000996	1781.16	0.383596	0.294375	1.30309	0.192545	0.692607	Arpc1a	81824	Not Significant	FALSE	FALSE
ENSRNOG00000000999	299.414	0.666533	0.359601	1.85354	0.0638055	0.498954	Smurf1	690516	Not Significant	TRUE	FALSE
ENSRNOG00000001003	632.633	-0.12195	0.314854	-0.387322	0.698518	0.931674	Trappc5	363858	Not Significant	FALSE	FALSE
ENSRNOG00000001004	747.721	0.640041	0.366459	1.74656	0.0807143	0.536961	Ncor2	360801	Not Significant	TRUE	FALSE
ENSRNOG00000001009	1373.09	-0.136473	0.343204	-0.397643	0.690893	0.928477	Bri3	304284	Not Significant	FALSE	FALSE
ENSRNOG00000001010	328.809	0.621096	0.351874	1.76511	0.0775457	0.528801	Tecpr1	304285	Not Significant	TRUE	FALSE
ENSRNOG00000001030	5168.97	0.139596	0.281498	0.495904	0.619962	0.903684	Tsc22d1	498545	Not Significant	FALSE	FALSE
ENSRNOG00000001032	679.835	-0.311008	0.333581	-0.932333	0.351165	0.79452	Ccz1	360768	Not Significant	FALSE	FALSE
ENSRNOG00000001033	569.724	-0.0560819	0.305761	-0.183417	0.85447	0.9721	Nufip1	364430	Not Significant	FALSE	FALSE
ENSRNOG00000001035	223.316	-0.00642406	0.352411	-0.0182289	0.985456	0.998278	Gtf2h3	288651	Not Significant	FALSE	FALSE
ENSRNOG00000001036	43.9897	1.03172	0.563009	1.83252	0.066874	0.505305	Rsph10b	288478	Not Significant	TRUE	FALSE
ENSRNOG00000001037	214.876	-0.393597	0.34771	-1.13197	0.257647	0.744532	Gpalpp1	298712	Not Significant	FALSE	FALSE
ENSRNOG00000001039	610.079	-0.0868652	0.310363	-0.279883	0.779567	0.954122	Eif2b1	64514	Not Significant	FALSE	FALSE
ENSRNOG00000001040	177.876	0.273664	0.359244	0.761778	0.446193	0.836701	Pms2	288479	Not Significant	FALSE	FALSE
ENSRNOG00000001043	621.971	-0.398364	0.374078	-1.06492	0.286911	0.757172	Ddx55	100362764	Not Significant	FALSE	FALSE
ENSRNOG00000001044	698.838	-0.0771902	0.308157	-0.25049	0.802209	0.959899	Aimp2	288480	Not Significant	FALSE	FALSE
ENSRNOG00000001047	31.3873	-0.794596	0.721285	-1.10164	0.270618	0.751453	Map2k7	363855	Not Significant	FALSE	TRUE
ENSRNOG00000001050	812.481	-0.225152	0.32927	-0.683794	0.494105	0.854407	Eif2ak1	27137	Not Significant	FALSE	FALSE
ENSRNOG00000001052	40.4606	0.955446	0.626662	1.52466	0.127344	0.621882	Slc25a30	361074	Not Significant	TRUE	FALSE
ENSRNOG00000001053	1960.74	-0.269083	0.315904	-0.851787	0.394332	0.814236	Tmed2	65165	Not Significant	FALSE	FALSE
ENSRNOG00000001055	432.979	0.150661	0.328306	0.458902	0.646305	0.912023	Rilpl1	304469	Not Significant	FALSE	FALSE
ENSRNOG00000001056	1294.85	-0.482488	0.330032	-1.46194	0.143757	0.641556	Snapc2	304204	Not Significant	FALSE	FALSE
ENSRNOG00000001058	753.885	-0.295358	0.302449	-0.976552	0.328791	0.785977	Timm44	29635	Not Significant	FALSE	FALSE
ENSRNOG00000001059	853.486	-0.174658	0.353614	-0.493922	0.621361	0.904405	Usp42	288482	Not Significant	FALSE	FALSE
ENSRNOG00000001060	413.709	0.0938524	0.32975	0.284617	0.775938	0.953666	Snrnp35	360803	Not Significant	FALSE	FALSE
ENSRNOG00000001061	437.9	-0.11614	0.326867	-0.355313	0.722355	0.938846	Rilpl2	288652	Not Significant	FALSE	FALSE
ENSRNOG00000001064	840.106	-0.0431479	0.397603	-0.10852	0.913583	0.98411	Sbno1	304470	Not Significant	FALSE	FALSE
ENSRNOG00000001068	832.101	-0.212288	0.339604	-0.625103	0.531903	0.869949	Rac1	363875	Not Significant	FALSE	FALSE
ENSRNOG00000001069	398.21	-0.421014	0.341301	-1.23356	0.217369	0.713716	Elavl1	363854	Not Significant	FALSE	FALSE
ENSRNOG00000001070	1742.79	-0.590696	0.346456	-1.70497	0.0882007	0.553324	Cdk2ap1	360804	Not Significant	FALSE	TRUE
ENSRNOG00000001072	174.34	-0.270869	0.431652	-0.627517	0.53032	0.869403	Cers4	304208	Not Significant	FALSE	FALSE
ENSRNOG00000001074	53.4539	-0.227851	0.530117	-0.429813	0.667332	0.921435	Mphosph9	288654	Not Significant	FALSE	FALSE
ENSRNOG00000001079	52.4937	-0.348438	0.560751	-0.621377	0.534351	0.870609	Daglb	304289	Not Significant	FALSE	FALSE
ENSRNOG00000001080	962.786	-0.241291	0.300515	-0.802924	0.422019	0.830136	Arl6ip4	288656	Not Significant	FALSE	FALSE
ENSRNOG00000001081	83.9006	0.448921	0.441997	1.01567	0.309788	0.774867	Ogfod2	288657	Not Significant	FALSE	FALSE
ENSRNOG00000001083	473.493	-0.433771	0.346266	-1.25271	0.210311	0.704127	Kdelr2	304290	Not Significant	FALSE	FALSE
ENSRNOG00000001086	736.406	-0.137918	0.334285	-0.412576	0.679917	0.926123	Vps37b	288659	Not Significant	FALSE	FALSE
ENSRNOG00000001088	409.326	-0.298144	0.346332	-0.860861	0.389315	0.811721	Rfc3	288414	Not Significant	FALSE	FALSE
ENSRNOG00000001091	389.534	0.295581	0.318186	0.928959	0.352911	0.795847	Hip1r	81917	Not Significant	FALSE	FALSE
ENSRNOG00000001094	44.4055	-0.284904	0.613495	-0.464395	0.642365	0.910837	Zfp316	304293	Not Significant	FALSE	FALSE
ENSRNOG00000001098	734.782	0.498719	0.321147	1.55293	0.12044	0.612765	Pds5b	304218	Not Significant	FALSE	FALSE
ENSRNOG00000001099	82.6254	0.562562	0.437958	1.28451	0.198963	0.696061	Rbak	288489	Not Significant	FALSE	FALSE
ENSRNOG00000001101	436.875	0.182221	0.319992	0.569455	0.569047	0.884976	Rnf216	304294	Not Significant	FALSE	FALSE
ENSRNOG00000001103	29.6296	-0.804135	0.709738	-1.133	0.257213	0.744532	Sdk1	304297	Not Significant	FALSE	TRUE
ENSRNOG00000001104	84.0818	0.445454	0.502228	0.886955	0.375103	0.805354	Foxk1	304298	Not Significant	FALSE	FALSE
ENSRNOG00000001106	714.738	-0.487032	0.302743	-1.60873	0.107675	0.588254	Denr	687565	Not Significant	FALSE	FALSE
ENSRNOG00000001108	446.197	-0.174381	0.325452	-0.535811	0.59209	0.895383	N4bp2l2	288416	Not Significant	FALSE	FALSE
ENSRNOG00000001111	39.2503	0.616898	0.593017	1.04027	0.298214	0.764555	Brca2	360254	Not Significant	TRUE	FALSE
ENSRNOG00000001113	3547.77	-0.438582	0.33273	-1.31813	0.18746	0.687657	Mmd2	304301	Not Significant	FALSE	FALSE
ENSRNOG00000001114	384.181	-0.324106	0.322914	-1.00369	0.315528	0.778382	Wipi2	288498	Not Significant	FALSE	FALSE
ENSRNOG00000001115	1407.26	0.595612	0.319272	1.86553	0.0621072	0.496091	Slc29a4	288499	Not Significant	TRUE	FALSE
ENSRNOG00000001117	20.8193	1.0712	0.806566	1.3281	0.184145	0.68681	Fbxl18l1	678726	Not Significant	TRUE	FALSE
ENSRNOG00000001120	635.252	-0.00922022	0.383545	-0.0240395	0.980821	0.998278	Med13l	360817	Not Significant	FALSE	FALSE
ENSRNOG00000001123	106.208	-0.0323255	0.442025	-0.0731304	0.941702	0.989838	Spring1	498188	Not Significant	FALSE	FALSE
ENSRNOG00000001126	707.139	-0.0479599	0.300823	-0.159429	0.873331	0.976482	Fbxw8	304522	Not Significant	FALSE	FALSE
ENSRNOG00000001129	117.805	0.277526	0.449574	0.617309	0.537031	0.871138	Fbxo21	360818	Not Significant	FALSE	FALSE
ENSRNOG00000001134	606.266	0.0116473	0.306783	0.0379659	0.969715	0.995738	Rfc5	304528	Not Significant	FALSE	FALSE
ENSRNOG00000001135	727.147	-0.0777466	0.327924	-0.237087	0.812589	0.961779	Wsb2	288692	Not Significant	FALSE	FALSE
ENSRNOG00000001136	7318.88	-0.313314	0.297176	-1.05431	0.291742	0.760123	Pebp1	29542	Not Significant	FALSE	FALSE
ENSRNOG00000001138	257.438	-0.110183	0.408498	-0.269727	0.78737	0.955784	Taok3	304530	Not Significant	FALSE	FALSE
ENSRNOG00000001139	1032.93	0.256027	0.297065	0.861853	0.388768	0.811721	Suds3	360819	Not Significant	FALSE	FALSE
ENSRNOG00000001141	484.258	-0.215464	0.377122	-0.571338	0.56777	0.884127	Srrm4	498189	Not Significant	FALSE	FALSE
ENSRNOG00000001142	344.21	-0.029372	0.337634	-0.0869937	0.930677	0.98728	Prkab1	83803	Not Significant	FALSE	FALSE
ENSRNOG00000001143	163.844	0.622495	0.442198	1.40773	0.159211	0.659821	Cit	83620	Not Significant	TRUE	FALSE
ENSRNOG00000001148	35981.1	-0.476283	0.30292	-1.57231	0.115879	0.603571	Rplp0	64205	Not Significant	FALSE	FALSE
ENSRNOG00000001149	253.031	0.113903	0.372801	0.305534	0.75996	0.947406	Pxn	360820	Not Significant	FALSE	FALSE
ENSRNOG00000001156	664.254	-0.0709053	0.344872	-0.205599	0.837104	0.968247	Msi1	259272	Not Significant	FALSE	FALSE
ENSRNOG00000001158	73.1764	0.33829	0.469419	0.720657	0.47112	0.845826	Abcg1	85264	Not Significant	FALSE	FALSE
ENSRNOG00000001160	280.645	-0.208912	0.344978	-0.605579	0.544794	0.873067	Triap1	691278	Not Significant	FALSE	FALSE
ENSRNOG00000001163	230.289	-0.617929	0.424851	-1.45446	0.145819	0.64443	Srsf9	288701	Not Significant	FALSE	TRUE
ENSRNOG00000001170	6819.25	0.0829574	0.316653	0.261982	0.793335	0.957307	Cox6a1	25282	Not Significant	FALSE	FALSE
ENSRNOG00000001171	550.781	-0.149588	0.315621	-0.473948	0.635537	0.907697	Coq5	304542	Not Significant	FALSE	FALSE
ENSRNOG00000001172	1816.28	-0.0453669	0.298229	-0.152121	0.879092	0.976667	Rnf10	288710	Not Significant	FALSE	FALSE
ENSRNOG00000001174	90.1599	0.478932	0.426972	1.1217	0.261992	0.747839	Pde9a	191569	Not Significant	FALSE	FALSE
ENSRNOG00000001177	508.707	-0.502388	0.343689	-1.46175	0.14381	0.641556	Acads	64304	Not Significant	FALSE	FALSE
ENSRNOG00000001178	873.96	0.372462	0.296944	1.25432	0.209727	0.704127	Sppl3	360822	Not Significant	FALSE	FALSE
ENSRNOG00000001181	263.593	-0.253737	0.366286	-0.692729	0.48848	0.853181	Wdr4	690032	Not Significant	FALSE	FALSE
ENSRNOG00000001182	2448.19	0.353656	0.295553	1.19659	0.231466	0.725945	Ndufv3	64539	Not Significant	FALSE	FALSE
ENSRNOG00000001184	226.963	-0.263846	0.361477	-0.729913	0.465444	0.843009	Pknox1	294322	Not Significant	FALSE	FALSE
ENSRNOG00000001185	3916.66	-0.0901078	0.313374	-0.287541	0.773698	0.952313	C12h12orf43	288704	Not Significant	FALSE	FALSE
ENSRNOG00000001189	87.0475	0.591716	0.446031	1.32663	0.184633	0.68681	Sik1	59329	Not Significant	TRUE	FALSE
ENSRNOG00000001190	205.938	0.249017	0.350986	0.709478	0.478028	0.848534	Git2	304546	Not Significant	FALSE	FALSE
ENSRNOG00000001191	452.1	0.253253	0.349096	0.725454	0.468174	0.844333	Tchp	304547	Not Significant	FALSE	FALSE
ENSRNOG00000001194	229.081	0.0304683	0.348271	0.0874846	0.930286	0.987152	Rrp1b	309673	Not Significant	FALSE	FALSE
ENSRNOG00000001199	465.265	-0.00772399	0.330795	-0.0233498	0.981371	0.998278	Pop5	117241	Not Significant	FALSE	FALSE
ENSRNOG00000001201	1628.02	-0.557525	0.384127	-1.45141	0.146666	0.64449	Cstb	25308	Not Significant	FALSE	FALSE
ENSRNOG00000001203	1435.72	0.0318914	0.318054	0.100271	0.92013	0.985283	Rrp1	309674	Not Significant	FALSE	FALSE
ENSRNOG00000001204	1055.08	-0.16629	0.299078	-0.556008	0.578206	0.889267	Ankrd13a	360823	Not Significant	FALSE	FALSE
ENSRNOG00000001205	2651.56	0.0437171	0.303173	0.144198	0.885344	0.977928	Agpat3	294324	Not Significant	FALSE	FALSE
ENSRNOG00000001211	924.407	0.191815	0.303182	0.632672	0.526948	0.86878	Gatd3a	294326	Not Significant	FALSE	FALSE
ENSRNOG00000001214	1272.64	0.495724	0.324961	1.52549	0.127137	0.621882	Pfkl	25741	Not Significant	FALSE	FALSE
ENSRNOG00000001215	367.957	0.308596	0.321264	0.96057	0.336768	0.790708	Cfap410	309681	Not Significant	FALSE	FALSE
ENSRNOG00000001222	498.241	-0.277222	0.325648	-0.851293	0.394607	0.814236	Ube2g2	294331	Not Significant	FALSE	FALSE
ENSRNOG00000001223	1630.63	-0.451193	0.332375	-1.35748	0.174627	0.675652	Pttg1ip	365548	Not Significant	FALSE	FALSE
ENSRNOG00000001224	41.0557	-0.169908	0.609132	-0.278934	0.780295	0.954122	Itgb2	309684	Not Significant	FALSE	FALSE
ENSRNOG00000001225	552.375	-0.0304166	0.309602	-0.0982443	0.921738	0.985837	Slx9	294333	Not Significant	FALSE	FALSE
ENSRNOG00000001228	595.626	-0.14142	0.325033	-0.435094	0.663494	0.919691	Pofut2	309686	Not Significant	FALSE	FALSE
ENSRNOG00000001229	54.1471	-0.435713	0.568836	-0.765973	0.443692	0.835638	Col18a1	85251	Not Significant	FALSE	FALSE
ENSRNOG00000001232	103.678	-0.111047	0.419203	-0.264901	0.791086	0.957307	Slc19a1	29723	Not Significant	FALSE	FALSE
ENSRNOG00000001235	2401.31	-0.0809817	0.301429	-0.268659	0.788192	0.955784	Gna12	81663	Not Significant	FALSE	FALSE
ENSRNOG00000001236	93.375	0.141464	0.429235	0.329572	0.741724	0.943413	Brat1	498150	Not Significant	FALSE	FALSE
ENSRNOG00000001237	479.511	0.507852	0.314234	1.61616	0.10606	0.585842	Cabin1	94165	Not Significant	FALSE	FALSE
ENSRNOG00000001238	520.087	-0.409789	0.309201	-1.32531	0.185067	0.686831	Rsrc2	360807	Not Significant	FALSE	FALSE
ENSRNOG00000001241	50.9238	0.588703	0.541393	1.08739	0.276867	0.751453	Iqce	304318	Not Significant	TRUE	FALSE
ENSRNOG00000001243	147.338	-0.232729	0.395047	-0.589117	0.555783	0.879629	Zcchc8	288661	Not Significant	FALSE	FALSE
ENSRNOG00000001245	440.449	0.416665	0.313642	1.32847	0.184022	0.68681	Pcbp3	294336	Not Significant	FALSE	FALSE
ENSRNOG00000001247	476.651	0.707112	0.415908	1.70016	0.0891003	0.555613	Clip1	65201	Not Significant	TRUE	FALSE
ENSRNOG00000001250	132.753	-0.412512	0.486695	-0.847578	0.396673	0.815292	Lfng	170905	Not Significant	FALSE	FALSE
ENSRNOG00000001253	2966.53	0.0155671	0.295131	0.0527463	0.957934	0.993429	Eif3b	288516	Not Significant	FALSE	FALSE
ENSRNOG00000001254	69.0053	0.0347579	0.467877	0.0742886	0.940781	0.989838	Col6a2	361821	Not Significant	FALSE	FALSE
ENSRNOG00000001255	57.6808	0.0820521	0.592028	0.138595	0.88977	0.978768	Mlxip	304479	Not Significant	FALSE	FALSE
ENSRNOG00000001256	216.423	0.201571	0.381971	0.527714	0.597698	0.898214	Atxn2	288663	Not Significant	FALSE	FALSE
ENSRNOG00000001258	844.441	-0.163521	0.304285	-0.537393	0.590996	0.894671	Snx8	288504	Not Significant	FALSE	FALSE
ENSRNOG00000001260	93.1619	0.00477143	0.448693	0.0106341	0.991515	0.998754	Nudt1	117260	Not Significant	FALSE	FALSE
ENSRNOG00000001265	125.751	0.20107	0.390196	0.515305	0.60634	0.901587	Mad1l1	680006	Not Significant	FALSE	FALSE
ENSRNOG00000001269	1853.48	0.00211267	0.299778	0.00704744	0.994377	0.998754	Ppp1cc	24669	Not Significant	FALSE	FALSE
ENSRNOG00000001272	516.093	0.281398	0.313866	0.896554	0.369957	0.803606	Mcm3ap	294339	Not Significant	FALSE	FALSE
ENSRNOG00000001273	669.305	-0.420369	0.351792	-1.19494	0.232112	0.725945	Psmg3	100361517	Not Significant	FALSE	FALSE
ENSRNOG00000001274	907.423	-0.00527162	0.334489	-0.0157602	0.987426	0.998278	Vps29	288666	Not Significant	FALSE	FALSE
ENSRNOG00000001276	72.1907	0.800883	0.580864	1.37878	0.167963	0.667588	Pcnt	309692	Not Significant	TRUE	FALSE
ENSRNOG00000001278	114.272	-0.121711	0.399021	-0.305025	0.760347	0.947406	Gpn3	360810	Not Significant	FALSE	FALSE
ENSRNOG00000001283	557.127	0.193434	0.306015	0.632105	0.527319	0.86878	Anapc7	304490	Not Significant	FALSE	FALSE
ENSRNOG00000001285	2450.23	0.53354	0.301179	1.77151	0.0764767	0.528536	Atp2a2	29693	Not Significant	FALSE	FALSE
ENSRNOG00000001289	297.902	-0.257401	0.360423	-0.714164	0.475126	0.847597	C12h7orf50	498154	Not Significant	FALSE	FALSE
ENSRNOG00000001293	634.888	-0.173379	0.320465	-0.541024	0.588491	0.893741	Get4	288518	Not Significant	FALSE	FALSE
ENSRNOG00000001294	107.841	-0.321367	0.419202	-0.766617	0.44331	0.835638	Ift81	373066	Not Significant	FALSE	FALSE
ENSRNOG00000001295	14366.5	-0.607934	0.356589	-1.70486	0.0882206	0.553324	S100b	25742	Not Significant	FALSE	TRUE
ENSRNOG00000001296	23.6481	-0.121144	0.785565	-0.154212	0.877442	0.976667	P2rx7	29665	Not Significant	FALSE	FALSE
ENSRNOG00000001297	596.388	0.0831871	0.316554	0.262789	0.792713	0.957307	Prmt2	499420	Not Significant	FALSE	FALSE
ENSRNOG00000001299	214.396	-0.188807	0.395311	-0.477616	0.632924	0.906767	Sun1	360773	Not Significant	FALSE	FALSE
ENSRNOG00000001300	155.183	-0.657632	0.42961	-1.53077	0.125827	0.618852	P2rx4	29659	Not Significant	FALSE	TRUE
ENSRNOG00000001303	528.817	0.413292	0.32263	1.28101	0.200191	0.696727	Specc1l	361828	Not Significant	FALSE	FALSE
ENSRNOG00000001304	391.582	0.522752	0.375968	1.39042	0.164402	0.664471	Bcr	309696	Not Significant	FALSE	FALSE
ENSRNOG00000001309	78.1991	0.587303	0.509469	1.15277	0.249003	0.739387	Camkk2	83506	Not Significant	TRUE	FALSE
ENSRNOG00000001311	84.2877	0.477041	0.449045	1.06234	0.288079	0.757172	Rab36	690407	Not Significant	FALSE	FALSE
ENSRNOG00000001312	1144.86	0.0714349	0.375991	0.189991	0.849316	0.971023	Pdgfa	25266	Not Significant	FALSE	FALSE
ENSRNOG00000001316	5518.07	-0.0399481	0.283591	-0.140865	0.887976	0.978114	Anapc5	288671	Not Significant	FALSE	FALSE
ENSRNOG00000001317	464.647	0.0951792	0.315873	0.301321	0.76317	0.94841	Zfp68	304337	Not Significant	FALSE	FALSE
ENSRNOG00000001323	161.502	0.061453	0.377155	0.162938	0.870567	0.975937	Zfp157	360775	Not Significant	FALSE	FALSE
ENSRNOG00000001331	409.81	-0.34408	0.368101	-0.934743	0.349921	0.79452	Rnf34	282845	Not Significant	FALSE	FALSE
ENSRNOG00000001335	102.305	-0.348507	0.510494	-0.682687	0.494805	0.854782	Zkscan1	498160	Not Significant	FALSE	FALSE
ENSRNOG00000001336	305.68	-0.311916	0.371336	-0.839984	0.400917	0.819084	Orai1	304496	Not Significant	FALSE	FALSE
ENSRNOG00000001337	67.3901	0.356705	0.519168	0.68707	0.492038	0.854052	Setd1b	100359816	Not Significant	FALSE	FALSE
ENSRNOG00000001345	447.883	-0.308641	0.329136	-0.937732	0.348382	0.79452	Mapkapk5	498183	Not Significant	FALSE	FALSE
ENSRNOG00000001346	1780.28	-0.0968468	0.30448	-0.318073	0.75043	0.945096	Cops6	304343	Not Significant	FALSE	FALSE
ENSRNOG00000001348	2120.45	-0.0492286	0.292205	-0.168473	0.866212	0.974842	Erp29	117030	Not Significant	FALSE	FALSE
ENSRNOG00000001349	782.629	-0.363645	0.329235	-1.10452	0.26937	0.751453	Mcm7	288532	Not Significant	FALSE	FALSE
ENSRNOG00000001350	375.107	-0.0402815	0.390543	-0.103142	0.91785	0.984387	Naa25	360811	Not Significant	FALSE	FALSE
ENSRNOG00000001351	707.44	0.323854	0.301024	1.07584	0.281999	0.75464	Trafd1	114635	Not Significant	FALSE	FALSE
ENSRNOG00000001352	289.392	0.890692	0.46852	1.90107	0.0572922	0.480919	Hectd4	304503	Not Significant	TRUE	FALSE
ENSRNOG00000001353	25.4928	0.483465	0.734683	0.658059	0.5105	0.860241	Ap4m1	304344	Not Significant	FALSE	FALSE
ENSRNOG00000001355	234.803	0.0850156	0.346805	0.24514	0.806348	0.95995	Taf6	288533	Not Significant	FALSE	FALSE
ENSRNOG00000001368	108.584	1.15464	0.635117	1.81799	0.069065	0.511078	Rph3a	171039	Not Significant	TRUE	FALSE
ENSRNOG00000001369	34.8784	-0.969	0.693835	-1.39659	0.162538	0.663993	Oas1a	192281	Not Significant	FALSE	TRUE
ENSRNOG00000001375	34.9219	-0.855534	0.684637	-1.24962	0.211439	0.705097	Gal3st4	498166	Not Significant	FALSE	TRUE
ENSRNOG00000001376	71.2636	-0.728763	0.534731	-1.36286	0.172927	0.67366	Tmt1a	315306	Not Significant	FALSE	TRUE
ENSRNOG00000001383	33.8458	0.0713246	0.620992	0.114856	0.908559	0.98303	Slc8b1	498185	Not Significant	FALSE	FALSE
ENSRNOG00000001385	1067.31	-0.369876	0.30811	-1.20047	0.229958	0.724888	Plbd2	246120	Not Significant	FALSE	FALSE
ENSRNOG00000001387	534.046	-0.057825	0.313046	-0.184717	0.853451	0.971823	Mepce	304361	Not Significant	FALSE	FALSE
ENSRNOG00000001391	163.75	-0.590553	0.401113	-1.47229	0.140944	0.637808	Sdsl	360816	Not Significant	FALSE	TRUE
ENSRNOG00000001396	225.44	0.0116354	0.361339	0.0322007	0.974312	0.997212	Mospd3	288557	Not Significant	FALSE	FALSE
ENSRNOG00000001397	175.97	-0.405453	0.364289	-1.113	0.265709	0.749231	Rbm19	304512	Not Significant	FALSE	FALSE
ENSRNOG00000001402	78.995	0.0543333	0.463093	0.117327	0.906601	0.98272	Lrch4	360779	Not Significant	FALSE	FALSE
ENSRNOG00000001404	431.58	0.163993	0.316508	0.518132	0.604366	0.901199	Agfg2	304375	Not Significant	FALSE	FALSE
ENSRNOG00000001409	4677.87	0.219861	0.28426	0.77345	0.439256	0.835198	Gnb2	81667	Not Significant	FALSE	FALSE
ENSRNOG00000001410	77.2197	0.0443975	0.521907	0.0850678	0.932207	0.988029	Gigyf1	304378	Not Significant	FALSE	FALSE
ENSRNOG00000001415	2423.61	-0.196177	0.308212	-0.636501	0.52445	0.867935	Ap1s1	360785	Not Significant	FALSE	FALSE
ENSRNOG00000001416	882.492	0.211709	0.32143	0.658646	0.510123	0.860127	Vgf	29461	Not Significant	FALSE	FALSE
ENSRNOG00000001417	461.998	-0.126284	0.338459	-0.373115	0.709063	0.935033	Plod3	288583	Not Significant	FALSE	FALSE
ENSRNOG00000001418	1174.21	0.495012	0.30026	1.64861	0.0992271	0.573132	Znhit1	100360077	Not Significant	FALSE	FALSE
ENSRNOG00000001420	2787.55	-0.135118	0.299385	-0.451319	0.65176	0.914212	Fis1	288584	Not Significant	FALSE	FALSE
ENSRNOG00000001428	104.772	0.345201	0.414763	0.832284	0.405249	0.821924	Alkbh4	288587	Not Significant	FALSE	FALSE
ENSRNOG00000001429	131.26	0.420074	0.390085	1.07688	0.281535	0.754123	Lrwd1	304396	Not Significant	FALSE	FALSE
ENSRNOG00000001430	1023.16	-0.413777	0.369145	-1.12091	0.262327	0.747839	Polr2j	288588	Not Significant	FALSE	FALSE
ENSRNOG00000001431	23.4294	-0.478842	0.71187	-0.672654	0.501168	0.857398	Rasa4	288589	Not Significant	FALSE	FALSE
ENSRNOG00000001432	172.843	0.198711	0.381438	0.520953	0.6024	0.900825	Dtx2	304591	Not Significant	FALSE	FALSE
ENSRNOG00000001439	330.546	0.533804	0.416508	1.28162	0.199977	0.696727	Srrm3	685890	Not Significant	FALSE	FALSE
ENSRNOG00000001440	2540.61	0.0648106	0.285715	0.226837	0.820551	0.963726	Mdh2	81829	Not Significant	FALSE	FALSE
ENSRNOG00000001441	1483.17	-0.339938	0.326511	-1.04112	0.297818	0.764245	Tmem120a	288591	Not Significant	FALSE	FALSE
ENSRNOG00000001442	886.209	0.00328699	0.309086	0.0106345	0.991515	0.998754	Por	29441	Not Significant	FALSE	FALSE
ENSRNOG00000001443	114.079	-0.362667	0.423979	-0.855389	0.392336	0.813151	Rhbdd2	360793	Not Significant	FALSE	FALSE
ENSRNOG00000001448	2330.21	0.0182712	0.340968	0.0535862	0.957265	0.993326	Hip1	192154	Not Significant	FALSE	FALSE
ENSRNOG00000001449	501.62	0.372671	0.33343	1.11769	0.2637	0.74841	Pom121	113975	Not Significant	FALSE	FALSE
ENSRNOG00000001450	217.577	0.260024	0.358408	0.725497	0.468147	0.844333	Nsun5	288595	Not Significant	FALSE	FALSE
ENSRNOG00000001452	52.7007	0.343671	0.519594	0.661422	0.508342	0.858778	Fzd9	266608	Not Significant	FALSE	FALSE
ENSRNOG00000001453	866.338	0.0180027	0.307627	0.0585212	0.953334	0.992907	Baz1b	368002	Not Significant	FALSE	FALSE
ENSRNOG00000001454	3115.23	0.0543965	0.284182	0.191414	0.848201	0.970636	Eif4h	288599	Not Significant	FALSE	FALSE
ENSRNOG00000001455	321.866	-0.0199149	0.332384	-0.0599154	0.952223	0.992813	Kif13a	308173	Not Significant	FALSE	FALSE
ENSRNOG00000001456	385.393	-0.136774	0.338998	-0.403465	0.686606	0.926995	Nup153	25281	Not Significant	FALSE	FALSE
ENSRNOG00000001457	330.66	-0.225199	0.333768	-0.674718	0.499855	0.856684	Rfc2	116468	Not Significant	FALSE	FALSE
ENSRNOG00000001465	234.939	0.650976	0.574705	1.13271	0.257335	0.744532	Ids	363513	Not Significant	TRUE	FALSE
ENSRNOG00000001469	384.772	0.291144	0.334732	0.869783	0.384419	0.810125	Eln	25043	Not Significant	FALSE	FALSE
ENSRNOG00000001470	631.218	0.480046	0.321481	1.49323	0.135377	0.631418	Limk1	65172	Not Significant	FALSE	FALSE
ENSRNOG00000001474	34.0068	-0.323889	0.824753	-0.39271	0.694534	0.929663	Tmem270	288604	Not Significant	FALSE	FALSE
ENSRNOG00000001478	107.633	0.635351	0.441621	1.43868	0.150242	0.649956	Gtf2ird1	246770	Not Significant	TRUE	FALSE
ENSRNOG00000001479	1629.91	-0.0696374	0.288864	-0.241073	0.809498	0.96091	Gtf2i	353256	Not Significant	FALSE	FALSE
ENSRNOG00000001480	341.239	-0.614526	0.368442	-1.66791	0.0953344	0.566334	Ncf1	114553	Not Significant	FALSE	TRUE
ENSRNOG00000001482	110.666	0.528952	0.48243	1.09643	0.272889	0.751453	Gtf2ird2	288606	Not Significant	FALSE	FALSE
ENSRNOG00000001483	454.508	-0.301756	0.318591	-0.947159	0.343558	0.792892	Rcc1l	360796	Not Significant	FALSE	FALSE
ENSRNOG00000001488	4098.33	-0.143358	0.311512	-0.460201	0.645372	0.911706	Psmb1	94198	Not Significant	FALSE	FALSE
ENSRNOG00000001489	83.9262	-0.0780048	0.447379	-0.174359	0.861583	0.973207	Tbp	117526	Not Significant	FALSE	FALSE
ENSRNOG00000001490	673.231	-0.285885	0.31496	-0.907686	0.364044	0.801171	Pdcd2	58934	Not Significant	FALSE	FALSE
ENSRNOG00000001492	140.398	0.447674	0.434174	1.03109	0.302496	0.768385	Slc8a2	140447	Not Significant	FALSE	FALSE
ENSRNOG00000001494	862.774	0.549934	0.307012	1.79125	0.0732534	0.520186	Napa	140673	Not Significant	FALSE	FALSE
ENSRNOG00000001500	522.824	0.462298	0.310817	1.48736	0.136918	0.631944	Rab4b	50866	Not Significant	FALSE	FALSE
ENSRNOG00000001501	671.816	0.00286318	0.323379	0.00885393	0.992936	0.998754	Snrpa	292729	Not Significant	FALSE	FALSE
ENSRNOG00000001514	213.732	-0.595455	0.428848	-1.3885	0.164985	0.665168	Cdca7	311742	Not Significant	FALSE	TRUE
ENSRNOG00000001515	55.4627	-0.417027	0.553601	-0.7533	0.45127	0.838941	Map3k20	311743	Not Significant	FALSE	FALSE
ENSRNOG00000001517	343.749	0.0320228	0.335328	0.0954969	0.92392	0.986516	Pdk1	116551	Not Significant	FALSE	FALSE
ENSRNOG00000001518	404.931	0.0771427	0.352923	0.218582	0.826975	0.965832	Itga6	114517	Not Significant	FALSE	FALSE
ENSRNOG00000001520	376.11	0.296501	0.328665	0.902137	0.366984	0.802604	Dlx1	296500	Not Significant	FALSE	FALSE
ENSRNOG00000001524	414.546	-0.317631	0.335571	-0.94654	0.343873	0.792892	Hat1	296501	Not Significant	FALSE	FALSE
ENSRNOG00000001525	417.675	0.0665573	0.342545	0.194302	0.845939	0.969565	Igsf11	303926	Not Significant	FALSE	FALSE
ENSRNOG00000001528	6677.64	0.639972	0.365382	1.75152	0.0798568	0.534581	Gap43	29423	Not Significant	TRUE	FALSE
ENSRNOG00000001547	97.4869	-0.425086	0.499652	-0.850765	0.3949	0.814294	Agps	84114	Not Significant	FALSE	FALSE
ENSRNOG00000001551	2115.46	0.0446903	0.314895	0.141921	0.887142	0.978114	Atp5pf	94271	Not Significant	FALSE	FALSE
ENSRNOG00000001559	257.502	-0.0227343	0.347099	-0.0654979	0.947778	0.991707	Mtx2	288150	Not Significant	FALSE	FALSE
ENSRNOG00000001573	135.356	-0.599363	0.454248	-1.31946	0.187015	0.687657	Usp25	304150	Not Significant	FALSE	TRUE
ENSRNOG00000001575	58.5909	0.854374	0.552803	1.54553	0.122218	0.615689	Grik1	29559	Not Significant	TRUE	FALSE
ENSRNOG00000001582	59.6737	0.198753	0.622088	0.319493	0.749352	0.945096	Bach1	304127	Not Significant	FALSE	FALSE
ENSRNOG00000001592	3960.52	-0.0414456	0.28728	-0.144269	0.885288	0.977928	Cct8	288305	Not Significant	FALSE	FALSE
ENSRNOG00000001593	40.1644	-0.387818	0.645369	-0.600924	0.547891	0.874405	Lnpk	362151	Not Significant	FALSE	FALSE
ENSRNOG00000001596	3622.54	-0.0651287	0.303185	-0.214815	0.829912	0.967026	Atp5mc3	114630	Not Significant	FALSE	FALSE
ENSRNOG00000001598	297.838	-0.369211	0.347751	-1.06171	0.288368	0.757343	Usp16	288306	Not Significant	FALSE	FALSE
ENSRNOG00000001599	184.337	0.299208	0.357017	0.838076	0.401988	0.819646	Rwdd2b	304132	Not Significant	FALSE	FALSE
ENSRNOG00000001602	233.957	0.313431	0.357112	0.877683	0.380116	0.807262	Ltn1	288308	Not Significant	FALSE	FALSE
ENSRNOG00000001603	208.719	-0.247687	0.375207	-0.660136	0.509167	0.859105	N6amt1	288309	Not Significant	FALSE	FALSE
ENSRNOG00000001608	65.2571	-0.0786896	0.486496	-0.161748	0.871505	0.976156	Nxpe3	681096	Not Significant	FALSE	FALSE
ENSRNOG00000001609	46.7327	-0.076685	0.568197	-0.134962	0.892642	0.979731	Cep97	304007	Not Significant	FALSE	FALSE
ENSRNOG00000001611	12350.2	-0.469545	0.323219	-1.45272	0.146303	0.644448	Rpl24	64307	Not Significant	FALSE	FALSE
ENSRNOG00000001613	128.393	0.621595	0.422201	1.47228	0.140947	0.637808	Zbtb11	304010	Not Significant	TRUE	FALSE
ENSRNOG00000001616	107.377	0.141277	0.44695	0.316091	0.751933	0.945456	Senp7	288167	Not Significant	FALSE	FALSE
ENSRNOG00000001620	122.079	0.249625	0.396469	0.629621	0.528943	0.869042	Prdm15	304054	Not Significant	FALSE	FALSE
ENSRNOG00000001621	53.9222	0.319232	0.520282	0.613576	0.539496	0.871986	C2cd2	304055	Not Significant	FALSE	FALSE
ENSRNOG00000001623	120.327	0.204372	0.403614	0.506356	0.612606	0.902587	Zbtb21	304056	Not Significant	FALSE	FALSE
ENSRNOG00000001628	245.794	0.417746	0.351787	1.18749	0.235033	0.726009	Pcp4	25510	Not Significant	FALSE	FALSE
ENSRNOG00000001629	1502	0.0552934	0.29295	0.188747	0.850291	0.97121	Get1	288233	Not Significant	FALSE	FALSE
ENSRNOG00000001632	159.582	-0.0275219	0.459974	-0.0598335	0.952288	0.992813	Brwd1	304061	Not Significant	FALSE	FALSE
ENSRNOG00000001633	563.609	-0.013041	0.313743	-0.0415658	0.966845	0.995411	Tfg	360709	Not Significant	FALSE	FALSE
ENSRNOG00000001640	347.952	-0.352453	0.377328	-0.934074	0.350266	0.79452	Tomm70	304017	Not Significant	FALSE	FALSE
ENSRNOG00000001642	209.036	0.113316	0.365657	0.309898	0.756639	0.946706	Tbc1d23	304019	Not Significant	FALSE	FALSE
ENSRNOG00000001645	27.5193	-0.335196	0.740987	-0.452364	0.651007	0.913992	Filip1l	304020	Not Significant	FALSE	FALSE
ENSRNOG00000001647	163.66	0.628479	0.385317	1.63107	0.102876	0.578652	Ets2	304063	Not Significant	TRUE	FALSE
ENSRNOG00000001654	131.121	-0.555419	0.402201	-1.38095	0.167295	0.667411	Cpox	304024	Not Significant	FALSE	FALSE
ENSRNOG00000001657	483.362	-0.261383	0.330302	-0.791345	0.428743	0.830905	Cldnd1	288182	Not Significant	FALSE	FALSE
ENSRNOG00000001662	278.104	0.182565	0.350749	0.5205	0.602715	0.900825	Dyrk1a	25255	Not Significant	FALSE	FALSE
ENSRNOG00000001680	65.0025	-0.723855	0.481553	-1.50317	0.132795	0.628369	Riox2	266670	Not Significant	FALSE	TRUE
ENSRNOG00000001681	355.97	-0.461437	0.35236	-1.30956	0.190344	0.690292	Vps26c	360703	Not Significant	FALSE	FALSE
ENSRNOG00000001682	7683.08	0.196578	0.394425	0.498391	0.618208	0.903684	Ttc3	360702	Not Significant	FALSE	FALSE
ENSRNOG00000001689	95.9308	-0.0250256	0.447559	-0.0559156	0.955409	0.993064	Arl6	363760	Not Significant	FALSE	FALSE
ENSRNOG00000001692	121.658	-0.506894	0.398808	-1.27102	0.203721	0.700261	Chaf1b	288242	Not Significant	FALSE	FALSE
ENSRNOG00000001699	373.431	-0.0792158	0.32881	-0.240916	0.80962	0.96091	Setd4	245975	Not Significant	FALSE	FALSE
ENSRNOG00000001701	308.297	-0.437234	0.386477	-1.13133	0.257915	0.744532	Cbr3	304078	Not Significant	FALSE	FALSE
ENSRNOG00000001706	168.634	0.635903	0.523362	1.21504	0.224352	0.721429	Kalrn	84009	Not Significant	TRUE	FALSE
ENSRNOG00000001708	576.426	0.583927	0.332772	1.75474	0.079304	0.533315	Dvl3	303811	Not Significant	TRUE	FALSE
ENSRNOG00000001709	7058.72	0.27579	0.282067	0.977745	0.3282	0.785581	Ap2m1	116563	Not Significant	FALSE	FALSE
ENSRNOG00000001710	893.083	-0.0361514	0.300022	-0.120496	0.90409	0.98216	Abcf3	287982	Not Significant	FALSE	FALSE
ENSRNOG00000001712	124.787	0.0918593	0.401819	0.228609	0.819173	0.96335	Alg3	287983	Not Significant	FALSE	FALSE
ENSRNOG00000001715	124.229	0.0489998	0.398957	0.12282	0.90225	0.981414	Ece2	408243	Not Significant	FALSE	FALSE
ENSRNOG00000001717	453.965	0.260623	0.334242	0.779742	0.435543	0.833567	Opa1	171116	Not Significant	FALSE	FALSE
ENSRNOG00000001719	4818.25	0.0579646	0.286934	0.202013	0.839906	0.968527	Psmd2	287984	Not Significant	FALSE	FALSE
ENSRNOG00000001720	146.804	-0.71642	0.396298	-1.80778	0.0706404	0.513542	Hes1	29577	Not Significant	FALSE	TRUE
ENSRNOG00000001726	225.898	0.3178	0.34637	0.917517	0.358872	0.797757	Tmem44	288028	Not Significant	FALSE	FALSE
ENSRNOG00000001727	463.005	-0.00758195	0.327885	-0.0231238	0.981552	0.998278	Lsg1	288029	Not Significant	FALSE	FALSE
ENSRNOG00000001729	24.5554	-0.244969	0.841864	-0.290984	0.771064	0.951332	Xxylt1	363799	Not Significant	FALSE	FALSE
ENSRNOG00000001730	242.184	-0.41416	0.38648	-1.07162	0.28389	0.756116	Acap2	619382	Not Significant	FALSE	FALSE
ENSRNOG00000001733	489.649	-0.617328	0.349534	-1.76615	0.0773713	0.528801	Ppp1r2	192361	Not Significant	FALSE	TRUE
ENSRNOG00000001736	394.528	0.133732	0.331948	0.402871	0.687043	0.926995	Bdh1	117099	Not Significant	FALSE	FALSE
ENSRNOG00000001738	2195.41	-0.530037	0.336727	-1.57409	0.115468	0.602839	Eif4g1	287986	Not Significant	FALSE	FALSE
ENSRNOG00000001742	98.5566	0.331799	0.415022	0.799473	0.424016	0.830136	Clcn2	29232	Not Significant	FALSE	FALSE
ENSRNOG00000001746	577.643	-0.141683	0.3142	-0.450931	0.652039	0.914212	Ncbp2	689116	Not Significant	FALSE	FALSE
ENSRNOG00000001747	1287.98	-0.0576261	0.291389	-0.197763	0.84323	0.969178	Pak2	29432	Not Significant	FALSE	FALSE
ENSRNOG00000001748	363.074	-0.295229	0.34638	-0.852327	0.394033	0.813805	Polr2h	498109	Not Significant	FALSE	FALSE
ENSRNOG00000001754	162.522	-0.111546	0.381521	-0.292372	0.770003	0.95085	Wdr53	498097	Not Significant	FALSE	FALSE
ENSRNOG00000001758	385.51	-0.305203	0.35746	-0.85381	0.39321	0.8133	Dynlt2b	498095	Not Significant	FALSE	FALSE
ENSRNOG00000001762	398.59	-0.400524	0.32989	-1.21411	0.224704	0.721847	Pcyt1a	140544	Not Significant	FALSE	FALSE
ENSRNOG00000001766	774.388	0.330785	0.351604	0.940789	0.346813	0.79452	Tfrc	64678	Not Significant	FALSE	FALSE
ENSRNOG00000001769	1374.35	0.218849	0.309847	0.706313	0.479994	0.848925	Tnk2	303882	Not Significant	FALSE	FALSE
ENSRNOG00000001774	75.4812	0.0305523	0.492053	0.0620916	0.95049	0.992508	Lrch3	303883	Not Significant	FALSE	FALSE
ENSRNOG00000001781	39.0987	1.28576	0.689625	1.86443	0.0622614	0.496091	Lmln	363795	Not Significant	TRUE	FALSE
ENSRNOG00000001782	228.163	0.421236	0.403691	1.04346	0.296734	0.763607	Osbpl11	303888	Not Significant	FALSE	FALSE
ENSRNOG00000001783	1525.08	-0.0441358	0.296503	-0.148855	0.881668	0.977081	Tra2b	117259	Not Significant	FALSE	FALSE
ENSRNOG00000001785	1274.22	-0.24384	0.323536	-0.753672	0.451046	0.838941	Etv5	303828	Not Significant	FALSE	FALSE
ENSRNOG00000001786	350.668	0.0104272	0.333558	0.0312606	0.975062	0.997328	Snx4	360725	Not Significant	FALSE	FALSE
ENSRNOG00000001789	1472.06	0.0792281	0.386776	0.204842	0.837695	0.968247	Zfp148	58820	Not Significant	FALSE	FALSE
ENSRNOG00000001793	93.4446	0.0554623	0.438911	0.126364	0.899444	0.980745	Heg1	689710	Not Significant	FALSE	FALSE
ENSRNOG00000001795	1506.35	-0.378557	0.338366	-1.11878	0.263234	0.7482	Itgb5	257645	Not Significant	FALSE	FALSE
ENSRNOG00000001797	490.586	-0.126047	0.319282	-0.394783	0.693003	0.929058	Umps	288051	Not Significant	FALSE	FALSE
ENSRNOG00000001803	1282.46	-0.278146	0.301322	-0.923087	0.355962	0.796526	Dnajb11	360734	Not Significant	FALSE	FALSE
ENSRNOG00000001804	65.7429	-0.914657	0.541125	-1.69029	0.0909726	0.556916	Itpr2	81678	Not Significant	FALSE	TRUE
ENSRNOG00000001807	158.5	-0.696262	0.371545	-1.87396	0.0609355	0.492139	Sspn	500364	Not Significant	FALSE	TRUE
ENSRNOG00000001808	278.683	-0.589978	0.340814	-1.73109	0.0834366	0.542453	Ints13	690728	Not Significant	FALSE	TRUE
ENSRNOG00000001811	935.428	-0.452699	0.298167	-1.51827	0.128946	0.622912	Fgfr1op2	362463	Not Significant	FALSE	FALSE
ENSRNOG00000001813	345.276	-0.00829604	0.405653	-0.0204511	0.983684	0.998278	Dnm1l	114114	Not Significant	FALSE	FALSE
ENSRNOG00000001815	2890.81	-0.176867	0.322319	-0.548733	0.583189	0.891301	Eif4a2	303831	Not Significant	FALSE	FALSE
ENSRNOG00000001816	652.902	-0.666835	0.344001	-1.93847	0.0525658	0.469147	Rfc4	288003	Not Significant	FALSE	TRUE
ENSRNOG00000001817	485.397	-0.455898	0.354073	-1.28758	0.197891	0.694247	Tm7sf3	297725	Not Significant	FALSE	FALSE
ENSRNOG00000001820	373.841	-0.710525	0.400211	-1.77538	0.0758353	0.527781	Med21	312849	Not Significant	FALSE	TRUE
ENSRNOG00000001823	128.01	-0.0713586	0.398913	-0.178883	0.85803	0.972604	St6gal1	25197	Not Significant	FALSE	FALSE
ENSRNOG00000001827	214.973	-0.235488	0.354729	-0.663853	0.506784	0.858515	Masp1	64023	Not Significant	FALSE	FALSE
ENSRNOG00000001828	320.493	-0.0188047	0.333504	-0.0563851	0.955035	0.99303	Stk38l	691337	Not Significant	FALSE	FALSE
ENSRNOG00000001829	937.631	-0.250892	0.309845	-0.809733	0.418094	0.828512	Ube2v2	287927	Not Significant	FALSE	FALSE
ENSRNOG00000001833	289.823	-0.238616	0.360372	-0.662139	0.507882	0.858778	Mcm4	29728	Not Significant	FALSE	FALSE
ENSRNOG00000001842	792.127	-0.133685	0.310912	-0.429978	0.667212	0.921435	Mrps35	297727	Not Significant	FALSE	FALSE
ENSRNOG00000001843	69.935	-0.0582118	0.474186	-0.122762	0.902296	0.981414	Bcl6	303836	Not Significant	FALSE	FALSE
ENSRNOG00000001844	54.5042	-0.161909	0.592204	-0.273401	0.784545	0.954913	Klhl42	500367	Not Significant	FALSE	FALSE
ENSRNOG00000001845	253.473	0.328667	0.354362	0.92749	0.353672	0.796305	Top3b	287930	Not Significant	FALSE	FALSE
ENSRNOG00000001847	310.379	-0.0731048	0.328293	-0.222682	0.823783	0.965085	Ccdc91	312863	Not Significant	FALSE	FALSE
ENSRNOG00000001849	311.824	0.0973663	0.393399	0.2475	0.804521	0.95995	Mapk1	116590	Not Significant	FALSE	FALSE
ENSRNOG00000001852	1267.95	-0.22693	0.328502	-0.690803	0.489689	0.853181	Ergic2	297728	Not Significant	FALSE	FALSE
ENSRNOG00000001862	3308.97	0.0564637	0.299471	0.188545	0.85045	0.97121	Ube2l3	363836	Not Significant	FALSE	FALSE
ENSRNOG00000001867	372.801	0.359113	0.335465	1.07049	0.284398	0.756237	Snap29	116500	Not Significant	FALSE	FALSE
ENSRNOG00000001868	691.791	-0.126528	0.307126	-0.411974	0.680359	0.926327	Crkl	287942	Not Significant	FALSE	FALSE
ENSRNOG00000001870	450.005	-0.292855	0.331328	-0.883881	0.376761	0.805775	Lztr1	360745	Not Significant	FALSE	FALSE
ENSRNOG00000001873	120.199	-0.346108	0.425224	-0.813943	0.415678	0.827459	P2rx6	25041	Not Significant	FALSE	FALSE
ENSRNOG00000001875	172.469	0.57128	0.379913	1.50371	0.132655	0.628212	Smpd4	303790	Not Significant	FALSE	FALSE
ENSRNOG00000001877	210.858	0.503078	0.359414	1.39972	0.161598	0.662939	Med15	360743	Not Significant	FALSE	FALSE
ENSRNOG00000001878	641.401	0.393435	0.303285	1.29725	0.194546	0.692607	Klhl22	303792	Not Significant	FALSE	FALSE
ENSRNOG00000001880	890.833	0.140785	0.308798	0.455915	0.648451	0.912609	Dgcr6	303794	Not Significant	FALSE	FALSE
ENSRNOG00000001885	296.457	-0.16453	0.333834	-0.49285	0.622118	0.904642	Trmt2a	287953	Not Significant	FALSE	FALSE
ENSRNOG00000001886	412.928	0.129562	0.315595	0.410532	0.681416	0.92666	Dgcr8	287954	Not Significant	FALSE	FALSE
ENSRNOG00000001888	383.573	0.526536	0.341115	1.54357	0.122691	0.616082	Arvcf	303798	Not Significant	FALSE	FALSE
ENSRNOG00000001889	969.677	-0.518017	0.334512	-1.54857	0.121484	0.614755	Comt	24267	Not Significant	FALSE	FALSE
ENSRNOG00000001890	165.904	-0.00527735	0.370216	-0.0142548	0.988627	0.998507	Txnrd2	50551	Not Significant	FALSE	FALSE
ENSRNOG00000001891	60.2391	0.0391973	0.490619	0.0798936	0.936322	0.988906	Gnb1l	680266	Not Significant	FALSE	FALSE
ENSRNOG00000001893	1589.43	0.243326	0.299609	0.812146	0.416708	0.828123	Ppp2cal1	100362453	Not Significant	FALSE	FALSE
ENSRNOG00000001911	29.192	-0.853954	0.726326	-1.17572	0.239708	0.731212	Map6d1	363823	Not Significant	FALSE	TRUE
ENSRNOG00000001928	51.6859	-0.861069	0.55198	-1.55997	0.118768	0.609339	Il1rap	25466	Not Significant	FALSE	TRUE
ENSRNOG00000001930	266.378	-0.361338	0.381541	-0.947049	0.343614	0.792892	Ccdc50	288022	Not Significant	FALSE	FALSE
ENSRNOG00000001931	275.948	0.208365	0.358963	0.580463	0.561602	0.882045	Fgf12	170630	Not Significant	FALSE	FALSE
ENSRNOG00000001953	148.089	-0.316782	0.405045	-0.782091	0.434161	0.832935	Bace2	288227	Not Significant	FALSE	FALSE
ENSRNOG00000001956	297.026	0.0762907	0.464987	0.164071	0.869676	0.975546	Dzip3	303963	Not Significant	FALSE	FALSE
ENSRNOG00000001958	359.287	0.277185	0.326572	0.848773	0.396007	0.815292	Ift57	303968	Not Significant	FALSE	FALSE
ENSRNOG00000001964	376.146	0.29775	0.345488	0.861824	0.388784	0.811721	Cd47	29364	Not Significant	FALSE	FALSE
ENSRNOG00000001971	420.27	-0.692534	0.417044	-1.66058	0.0967981	0.568531	Bbx	303970	Not Significant	FALSE	TRUE
ENSRNOG00000001979	1935.37	-0.335964	0.309231	-1.08645	0.277281	0.751453	Rcan1	266766	Not Significant	FALSE	FALSE
ENSRNOG00000001982	132.422	0.19414	0.419415	0.462882	0.643449	0.911171	Cblb	171136	Not Significant	FALSE	FALSE
ENSRNOG00000001989	591.95	-0.148215	0.338753	-0.437532	0.661726	0.918908	Alcam	79559	Not Significant	FALSE	FALSE
ENSRNOG00000001991	8361.55	-0.402988	0.317394	-1.26968	0.2042	0.700261	Atp5po	192241	Not Significant	FALSE	FALSE
ENSRNOG00000001992	1492.8	0.444096	0.326813	1.35887	0.174188	0.675547	Atp6v1a	685232	Not Significant	FALSE	FALSE
ENSRNOG00000001996	1652.23	-0.13415	0.330229	-0.406234	0.684571	0.926995	Ythdc1	170956	Not Significant	FALSE	FALSE
ENSRNOG00000002001	371.657	0.275518	0.411721	0.669186	0.503377	0.857398	Itsn1	29491	Not Significant	FALSE	FALSE
ENSRNOG00000002004	41.9996	1.21001	0.786231	1.539	0.123804	0.617258	Prdm8	305198	Not Significant	TRUE	FALSE
ENSRNOG00000002012	54.4864	0.346193	0.502023	0.689595	0.490449	0.853309	Donson	288257	Not Significant	FALSE	FALSE
ENSRNOG00000002021	5365.5	0.04223	0.383725	0.110053	0.912368	0.98361	Son	304092	Not Significant	FALSE	FALSE
ENSRNOG00000002024	562.502	0.540741	0.42221	1.28074	0.200285	0.696727	Epha5	79208	Not Significant	FALSE	FALSE
ENSRNOG00000002026	25.0203	-0.45368	0.757573	-0.598859	0.549267	0.875294	Dnajc28	360699	Not Significant	FALSE	FALSE
ENSRNOG00000002028	502.653	0.290438	0.310227	0.936212	0.349164	0.79452	Tmem50b	360698	Not Significant	FALSE	FALSE
ENSRNOG00000002032	481.339	0.111547	0.317082	0.351793	0.724994	0.938998	Ifngr2	360697	Not Significant	FALSE	FALSE
ENSRNOG00000002035	97.0002	0.386359	0.437105	0.883904	0.376748	0.805775	Paqr3	305203	Not Significant	FALSE	FALSE
ENSRNOG00000002039	718.977	-0.360944	0.31925	-1.1306	0.258222	0.744532	Evi5	100360066	Not Significant	FALSE	FALSE
ENSRNOG00000002040	63.1191	-0.851657	0.595251	-1.43075	0.152501	0.654189	Bmp2k	498333	Not Significant	FALSE	TRUE
ENSRNOG00000002041	53.9134	0.433988	0.548822	0.790763	0.429082	0.830905	Boc	360715	Not Significant	FALSE	FALSE
ENSRNOG00000002044	53.4787	-0.197727	0.499718	-0.395677	0.692344	0.929058	Gtpbp8	360714	Not Significant	FALSE	FALSE
ENSRNOG00000002050	139.791	-0.277041	0.415304	-0.667079	0.504721	0.857398	Igfbp7	289560	Not Significant	FALSE	FALSE
ENSRNOG00000002052	285.666	-0.553197	0.331232	-1.67012	0.0948956	0.565896	Ccdc80	64387	Not Significant	FALSE	FALSE
ENSRNOG00000002054	308.042	0.473464	0.340296	1.39133	0.164126	0.664369	Glmn	289437	Not Significant	FALSE	FALSE
ENSRNOG00000002055	172.304	-0.148307	0.374994	-0.39549	0.692481	0.929058	Noa1	289562	Not Significant	FALSE	FALSE
ENSRNOG00000002061	80.9107	-0.332187	0.512349	-0.648361	0.516751	0.864084	Ptpn13	498331	Not Significant	FALSE	FALSE
ENSRNOG00000002069	59.0023	0.229096	0.569836	0.402038	0.687656	0.926995	Slc35a5	498081	Not Significant	FALSE	FALSE
ENSRNOG00000002072	143.071	-0.861153	0.445692	-1.93217	0.0533384	0.470597	Eva1c	360695	Not Significant	FALSE	TRUE
ENSRNOG00000002074	49.0783	-0.648851	0.588109	-1.10328	0.269904	0.751453	Rest	83618	Not Significant	FALSE	TRUE
ENSRNOG00000002075	82.0805	-0.215277	0.475676	-0.45257	0.650858	0.913992	Cnot6l	360917	Not Significant	FALSE	FALSE
ENSRNOG00000002080	96.0661	0.621141	0.476862	1.30256	0.192725	0.692607	Urb1	304104	Not Significant	TRUE	FALSE
ENSRNOG00000002089	195.787	0.330529	0.36986	0.89366	0.371504	0.803613	Ccng2	29157	Not Significant	FALSE	FALSE
ENSRNOG00000002091	84.3512	-0.328422	0.465039	-0.706224	0.480049	0.848925	Gtf3c3	316810	Not Significant	FALSE	FALSE
ENSRNOG00000002093	42.3928	-0.257944	0.586317	-0.43994	0.659981	0.91851	Tgfbr3	29610	Not Significant	FALSE	FALSE
ENSRNOG00000002094	586.923	-0.399715	0.333244	-1.19947	0.230346	0.724888	Atg3	171415	Not Significant	FALSE	FALSE
ENSRNOG00000002097	106.047	0.719343	0.416399	1.72753	0.0840723	0.543959	Rasl11b	305302	Not Significant	TRUE	FALSE
ENSRNOG00000002100	1064.33	-0.0333733	0.305055	-0.109401	0.912884	0.983783	Srp72	498351	Not Significant	FALSE	FALSE
ENSRNOG00000002101	1719.17	-0.424045	0.332217	-1.27641	0.201811	0.697874	Paics	140946	Not Significant	FALSE	FALSE
ENSRNOG00000002104	238.179	-0.0395517	0.346882	-0.114021	0.909221	0.983112	Scaf4	245924	Not Significant	FALSE	FALSE
ENSRNOG00000002105	77.4166	0.15287	0.445895	0.342838	0.73172	0.940031	Cdc7	360908	Not Significant	FALSE	FALSE
ENSRNOG00000002106	484.769	0.477262	0.320824	1.48761	0.136853	0.631944	Usp46	289584	Not Significant	FALSE	FALSE
ENSRNOG00000002112	379.962	0.518617	0.336452	1.54143	0.123212	0.61685	Zfp644	305127	Not Significant	FALSE	FALSE
ENSRNOG00000002115	6151.19	-0.148579	0.308162	-0.482146	0.629702	0.906767	Sod1	24786	Not Significant	FALSE	FALSE
ENSRNOG00000002121	370.76	0.122188	0.324412	0.376646	0.706437	0.934205	Lrrc8d	305131	Not Significant	FALSE	FALSE
ENSRNOG00000002125	3283.31	0.00198644	0.284147	0.0069909	0.994422	0.998754	Ccni	289500	Not Significant	FALSE	FALSE
ENSRNOG00000002126	180.002	-0.535527	0.434597	-1.23224	0.21786	0.714537	Ncam2	288280	Not Significant	FALSE	FALSE
ENSRNOG00000002128	263.852	-0.364788	0.347408	-1.05003	0.293705	0.761185	Ppat	117544	Not Significant	FALSE	FALSE
ENSRNOG00000002129	108.867	0.321095	0.508742	0.631154	0.52794	0.86878	Lrrc8b	305135	Not Significant	FALSE	FALSE
ENSRNOG00000002135	541.12	0.190635	0.309652	0.615644	0.53813	0.87167	Sgcb	680229	Not Significant	FALSE	FALSE
ENSRNOG00000002137	40.519	0.213187	0.582551	0.365954	0.714399	0.936712	Aasdh	364136	Not Significant	FALSE	FALSE
ENSRNOG00000002142	59.8354	0.855217	0.56225	1.52106	0.128244	0.622912	Cds1	81925	Not Significant	TRUE	FALSE
ENSRNOG00000002144	377.704	0.308202	0.320906	0.960414	0.336847	0.790708	Exoc1	305287	Not Significant	FALSE	FALSE
ENSRNOG00000002146	113.025	-0.0411819	0.420766	-0.0978736	0.922033	0.985972	Pkd2	498328	Not Significant	FALSE	FALSE
ENSRNOG00000002152	402.148	0.40228	0.359588	1.11873	0.263257	0.7482	Dcun1d4	360928	Not Significant	FALSE	FALSE
ENSRNOG00000002153	46.8635	0.145467	0.547826	0.265535	0.790598	0.957151	Cep135	305288	Not Significant	FALSE	FALSE
ENSRNOG00000002159	89.4788	-0.343582	0.446366	-0.769732	0.441459	0.83551	Gpat3	305166	Not Significant	FALSE	FALSE
ENSRNOG00000002163	598.909	-0.563076	0.318858	-1.76592	0.0774101	0.528801	Klf3	114845	Not Significant	FALSE	FALSE
ENSRNOG00000002165	31.4687	-0.73546	0.72084	-1.02028	0.307594	0.773245	Abraxas1	289468	Not Significant	FALSE	TRUE
ENSRNOG00000002171	24.8289	-0.741298	0.778535	-0.95217	0.341011	0.792768	Phldb2	685611	Not Significant	FALSE	TRUE
ENSRNOG00000002175	217.594	0.395895	0.415612	0.95256	0.340813	0.792768	Clock	60447	Not Significant	FALSE	FALSE
ENSRNOG00000002176	141.308	-0.729191	0.478092	-1.52521	0.127206	0.621882	Nectin3	288124	Not Significant	FALSE	TRUE
ENSRNOG00000002177	119.015	-0.921657	0.495716	-1.85924	0.0629927	0.496091	Gnpda2	289608	Not Significant	FALSE	TRUE
ENSRNOG00000002178	684.102	-0.291075	0.352525	-0.825686	0.408982	0.823811	Mrps18c	289469	Not Significant	FALSE	FALSE
ENSRNOG00000002180	295.672	-0.346542	0.335802	-1.03198	0.30208	0.768151	Tbc1d1	360937	Not Significant	FALSE	FALSE
ENSRNOG00000002181	34.0455	0.507142	0.627553	0.808125	0.419019	0.829344	Helq	360912	Not Significant	FALSE	FALSE
ENSRNOG00000002182	1003.72	-0.434638	0.320878	-1.35453	0.175568	0.677505	Septin11	305227	Not Significant	FALSE	FALSE
ENSRNOG00000002185	132.002	-0.0575514	0.387538	-0.148505	0.881944	0.977177	Pgm2	289632	Not Significant	FALSE	FALSE
ENSRNOG00000002186	760.335	-0.0454292	0.30219	-0.150333	0.880502	0.976667	Nudt9	305149	Not Significant	FALSE	FALSE
ENSRNOG00000002191	35.5039	-0.392708	0.615728	-0.637795	0.523607	0.867638	C14h4orf19	498368	Not Significant	FALSE	FALSE
ENSRNOG00000002192	78.8174	-0.853051	0.498294	-1.71194	0.0869074	0.548311	Rell1	289635	Not Significant	FALSE	TRUE
ENSRNOG00000002194	221.877	-0.0641479	0.349486	-0.183549	0.854367	0.9721	Coq2	498332	Not Significant	FALSE	FALSE
ENSRNOG00000002199	270.827	-0.251232	0.343397	-0.731608	0.464408	0.843009	Tmem165	364137	Not Significant	FALSE	FALSE
ENSRNOG00000002203	128.215	0.141853	0.416958	0.34021	0.733698	0.94067	Lin54	305171	Not Significant	FALSE	FALSE
ENSRNOG00000002205	1658.51	0.0257429	0.290152	0.0887221	0.929303	0.986807	Ociad1	289590	Not Significant	FALSE	FALSE
ENSRNOG00000002207	288.224	-0.0282226	0.339683	-0.0830852	0.933784	0.988031	Guf1	305317	Not Significant	FALSE	FALSE
ENSRNOG00000002208	206.257	-0.192013	0.37906	-0.506551	0.61247	0.902587	Shroom3	305230	Not Significant	FALSE	FALSE
ENSRNOG00000002210	200.282	-0.17123	0.377257	-0.453882	0.649914	0.913601	Hsd17b11	289456	Not Significant	FALSE	FALSE
ENSRNOG00000002214	227.106	0.133153	0.363665	0.366141	0.71426	0.936712	Klhl8	289457	Not Significant	FALSE	FALSE
ENSRNOG00000002216	91.9601	-0.384788	0.425842	-0.903594	0.366211	0.802604	Srd5a3	305291	Not Significant	FALSE	FALSE
ENSRNOG00000002218	280.883	-0.681834	0.373095	-1.82751	0.0676234	0.5081	Stbd1	305234	Not Significant	FALSE	TRUE
ENSRNOG00000002225	854.728	-0.402215	0.328411	-1.22473	0.220677	0.716956	Scarb2	117106	Not Significant	FALSE	FALSE
ENSRNOG00000002227	106.001	0.961157	0.497033	1.93379	0.0531391	0.470597	Kit	64030	Not Significant	TRUE	FALSE
ENSRNOG00000002232	21.5935	-0.133237	0.755033	-0.176465	0.859928	0.973133	Aff1	305152	Not Significant	FALSE	FALSE
ENSRNOG00000002238	141.909	-0.547078	0.429121	-1.27488	0.202351	0.698462	Sema5b	303901	Not Significant	FALSE	FALSE
ENSRNOG00000002240	571.228	0.339833	0.306856	1.10747	0.268091	0.751453	Slc49a4	303902	Not Significant	FALSE	FALSE
ENSRNOG00000002241	118.457	-0.449233	0.423008	-1.062	0.288237	0.757211	Hspbap1	171460	Not Significant	FALSE	FALSE
ENSRNOG00000002244	1394.32	0.00281479	0.300479	0.00936766	0.992526	0.998754	Pdgfra	25267	Not Significant	FALSE	FALSE
ENSRNOG00000002246	339.47	-0.136842	0.381557	-0.358642	0.719863	0.937788	Slc30a9	498358	Not Significant	FALSE	FALSE
ENSRNOG00000002247	162.687	-0.547493	0.398653	-1.37336	0.169641	0.669381	Nup54	53372	Not Significant	FALSE	FALSE
ENSRNOG00000002248	192.889	-0.0688528	0.383609	-0.179487	0.857555	0.972604	Fryl	364144	Not Significant	FALSE	FALSE
ENSRNOG00000002251	415.425	0.32879	0.331701	0.991224	0.321576	0.78098	Sec31a	93646	Not Significant	FALSE	FALSE
ENSRNOG00000002253	45.9633	-0.109985	0.538018	-0.204425	0.838021	0.968247	Wdr5b	303907	Not Significant	FALSE	FALSE
ENSRNOG00000002254	773.962	-0.445505	0.33234	-1.34051	0.18008	0.681297	Tmem33	59303	Not Significant	FALSE	FALSE
ENSRNOG00000002255	1350.85	-0.521664	0.301644	-1.7294	0.0837375	0.543506	Fam162a	360721	Not Significant	FALSE	FALSE
ENSRNOG00000002262	377.818	-0.0244932	0.326958	-0.0749124	0.940284	0.989838	Enoph1	305177	Not Significant	FALSE	FALSE
ENSRNOG00000002267	83.5835	-0.137542	0.44405	-0.309744	0.756756	0.946751	Chic2	83835	Not Significant	FALSE	FALSE
ENSRNOG00000002270	845.803	-0.271666	0.337275	-0.805472	0.420547	0.830136	Hnrnpdl	305178	Not Significant	FALSE	FALSE
ENSRNOG00000002271	330.106	0.665418	0.356185	1.86818	0.0617371	0.494529	Slain2	305310	Not Significant	TRUE	FALSE
ENSRNOG00000002272	91.2588	-0.0390998	0.435732	-0.0897337	0.928499	0.986783	Lnx1	360926	Not Significant	FALSE	FALSE
ENSRNOG00000002273	31.7552	-0.267773	0.639978	-0.41841	0.675647	0.924164	Naaa	497009	Not Significant	FALSE	FALSE
ENSRNOG00000002275	708.271	-0.232006	0.324903	-0.714079	0.475179	0.847597	Fip1l1	289582	Not Significant	FALSE	FALSE
ENSRNOG00000002276	251.81	0.180611	0.362514	0.498218	0.61833	0.903684	Phf6	100359714	Not Significant	FALSE	FALSE
ENSRNOG00000002278	42.8236	0.513718	0.548188	0.937119	0.348697	0.79452	Tec	84492	Not Significant	FALSE	FALSE
ENSRNOG00000002285	47.8574	-0.561206	0.560521	-1.00122	0.31672	0.779214	Pabir2	501647	Not Significant	FALSE	FALSE
ENSRNOG00000002291	151.132	-0.261146	0.467673	-0.558395	0.576575	0.888884	Brwd3	317213	Not Significant	FALSE	FALSE
ENSRNOG00000002292	1382.27	0.0350258	0.294628	0.118881	0.905369	0.982219	Hnrnpd	79256	Not Significant	FALSE	FALSE
ENSRNOG00000002294	57.5552	0.804604	0.687181	1.17088	0.241648	0.733148	Snx29	689142	Not Significant	TRUE	FALSE
ENSRNOG00000002301	800.148	0.020492	0.29908	0.0685166	0.945374	0.991072	Uso1	56042	Not Significant	FALSE	FALSE
ENSRNOG00000002303	21.0082	0.798118	0.738142	1.08125	0.279585	0.752232	Kcnj12	117052	Not Significant	TRUE	FALSE
ENSRNOG00000002305	541.667	-0.068603	0.342396	-0.200362	0.841198	0.968995	Slc15a2	60577	Not Significant	FALSE	FALSE
ENSRNOG00000002318	1285.97	-0.0369447	0.355145	-0.104027	0.917148	0.984381	Limch1	305332	Not Significant	FALSE	FALSE
ENSRNOG00000002319	163.233	-0.181569	0.373424	-0.486226	0.626807	0.906228	Tsn	60381	Not Significant	FALSE	FALSE
ENSRNOG00000002320	719.315	-0.364564	0.312905	-1.16509	0.243982	0.735266	Commd8	289603	Not Significant	FALSE	FALSE
ENSRNOG00000002323	55.5709	-0.426424	0.570253	-0.747779	0.454593	0.840367	Chmp1b2	363487	Not Significant	FALSE	FALSE
ENSRNOG00000002327	109.192	0.457346	0.43187	1.05899	0.289605	0.758427	Gabrb1	25450	Not Significant	FALSE	FALSE
ENSRNOG00000002336	139.973	0.774884	0.43897	1.76523	0.0775243	0.528801	Gabra4	140675	Not Significant	TRUE	FALSE
ENSRNOG00000002338	56.2147	0.303557	0.602345	0.503959	0.61429	0.902934	Dgke	497978	Not Significant	FALSE	FALSE
ENSRNOG00000002341	48.2125	-0.456831	0.658802	-0.693426	0.488042	0.853149	Trim25	494338	Not Significant	FALSE	FALSE
ENSRNOG00000002342	342.009	-0.329135	0.332739	-0.989171	0.32258	0.781961	Aldh3a2	65183	Not Significant	FALSE	FALSE
ENSRNOG00000002345	45.0972	-0.0663353	0.641427	-0.103418	0.917631	0.984381	Rasgef1b	100361238	Not Significant	FALSE	FALSE
ENSRNOG00000002349	130.117	0.53703	0.560703	0.957779	0.338174	0.791163	Gabra2	289606	Not Significant	FALSE	FALSE
ENSRNOG00000002352	340.125	-0.456946	0.377449	-1.21062	0.226042	0.723175	Tsen15	289083	Not Significant	FALSE	FALSE
ENSRNOG00000002353	194.225	0.170388	0.363197	0.469134	0.638974	0.909002	Rab3gap2	289350	Not Significant	FALSE	FALSE
ENSRNOG00000002358	952.436	-0.342249	0.360343	-0.949786	0.342221	0.792892	Scpep1	114861	Not Significant	FALSE	FALSE
ENSRNOG00000002360	113.13	-0.58337	0.452682	-1.2887	0.197503	0.694131	Gabrg1	140674	Not Significant	FALSE	TRUE
ENSRNOG00000002361	75.7121	-0.123946	0.449049	-0.276019	0.782533	0.954122	Prkg2	25523	Not Significant	FALSE	FALSE
ENSRNOG00000002365	23.65	0.0863843	0.689542	0.125278	0.900304	0.980756	Itm2a	317218	Not Significant	FALSE	FALSE
ENSRNOG00000002369	124.821	-0.0679903	0.409464	-0.166047	0.86812	0.975322	Rgs8	54297	Not Significant	FALSE	FALSE
ENSRNOG00000002373	326.277	0.373472	0.325767	1.14644	0.251613	0.741229	Akap1	114124	Not Significant	FALSE	FALSE
ENSRNOG00000002376	202.515	0.585379	0.500327	1.16999	0.242003	0.733448	Clasp1	304740	Not Significant	TRUE	FALSE
ENSRNOG00000002378	615.843	0.27948	0.359904	0.776542	0.437429	0.834464	Bpnt1	64473	Not Significant	FALSE	FALSE
ENSRNOG00000002387	133.129	-0.429433	0.456645	-0.940408	0.347008	0.79452	Tceal1	302593	Not Significant	FALSE	FALSE
ENSRNOG00000002388	595.929	-0.195942	0.306439	-0.639416	0.522552	0.867613	Trim41	303088	Not Significant	FALSE	FALSE
ENSRNOG00000002389	2538.08	-0.102826	0.284065	-0.361981	0.717366	0.937031	Morf4l2	317413	Not Significant	FALSE	FALSE
ENSRNOG00000002393	11770.2	-0.410537	0.350169	-1.1724	0.241038	0.732325	Eprs1	289352	Not Significant	FALSE	FALSE
ENSRNOG00000002394	1140.13	0.185856	0.350875	0.529691	0.596326	0.898007	Tpr	304862	Not Significant	FALSE	FALSE
ENSRNOG00000002407	134.818	-0.193256	0.398622	-0.484811	0.62781	0.906228	Pdxdc1	304721	Not Significant	FALSE	FALSE
ENSRNOG00000002413	232.4	0.017072	0.364289	0.0468638	0.962622	0.994	Gpc4	317322	Not Significant	FALSE	FALSE
ENSRNOG00000002418	1435.25	0.273378	0.375199	0.728621	0.466233	0.843678	Tgfb2	81809	Not Significant	FALSE	FALSE
ENSRNOG00000002420	157.786	0.242772	0.386885	0.627505	0.530328	0.869403	Zc3h7a	360466	Not Significant	FALSE	FALSE
ENSRNOG00000002423	65.6791	-0.683202	0.544792	-1.25406	0.20982	0.704127	Fam114a2	303155	Not Significant	FALSE	TRUE
ENSRNOG00000002425	52.8751	-0.493109	0.542493	-0.908967	0.363368	0.800623	Pctp	29510	Not Significant	FALSE	FALSE
ENSRNOG00000002428	206.474	-0.400466	0.436457	-0.917538	0.358861	0.797757	Lpar4	302378	Not Significant	FALSE	FALSE
ENSRNOG00000002433	440.597	-0.0275152	0.373788	-0.0736117	0.941319	0.989838	G3bp2	305240	Not Significant	FALSE	FALSE
ENSRNOG00000002434	524.446	-0.73737	0.379912	-1.94089	0.052271	0.467531	Tmem100	497979	Not Significant	FALSE	TRUE
ENSRNOG00000002440	516.772	0.0412306	0.315928	0.130506	0.896166	0.980377	Ralb	116546	Not Significant	FALSE	FALSE
ENSRNOG00000002443	143.297	-0.185978	0.448185	-0.414957	0.678173	0.924854	Mfap3	287299	Not Significant	FALSE	FALSE
ENSRNOG00000002449	721.006	0.031401	0.299817	0.104734	0.916587	0.98418	Maged2	113947	Not Significant	FALSE	FALSE
ENSRNOG00000002450	768.71	-0.352969	0.299505	-1.17851	0.238595	0.729144	Rrp15	360895	Not Significant	FALSE	FALSE
ENSRNOG00000002452	271.087	0.153678	0.333766	0.460437	0.645203	0.911706	Txndc11	302899	Not Significant	FALSE	FALSE
ENSRNOG00000002454	247.623	-0.132477	0.39751	-0.333268	0.738932	0.942786	Rnf2	304850	Not Significant	FALSE	FALSE
ENSRNOG00000002461	339.414	-0.504937	0.353073	-1.43012	0.152682	0.654189	Nid1	25494	Not Significant	FALSE	FALSE
ENSRNOG00000002462	326.106	-0.340392	0.369802	-0.920472	0.357326	0.797177	B9d1	287383	Not Significant	FALSE	FALSE
ENSRNOG00000002468	433.173	-0.110421	0.361876	-0.305134	0.760264	0.947406	Tnr	25567	Not Significant	FALSE	FALSE
ENSRNOG00000002473	43.999	-0.540989	0.592503	-0.913057	0.361213	0.799568	Odr4	304863	Not Significant	FALSE	FALSE
ENSRNOG00000002474	44.0333	-0.951242	0.64385	-1.47743	0.139561	0.636234	Tom1l1	287622	Not Significant	FALSE	TRUE
ENSRNOG00000002478	29.1842	0.0419284	0.644196	0.0650863	0.948105	0.991707	Insig2	288985	Not Significant	FALSE	FALSE
ENSRNOG00000002509	1371.53	0.551431	0.325602	1.69358	0.0903459	0.556916	Gnl3l	100034253	Not Significant	FALSE	FALSE
ENSRNOG00000002512	28.6015	-1.15703	0.793503	-1.45813	0.144804	0.642406	Gpatch2	289362	Not Significant	FALSE	TRUE
ENSRNOG00000002514	122.504	-0.340871	0.39966	-0.852901	0.393714	0.813805	Ccdc93	304743	Not Significant	FALSE	FALSE
ENSRNOG00000002516	92.3853	-0.331136	0.458499	-0.722216	0.470162	0.845311	Mtm1	288762	Not Significant	FALSE	FALSE
ENSRNOG00000002520	567.337	-0.328371	0.336911	-0.97465	0.329734	0.786474	Litaf	65161	Not Significant	FALSE	FALSE
ENSRNOG00000002524	20.7357	1.01875	0.77502	1.31449	0.188682	0.689172	Gpr37	117549	Not Significant	TRUE	FALSE
ENSRNOG00000002529	280.693	-0.343056	0.338936	-1.01216	0.311464	0.775487	Rap2c	302495	Not Significant	FALSE	FALSE
ENSRNOG00000002541	201.321	0.0380608	0.422392	0.0901078	0.928202	0.986729	Pds5a	305343	Not Significant	FALSE	FALSE
ENSRNOG00000002542	115.873	-0.0204218	0.410563	-0.0497409	0.960329	0.993429	Heatr6	497972	Not Significant	FALSE	FALSE
ENSRNOG00000002545	498.003	0.144835	0.315524	0.459031	0.646212	0.912023	Hapstr1	302913	Not Significant	FALSE	FALSE
ENSRNOG00000002546	422.843	-0.646946	0.393944	-1.64223	0.100542	0.574219	Rchy1	289508	Not Significant	FALSE	TRUE
ENSRNOG00000002563	590.634	-0.0830821	0.307066	-0.270567	0.786724	0.955784	Mcts1	302500	Not Significant	FALSE	FALSE
ENSRNOG00000002565	194.414	-0.324478	0.442352	-0.733529	0.463236	0.843009	Taf1	317256	Not Significant	FALSE	FALSE
ENSRNOG00000002569	629.273	-0.313378	0.395447	-0.792466	0.428089	0.8309	Mrps14	289143	Not Significant	FALSE	FALSE
ENSRNOG00000002572	855.923	-0.36131	0.311518	-1.15984	0.246115	0.737121	Cacybp	289144	Not Significant	FALSE	FALSE
ENSRNOG00000002575	234.601	-0.110699	0.357095	-0.309999	0.756562	0.946706	Sap30l	360531	Not Significant	FALSE	FALSE
ENSRNOG00000002580	177.151	0.0897086	0.363314	0.246917	0.804972	0.95995	Trmt1l	304851	Not Significant	FALSE	FALSE
ENSRNOG00000002585	194.443	0.253679	0.374193	0.677938	0.497811	0.856162	Cul4b	302502	Not Significant	FALSE	FALSE
ENSRNOG00000002592	63.3922	-0.0729219	0.546281	-0.133488	0.893808	0.97988	Rps6ka6	317203	Not Significant	FALSE	FALSE
ENSRNOG00000002595	65.3652	0.605288	0.595534	1.01638	0.309449	0.774856	Dpp10	363972	Not Significant	TRUE	FALSE
ENSRNOG00000002607	4587.35	-0.573146	0.38253	-1.49831	0.134054	0.628716	Sox9	140586	Not Significant	FALSE	FALSE
ENSRNOG00000002609	29.4083	0.282903	0.691308	0.409229	0.682372	0.92666	Ero1b	364755	Not Significant	FALSE	FALSE
ENSRNOG00000002610	2507.47	-0.336891	0.315696	-1.06714	0.285909	0.756715	Carhsp1	260416	Not Significant	FALSE	FALSE
ENSRNOG00000002612	193.53	-0.436962	0.366143	-1.19342	0.232706	0.725945	Ddx52	85432	Not Significant	FALSE	FALSE
ENSRNOG00000002615	334.685	-0.229433	0.328825	-0.697735	0.485343	0.851948	Pmm2	302915	Not Significant	FALSE	FALSE
ENSRNOG00000002618	1425.53	0.244691	0.2911	0.840575	0.400586	0.818861	Ivns1abp	289089	Not Significant	FALSE	FALSE
ENSRNOG00000002625	194.737	0.539662	0.384996	1.40173	0.160995	0.662822	Ptpn4	246116	Not Significant	FALSE	FALSE
ENSRNOG00000002627	357.589	0.342919	0.327578	1.04683	0.295177	0.761928	Kctd3	305055	Not Significant	FALSE	FALSE
ENSRNOG00000002630	675.449	-0.131464	0.311492	-0.422045	0.672992	0.923921	Cnot8	363603	Not Significant	FALSE	FALSE
ENSRNOG00000002632	15081.7	-0.467728	0.316529	-1.47768	0.139494	0.636234	Naca	288770	Not Significant	FALSE	FALSE
ENSRNOG00000002636	580.25	-0.327739	0.313109	-1.04672	0.295227	0.761928	Abat	81632	Not Significant	FALSE	FALSE
ENSRNOG00000002642	2111.77	-0.402316	0.286838	-1.40259	0.160739	0.662506	Ptges3	362809	Not Significant	FALSE	FALSE
ENSRNOG00000002643	284.45	-0.0661817	0.347621	-0.190385	0.849008	0.970968	Ugdh	83472	Not Significant	FALSE	FALSE
ENSRNOG00000002644	238.985	-0.570499	0.409536	-1.39304	0.163608	0.664187	Utp18	303456	Not Significant	FALSE	FALSE
ENSRNOG00000002645	203.435	-0.112266	0.365368	-0.307269	0.758639	0.94729	Gemin5	691231	Not Significant	FALSE	FALSE
ENSRNOG00000002653	145.078	0.329837	0.391996	0.84143	0.400107	0.818537	Kcnk2	170899	Not Significant	FALSE	FALSE
ENSRNOG00000002664	69.9879	-0.52715	0.505526	-1.04277	0.297053	0.763607	Emp2	360468	Not Significant	FALSE	FALSE
ENSRNOG00000002669	546.661	-0.581958	0.328674	-1.77062	0.0766231	0.528801	Cluh	303300	Not Significant	FALSE	TRUE
ENSRNOG00000002671	14493.7	-0.237772	0.314466	-0.756113	0.449581	0.838267	Nme2	83782	Not Significant	FALSE	FALSE
ENSRNOG00000002680	803.712	0.0086215	0.32532	0.0265016	0.978857	0.998278	Lamc1	117036	Not Significant	FALSE	FALSE
ENSRNOG00000002682	54.3923	0.764816	0.514878	1.48543	0.13743	0.633191	Zfp692	303164	Not Significant	TRUE	FALSE
ENSRNOG00000002693	3966.24	0.0836447	0.289311	0.289117	0.772492	0.951726	Nme1	191575	Not Significant	FALSE	FALSE
ENSRNOG00000002695	198.303	-0.204805	0.360023	-0.568867	0.569446	0.884976	Tfb2m	289307	Not Significant	FALSE	FALSE
ENSRNOG00000002697	664.841	0.117208	0.308743	0.379631	0.70422	0.933649	Mtmr1	317296	Not Significant	FALSE	FALSE
ENSRNOG00000002705	322.661	-0.494188	0.332577	-1.48594	0.137296	0.632822	Vps4b	360834	Not Significant	FALSE	FALSE
ENSRNOG00000002710	39.243	-0.34063	0.630123	-0.540578	0.588799	0.893896	Cnst	498297	Not Significant	FALSE	FALSE
ENSRNOG00000002711	240.253	-0.319475	0.388989	-0.821296	0.411478	0.825566	Nuf2	304951	Not Significant	FALSE	FALSE
ENSRNOG00000002713	152.822	0.305909	0.401303	0.76229	0.445887	0.836634	Zfp672	303165	Not Significant	FALSE	FALSE
ENSRNOG00000002714	203.247	0.272189	0.357515	0.761335	0.446457	0.836795	Mettl22	287054	Not Significant	FALSE	FALSE
ENSRNOG00000002721	2647.98	-0.227837	0.327369	-0.695963	0.486452	0.852017	Ndufb4	288088	Not Significant	FALSE	FALSE
ENSRNOG00000002722	600.97	0.231601	0.312641	0.740791	0.45882	0.842367	Sec14l1	360668	Not Significant	FALSE	FALSE
ENSRNOG00000002724	518.549	0.010513	0.316273	0.0332403	0.973483	0.997212	Prpsap2	117272	Not Significant	FALSE	FALSE
ENSRNOG00000002735	733.799	-0.0760963	0.323834	-0.234985	0.81422	0.962514	Dhx9	304859	Not Significant	FALSE	FALSE
ENSRNOG00000002736	36.2709	0.578957	0.599801	0.965247	0.334421	0.788604	Rabgap1l	304914	Not Significant	FALSE	FALSE
ENSRNOG00000002746	434.114	-0.0367656	0.332551	-0.110556	0.911968	0.983572	Fstl1	79210	Not Significant	FALSE	FALSE
ENSRNOG00000002748	479.717	-0.170894	0.315731	-0.541265	0.588325	0.893741	Ccdc43	360637	Not Significant	FALSE	FALSE
ENSRNOG00000002749	1081.82	0.221714	0.315168	0.703479	0.481757	0.850409	Spag9	360600	Not Significant	FALSE	FALSE
ENSRNOG00000002750	48.7769	-0.407489	0.615036	-0.662545	0.507622	0.858778	Rc3h1	680586	Not Significant	FALSE	FALSE
ENSRNOG00000002753	38.88	1.04009	0.829513	1.25386	0.209894	0.704127	Adam11	360638	Not Significant	TRUE	FALSE
ENSRNOG00000002755	2121.15	0.421755	0.304952	1.38302	0.166658	0.666572	Pafah1b1	83572	Not Significant	FALSE	FALSE
ENSRNOG00000002757	275.276	0.221995	0.337196	0.658357	0.510309	0.860127	Tada2a	360581	Not Significant	FALSE	FALSE
ENSRNOG00000002759	372.32	-0.529047	0.319503	-1.65584	0.0977535	0.570148	Lias	305348	Not Significant	FALSE	FALSE
ENSRNOG00000002763	343.41	0.473707	0.350945	1.3498	0.177079	0.679316	Ulk2	303206	Not Significant	FALSE	FALSE
ENSRNOG00000002764	193.893	-0.552289	0.36599	-1.50903	0.131292	0.626306	Mettl16	360568	Not Significant	FALSE	FALSE
ENSRNOG00000002768	19.1329	-0.456112	0.780433	-0.584434	0.558928	0.881195	Tmem114	501675	Not Significant	FALSE	FALSE
ENSRNOG00000002775	50.3909	-0.33076	0.532268	-0.621415	0.534326	0.870609	Npl	304860	Not Significant	FALSE	FALSE
ENSRNOG00000002778	473.997	-0.454741	0.315126	-1.44304	0.149008	0.647943	Aatf	114512	Not Significant	FALSE	FALSE
ENSRNOG00000002781	185.704	-0.230941	0.356523	-0.647759	0.517141	0.864084	Kdsr	360833	Not Significant	FALSE	FALSE
ENSRNOG00000002784	21.9195	-0.45481	0.736115	-0.617852	0.536673	0.871073	Pou3f4	29589	Not Significant	FALSE	FALSE
ENSRNOG00000002790	37.5526	-0.615024	0.631036	-0.974626	0.329746	0.786474	Abcb7	302395	Not Significant	FALSE	TRUE
ENSRNOG00000002793	20.7868	1.05377	0.821819	1.28224	0.199759	0.696588	Sstr2	54305	Not Significant	TRUE	FALSE
ENSRNOG00000002795	212.075	0.492876	0.353928	1.39259	0.163745	0.664187	Cog1	303652	Not Significant	FALSE	FALSE
ENSRNOG00000002800	145.961	-0.0803829	0.427418	-0.188066	0.850825	0.971437	Gdpd2	302421	Not Significant	FALSE	FALSE
ENSRNOG00000002807	189.7	-0.228306	0.38137	-0.598648	0.549408	0.875397	Septin9	83788	Not Significant	FALSE	FALSE
ENSRNOG00000002810	68.1383	0.720987	0.475531	1.51617	0.129476	0.623728	Gfpt2	360518	Not Significant	TRUE	FALSE
ENSRNOG00000002811	38.2281	-0.146942	0.612939	-0.239733	0.810537	0.96091	Brinp3	286901	Not Significant	FALSE	FALSE
ENSRNOG00000002813	125.29	-0.25068	0.40597	-0.617485	0.536915	0.871104	Dars2	304919	Not Significant	FALSE	FALSE
ENSRNOG00000002818	1137.13	0.24433	0.302834	0.806811	0.419775	0.829937	Eftud2	287739	Not Significant	FALSE	FALSE
ENSRNOG00000002821	496.106	0.194703	0.320139	0.608181	0.543068	0.871986	Phlpp1	59265	Not Significant	FALSE	FALSE
ENSRNOG00000002823	394.392	0.262808	0.348949	0.753142	0.451364	0.838941	Mapk9	50658	Not Significant	FALSE	FALSE
ENSRNOG00000002826	63.5824	0.226376	0.491393	0.460682	0.645027	0.911706	Hsd17b7	29540	Not Significant	FALSE	FALSE
ENSRNOG00000002827	1255.4	0.545563	0.415332	1.31356	0.188995	0.689172	Rbfox1	302920	Not Significant	FALSE	FALSE
ENSRNOG00000002833	356.281	0.336603	0.413645	0.813748	0.415789	0.827459	Gsk3b	84027	Not Significant	FALSE	FALSE
ENSRNOG00000002839	53.4166	-0.544685	0.540061	-1.00856	0.313185	0.776674	Slc19a2	289175	Not Significant	FALSE	FALSE
ENSRNOG00000002840	17311.5	-0.062776	0.28227	-0.222397	0.824005	0.965085	Atp5f1b	171374	Not Significant	FALSE	FALSE
ENSRNOG00000002841	378.906	0.331528	0.439784	0.753843	0.450944	0.838941	Cdc42bpa	114116	Not Significant	FALSE	FALSE
ENSRNOG00000002848	240.903	-0.0980331	0.352245	-0.27831	0.780775	0.954122	Maoa	29253	Not Significant	FALSE	FALSE
ENSRNOG00000002851	752.689	-0.287928	0.329901	-0.872769	0.382789	0.808722	Vcf1	619573	Not Significant	FALSE	FALSE
ENSRNOG00000002852	22.1695	0.21825	0.741193	0.294457	0.768408	0.95085	Myo19	497974	Not Significant	FALSE	FALSE
ENSRNOG00000002855	811.908	0.0845575	0.322489	0.262203	0.793165	0.957307	Rfc1	89809	Not Significant	FALSE	FALSE
ENSRNOG00000002860	955.244	-0.290434	0.314397	-0.92378	0.355601	0.796526	Ccdc181	360867	Not Significant	FALSE	FALSE
ENSRNOG00000002863	72.0694	0.801766	0.698221	1.1483	0.250845	0.741116	Cacna1e	54234	Not Significant	TRUE	FALSE
ENSRNOG00000002864	1092.59	-0.111455	0.311008	-0.358367	0.720069	0.937901	Nacc1	171454	Not Significant	FALSE	FALSE
ENSRNOG00000002873	29.5195	-0.046536	0.671919	-0.0692584	0.944784	0.990788	Cfap144	287346	Not Significant	FALSE	FALSE
ENSRNOG00000002875	115.465	0.0441741	0.402971	0.109621	0.91271	0.983783	Klhl20	304920	Not Significant	FALSE	FALSE
ENSRNOG00000002876	22.5238	-0.939611	0.704147	-1.3344	0.182074	0.68362	Eef2kmt	302931	Not Significant	FALSE	TRUE
ENSRNOG00000002879	182.001	0.207166	0.359474	0.576304	0.564409	0.882733	Psen2	81751	Not Significant	FALSE	FALSE
ENSRNOG00000002881	115.251	-0.849731	0.447752	-1.89777	0.057726	0.48217	Ddr2	685781	Not Significant	FALSE	TRUE
ENSRNOG00000002882	103.408	-0.0525105	0.440456	-0.119219	0.905102	0.982187	Zcchc2	304695	Not Significant	FALSE	FALSE
ENSRNOG00000002883	106.653	-0.128311	0.419828	-0.305628	0.759888	0.947406	Alg1	360475	Not Significant	FALSE	FALSE
ENSRNOG00000002884	106.357	-0.00274074	0.414171	-0.0066174	0.99472	0.998754	Blzf1	498266	Not Significant	FALSE	FALSE
ENSRNOG00000002894	25.9884	0.837764	0.730342	1.14708	0.251347	0.741116	Mnt	287521	Not Significant	TRUE	FALSE
ENSRNOG00000002895	75.3193	0.057094	0.449128	0.127122	0.898844	0.980621	Nagpa	360476	Not Significant	FALSE	FALSE
ENSRNOG00000002898	116.399	0.151755	0.408874	0.371154	0.710523	0.935689	Nme7	171566	Not Significant	FALSE	FALSE
ENSRNOG00000002903	371.504	-0.330008	0.323198	-1.02107	0.307221	0.772947	Specc1	303208	Not Significant	FALSE	FALSE
ENSRNOG00000002908	631.941	-0.0496766	0.321239	-0.154641	0.877105	0.976667	Slc35a4	257647	Not Significant	FALSE	FALSE
ENSRNOG00000002912	375.924	0.133928	0.334278	0.400647	0.68868	0.927607	Parn	360464	Not Significant	FALSE	FALSE
ENSRNOG00000002914	478.946	0.254089	0.326854	0.777378	0.436936	0.834464	Trmt1	288914	Not Significant	FALSE	FALSE
ENSRNOG00000002919	54898.6	-0.397249	0.287278	-1.3828	0.166725	0.666572	Gfap	24387	Not Significant	FALSE	FALSE
ENSRNOG00000002922	57.7168	-0.614049	0.519774	-1.18138	0.237453	0.728395	Adora2b	29316	Not Significant	FALSE	TRUE
ENSRNOG00000002926	372.274	-0.323652	0.343941	-0.94101	0.3467	0.79452	Uap1	498272	Not Significant	FALSE	FALSE
ENSRNOG00000002928	2235.69	0.0280168	0.302899	0.0924956	0.926304	0.98662	Guk1	303179	Not Significant	FALSE	FALSE
ENSRNOG00000002932	48.741	0.0281987	0.565917	0.0498283	0.960259	0.993429	Wdr19	305349	Not Significant	FALSE	FALSE
ENSRNOG00000002935	633.595	-0.409772	0.318431	-1.28685	0.198148	0.694523	Ankrd40	690586	Not Significant	FALSE	FALSE
ENSRNOG00000002940	4836.88	-0.0793283	0.352014	-0.225356	0.821703	0.964163	Ankrd17	289521	Not Significant	FALSE	FALSE
ENSRNOG00000002941	171.893	0.000671561	0.474312	0.00141586	0.99887	0.999485	Uhmk1	246332	Not Significant	FALSE	FALSE
ENSRNOG00000002943	544.566	0.0405575	0.32678	0.124113	0.901226	0.981131	Mrpl55	287356	Not Significant	FALSE	FALSE
ENSRNOG00000002944	1000.52	-0.0939092	0.339198	-0.276857	0.78189	0.954122	C10h1orf35	303180	Not Significant	FALSE	FALSE
ENSRNOG00000002949	491.909	0.227623	0.312669	0.727999	0.466614	0.843786	Pgs1	303698	Not Significant	FALSE	FALSE
ENSRNOG00000002956	348.067	0.307617	0.326695	0.941605	0.346395	0.79452	Stim2	117087	Not Significant	FALSE	FALSE
ENSRNOG00000002959	23.4292	0.102462	0.724355	0.141452	0.887513	0.978114	Shroom4	317391	Not Significant	FALSE	FALSE
ENSRNOG00000002960	253.646	-0.595215	0.37018	-1.60791	0.107856	0.588476	Ndp	363443	Not Significant	FALSE	TRUE
ENSRNOG00000002969	154.613	-0.455927	0.402502	-1.13273	0.257326	0.744532	Itpkb	54260	Not Significant	FALSE	FALSE
ENSRNOG00000002970	57.7315	-0.345185	0.566823	-0.608981	0.542537	0.871986	Zswim7	287388	Not Significant	FALSE	FALSE
ENSRNOG00000002977	203.168	0.572865	0.361836	1.58321	0.113373	0.598942	Ttc19	691506	Not Significant	FALSE	FALSE
ENSRNOG00000002980	226.031	-0.72488	0.404818	-1.79063	0.073352	0.520186	Tsr1	100360406	Not Significant	FALSE	TRUE
ENSRNOG00000002983	609.739	-0.108592	0.411813	-0.263693	0.792017	0.957307	Nfix	81524	Not Significant	FALSE	FALSE
ENSRNOG00000002989	5158.21	-0.252849	0.366433	-0.690028	0.490176	0.853309	Nmt1	259274	Not Significant	FALSE	FALSE
ENSRNOG00000002991	140.105	-0.0384539	0.450109	-0.0854324	0.931918	0.987877	Srr	303306	Not Significant	FALSE	FALSE
ENSRNOG00000002997	255.833	0.279627	0.359716	0.777356	0.436949	0.834464	Nherf2	116501	Not Significant	FALSE	FALSE
ENSRNOG00000002999	642.92	-0.221331	0.325834	-0.679276	0.496963	0.855637	Timmdc1	303922	Not Significant	FALSE	FALSE
ENSRNOG00000003003	105.761	0.261886	0.432621	0.605348	0.544948	0.873067	Tbc1d19	289657	Not Significant	FALSE	FALSE
ENSRNOG00000003005	35.8175	0.9351	0.639874	1.46138	0.14391	0.641637	Rasgef1c	360519	Not Significant	TRUE	FALSE
[truncated: 8,225 more rows]

## Sheet: Up, GO (BP)
	ID	Description	GeneRatio	BgRatio	RichFactor	FoldEnrichment	zScore	pvalue	p.adjust	qvalue	geneID	Count	geneID_symbol
GO:0007409	GO:0007409	axonogenesis	87/733	498/17568	0.174699	4.18705	15.055	8.07441e-31	3.62218e-27	2.98838e-27	ENSRNOG00000001227/ENSRNOG00000002343/ENSRNOG00000002886/ENSRNOG00000003104/ENSRNOG00000003121/ENSRNOG00000003261/ENSRNOG00000004281/ENSRNOG00000005299/ENSRNOG00000005678/ENSRNOG00000006037/ENSRNOG00000006231/ENSRNOG00000006235/ENSRNOG00000006403/ENSRNOG00000006490/ENSRNOG00000006565/ENSRNOG00000006604/ENSRNOG00000006784/ENSRNOG00000007049/ENSRNOG00000007324/ENSRNOG00000007377/ENSRNOG00000007646/…	87	Adarb1, Uchl1, Myh10, Trpv2, Rtn4rl1, Usp9x, Cobl, Kif5a, Lamb1, Snap25, Ptpro, Nell2, Nectin1, Neo1, Fstl4, Thy1, Sema4f, Bcl11a, Plxna2, Slit3, Sipa1l1, Drd2, Nefh, Cntn2, Clasp2, Olfm1, Efnb3, Dlx5, Adnp, Grin1, Unc5d, Ephb2, Plxna4, Epha4, Sema4d, Ntng2, Myo5b, Dbn1, Ephb6, Evl, Sema4g, Lgi1, Stxbp1, B4galt6, Tiam2, Stmn1, Tubb3, Tubb2b, Brsk1, Sema3f, Kiaa0319, Trak1, Cck, Rab3a, Agrn, Wdr47…
GO:0050803	GO:0050803	regulation of synapse structure or activity	78/733	409/17568	0.190709	4.57077	15.2466	2.545e-30	5.70843e-27	4.70959e-27	ENSRNOG00000000536/ENSRNOG00000001259/ENSRNOG00000002339/ENSRNOG00000002886/ENSRNOG00000003195/ENSRNOG00000003261/ENSRNOG00000004049/ENSRNOG00000004353/ENSRNOG00000004781/ENSRNOG00000005284/ENSRNOG00000005550/ENSRNOG00000006037/ENSRNOG00000006093/ENSRNOG00000006231/ENSRNOG00000006403/ENSRNOG00000006747/ENSRNOG00000007646/ENSRNOG00000008054/ENSRNOG00000008428/ENSRNOG00000008445/ENSRNOG00000008656/…	78	Mdga1, Cux2, Mark1, Myh10, Caskin1, Usp9x, Baiap2, Ppfia2, Crmp1, Itpka, Lrfn5, Snap25, LRRTM1, Ptpro, Nectin1, Cc2d1a, Sipa1l1, Igsf9, Drd2, Dact1, Snca, Grin2b, Pdxp, Palm, Efnb3, Adnp, Clstn3, Farp1, Grin1, Lrfn2, Lzts1, Prickle2, Ephb2, Pcdh8, Epha4, Cbln2, Sema4d, Ntng2, Myo5b, Dbn1, Crtac1, Slc17a6, Lrrc24, Clstn1, Ngef, Sema3f, Dlg4, Psd, Lrfn1, Agrn, Neurl1, Slc17a7, Icam5, Lin7b, Nrxn2, …
GO:0050807	GO:0050807	regulation of synapse organization	76/733	402/17568	0.189055	4.53112	14.9446	2.69813e-29	3.76254e-26	3.10418e-26	ENSRNOG00000000536/ENSRNOG00000001259/ENSRNOG00000002339/ENSRNOG00000002886/ENSRNOG00000003195/ENSRNOG00000003261/ENSRNOG00000004049/ENSRNOG00000004353/ENSRNOG00000004781/ENSRNOG00000005284/ENSRNOG00000005550/ENSRNOG00000006037/ENSRNOG00000006093/ENSRNOG00000006231/ENSRNOG00000006403/ENSRNOG00000006747/ENSRNOG00000007646/ENSRNOG00000008054/ENSRNOG00000008428/ENSRNOG00000008445/ENSRNOG00000008656/…	76	Mdga1, Cux2, Mark1, Myh10, Caskin1, Usp9x, Baiap2, Ppfia2, Crmp1, Itpka, Lrfn5, Snap25, LRRTM1, Ptpro, Nectin1, Cc2d1a, Sipa1l1, Igsf9, Drd2, Dact1, Snca, Grin2b, Pdxp, Palm, Efnb3, Adnp, Clstn3, Farp1, Grin1, Lrfn2, Lzts1, Prickle2, Ephb2, Pcdh8, Epha4, Cbln2, Sema4d, Ntng2, Myo5b, Dbn1, Crtac1, Lrrc24, Clstn1, Ngef, Sema3f, Dlg4, Psd, Lrfn1, Agrn, Neurl1, Icam5, Lin7b, Nrxn2, Prnp, Negr1, Rapge…
GO:0099003	GO:0099003	vesicle-mediated transport in synapse	68/733	323/17568	0.210526	5.04574	15.313	3.35492e-29	3.76254e-26	3.10418e-26	ENSRNOG00000000840/ENSRNOG00000001557/ENSRNOG00000002051/ENSRNOG00000002079/ENSRNOG00000004013/ENSRNOG00000004201/ENSRNOG00000004353/ENSRNOG00000004560/ENSRNOG00000005700/ENSRNOG00000006037/ENSRNOG00000006357/ENSRNOG00000006410/ENSRNOG00000006426/ENSRNOG00000006979/ENSRNOG00000006989/ENSRNOG00000008001/ENSRNOG00000008157/ENSRNOG00000008570/ENSRNOG00000008656/ENSRNOG00000009726/ENSRNOG00000010365/…	68	Atp6v1g2, Cxadr, Synj1, Mapk10, Grip1, Rims2, Ppfia2, Cacna1b, Nsg1, Snap25, Sgip1, Akap5, Syt1, Hpca, Vamp2, Rab3b, Syn2, Cadps, Snca, Grip2, Syn1, Rims1, Sv2b, Ncdn, Syngr3, Stxbp5, Myo5b, Slc32a1, Stxbp1, Stx7, Slc17a6, Apba2, Clstn1, Syt4, Nedd4l, Brsk1, Sncb, Syt5, Aak1, Caly, Unc13a, Camk2a, Stx1b, Ap3b2, Syt3, Rab3a, Doc2a, Grik5, Pip5k1c, Slc17a7, Ppfia3, Sv2a, Rimbp2, Btbd8, Snap91, Syt7…
GO:0007416	GO:0007416	synapse assembly	63/733	311/17568	0.202572	4.8551	14.3129	3.94832e-26	3.54243e-23	2.92259e-23	ENSRNOG00000000536/ENSRNOG00000001259/ENSRNOG00000002339/ENSRNOG00000003195/ENSRNOG00000003261/ENSRNOG00000003313/ENSRNOG00000004781/ENSRNOG00000005550/ENSRNOG00000006037/ENSRNOG00000006093/ENSRNOG00000006403/ENSRNOG00000006410/ENSRNOG00000006747/ENSRNOG00000007324/ENSRNOG00000007646/ENSRNOG00000008428/ENSRNOG00000008656/ENSRNOG00000009760/ENSRNOG00000010320/ENSRNOG00000010803/ENSRNOG00000010975/…	63	Mdga1, Cux2, Mark1, Caskin1, Usp9x, Glra2, Crmp1, Lrfn5, Snap25, LRRTM1, Nectin1, Akap5, Cc2d1a, Plxna2, Sipa1l1, Drd2, Snca, Palm, Efnb3, Gabra5, Adnp, Clstn3, Farp1, Grin1, Lzts1, Prickle2, Ephb2, Plxna4, Cbln2, Sema4d, Ntng2, Large1, Crtac1, Nptxr, Lrrc24, Clstn1, Pdgfb, Dlg4, Psd, Lrfn1, Agrn, Neurl1, Icam5, Lin7b, Nrxn2, Negr1, Arhgap33, Carmil3, Slit1, Ptk2b, Adgrl1, Rtn4r, Dclk1, Amigo1, G…
GO:0099504	GO:0099504	synaptic vesicle cycle	57/733	265/17568	0.215094	5.15522	14.2217	4.10729e-25	3.07088e-22	2.53355e-22	ENSRNOG00000000840/ENSRNOG00000001557/ENSRNOG00000002051/ENSRNOG00000004201/ENSRNOG00000004353/ENSRNOG00000004560/ENSRNOG00000006037/ENSRNOG00000006357/ENSRNOG00000006426/ENSRNOG00000006989/ENSRNOG00000008001/ENSRNOG00000008157/ENSRNOG00000008570/ENSRNOG00000008656/ENSRNOG00000010365/ENSRNOG00000011000/ENSRNOG00000011160/ENSRNOG00000012620/ENSRNOG00000013351/ENSRNOG00000014104/ENSRNOG00000015393/…	57	Atp6v1g2, Cxadr, Synj1, Rims2, Ppfia2, Cacna1b, Snap25, Sgip1, Syt1, Vamp2, Rab3b, Syn2, Cadps, Snca, Syn1, Rims1, Sv2b, Syngr3, Stxbp5, Myo5b, Slc32a1, Stxbp1, Stx7, Slc17a6, Apba2, Syt4, Brsk1, Sncb, Syt5, Unc13a, Camk2a, Stx1b, Ap3b2, Syt3, Rab3a, Doc2a, Grik5, Pip5k1c, Slc17a7, Ppfia3, Sv2a, Rimbp2, Btbd8, Snap91, Syt7, Prrt2, Septin5, Dnm1, Atp6v0a1, Npy, Cacna1a, Dnajc6, Prkcg, Sptbn2, Amph…
GO:0048167	GO:0048167	regulation of synaptic plasticity	64/733	348/17568	0.183908	4.40777	13.3979	4.30792e-24	2.76076e-21	2.27769e-21	ENSRNOG00000000368/ENSRNOG00000000433/ENSRNOG00000001130/ENSRNOG00000001173/ENSRNOG00000001436/ENSRNOG00000004013/ENSRNOG00000004049/ENSRNOG00000005284/ENSRNOG00000005700/ENSRNOG00000006037/ENSRNOG00000006093/ENSRNOG00000006410/ENSRNOG00000006989/ENSRNOG00000007456/ENSRNOG00000007646/ENSRNOG00000008428/ENSRNOG00000008656/ENSRNOG00000008766/ENSRNOG00000008810/ENSRNOG00000008943/ENSRNOG00000009033/…	64	Grik2, Prrt1, Nos1, Cabp1, Ywhag, Grip1, Baiap2, Itpka, Nsg1, Snap25, LRRTM1, Akap5, Vamp2, Calb1, Sipa1l1, Drd2, Snca, Grin2b, Nsmf, Penk, Cntn2, Rara, Rims1, Htt, Camk2d, Grin1, Ncdn, Lzts1, Plk2, Ephb2, Epha4, Large1, Ptpn5, Rasgrf1, Dbn1, Stxbp1, Prkcz, Rgs14, Hmgcr, Shisa7, Syt4, Brsk1, Unc13a, Dlg4, Camk2a, Rab3a, Atp1a3, Neurl1, Ppfia3, Grin2d, Prnp, Rapgef2, Vps13a, Syt7, Ptk2b, Prrt2, At…
GO:0051963	GO:0051963	regulation of synapse assembly	48/733	211/17568	0.227488	5.45227	13.5762	2.00797e-22	1.12597e-19	9.2895e-20	ENSRNOG00000000536/ENSRNOG00000001259/ENSRNOG00000002339/ENSRNOG00000003195/ENSRNOG00000003261/ENSRNOG00000004781/ENSRNOG00000005550/ENSRNOG00000006037/ENSRNOG00000006093/ENSRNOG00000006403/ENSRNOG00000006747/ENSRNOG00000007646/ENSRNOG00000008656/ENSRNOG00000009760/ENSRNOG00000010320/ENSRNOG00000010975/ENSRNOG00000011156/ENSRNOG00000011203/ENSRNOG00000011726/ENSRNOG00000011826/ENSRNOG00000012364/…	48	Mdga1, Cux2, Mark1, Caskin1, Usp9x, Crmp1, Lrfn5, Snap25, LRRTM1, Nectin1, Cc2d1a, Sipa1l1, Snca, Palm, Efnb3, Adnp, Clstn3, Farp1, Grin1, Lzts1, Prickle2, Ephb2, Cbln2, Sema4d, Ntng2, Crtac1, Lrrc24, Clstn1, Dlg4, Psd, Lrfn1, Agrn, Neurl1, Icam5, Lin7b, Nrxn2, Negr1, Arhgap33, Carmil3, Slit1, Ptk2b, Adgrl1, Rtn4r, Dclk1, Amigo1, Dcx, Iqsec2, L1cam
GO:0006836	GO:0006836	neurotransmitter transport	52/733	252/17568	0.206349	4.94562	13.164	4.00964e-22	1.99859e-19	1.64888e-19	ENSRNOG00000001130/ENSRNOG00000002051/ENSRNOG00000004201/ENSRNOG00000004353/ENSRNOG00000004560/ENSRNOG00000005003/ENSRNOG00000006037/ENSRNOG00000006426/ENSRNOG00000006989/ENSRNOG00000007957/ENSRNOG00000008001/ENSRNOG00000008157/ENSRNOG00000008428/ENSRNOG00000008570/ENSRNOG00000008656/ENSRNOG00000010365/ENSRNOG00000011000/ENSRNOG00000011160/ENSRNOG00000012620/ENSRNOG00000013351/ENSRNOG00000015393/…	52	Nos1, Synj1, Rims2, Ppfia2, Cacna1b, Ptprn2, Snap25, Syt1, Vamp2, Tspoap1, Rab3b, Syn2, Drd2, Cadps, Snca, Syn1, Rims1, Sv2b, Syngr3, Stxbp5, Slc32a1, Stxbp1, Stx7, Slc17a6, Apba2, Syt4, Brsk1, Syt5, Unc13a, Slc6a7, Camk2a, Stx1b, Syt3, Rab3a, Doc2a, Grik5, Slc17a7, Ppfia3, Lin7b, Nrxn2, Sv2a, Rimbp2, Snap91, Syt7, Prrt2, Septin5, Npy, Slc6a17, Cacna1a, Prkcg, Sptbn2, Syp
GO:0016079	GO:0016079	synaptic vesicle exocytosis	38/733	133/17568	0.285714	6.84779	14.1254	9.55734e-22	4.28742e-19	3.53722e-19	ENSRNOG00000002051/ENSRNOG00000004201/ENSRNOG00000004353/ENSRNOG00000004560/ENSRNOG00000006037/ENSRNOG00000006426/ENSRNOG00000006989/ENSRNOG00000008570/ENSRNOG00000008656/ENSRNOG00000010365/ENSRNOG00000011000/ENSRNOG00000011160/ENSRNOG00000012620/ENSRNOG00000013351/ENSRNOG00000015420/ENSRNOG00000015670/ENSRNOG00000016358/ENSRNOG00000017333/ENSRNOG00000017673/ENSRNOG00000018217/ENSRNOG00000018452/…	38	Synj1, Rims2, Ppfia2, Cacna1b, Snap25, Syt1, Vamp2, Cadps, Snca, Syn1, Rims1, Sv2b, Syngr3, Stxbp5, Stxbp1, Stx7, Apba2, Syt4, Brsk1, Syt5, Unc13a, Camk2a, Stx1b, Syt3, Rab3a, Doc2a, Grik5, Ppfia3, Sv2a, Rimbp2, Syt7, Prrt2, Septin5, Npy, Cacna1a, Prkcg, Sptbn2, Syp
GO:0006887	GO:0006887	exocytosis	64/733	391/17568	0.163683	3.92303	12.1967	2.87973e-21	1.17441e-18	9.68913e-19	ENSRNOG00000000257/ENSRNOG00000002051/ENSRNOG00000002886/ENSRNOG00000003905/ENSRNOG00000004201/ENSRNOG00000004353/ENSRNOG00000004560/ENSRNOG00000005345/ENSRNOG00000006037/ENSRNOG00000006426/ENSRNOG00000006989/ENSRNOG00000008000/ENSRNOG00000008001/ENSRNOG00000008052/ENSRNOG00000008157/ENSRNOG00000008570/ENSRNOG00000008656/ENSRNOG00000009161/ENSRNOG00000009571/ENSRNOG00000010365/ENSRNOG00000011000/…	64	Smpd3, Synj1, Myh10, Nsf, Rims2, Ppfia2, Cacna1b, Vsnl1, Snap25, Syt1, Vamp2, Syt13, Rab3b, Atp13a2, Syn2, Cadps, Snca, Clasp2, Wipf3, Syn1, Rims1, Sv2b, Rab3d, Syngr3, Stxbp5, Myo5b, Prss12, Stxbp1, Stx7, Apba2, Syt4, Brsk1, Syt5, Unc13a, Camk2a, Stx1b, Syt3, Coro1a, Rab3a, Doc2a, Grik5, Pip5k1c, Ppfia3, Lin7b, Sv2a, Rimbp2, Cbarp, Syt7, Prrt2, Septin5, Cacna1h, Exoc6, Cdk5r2, Npy, Adra2a, Chga,…
GO:0007269	GO:0007269	neurotransmitter secretion	44/733	193/17568	0.227979	5.46404	13.0118	1.08476e-20	3.74327e-18	3.08828e-18	ENSRNOG00000002051/ENSRNOG00000004201/ENSRNOG00000004353/ENSRNOG00000004560/ENSRNOG00000005003/ENSRNOG00000006037/ENSRNOG00000006426/ENSRNOG00000006989/ENSRNOG00000007957/ENSRNOG00000008157/ENSRNOG00000008570/ENSRNOG00000008656/ENSRNOG00000010365/ENSRNOG00000011000/ENSRNOG00000011160/ENSRNOG00000012620/ENSRNOG00000013351/ENSRNOG00000015420/ENSRNOG00000015670/ENSRNOG00000016358/ENSRNOG00000017333/…	44	Synj1, Rims2, Ppfia2, Cacna1b, Ptprn2, Snap25, Syt1, Vamp2, Tspoap1, Syn2, Cadps, Snca, Syn1, Rims1, Sv2b, Syngr3, Stxbp5, Stxbp1, Stx7, Apba2, Syt4, Brsk1, Syt5, Unc13a, Camk2a, Stx1b, Syt3, Rab3a, Doc2a, Grik5, Ppfia3, Lin7b, Nrxn2, Sv2a, Rimbp2, Snap91, Syt7, Prrt2, Septin5, Npy, Cacna1a, Prkcg, Sptbn2, Syp
GO:0099643	GO:0099643	signal release from synapse	44/733	193/17568	0.227979	5.46404	13.0118	1.08476e-20	3.74327e-18	3.08828e-18	ENSRNOG00000002051/ENSRNOG00000004201/ENSRNOG00000004353/ENSRNOG00000004560/ENSRNOG00000005003/ENSRNOG00000006037/ENSRNOG00000006426/ENSRNOG00000006989/ENSRNOG00000007957/ENSRNOG00000008157/ENSRNOG00000008570/ENSRNOG00000008656/ENSRNOG00000010365/ENSRNOG00000011000/ENSRNOG00000011160/ENSRNOG00000012620/ENSRNOG00000013351/ENSRNOG00000015420/ENSRNOG00000015670/ENSRNOG00000016358/ENSRNOG00000017333/…	44	Synj1, Rims2, Ppfia2, Cacna1b, Ptprn2, Snap25, Syt1, Vamp2, Tspoap1, Syn2, Cadps, Snca, Syn1, Rims1, Sv2b, Syngr3, Stxbp5, Stxbp1, Stx7, Apba2, Syt4, Brsk1, Syt5, Unc13a, Camk2a, Stx1b, Syt3, Rab3a, Doc2a, Grik5, Ppfia3, Lin7b, Nrxn2, Sv2a, Rimbp2, Snap91, Syt7, Prrt2, Septin5, Npy, Cacna1a, Prkcg, Sptbn2, Syp
GO:0016358	GO:0016358	dendrite development	57/733	326/17568	0.174847	4.19059	12.1334	1.86261e-20	5.96833e-18	4.924e-18	ENSRNOG00000001259/ENSRNOG00000001408/ENSRNOG00000002339/ENSRNOG00000004013/ENSRNOG00000004049/ENSRNOG00000004281/ENSRNOG00000004353/ENSRNOG00000005284/ENSRNOG00000006410/ENSRNOG00000006565/ENSRNOG00000006747/ENSRNOG00000007049/ENSRNOG00000007104/ENSRNOG00000007646/ENSRNOG00000008054/ENSRNOG00000008445/ENSRNOG00000008741/ENSRNOG00000008810/ENSRNOG00000008996/ENSRNOG00000009350/ENSRNOG00000009615/…	57	Cux2, Actl6b, Mark1, Grip1, Baiap2, Cobl, Ppfia2, Itpka, Akap5, Fstl4, Cc2d1a, Bcl11a, Itpr1, Sipa1l1, Igsf9, Dact1, Camsap2, Nsmf, Dpysl5, Sez6, Mtor, Palm, Parp6, Farp1, Grin1, Lzts1, Plk2, Ephb2, Epha4, Sema4d, Myo5b, Dbn1, Ngef, Nedd4l, Camk1d, Kiaa0319, Dlg4, Camk2a, Acsl4, Shank1, Trak1, Celsr2, Neurl1, Gsk3a, Rapgef2, Kidins220, Arhgap33, Mapk8ip2, Dclk1, Mink1, Sult4a1, Dcx, Hdac6, Ache, …
GO:0099173	GO:0099173	postsynapse organization	57/733	331/17568	0.172205	4.12729	11.9852	3.96554e-20	1.18596e-17	9.78445e-18	ENSRNOG00000001259/ENSRNOG00000002339/ENSRNOG00000002767/ENSRNOG00000002886/ENSRNOG00000003195/ENSRNOG00000003261/ENSRNOG00000004049/ENSRNOG00000004276/ENSRNOG00000004353/ENSRNOG00000004781/ENSRNOG00000005284/ENSRNOG00000006093/ENSRNOG00000006747/ENSRNOG00000007014/ENSRNOG00000007646/ENSRNOG00000008445/ENSRNOG00000008716/ENSRNOG00000008766/ENSRNOG00000009726/ENSRNOG00000009760/ENSRNOG00000011203/…	57	Cux2, Mark1, Dlg3, Myh10, Caskin1, Usp9x, Baiap2, Itga3, Ppfia2, Crmp1, Itpka, LRRTM1, Cc2d1a, Cnksr2, Sipa1l1, Dact1, Nefh, Grin2b, Grip2, Palm, Farp1, Grin1, Lrfn2, Lzts1, Prickle2, Ephb2, Epha4, Ntng2, Iqsec3, Myo5b, Dbn1, Nptxr, Ngef, Shisa7, Sema3f, Actn2, Cpne6, Dlg4, Shank1, Psd, Lrfn1, Agrn, Neurl1, Nrxn2, Prnp, Dlg2, Arhgap33, Carmil3, Ptk2b, Rtn4r, Dclk1, Mink1, Dcx, Hdac6, Shank2, Camk…
GO:1901888	GO:1901888	regulation of cell junction assembly	54/733	316/17568	0.170886	4.09567	11.587	5.73356e-19	1.60755e-16	1.32626e-16	ENSRNOG00000000536/ENSRNOG00000000986/ENSRNOG00000001259/ENSRNOG00000002339/ENSRNOG00000003195/ENSRNOG00000003261/ENSRNOG00000004781/ENSRNOG00000005550/ENSRNOG00000006037/ENSRNOG00000006093/ENSRNOG00000006403/ENSRNOG00000006604/ENSRNOG00000006747/ENSRNOG00000007646/ENSRNOG00000008656/ENSRNOG00000009161/ENSRNOG00000009760/ENSRNOG00000010320/ENSRNOG00000010975/ENSRNOG00000011156/ENSRNOG00000011203/…	54	Mdga1, Camsap3, Cux2, Mark1, Caskin1, Usp9x, Crmp1, Lrfn5, Snap25, LRRTM1, Nectin1, Thy1, Cc2d1a, Sipa1l1, Snca, Clasp2, Palm, Efnb3, Adnp, Clstn3, Farp1, Grin1, Lzts1, Dmtn, Prickle2, Ephb2, Cbln2, Sema4d, Ntng2, Crtac1, Lrrc24, Clstn1, Nedd4l, Dlg4, Psd, Lrfn1, Agrn, Neurl1, Icam5, Lin7b, Nrxn2, Negr1, Rapgef2, Arhgap33, Carmil3, Slit1, Ptk2b, Adgrl1, Rtn4r, Dclk1, Amigo1, Dcx, Iqsec2, L1cam
GO:0050770	GO:0050770	regulation of axonogenesis	40/733	177/17568	0.225989	5.41633	12.322	8.94057e-19	2.35926e-16	1.94644e-16	ENSRNOG00000003104/ENSRNOG00000006565/ENSRNOG00000006604/ENSRNOG00000006784/ENSRNOG00000007049/ENSRNOG00000007324/ENSRNOG00000007646/ENSRNOG00000009033/ENSRNOG00000010320/ENSRNOG00000010975/ENSRNOG00000011726/ENSRNOG00000012531/ENSRNOG00000013072/ENSRNOG00000013213/ENSRNOG00000013679/ENSRNOG00000014104/ENSRNOG00000014170/ENSRNOG00000016728/ENSRNOG00000017673/ENSRNOG00000017704/ENSRNOG00000018141/…	40	Trpv2, Fstl4, Thy1, Sema4f, Bcl11a, Plxna2, Sipa1l1, Cntn2, Efnb3, Adnp, Grin1, Ephb2, Plxna4, Epha4, Sema4d, Myo5b, Dbn1, Tiam2, Brsk1, Sema3f, Kiaa0319, Trak1, Sema6c, Snap91, Slit1, Robo2, Rtn4r, Ulk1, Amigo1, Dcx, Hdac6, Islr2, Ache, Cdh4, Megf8, Cacna1a, Trim46, Gdi1, Plxna3, L1cam
GO:0045055	GO:0045055	regulated exocytosis	49/733	268/17568	0.182836	4.38207	11.6418	1.41573e-18	3.38826e-16	2.79539e-16	ENSRNOG00000002051/ENSRNOG00000004201/ENSRNOG00000004353/ENSRNOG00000004560/ENSRNOG00000006037/ENSRNOG00000006426/ENSRNOG00000006989/ENSRNOG00000008000/ENSRNOG00000008157/ENSRNOG00000008570/ENSRNOG00000008656/ENSRNOG00000010365/ENSRNOG00000011000/ENSRNOG00000011160/ENSRNOG00000011582/ENSRNOG00000012620/ENSRNOG00000013351/ENSRNOG00000015420/ENSRNOG00000015670/ENSRNOG00000016358/ENSRNOG00000017333/…	49	Synj1, Rims2, Ppfia2, Cacna1b, Snap25, Syt1, Vamp2, Syt13, Syn2, Cadps, Snca, Syn1, Rims1, Sv2b, Rab3d, Syngr3, Stxbp5, Stxbp1, Stx7, Apba2, Syt4, Brsk1, Syt5, Unc13a, Camk2a, Stx1b, Syt3, Coro1a, Rab3a, Doc2a, Grik5, Ppfia3, Sv2a, Rimbp2, Cbarp, Syt7, Prrt2, Septin5, Cacna1h, Cdk5r2, Npy, Adra2a, Chga, Cacna1a, Prkcg, Sptbn2, Syp, Cacna1i, Cacna1g
GO:0140029	GO:0140029	exocytic process	31/733	104/17568	0.298077	7.14409	13.1128	1.43506e-18	3.38826e-16	2.79539e-16	ENSRNOG00000002051/ENSRNOG00000004201/ENSRNOG00000004560/ENSRNOG00000006037/ENSRNOG00000006426/ENSRNOG00000006989/ENSRNOG00000008570/ENSRNOG00000008656/ENSRNOG00000011000/ENSRNOG00000012620/ENSRNOG00000013351/ENSRNOG00000015420/ENSRNOG00000017333/ENSRNOG00000017673/ENSRNOG00000018217/ENSRNOG00000018452/ENSRNOG00000018712/ENSRNOG00000019193/ENSRNOG00000019433/ENSRNOG00000019920/ENSRNOG00000020310/…	31	Synj1, Rims2, Cacna1b, Snap25, Syt1, Vamp2, Cadps, Snca, Rims1, Syngr3, Stxbp5, Stxbp1, Syt4, Brsk1, Syt5, Unc13a, Camk2a, Stx1b, Rab3a, Doc2a, Grik5, Ppfia3, Sv2a, Rimbp2, Syt7, Prrt2, Septin5, Exoc6, Sptbn2, Exoc6b, Syp
GO:0048588	GO:0048588	developmental cell growth	50/733	290/17568	0.172414	4.13229	11.223	8.19026e-18	1.83708e-15	1.51563e-15	ENSRNOG00000000522/ENSRNOG00000000525/ENSRNOG00000001374/ENSRNOG00000002773/ENSRNOG00000003104/ENSRNOG00000003261/ENSRNOG00000004201/ENSRNOG00000004281/ENSRNOG00000006426/ENSRNOG00000006565/ENSRNOG00000006784/ENSRNOG00000007049/ENSRNOG00000007377/ENSRNOG00000007925/ENSRNOG00000009161/ENSRNOG00000009615/ENSRNOG00000009862/ENSRNOG00000010975/ENSRNOG00000011000/ENSRNOG00000011156/ENSRNOG00000011589/…	50	Cpne5, Pi16, Rasal1, Rgs4, Trpv2, Usp9x, Rims2, Cobl, Syt1, Fstl4, Sema4f, Bcl11a, Slit3, Pak6, Clasp2, Mtor, Olfm1, Adnp, Rims1, Clstn3, Camk2d, Plxna4, Sema4d, Myo5b, Dbn1, Prkcz, Emx1, Syt4, Nedd4l, Sema3f, Kiaa0319, Cpne6, Unc13a, Syt3, Gsk3a, Sema6c, Slit1, Rtn4r, Dclk1, Ulk1, Dcx, Hdac6, Islr2, Cdh4, Megf8, Trim46, Gdi1, Adra1b, Plxna3, L1cam
GO:0048813	GO:0048813	dendrite morphogenesis	40/733	192/17568	0.208333	4.99318	11.6088	1.91529e-17	4.09142e-15	3.37551e-15	ENSRNOG00000001259/ENSRNOG00000004013/ENSRNOG00000004049/ENSRNOG00000004353/ENSRNOG00000005284/ENSRNOG00000006410/ENSRNOG00000006747/ENSRNOG00000007646/ENSRNOG00000008445/ENSRNOG00000008810/ENSRNOG00000008996/ENSRNOG00000011199/ENSRNOG00000011203/ENSRNOG00000011726/ENSRNOG00000011826/ENSRNOG00000012531/ENSRNOG00000013213/ENSRNOG00000013679/ENSRNOG00000014104/ENSRNOG00000014170/ENSRNOG00000016653/…	40	Cux2, Grip1, Baiap2, Ppfia2, Itpka, Akap5, Cc2d1a, Sipa1l1, Dact1, Nsmf, Dpysl5, Parp6, Farp1, Grin1, Lzts1, Ephb2, Epha4, Sema4d, Myo5b, Dbn1, Ngef, Nedd4l, Dlg4, Camk2a, Shank1, Trak1, Celsr2, Rapgef2, Kidins220, Arhgap33, Mapk8ip2, Dclk1, Mink1, Sult4a1, Dcx, Hdac6, Ache, Camk2b, Cacna1a, Ywhah
GO:1990138	GO:1990138	neuron projection extension	41/733	203/17568	0.20197	4.84068	11.4845	2.44013e-17	4.97564e-15	4.10502e-15	ENSRNOG00000000522/ENSRNOG00000001374/ENSRNOG00000003104/ENSRNOG00000003261/ENSRNOG00000004201/ENSRNOG00000006426/ENSRNOG00000006784/ENSRNOG00000007049/ENSRNOG00000007377/ENSRNOG00000007925/ENSRNOG00000009161/ENSRNOG00000009862/ENSRNOG00000010975/ENSRNOG00000011000/ENSRNOG00000011156/ENSRNOG00000013072/ENSRNOG00000014104/ENSRNOG00000014170/ENSRNOG00000015480/ENSRNOG00000015493/ENSRNOG00000017333/…	41	Cpne5, Rasal1, Trpv2, Usp9x, Rims2, Syt1, Sema4f, Bcl11a, Slit3, Pak6, Clasp2, Olfm1, Adnp, Rims1, Clstn3, Plxna4, Myo5b, Dbn1, Prkcz, Emx1, Syt4, Nedd4l, Sema3f, Kiaa0319, Cpne6, Unc13a, Syt3, Sema6c, Slit1, Rtn4r, Dclk1, Ulk1, Dcx, Hdac6, Islr2, Cdh4, Megf8, Trim46, Gdi1, Plxna3, L1cam
GO:0050890	GO:0050890	cognition	57/733	395/17568	0.144304	3.45857	10.3122	1.83963e-16	3.58807e-14	2.96024e-14	ENSRNOG00000000316/ENSRNOG00000000433/ENSRNOG00000001259/ENSRNOG00000002051/ENSRNOG00000003999/ENSRNOG00000004276/ENSRNOG00000004998/ENSRNOG00000006037/ENSRNOG00000007142/ENSRNOG00000007456/ENSRNOG00000007925/ENSRNOG00000008428/ENSRNOG00000008766/ENSRNOG00000009033/ENSRNOG00000009066/ENSRNOG00000009079/ENSRNOG00000009615/ENSRNOG00000010350/ENSRNOG00000010803/ENSRNOG00000010975/ENSRNOG00000011073/…	57	Sobp, Prrt1, Cux2, Synj1, Adcy3, Itga3, Jakmip1, Snap25, B3gat1, Calb1, Pak6, Drd2, Grin2b, Cntn2, Thra, Prkar2b, Mtor, Rcan2, Gabra5, Adnp, Htt, Clstn3, Grin1, Plk2, Ndrg4, Ephb2, Tusc3, Pcdh8, Large1, Prkcz, Rgs14, Hmgcr, Shisa7, Atxn1, Pianp, Syt4, Brsk1, Ttbk1, Shank1, Cck, Atp1a3, Slc17a7, Trpm4, Nrxn2, Prnp, Gpr88, Ntsr1, Mapk8ip2, Gria1, Shank2, Dop1b, Prkcg, Foxp2, Cic, Adcy1, Amph, Adra1b
GO:0007611	GO:0007611	learning or memory	53/733	351/17568	0.150997	3.61899	10.342	3.10729e-16	5.80804e-14	4.79177e-14	ENSRNOG00000000433/ENSRNOG00000001259/ENSRNOG00000002051/ENSRNOG00000003999/ENSRNOG00000004276/ENSRNOG00000006037/ENSRNOG00000007142/ENSRNOG00000007456/ENSRNOG00000007925/ENSRNOG00000008428/ENSRNOG00000008766/ENSRNOG00000009033/ENSRNOG00000009066/ENSRNOG00000009079/ENSRNOG00000009615/ENSRNOG00000010350/ENSRNOG00000010803/ENSRNOG00000010975/ENSRNOG00000011073/ENSRNOG00000011156/ENSRNOG00000011726/…	53	Prrt1, Cux2, Synj1, Adcy3, Itga3, Snap25, B3gat1, Calb1, Pak6, Drd2, Grin2b, Cntn2, Thra, Prkar2b, Mtor, Rcan2, Gabra5, Adnp, Htt, Clstn3, Grin1, Plk2, Ndrg4, Ephb2, Pcdh8, Large1, Prkcz, Rgs14, Hmgcr, Shisa7, Atxn1, Pianp, Syt4, Brsk1, Ttbk1, Shank1, Cck, Atp1a3, Slc17a7, Trpm4, Nrxn2, Prnp, Gpr88, Ntsr1, Mapk8ip2, Gria1, Shank2, Prkcg, Foxp2, Cic, Adcy1, Amph, Adra1b
GO:0007411	GO:0007411	axon guidance	43/733	241/17568	0.178423	4.27632	10.6863	4.80101e-16	8.61493e-14	7.10752e-14	ENSRNOG00000002886/ENSRNOG00000003121/ENSRNOG00000005299/ENSRNOG00000005678/ENSRNOG00000006231/ENSRNOG00000006235/ENSRNOG00000006403/ENSRNOG00000006490/ENSRNOG00000006784/ENSRNOG00000007377/ENSRNOG00000009033/ENSRNOG00000010320/ENSRNOG00000010905/ENSRNOG00000011858/ENSRNOG00000012531/ENSRNOG00000013072/ENSRNOG00000013213/ENSRNOG00000013679/ENSRNOG00000014367/ENSRNOG00000014476/ENSRNOG00000014650/…	43	Myh10, Rtn4rl1, Kif5a, Lamb1, Ptpro, Nell2, Nectin1, Neo1, Sema4f, Slit3, Cntn2, Efnb3, Dlx5, Unc5d, Ephb2, Plxna4, Epha4, Sema4d, Ephb6, Evl, Sema4g, Lgi1, Tubb3, Tubb2b, Sema3f, Agrn, Sema6c, Slit1, Unc5c, Robo2, Rtn4r, Ulk1, Cdk5r2, Sema6b, Ablim1, Hdac6, Ark2c, Cdh4, Megf8, Ank3, Celsr3, Plxna3, L1cam
GO:0097485	GO:0097485	neuron projection guidance	43/733	242/17568	0.177686	4.25864	10.651	5.6124e-16	9.68355e-14	7.98915e-14	ENSRNOG00000002886/ENSRNOG00000003121/ENSRNOG00000005299/ENSRNOG00000005678/ENSRNOG00000006231/ENSRNOG00000006235/ENSRNOG00000006403/ENSRNOG00000006490/ENSRNOG00000006784/ENSRNOG00000007377/ENSRNOG00000009033/ENSRNOG00000010320/ENSRNOG00000010905/ENSRNOG00000011858/ENSRNOG00000012531/ENSRNOG00000013072/ENSRNOG00000013213/ENSRNOG00000013679/ENSRNOG00000014367/ENSRNOG00000014476/ENSRNOG00000014650/…	43	Myh10, Rtn4rl1, Kif5a, Lamb1, Ptpro, Nell2, Nectin1, Neo1, Sema4f, Slit3, Cntn2, Efnb3, Dlx5, Unc5d, Ephb2, Plxna4, Epha4, Sema4d, Ephb6, Evl, Sema4g, Lgi1, Tubb3, Tubb2b, Sema3f, Agrn, Sema6c, Slit1, Unc5c, Robo2, Rtn4r, Ulk1, Cdk5r2, Sema6b, Ablim1, Hdac6, Ark2c, Cdh4, Megf8, Ank3, Celsr3, Plxna3, L1cam
GO:0017156	GO:0017156	calcium-ion regulated exocytosis	25/733	79/17568	0.316456	7.58458	12.2392	6.41039e-16	1.06508e-13	8.78711e-14	ENSRNOG00000004201/ENSRNOG00000006037/ENSRNOG00000006426/ENSRNOG00000006989/ENSRNOG00000008000/ENSRNOG00000008157/ENSRNOG00000008570/ENSRNOG00000011000/ENSRNOG00000015420/ENSRNOG00000017333/ENSRNOG00000018217/ENSRNOG00000018452/ENSRNOG00000019193/ENSRNOG00000019318/ENSRNOG00000019433/ENSRNOG00000019920/ENSRNOG00000024349/ENSRNOG00000026432/ENSRNOG00000033893/ENSRNOG00000037793/ENSRNOG00000047545/…	25	Rims2, Snap25, Syt1, Vamp2, Syt13, Syn2, Cadps, Rims1, Stxbp1, Syt4, Syt5, Unc13a, Stx1b, Syt3, Rab3a, Doc2a, Cbarp, Syt7, Cacna1h, Cdk5r2, Adra2a, Cacna1a, Sptbn2, Cacna1i, Cacna1g
GO:0060078	GO:0060078	regulation of postsynaptic membrane potential	36/733	173/17568	0.208092	4.98741	10.9975	8.23584e-16	1.3195e-13	1.08862e-13	ENSRNOG00000000368/ENSRNOG00000001130/ENSRNOG00000001259/ENSRNOG00000002773/ENSRNOG00000003313/ENSRNOG00000004049/ENSRNOG00000004201/ENSRNOG00000004650/ENSRNOG00000008656/ENSRNOG00000008766/ENSRNOG00000009350/ENSRNOG00000009726/ENSRNOG00000010803/ENSRNOG00000011000/ENSRNOG00000011726/ENSRNOG00000011951/ENSRNOG00000014170/ENSRNOG00000014503/ENSRNOG00000015480/ENSRNOG00000016326/ENSRNOG00000016998/…	36	Grik2, Nos1, Cux2, Rgs4, Glra2, Baiap2, Rims2, Begain, Snca, Grin2b, Sez6, Grip2, Gabra5, Rims1, Grin1, Plk2, Dbn1, Celf4, Prkcz, Cx3cl1, Atxn1, Dlg4, Stx1b, Shank1, Kcnk1, Grik5, Slc17a7, Grin2d, Rgs7, Ptk2b, Ntsr1, Dpp6, Mapk8ip2, Gria1, Adcyap1, Cacnb3
GO:0050806	GO:0050806	positive regulation of synaptic transmission	46/733	284/17568	0.161972	3.88202	10.2171	2.05374e-15	3.17692e-13	2.62103e-13	ENSRNOG00000000368/ENSRNOG00000000433/ENSRNOG00000001130/ENSRNOG00000004560/ENSRNOG00000005700/ENSRNOG00000006037/ENSRNOG00000006093/ENSRNOG00000006410/ENSRNOG00000006426/ENSRNOG00000006989/ENSRNOG00000007456/ENSRNOG00000008428/ENSRNOG00000008656/ENSRNOG00000008766/ENSRNOG00000010320/ENSRNOG00000011000/ENSRNOG00000011156/ENSRNOG00000011726/ENSRNOG00000011951/ENSRNOG00000012362/ENSRNOG00000012531/…	46	Grik2, Prrt1, Nos1, Cacna1b, Nsg1, Snap25, LRRTM1, Akap5, Syt1, Vamp2, Calb1, Drd2, Snca, Grin2b, Efnb3, Rims1, Clstn3, Grin1, Plk2, Cacng3, Ephb2, Epha4, Large1, Ptpn5, Lgi1, Stxbp1, Prkcz, Rgs14, Hmgcr, Clstn1, Shisa7, Unc13a, Dlg4, Stx1b, Kctd13, Grin2d, Prnp, Ptk2b, Gria1, Hdac6, Adcyap1, Shank2, Camk2b, Prkcg, Iqsec2, Adcy1
GO:0050767	GO:0050767	regulation of neurogenesis	61/733	482/17568	0.126556	3.0332	9.44447	8.05029e-15	1.20379e-12	9.93152e-13	ENSRNOG00000001130/ENSRNOG00000001259/ENSRNOG00000002051/ENSRNOG00000002364/ENSRNOG00000002544/ENSRNOG00000003104/ENSRNOG00000004013/ENSRNOG00000004049/ENSRNOG00000005284/ENSRNOG00000006410/ENSRNOG00000006565/ENSRNOG00000006604/ENSRNOG00000006784/ENSRNOG00000007049/ENSRNOG00000007324/ENSRNOG00000008428/ENSRNOG00000008996/ENSRNOG00000009615/ENSRNOG00000010320/ENSRNOG00000010975/ENSRNOG00000011151/…	61	Nos1, Cux2, Synj1, Rnf112, Kifap3, Trpv2, Grip1, Baiap2, Itpka, Akap5, Fstl4, Thy1, Sema4f, Bcl11a, Plxna2, Drd2, Dpysl5, Mtor, Efnb3, Adnp, Tenm4, Parp6, Ephb2, Plxna4, Epha4, Sema4d, Myo5b, Dbn1, Rgs14, Cx3cl1, Tiam2, Atxn1, Lingo1, Syt4, Sema3f, Kiaa0319, Dlg4, Trak1, Neurl1, Sema6c, Rapgef2, Snap91, Slit1, Robo2, Rtn4r, Ulk1, Amigo1, Dcx, Hdac6, Adcyap1, Islr2, Ache, Mycn, Camk2b, Cdh4, Megf8…
GO:0099175	GO:0099175	regulation of postsynapse organization	37/733	198/17568	0.186869	4.47873	10.2718	1.21703e-14	1.76115e-12	1.45299e-12	ENSRNOG00000001259/ENSRNOG00000002339/ENSRNOG00000003195/ENSRNOG00000003261/ENSRNOG00000004049/ENSRNOG00000004353/ENSRNOG00000004781/ENSRNOG00000005284/ENSRNOG00000006093/ENSRNOG00000006747/ENSRNOG00000007646/ENSRNOG00000008445/ENSRNOG00000008766/ENSRNOG00000009760/ENSRNOG00000011726/ENSRNOG00000011803/ENSRNOG00000011826/ENSRNOG00000012364/ENSRNOG00000012531/ENSRNOG00000013213/ENSRNOG00000014170/…	37	Cux2, Mark1, Caskin1, Usp9x, Baiap2, Ppfia2, Crmp1, Itpka, LRRTM1, Cc2d1a, Sipa1l1, Dact1, Grin2b, Palm, Grin1, Lrfn2, Lzts1, Prickle2, Ephb2, Epha4, Dbn1, Ngef, Sema3f, Psd, Lrfn1, Neurl1, Nrxn2, Prnp, Arhgap33, Carmil3, Ptk2b, Rtn4r, Dclk1, Mink1, Dcx, Shank2, Camk2b
GO:0031346	GO:0031346	positive regulation of cell projection organization	59/733	462/17568	0.127706	3.06075	9.36628	1.51529e-14	2.12424e-12	1.75255e-12	ENSRNOG00000001259/ENSRNOG00000001367/ENSRNOG00000003104/ENSRNOG00000004013/ENSRNOG00000004049/ENSRNOG00000004276/ENSRNOG00000004281/ENSRNOG00000005284/ENSRNOG00000006410/ENSRNOG00000007049/ENSRNOG00000007104/ENSRNOG00000007324/ENSRNOG00000009615/ENSRNOG00000009760/ENSRNOG00000010975/ENSRNOG00000011073/ENSRNOG00000011199/ENSRNOG00000011394/ENSRNOG00000011705/ENSRNOG00000011726/ENSRNOG00000012482/…	59	Cux2, Gpc2, Trpv2, Grip1, Baiap2, Itga3, Cobl, Itpka, Akap5, Bcl11a, Itpr1, Plxna2, Mtor, Palm, Adnp, Htt, Parp6, Kif3c, Stmn2, Grin1, Ndrg4, Ephb2, Plxna4, Epha4, Sema4d, Ptpn5, Myo5b, Dbn1, Cx3cl1, Enc1, Tiam2, Mark4, Tubb2b, Rit2, Camk1d, Dlg4, Trak1, Agrn, Neurl1, Negr1, Rapgef2, Kidins220, Snap91, Carmil2, Ptk2b, Robo2, Amigo1, Fkbp1b, Dcx, Hdac6, Adcyap1, Islr2, Ache, Camk2b, Cdh4, Megf8, G…
GO:0017157	GO:0017157	regulation of exocytosis	39/733	224/17568	0.174107	4.17287	9.97232	2.62184e-14	3.56412e-12	2.94048e-12	ENSRNOG00000000257/ENSRNOG00000003905/ENSRNOG00000004201/ENSRNOG00000004353/ENSRNOG00000005345/ENSRNOG00000006426/ENSRNOG00000006989/ENSRNOG00000008000/ENSRNOG00000008001/ENSRNOG00000008052/ENSRNOG00000008570/ENSRNOG00000008656/ENSRNOG00000009161/ENSRNOG00000010365/ENSRNOG00000011000/ENSRNOG00000011160/ENSRNOG00000011582/ENSRNOG00000013351/ENSRNOG00000014104/ENSRNOG00000015420/ENSRNOG00000017333/…	39	Smpd3, Nsf, Rims2, Ppfia2, Vsnl1, Syt1, Vamp2, Syt13, Rab3b, Atp13a2, Cadps, Snca, Clasp2, Syn1, Rims1, Sv2b, Rab3d, Stxbp5, Myo5b, Stxbp1, Syt4, Syt5, Stx1b, Syt3, Rab3a, Doc2a, Cbarp, Syt7, Septin5, Cacna1h, Cdk5r2, Npy, Adra2a, Cacna1a, Prkcg, Epb41l1, Sptbn2, Cacna1i, Cacna1g
GO:0050773	GO:0050773	regulation of dendrite development	31/733	146/17568	0.212329	5.08894	10.3522	4.74396e-14	6.25924e-12	5.16401e-12	ENSRNOG00000001259/ENSRNOG00000002339/ENSRNOG00000004013/ENSRNOG00000004049/ENSRNOG00000004281/ENSRNOG00000005284/ENSRNOG00000006410/ENSRNOG00000007049/ENSRNOG00000007646/ENSRNOG00000008741/ENSRNOG00000008810/ENSRNOG00000008996/ENSRNOG00000009350/ENSRNOG00000011199/ENSRNOG00000011726/ENSRNOG00000011826/ENSRNOG00000012531/ENSRNOG00000013213/ENSRNOG00000013679/ENSRNOG00000014104/ENSRNOG00000014170/…	31	Cux2, Mark1, Grip1, Baiap2, Cobl, Itpka, Akap5, Bcl11a, Sipa1l1, Camsap2, Nsmf, Dpysl5, Sez6, Parp6, Grin1, Lzts1, Ephb2, Epha4, Sema4d, Myo5b, Dbn1, Nedd4l, Camk1d, Kiaa0319, Dlg4, Gsk3a, Rapgef2, Hdac6, Ache, Camk2b, Ywhah
GO:0099565	GO:0099565	chemical synaptic transmission, postsynaptic	30/733	138/17568	0.217391	5.21027	10.3608	6.28868e-14	7.97458e-12	6.57921e-12	ENSRNOG00000000368/ENSRNOG00000001259/ENSRNOG00000002773/ENSRNOG00000003313/ENSRNOG00000004049/ENSRNOG00000004201/ENSRNOG00000004650/ENSRNOG00000008656/ENSRNOG00000008766/ENSRNOG00000009350/ENSRNOG00000009726/ENSRNOG00000011000/ENSRNOG00000011726/ENSRNOG00000011951/ENSRNOG00000014170/ENSRNOG00000014503/ENSRNOG00000015480/ENSRNOG00000016326/ENSRNOG00000016998/ENSRNOG00000018526/ENSRNOG00000019193/…	30	Grik2, Cux2, Rgs4, Glra2, Baiap2, Rims2, Begain, Snca, Grin2b, Sez6, Grip2, Rims1, Grin1, Plk2, Dbn1, Celf4, Prkcz, Cx3cl1, Atxn1, Dlg4, Stx1b, Shank1, Grik5, Slc17a7, Grin2d, Ptk2b, Ntsr1, Mapk8ip2, Gria1, Cacnb3
GO:0060560	GO:0060560	developmental growth involved in morphogenesis	44/733	287/17568	0.15331	3.67442	9.53193	6.40803e-14	7.97458e-12	6.57921e-12	ENSRNOG00000000522/ENSRNOG00000001374/ENSRNOG00000003104/ENSRNOG00000003261/ENSRNOG00000004201/ENSRNOG00000004281/ENSRNOG00000006426/ENSRNOG00000006565/ENSRNOG00000006784/ENSRNOG00000007049/ENSRNOG00000007377/ENSRNOG00000007925/ENSRNOG00000009161/ENSRNOG00000009862/ENSRNOG00000010975/ENSRNOG00000011000/ENSRNOG00000011156/ENSRNOG00000013072/ENSRNOG00000013679/ENSRNOG00000014104/ENSRNOG00000014170/…	44	Cpne5, Rasal1, Trpv2, Usp9x, Rims2, Cobl, Syt1, Fstl4, Sema4f, Bcl11a, Slit3, Pak6, Clasp2, Olfm1, Adnp, Rims1, Clstn3, Plxna4, Sema4d, Myo5b, Dbn1, Prkcz, Emx1, Syt4, Nedd4l, Sema3f, Kiaa0319, Cpne6, Unc13a, Syt3, Sema6c, Slit1, Rtn4r, Dclk1, Ulk1, Dcx, Hdac6, Islr2, Cdh4, Megf8, Trim46, Gdi1, Plxna3, L1cam
GO:0035418	GO:0035418	protein localization to synapse	28/733	120/17568	0.233333	5.59236	10.5329	6.57734e-14	7.97458e-12	6.57921e-12	ENSRNOG00000002079/ENSRNOG00000002767/ENSRNOG00000004013/ENSRNOG00000004049/ENSRNOG00000005299/ENSRNOG00000005700/ENSRNOG00000006037/ENSRNOG00000006093/ENSRNOG00000006989/ENSRNOG00000009726/ENSRNOG00000009862/ENSRNOG00000011156/ENSRNOG00000011572/ENSRNOG00000011726/ENSRNOG00000012362/ENSRNOG00000014758/ENSRNOG00000015480/ENSRNOG00000016156/ENSRNOG00000016398/ENSRNOG00000016724/ENSRNOG00000018526/…	28	Mapk10, Dlg3, Grip1, Baiap2, Kif5a, Nsg1, Snap25, LRRTM1, Vamp2, Grip2, Olfm1, Clstn3, Klc1, Grin1, Cacng3, Lgi1, Prkcz, Nptxr, Clstn1, Epb41l3, Dlg4, Camk2a, Stx1b, Shank1, Nrxn2, Dlg2, Epb41l1, Iqsec2
GO:0007626	GO:0007626	locomotory behavior	43/733	278/17568	0.154676	3.70717	9.49367	9.06919e-14	1.07064e-11	8.83304e-12	ENSRNOG00000000007/ENSRNOG00000000316/ENSRNOG00000002079/ENSRNOG00000002229/ENSRNOG00000002343/ENSRNOG00000004560/ENSRNOG00000005667/ENSRNOG00000006037/ENSRNOG00000006093/ENSRNOG00000007456/ENSRNOG00000007925/ENSRNOG00000008428/ENSRNOG00000008656/ENSRNOG00000008943/ENSRNOG00000009033/ENSRNOG00000009350/ENSRNOG00000009615/ENSRNOG00000010320/ENSRNOG00000010350/ENSRNOG00000011073/ENSRNOG00000011726/…	43	Gad1, Sobp, Mapk10, Adcy5, Uchl1, Cacna1b, Astn1, Snap25, LRRTM1, Calb1, Pak6, Drd2, Snca, Penk, Cntn2, Sez6, Mtor, Efnb3, Rcan2, Htt, Grin1, Epha4, Npas2, Large1, Dbn1, Apba2, Atxn1, Dlg4, Agtpbp1, Atp1a3, Wdr47, Grin2d, Negr1, Vps13a, Gpr88, Sez6l2, Ntsr1, Atp2b2, Gria1, Shank2, Cacna1a, Sptbn4, Adra1b
GO:0060079	GO:0060079	excitatory postsynaptic potential	28/733	122/17568	0.229508	5.50068	10.4089	1.02613e-13	1.18032e-11	9.73789e-12	ENSRNOG00000000368/ENSRNOG00000001259/ENSRNOG00000002773/ENSRNOG00000003313/ENSRNOG00000004049/ENSRNOG00000004201/ENSRNOG00000004650/ENSRNOG00000008656/ENSRNOG00000008766/ENSRNOG00000009350/ENSRNOG00000009726/ENSRNOG00000011000/ENSRNOG00000011726/ENSRNOG00000011951/ENSRNOG00000014170/ENSRNOG00000014503/ENSRNOG00000015480/ENSRNOG00000016998/ENSRNOG00000018526/ENSRNOG00000019193/ENSRNOG00000019207/…	28	Grik2, Cux2, Rgs4, Glra2, Baiap2, Rims2, Begain, Snca, Grin2b, Sez6, Grip2, Rims1, Grin1, Plk2, Dbn1, Celf4, Prkcz, Atxn1, Dlg4, Stx1b, Shank1, Grik5, Slc17a7, Grin2d, Ptk2b, Mapk8ip2, Gria1, Cacnb3
GO:0006813	GO:0006813	potassium ion transport	42/733	269/17568	0.156134	3.7421	9.45678	1.27757e-13	1.43279e-11	1.18209e-11	ENSRNOG00000001130/ENSRNOG00000002773/ENSRNOG00000002934/ENSRNOG00000003905/ENSRNOG00000004013/ENSRNOG00000005365/ENSRNOG00000006037/ENSRNOG00000006410/ENSRNOG00000006729/ENSRNOG00000006989/ENSRNOG00000008428/ENSRNOG00000009450/ENSRNOG00000013742/ENSRNOG00000013781/ENSRNOG00000013869/ENSRNOG00000016147/ENSRNOG00000016412/ENSRNOG00000016684/ENSRNOG00000017610/ENSRNOG00000017833/ENSRNOG00000018018/…	42	Nos1, Rgs4, Atp1b1, Nsf, Grip1, Kcnip1, Snap25, Akap5, Slc24a4, Vamp2, Drd2, Hcn4, Large1, Kcnq5, Kcnj4, Slc17a6, Fxyd6, Wnk2, Nedd4l, Actn2, Kcnip2, Kcnk1, Agrn, Atp1a3, Slc17a7, Kcnj11, Prnp, Rgs7, Kcnf1, Ptk2b, Slc9a5, Dpp6, Kcnip4, Kcnd1, Amigo1, Kcnk13, Adra2a, Adcyap1, Kcna6, Ank3, Kcng1, Kcnh3
GO:2000463	GO:2000463	positive regulation of excitatory postsynaptic potential	17/733	41/17568	0.414634	9.93764	11.9552	1.73836e-13	1.90202e-11	1.56921e-11	ENSRNOG00000001259/ENSRNOG00000002773/ENSRNOG00000004049/ENSRNOG00000004201/ENSRNOG00000008766/ENSRNOG00000009726/ENSRNOG00000011000/ENSRNOG00000011726/ENSRNOG00000014170/ENSRNOG00000015480/ENSRNOG00000018526/ENSRNOG00000019193/ENSRNOG00000019207/ENSRNOG00000021063/ENSRNOG00000027839/ENSRNOG00000045816/ENSRNOG00000054274	17	Cux2, Rgs4, Baiap2, Rims2, Grin2b, Grip2, Rims1, Grin1, Dbn1, Prkcz, Dlg4, Stx1b, Shank1, Grin2d, Ptk2b, Gria1, Cacnb3
GO:0048168	GO:0048168	regulation of neuronal synaptic plasticity	23/733	85/17568	0.270588	6.48526	10.5777	3.96865e-13	4.2389e-11	3.49719e-11	ENSRNOG00000000368/ENSRNOG00000008428/ENSRNOG00000008656/ENSRNOG00000008766/ENSRNOG00000008810/ENSRNOG00000009033/ENSRNOG00000011000/ENSRNOG00000011589/ENSRNOG00000011726/ENSRNOG00000011751/ENSRNOG00000012531/ENSRNOG00000014025/ENSRNOG00000017333/ENSRNOG00000018452/ENSRNOG00000018526/ENSRNOG00000018712/ENSRNOG00000019433/ENSRNOG00000020263/ENSRNOG00000020339/ENSRNOG00000020731/ENSRNOG00000021063/…	23	Grik2, Drd2, Snca, Grin2b, Nsmf, Cntn2, Rims1, Camk2d, Grin1, Ncdn, Ephb2, Rasgrf1, Syt4, Unc13a, Dlg4, Camk2a, Rab3a, Atp1a3, Neurl1, Ppfia3, Grin2d, Camk2b, Syp
GO:0098815	GO:0098815	modulation of excitatory postsynaptic potential	20/733	63/17568	0.31746	7.60865	10.9647	4.92464e-13	5.13766e-11	4.23869e-11	ENSRNOG00000000368/ENSRNOG00000001259/ENSRNOG00000002773/ENSRNOG00000004049/ENSRNOG00000004201/ENSRNOG00000008766/ENSRNOG00000009726/ENSRNOG00000011000/ENSRNOG00000011726/ENSRNOG00000011951/ENSRNOG00000014170/ENSRNOG00000014503/ENSRNOG00000015480/ENSRNOG00000018526/ENSRNOG00000019193/ENSRNOG00000019207/ENSRNOG00000021063/ENSRNOG00000027839/ENSRNOG00000045816/ENSRNOG00000054274	20	Grik2, Cux2, Rgs4, Baiap2, Rims2, Grin2b, Grip2, Rims1, Grin1, Plk2, Dbn1, Celf4, Prkcz, Dlg4, Stx1b, Shank1, Grin2d, Ptk2b, Gria1, Cacnb3
GO:0022604	GO:0022604	regulation of cell morphogenesis	41/733	270/17568	0.151852	3.63947	9.12001	6.45413e-13	6.58028e-11	5.42888e-11	ENSRNOG00000000522/ENSRNOG00000001259/ENSRNOG00000001374/ENSRNOG00000002886/ENSRNOG00000003707/ENSRNOG00000004013/ENSRNOG00000004049/ENSRNOG00000004201/ENSRNOG00000004322/ENSRNOG00000005284/ENSRNOG00000006410/ENSRNOG00000006426/ENSRNOG00000007049/ENSRNOG00000007324/ENSRNOG00000009033/ENSRNOG00000009760/ENSRNOG00000011000/ENSRNOG00000011199/ENSRNOG00000012273/ENSRNOG00000012531/ENSRNOG00000013072/…	41	Cpne5, Cux2, Rasal1, Myh10, Zmym3, Grip1, Baiap2, Rims2, Sh3kbp1, Itpka, Akap5, Syt1, Bcl11a, Plxna2, Cntn2, Palm, Rims1, Parp6, Dmtn, Ephb2, Plxna4, Epha4, Sema4d, Ntng2, Myo5b, Dbn1, Epb41l3, Syt4, Nedd4l, Camsap1, Cpne6, Unc13a, Dlg4, Syt3, Coro1a, Ptk2b, Hdac6, Gas7, Ache, Camk2b, Plxna3
GO:0016082	GO:0016082	synaptic vesicle priming	15/733	33/17568	0.454545	10.8942	11.8708	9.03951e-13	9.01139e-11	7.4346e-11	ENSRNOG00000002051/ENSRNOG00000004201/ENSRNOG00000006037/ENSRNOG00000008570/ENSRNOG00000008656/ENSRNOG00000011000/ENSRNOG00000012620/ENSRNOG00000013351/ENSRNOG00000015420/ENSRNOG00000017673/ENSRNOG00000018452/ENSRNOG00000019193/ENSRNOG00000019433/ENSRNOG00000021182/ENSRNOG00000059720	15	Synj1, Rims2, Snap25, Cadps, Snca, Rims1, Syngr3, Stxbp5, Stxbp1, Brsk1, Unc13a, Stx1b, Rab3a, Sv2a, Syp
GO:0021537	GO:0021537	telencephalon development	49/733	375/17568	0.130667	3.13172	8.70692	1.19275e-12	1.16319e-10	9.5966e-11	ENSRNOG00000000536/ENSRNOG00000000809/ENSRNOG00000002886/ENSRNOG00000003031/ENSRNOG00000003121/ENSRNOG00000003198/ENSRNOG00000003261/ENSRNOG00000004013/ENSRNOG00000005299/ENSRNOG00000005678/ENSRNOG00000006410/ENSRNOG00000008376/ENSRNOG00000008428/ENSRNOG00000008716/ENSRNOG00000008766/ENSRNOG00000009033/ENSRNOG00000009170/ENSRNOG00000009972/ENSRNOG00000010905/ENSRNOG00000011073/ENSRNOG00000011726/…	49	Mdga1, Atat1, Myh10, Atp2b4, Rtn4rl1, Bmerb1, Usp9x, Grip1, Kif5a, Lamb1, Akap5, Slc2a3, Drd2, Nefh, Grin2b, Cntn2, Dmxl2, Rara, Dlx5, Htt, Grin1, Ephb2, Plxna4, Large1, Crtac1, Slc32a1, Emx1, Slc17a6, Pianp, Tubb2b, Dlg4, Agtpbp1, Atp1a3, Wdr47, Kdm2b, Neurod6, Slit1, Szt2, Robo2, Rtn4r, Cdk5r2, Gria1, Sema6b, Npy, Dcx, Ak1, Mboat7, Foxp2, Plxna3
GO:0017158	GO:0017158	regulation of calcium ion-dependent exocytosis	18/733	53/17568	0.339623	8.13982	10.8621	1.95871e-12	1.86953e-10	1.5424e-10	ENSRNOG00000006426/ENSRNOG00000008000/ENSRNOG00000008570/ENSRNOG00000015420/ENSRNOG00000017333/ENSRNOG00000018217/ENSRNOG00000019318/ENSRNOG00000019433/ENSRNOG00000019920/ENSRNOG00000024349/ENSRNOG00000026432/ENSRNOG00000033893/ENSRNOG00000037793/ENSRNOG00000047545/ENSRNOG00000052707/ENSRNOG00000058842/ENSRNOG00000060407/ENSRNOG00000060528	18	Syt1, Syt13, Cadps, Stxbp1, Syt4, Syt5, Syt3, Rab3a, Doc2a, Cbarp, Syt7, Cacna1h, Cdk5r2, Adra2a, Cacna1a, Sptbn2, Cacna1i, Cacna1g
GO:0031345	GO:0031345	negative regulation of cell projection organization	36/733	221/17568	0.162896	3.90417	9.06567	2.04779e-12	1.91383e-10	1.57895e-10	ENSRNOG00000001034/ENSRNOG00000002652/ENSRNOG00000003121/ENSRNOG00000004276/ENSRNOG00000004781/ENSRNOG00000006490/ENSRNOG00000006565/ENSRNOG00000006604/ENSRNOG00000006784/ENSRNOG00000007049/ENSRNOG00000008766/ENSRNOG00000008996/ENSRNOG00000010320/ENSRNOG00000011705/ENSRNOG00000012531/ENSRNOG00000012747/ENSRNOG00000013213/ENSRNOG00000014476/ENSRNOG00000016653/ENSRNOG00000017568/ENSRNOG00000017704/…	36	Evi5l, Rap1gap2, Rtn4rl1, Itga3, Crmp1, Neo1, Fstl4, Thy1, Sema4f, Bcl11a, Grin2b, Dpysl5, Efnb3, Stmn2, Ephb2, Spock1, Epha4, Evl, Ngef, Rit2, Sema3f, Kiaa0319, Stx1b, Inpp5j, Gsk3a, Sema6c, Prnp, Rapgef2, Slit1, Rtn4r, Ulk1, Hdac6, Trim46, Ywhah, Gdi1, Plxna3
GO:0007612	GO:0007612	learning	34/733	201/17568	0.169154	4.05416	9.08703	2.83936e-12	2.59946e-10	2.14462e-10	ENSRNOG00000002051/ENSRNOG00000003999/ENSRNOG00000006037/ENSRNOG00000007142/ENSRNOG00000007925/ENSRNOG00000008428/ENSRNOG00000008766/ENSRNOG00000009033/ENSRNOG00000009079/ENSRNOG00000009615/ENSRNOG00000010803/ENSRNOG00000011073/ENSRNOG00000011156/ENSRNOG00000011726/ENSRNOG00000012482/ENSRNOG00000012531/ENSRNOG00000015616/ENSRNOG00000016122/ENSRNOG00000016998/ENSRNOG00000017052/ENSRNOG00000017673/…	34	Synj1, Adcy3, Snap25, B3gat1, Pak6, Drd2, Grin2b, Cntn2, Prkar2b, Mtor, Gabra5, Htt, Clstn3, Grin1, Ndrg4, Ephb2, Rgs14, Hmgcr, Atxn1, Pianp, Brsk1, Shank1, Cck, Atp1a3, Nrxn2, Gpr88, Ntsr1, Mapk8ip2, Gria1, Shank2, Foxp2, Cic, Amph, Adra1b
GO:0043954	GO:0043954	cellular component maintenance	25/733	111/17568	0.225225	5.39803	9.69905	3.39567e-12	2.98686e-10	2.46423e-10	ENSRNOG00000000986/ENSRNOG00000001700/ENSRNOG00000002767/ENSRNOG00000004201/ENSRNOG00000004276/ENSRNOG00000004353/ENSRNOG00000005284/ENSRNOG00000008766/ENSRNOG00000011000/ENSRNOG00000011726/ENSRNOG00000012364/ENSRNOG00000013072/ENSRNOG00000013654/ENSRNOG00000016724/ENSRNOG00000018526/ENSRNOG00000019207/ENSRNOG00000019433/ENSRNOG00000019435/ENSRNOG00000021259/ENSRNOG00000022635/ENSRNOG00000022893/…	25	Camsap3, Whrn, Dlg3, Rims2, Itga3, Ppfia2, Itpka, Grin2b, Rims1, Grin1, Prickle2, Plxna4, Cbln2, Epb41l3, Dlg4, Shank1, Rab3a, Psd, Prnp, Dlg2, Rimbp2, Shroom2, Sort1, Shank2, L1cam
GO:0097120	GO:0097120	receptor localization to synapse	25/733	111/17568	0.225225	5.39803	9.69905	3.39567e-12	2.98686e-10	2.46423e-10	ENSRNOG00000002079/ENSRNOG00000002544/ENSRNOG00000002767/ENSRNOG00000004013/ENSRNOG00000005299/ENSRNOG00000005700/ENSRNOG00000006037/ENSRNOG00000006989/ENSRNOG00000009726/ENSRNOG00000009862/ENSRNOG00000012362/ENSRNOG00000014170/ENSRNOG00000014758/ENSRNOG00000015480/ENSRNOG00000015670/ENSRNOG00000016156/ENSRNOG00000016398/ENSRNOG00000016724/ENSRNOG00000018526/ENSRNOG00000018712/ENSRNOG00000019193/…	25	Mapk10, Kifap3, Dlg3, Grip1, Kif5a, Nsg1, Snap25, Vamp2, Grip2, Olfm1, Cacng3, Dbn1, Lgi1, Prkcz, Stx7, Nptxr, Clstn1, Epb41l3, Dlg4, Camk2a, Stx1b, Cnih2, Dlg2, Epb41l1, Iqsec2
GO:0061387	GO:0061387	regulation of extent of cell growth	26/733	121/17568	0.214876	5.14999	9.55814	3.97117e-12	3.4259e-10	2.82644e-10	ENSRNOG00000003104/ENSRNOG00000006565/ENSRNOG00000006784/ENSRNOG00000007049/ENSRNOG00000009161/ENSRNOG00000009862/ENSRNOG00000010975/ENSRNOG00000013072/ENSRNOG00000013679/ENSRNOG00000014104/ENSRNOG00000014170/ENSRNOG00000017704/ENSRNOG00000018141/ENSRNOG00000021101/ENSRNOG00000026065/ENSRNOG00000030920/ENSRNOG00000037505/ENSRNOG00000047712/ENSRNOG00000048738/ENSRNOG00000050714/ENSRNOG00000052405/…	26	Trpv2, Fstl4, Sema4f, Bcl11a, Clasp2, Olfm1, Adnp, Plxna4, Sema4d, Myo5b, Dbn1, Sema3f, Kiaa0319, Sema6c, Slit1, Rtn4r, Ulk1, Dcx, Hdac6, Islr2, Cdh4, Megf8, Trim46, Gdi1, Plxna3, L1cam
GO:0031338	GO:0031338	regulation of vesicle fusion	16/733	42/17568	0.380952	9.13038	11.0075	4.3323e-12	3.66693e-10	3.0253e-10	ENSRNOG00000004201/ENSRNOG00000004560/ENSRNOG00000006426/ENSRNOG00000008656/ENSRNOG00000011000/ENSRNOG00000015420/ENSRNOG00000017333/ENSRNOG00000018217/ENSRNOG00000019318/ENSRNOG00000019430/ENSRNOG00000019433/ENSRNOG00000019920/ENSRNOG00000020310/ENSRNOG00000022893/ENSRNOG00000026432/ENSRNOG00000029366	16	Rims2, Cacna1b, Syt1, Snca, Rims1, Stxbp1, Syt4, Syt5, Syt3, Coro1a, Rab3a, Doc2a, Grik5, Rimbp2, Syt7, Prrt2
GO:1990778	GO:1990778	protein localization to cell periphery	50/733	402/17568	0.124378	2.981	8.38412	4.52642e-12	3.76028e-10	3.10232e-10	ENSRNOG00000002079/ENSRNOG00000002934/ENSRNOG00000003031/ENSRNOG00000003905/ENSRNOG00000004013/ENSRNOG00000004276/ENSRNOG00000005700/ENSRNOG00000006037/ENSRNOG00000006410/ENSRNOG00000006989/ENSRNOG00000008656/ENSRNOG00000009161/ENSRNOG00000009726/ENSRNOG00000009760/ENSRNOG00000009862/ENSRNOG00000010545/ENSRNOG00000011589/ENSRNOG00000011726/ENSRNOG00000012362/ENSRNOG00000012531/ENSRNOG00000013742/…	50	Mapk10, Atp1b1, Atp2b4, Nsf, Grip1, Itga3, Nsg1, Snap25, Akap5, Vamp2, Snca, Clasp2, Grip2, Palm, Olfm1, Mrap2, Camk2d, Grin1, Cacng3, Ephb2, Large1, Myo5b, Lgi1, Jup, Stxbp1, Prkcz, Stx7, Nptxr, Clstn1, Epb41l3, Actn2, Dlg4, Camk2a, Stx1b, Kcnj11, Prnp, Rapgef2, Dlg2, Dpp6, Dchs1, Kcnip4, Clip3, Camk2b, Ank3, Cacnb3, Sptbn4, Scn3b, Epb41l1, Iqsec2, L1cam
GO:0051962	GO:0051962	positive regulation of nervous system development	49/733	393/17568	0.124682	2.98828	8.31803	6.82135e-12	5.56374e-10	4.59021e-10	ENSRNOG00000001259/ENSRNOG00000002051/ENSRNOG00000002364/ENSRNOG00000003104/ENSRNOG00000004013/ENSRNOG00000004049/ENSRNOG00000005284/ENSRNOG00000006093/ENSRNOG00000006410/ENSRNOG00000007049/ENSRNOG00000007324/ENSRNOG00000008428/ENSRNOG00000009615/ENSRNOG00000010975/ENSRNOG00000011151/ENSRNOG00000011156/ENSRNOG00000011199/ENSRNOG00000012531/ENSRNOG00000013072/ENSRNOG00000013213/ENSRNOG00000013654/…	49	Cux2, Synj1, Rnf112, Trpv2, Grip1, Baiap2, Itpka, LRRTM1, Akap5, Bcl11a, Plxna2, Drd2, Mtor, Adnp, Tenm4, Clstn3, Parp6, Ephb2, Plxna4, Epha4, Cbln2, Sema4d, Myo5b, Dbn1, Rgs14, Lrrc24, Cx3cl1, Clstn1, Tiam2, Atxn1, Dlg4, Trak1, Agrn, Neurl1, Snap91, Adgrl1, Robo2, Amigo1, Dcx, Hdac6, Islr2, Ache, Camk2b, Cdh4, Megf8, Gdi1, Iqsec2, Plxna3, L1cam
GO:1902414	GO:1902414	protein localization to cell junction	29/733	155/17568	0.187097	4.4842	9.0913	8.90785e-12	7.13583e-10	5.88722e-10	ENSRNOG00000002079/ENSRNOG00000002767/ENSRNOG00000004013/ENSRNOG00000004049/ENSRNOG00000005299/ENSRNOG00000005700/ENSRNOG00000006037/ENSRNOG00000006093/ENSRNOG00000006403/ENSRNOG00000006989/ENSRNOG00000009726/ENSRNOG00000009862/ENSRNOG00000011156/ENSRNOG00000011572/ENSRNOG00000011726/ENSRNOG00000012362/ENSRNOG00000014758/ENSRNOG00000015480/ENSRNOG00000016156/ENSRNOG00000016398/ENSRNOG00000016724/…	29	Mapk10, Dlg3, Grip1, Baiap2, Kif5a, Nsg1, Snap25, LRRTM1, Nectin1, Vamp2, Grip2, Olfm1, Clstn3, Klc1, Grin1, Cacng3, Lgi1, Prkcz, Nptxr, Clstn1, Epb41l3, Dlg4, Camk2a, Stx1b, Shank1, Nrxn2, Dlg2, Epb41l1, Iqsec2
GO:0034765	GO:0034765	regulation of monoatomic ion transmembrane transport	50/733	411/17568	0.121655	2.91572	8.20026	1.03238e-11	8.125e-10	6.70331e-10	ENSRNOG00000001130/ENSRNOG00000001173/ENSRNOG00000002773/ENSRNOG00000002934/ENSRNOG00000004013/ENSRNOG00000004518/ENSRNOG00000005365/ENSRNOG00000006410/ENSRNOG00000006604/ENSRNOG00000006979/ENSRNOG00000006989/ENSRNOG00000008428/ENSRNOG00000008656/ENSRNOG00000008766/ENSRNOG00000009615/ENSRNOG00000011073/ENSRNOG00000011589/ENSRNOG00000011646/ENSRNOG00000011726/ENSRNOG00000012362/ENSRNOG00000012531/…	50	Nos1, Cabp1, Rgs4, Atp1b1, Grip1, Cacnb1, Kcnip1, Akap5, Thy1, Hpca, Vamp2, Drd2, Snca, Grin2b, Mtor, Htt, Camk2d, Rem2, Grin1, Cacng3, Ephb2, Kcnj4, Cx3cl1, Fxyd6, Wnk2, Nedd4l, Actn2, Kcnip2, Coro1a, Agrn, Grin2d, Kcnj11, Prnp, Rgs7, Cbarp, Ptk2b, Ntsr1, Dpp6, Kcnip4, Cacna2d1, Amigo1, Gria1, Fkbp1b, Adra2a, Cacna1a, Ank3, Cacnb3, Kcng1, Ywhah, Scn3b
GO:0048638	GO:0048638	regulation of developmental growth	49/733	399/17568	0.122807	2.94335	8.1933	1.18773e-11	9.18648e-10	7.57906e-10	ENSRNOG00000000522/ENSRNOG00000000525/ENSRNOG00000001374/ENSRNOG00000001557/ENSRNOG00000002773/ENSRNOG00000003104/ENSRNOG00000004201/ENSRNOG00000006357/ENSRNOG00000006426/ENSRNOG00000006565/ENSRNOG00000006784/ENSRNOG00000007049/ENSRNOG00000008428/ENSRNOG00000008965/ENSRNOG00000009161/ENSRNOG00000009615/ENSRNOG00000009862/ENSRNOG00000010975/ENSRNOG00000011000/ENSRNOG00000013072/ENSRNOG00000013679/…	49	Cpne5, Pi16, Rasal1, Cxadr, Rgs4, Trpv2, Rims2, Sgip1, Syt1, Fstl4, Sema4f, Bcl11a, Drd2, Socs2, Clasp2, Mtor, Olfm1, Adnp, Rims1, Plxna4, Sema4d, Myo5b, Dbn1, Syt4, Nedd4l, Sema3f, Kiaa0319, Cpne6, Unc13a, Syt3, Agrn, Gsk3a, Lin7b, Sema6c, Slit1, Rtn4r, Ulk1, Dcx, Hdac6, Islr2, Cdh4, Tnks2, Megf8, Sptbn4, Trim46, Gdi1, Plxna3, Rai1, L1cam
GO:0010959	GO:0010959	regulation of metal ion transport	54/733	469/17568	0.115139	2.75956	8.05932	1.30301e-11	9.90727e-10	8.17372e-10	ENSRNOG00000001130/ENSRNOG00000001173/ENSRNOG00000002773/ENSRNOG00000002934/ENSRNOG00000003104/ENSRNOG00000004013/ENSRNOG00000004518/ENSRNOG00000004560/ENSRNOG00000005108/ENSRNOG00000005365/ENSRNOG00000006410/ENSRNOG00000006604/ENSRNOG00000006979/ENSRNOG00000006989/ENSRNOG00000007104/ENSRNOG00000008428/ENSRNOG00000008656/ENSRNOG00000011073/ENSRNOG00000011589/ENSRNOG00000011646/ENSRNOG00000011726/…	54	Nos1, Cabp1, Rgs4, Atp1b1, Trpv2, Grip1, Cacnb1, Cacna1b, Wfs1, Kcnip1, Akap5, Thy1, Hpca, Vamp2, Itpr1, Drd2, Snca, Htt, Camk2d, Rem2, Grin1, Cx3cl1, Fxyd6, Wnk2, Pdgfb, Nedd4l, Actn2, Kcnip2, Camk2a, Coro1a, Agrn, Prnp, Rgs7, Kcnf1, Cbarp, Gpd1l, Ptk2b, Ntsr1, Atp2b2, Dpp6, Kcnip4, Cacna2d1, Amigo1, Fkbp1b, Adra2a, Adcyap1, Cacna1a, Ank3, Cacnb3, Kcng1, Sptbn4, Ywhah, Scn3b, Cacna1g
GO:0099072	GO:0099072	regulation of postsynaptic membrane neurotransmitter receptor levels	31/733	179/17568	0.173184	4.15075	8.84093	1.39596e-11	1.04371e-09	8.61086e-10	ENSRNOG00000001837/ENSRNOG00000002051/ENSRNOG00000002079/ENSRNOG00000002767/ENSRNOG00000004013/ENSRNOG00000005700/ENSRNOG00000006037/ENSRNOG00000006410/ENSRNOG00000006979/ENSRNOG00000006989/ENSRNOG00000009726/ENSRNOG00000009862/ENSRNOG00000011751/ENSRNOG00000012362/ENSRNOG00000014758/ENSRNOG00000015480/ENSRNOG00000016156/ENSRNOG00000016398/ENSRNOG00000016724/ENSRNOG00000017610/ENSRNOG00000018337/…	31	Sst, Synj1, Mapk10, Dlg3, Grip1, Nsg1, Snap25, Akap5, Hpca, Vamp2, Grip2, Olfm1, Ncdn, Cacng3, Lgi1, Prkcz, Nptxr, Clstn1, Epb41l3, Nedd4l, Caly, Dlg4, Camk2a, Stx1b, Syt3, Pip5k1c, Nsg2, Dlg2, Epb41l1, Iqsec2, Ap2b1
GO:0048814	GO:0048814	regulation of dendrite morphogenesis	23/733	100/17568	0.23	5.51247	9.4425	1.57613e-11	1.15911e-09	9.56288e-10	ENSRNOG00000001259/ENSRNOG00000004013/ENSRNOG00000004049/ENSRNOG00000005284/ENSRNOG00000006410/ENSRNOG00000007646/ENSRNOG00000008810/ENSRNOG00000008996/ENSRNOG00000011199/ENSRNOG00000011726/ENSRNOG00000011826/ENSRNOG00000012531/ENSRNOG00000013213/ENSRNOG00000013679/ENSRNOG00000014104/ENSRNOG00000014170/ENSRNOG00000017610/ENSRNOG00000018526/ENSRNOG00000021581/ENSRNOG00000048738/ENSRNOG00000050841/…	23	Cux2, Grip1, Baiap2, Itpka, Akap5, Sipa1l1, Nsmf, Dpysl5, Parp6, Grin1, Lzts1, Ephb2, Epha4, Sema4d, Myo5b, Dbn1, Nedd4l, Dlg4, Rapgef2, Hdac6, Ache, Camk2b, Ywhah
GO:0099068	GO:0099068	postsynapse assembly	24/733	111/17568	0.216216	5.18211	9.22288	2.32491e-11	1.68169e-09	1.38743e-09	ENSRNOG00000002339/ENSRNOG00000003195/ENSRNOG00000003261/ENSRNOG00000004781/ENSRNOG00000006093/ENSRNOG00000006747/ENSRNOG00000007646/ENSRNOG00000009760/ENSRNOG00000011826/ENSRNOG00000012364/ENSRNOG00000012531/ENSRNOG00000013694/ENSRNOG00000016156/ENSRNOG00000019435/ENSRNOG00000019869/ENSRNOG00000020339/ENSRNOG00000021103/ENSRNOG00000024677/ENSRNOG00000025518/ENSRNOG00000027839/ENSRNOG00000030920/…	24	Mark1, Caskin1, Usp9x, Crmp1, LRRTM1, Cc2d1a, Sipa1l1, Palm, Lzts1, Prickle2, Ephb2, Ntng2, Nptxr, Psd, Lrfn1, Neurl1, Nrxn2, Arhgap33, Carmil3, Ptk2b, Rtn4r, Dclk1, Dcx, Sptbn2
GO:1905475	GO:1905475	regulation of protein localization to membrane	35/733	228/17568	0.153509	3.67918	8.49649	2.36171e-11	1.68169e-09	1.38743e-09	ENSRNOG00000001367/ENSRNOG00000003031/ENSRNOG00000004013/ENSRNOG00000004276/ENSRNOG00000006410/ENSRNOG00000006979/ENSRNOG00000009161/ENSRNOG00000009726/ENSRNOG00000009862/ENSRNOG00000010545/ENSRNOG00000011203/ENSRNOG00000011589/ENSRNOG00000012273/ENSRNOG00000012531/ENSRNOG00000014104/ENSRNOG00000014170/ENSRNOG00000015480/ENSRNOG00000015670/ENSRNOG00000016724/ENSRNOG00000016877/ENSRNOG00000018526/…	35	Gpc2, Atp2b4, Grip1, Itga3, Akap5, Hpca, Clasp2, Grip2, Olfm1, Mrap2, Farp1, Camk2d, Dmtn, Ephb2, Myo5b, Dbn1, Prkcz, Stx7, Epb41l3, Shisa7, Dlg4, Camk2a, Agrn, Kcnj11, Prnp, Dpp6, Clip3, Camk2b, Ank3, Cacnb3, Gdi1, Epb41l1, Iqsec2, Gpc3, Ap2b1
GO:0032535	GO:0032535	regulation of cellular component size	48/733	398/17568	0.120603	2.89052	7.96036	3.68809e-11	2.58512e-09	2.13278e-09	ENSRNOG00000002139/ENSRNOG00000002652/ENSRNOG00000003104/ENSRNOG00000004049/ENSRNOG00000006565/ENSRNOG00000006784/ENSRNOG00000007049/ENSRNOG00000008001/ENSRNOG00000008052/ENSRNOG00000009033/ENSRNOG00000009161/ENSRNOG00000009570/ENSRNOG00000009615/ENSRNOG00000009862/ENSRNOG00000010975/ENSRNOG00000013072/ENSRNOG00000013679/ENSRNOG00000014104/ENSRNOG00000014170/ENSRNOG00000014285/ENSRNOG00000014476/…	48	Cracd, Rap1gap2, Trpv2, Baiap2, Fstl4, Sema4f, Bcl11a, Rab3b, Atp13a2, Cntn2, Clasp2, Pdxp, Mtor, Olfm1, Adnp, Plxna4, Sema4d, Myo5b, Dbn1, Ssh2, Evl, Sptan1, Sema3f, Actn2, Kiaa0319, Coro1a, Sema6c, Shroom2, Carmil2, Slit1, Fhod3, Ptk2b, Atp2b2, Rtn4r, Dnm1, Ulk1, Dcx, Hdac6, Islr2, Cdh4, Megf8, Cyria, Sptbn4, Trim46, Gdi1, Sptbn2, Plxna3, L1cam
GO:0001508	GO:0001508	action potential	31/733	186/17568	0.166667	3.99454	8.56705	3.88009e-11	2.67786e-09	2.20929e-09	ENSRNOG00000000368/ENSRNOG00000001557/ENSRNOG00000005007/ENSRNOG00000005365/ENSRNOG00000008766/ENSRNOG00000009450/ENSRNOG00000009615/ENSRNOG00000011589/ENSRNOG00000015380/ENSRNOG00000017610/ENSRNOG00000018018/ENSRNOG00000020138/ENSRNOG00000020714/ENSRNOG00000021128/ENSRNOG00000024310/ENSRNOG00000026455/ENSRNOG00000026953/ENSRNOG00000030547/ENSRNOG00000033531/ENSRNOG00000033893/ENSRNOG00000039544/…	31	Grik2, Cxadr, Scn3a, Kcnip1, Grin2b, Hcn4, Mtor, Camk2d, Jup, Nedd4l, Kcnip2, Slc4a3, Trpm4, Kcnj11, Kcnf1, Gpd1l, Gpr88, Dpp6, Cacna2d1, Cacna1h, Kcnd1, Gria1, Fkbp1b, Kcna6, Ank3, Cacnb3, Kcng1, Ywhah, Scn3b, Cacna1i, Cacna1g
GO:0034331	GO:0034331	cell junction maintenance	20/733	78/17568	0.25641	6.14545	9.5032	4.00528e-11	2.72238e-09	2.24602e-09	ENSRNOG00000000986/ENSRNOG00000001700/ENSRNOG00000002767/ENSRNOG00000004201/ENSRNOG00000004353/ENSRNOG00000011000/ENSRNOG00000012364/ENSRNOG00000013072/ENSRNOG00000013654/ENSRNOG00000016724/ENSRNOG00000018526/ENSRNOG00000019207/ENSRNOG00000019433/ENSRNOG00000019435/ENSRNOG00000022635/ENSRNOG00000022893/ENSRNOG00000024322/ENSRNOG00000031814/ENSRNOG00000050206/ENSRNOG00000061230	20	Camsap3, Whrn, Dlg3, Rims2, Ppfia2, Rims1, Prickle2, Plxna4, Cbln2, Epb41l3, Dlg4, Shank1, Rab3a, Psd, Dlg2, Rimbp2, Shroom2, Sort1, Shank2, L1cam
GO:0048675	GO:0048675	axon extension	26/733	134/17568	0.19403	4.65036	8.85083	4.56014e-11	3.05325e-09	2.519e-09	ENSRNOG00000003104/ENSRNOG00000003261/ENSRNOG00000006784/ENSRNOG00000007377/ENSRNOG00000009161/ENSRNOG00000009862/ENSRNOG00000010975/ENSRNOG00000013072/ENSRNOG00000014104/ENSRNOG00000014170/ENSRNOG00000017704/ENSRNOG00000018141/ENSRNOG00000021101/ENSRNOG00000026065/ENSRNOG00000030920/ENSRNOG00000032922/ENSRNOG00000037505/ENSRNOG00000047712/ENSRNOG00000048738/ENSRNOG00000050714/ENSRNOG00000052405/…	26	Trpv2, Usp9x, Sema4f, Slit3, Clasp2, Olfm1, Adnp, Plxna4, Myo5b, Dbn1, Sema3f, Kiaa0319, Sema6c, Slit1, Rtn4r, Dclk1, Ulk1, Dcx, Hdac6, Islr2, Cdh4, Megf8, Trim46, Gdi1, Plxna3, L1cam
GO:0031629	GO:0031629	synaptic vesicle fusion to presynaptic active zone membrane	14/733	36/17568	0.388889	9.3206	10.4276	6.93107e-11	4.57247e-09	3.77239e-09	ENSRNOG00000004201/ENSRNOG00000004560/ENSRNOG00000006037/ENSRNOG00000006426/ENSRNOG00000011000/ENSRNOG00000017333/ENSRNOG00000018217/ENSRNOG00000019193/ENSRNOG00000019433/ENSRNOG00000019920/ENSRNOG00000020310/ENSRNOG00000022893/ENSRNOG00000026432/ENSRNOG00000029366	14	Rims2, Cacna1b, Snap25, Syt1, Rims1, Syt4, Syt5, Stx1b, Rab3a, Doc2a, Grik5, Rimbp2, Syt7, Prrt2
GO:0001558	GO:0001558	regulation of cell growth	50/733	434/17568	0.115207	2.7612	7.7521	7.52123e-11	4.88989e-09	4.03427e-09	ENSRNOG00000000522/ENSRNOG00000000525/ENSRNOG00000001374/ENSRNOG00000002773/ENSRNOG00000003104/ENSRNOG00000004201/ENSRNOG00000006426/ENSRNOG00000006565/ENSRNOG00000006784/ENSRNOG00000007049/ENSRNOG00000007377/ENSRNOG00000007923/ENSRNOG00000008697/ENSRNOG00000009161/ENSRNOG00000009615/ENSRNOG00000009862/ENSRNOG00000010975/ENSRNOG00000011000/ENSRNOG00000011156/ENSRNOG00000013072/ENSRNOG00000013679/…	50	Cpne5, Pi16, Rasal1, Rgs4, Trpv2, Rims2, Syt1, Fstl4, Sema4f, Bcl11a, Slit3, Cgref1, Ccn3, Clasp2, Mtor, Olfm1, Adnp, Rims1, Clstn3, Plxna4, Sema4d, Myo5b, Dbn1, Lgi1, Clstn1, Syt4, Nedd4l, Sema3f, Kiaa0319, Cpne6, Unc13a, Acsl4, Syt3, Gsk3a, Sema6c, Kdm2b, Slit1, Rerg, Ptk2b, Rtn4r, Ulk1, Dcx, Hdac6, Islr2, Cdh4, Megf8, Trim46, Gdi1, Plxna3, L1cam
GO:1904062	GO:1904062	regulation of monoatomic cation transmembrane transport	45/733	366/17568	0.122951	2.94679	7.85354	8.07288e-11	5.17356e-09	4.26831e-09	ENSRNOG00000001130/ENSRNOG00000001173/ENSRNOG00000002773/ENSRNOG00000002934/ENSRNOG00000004013/ENSRNOG00000004518/ENSRNOG00000005365/ENSRNOG00000006410/ENSRNOG00000006604/ENSRNOG00000006979/ENSRNOG00000006989/ENSRNOG00000008428/ENSRNOG00000008656/ENSRNOG00000008766/ENSRNOG00000011073/ENSRNOG00000011589/ENSRNOG00000011646/ENSRNOG00000011726/ENSRNOG00000016326/ENSRNOG00000016412/ENSRNOG00000016684/…	45	Nos1, Cabp1, Rgs4, Atp1b1, Grip1, Cacnb1, Kcnip1, Akap5, Thy1, Hpca, Vamp2, Drd2, Snca, Grin2b, Htt, Camk2d, Rem2, Grin1, Cx3cl1, Fxyd6, Wnk2, Nedd4l, Actn2, Kcnip2, Coro1a, Agrn, Grin2d, Kcnj11, Prnp, Rgs7, Cbarp, Ptk2b, Ntsr1, Dpp6, Kcnip4, Cacna2d1, Amigo1, Fkbp1b, Adra2a, Cacna1a, Ank3, Cacnb3, Kcng1, Ywhah, Scn3b
GO:0010977	GO:0010977	negative regulation of neuron projection development	28/733	159/17568	0.176101	4.22065	8.51235	9.0887e-11	5.74252e-09	4.73771e-09	ENSRNOG00000002652/ENSRNOG00000003121/ENSRNOG00000004781/ENSRNOG00000006490/ENSRNOG00000006565/ENSRNOG00000006604/ENSRNOG00000006784/ENSRNOG00000007049/ENSRNOG00000010320/ENSRNOG00000011705/ENSRNOG00000012531/ENSRNOG00000012747/ENSRNOG00000013213/ENSRNOG00000016653/ENSRNOG00000017568/ENSRNOG00000017704/ENSRNOG00000018141/ENSRNOG00000019193/ENSRNOG00000019361/ENSRNOG00000020417/ENSRNOG00000021101/…	28	Rap1gap2, Rtn4rl1, Crmp1, Neo1, Fstl4, Thy1, Sema4f, Bcl11a, Efnb3, Stmn2, Ephb2, Spock1, Epha4, Ngef, Rit2, Sema3f, Kiaa0319, Stx1b, Inpp5j, Gsk3a, Sema6c, Slit1, Rtn4r, Ulk1, Hdac6, Trim46, Gdi1, Plxna3
GO:0022898	GO:0022898	regulation of transmembrane transporter activity	37/733	264/17568	0.140152	3.35905	8.0586	9.62522e-11	5.99705e-09	4.9477e-09	ENSRNOG00000000433/ENSRNOG00000001173/ENSRNOG00000002934/ENSRNOG00000004013/ENSRNOG00000006979/ENSRNOG00000006989/ENSRNOG00000008428/ENSRNOG00000008656/ENSRNOG00000011073/ENSRNOG00000011589/ENSRNOG00000011646/ENSRNOG00000012362/ENSRNOG00000012531/ENSRNOG00000014025/ENSRNOG00000016684/ENSRNOG00000017610/ENSRNOG00000017833/ENSRNOG00000018198/ENSRNOG00000018526/ENSRNOG00000019207/ENSRNOG00000020205/…	37	Prrt1, Cabp1, Atp1b1, Grip1, Hpca, Vamp2, Drd2, Snca, Htt, Camk2d, Rem2, Cacng3, Ephb2, Rasgrf1, Wnk2, Nedd4l, Actn2, Dapk1, Dlg4, Shank1, Agrn, Cnih2, Kcnj11, Cbarp, Ntsr1, Mapk8ip2, Mink1, Cacna2d1, Amigo1, Fkbp1b, Adra2a, Chrm3, Cacna1a, Ank3, Cacnb3, Ywhah, Scn3b
GO:0099500	GO:0099500	vesicle fusion to plasma membrane	14/733	37/17568	0.378378	9.06869	10.2517	1.0725e-10	6.59072e-09	5.4375e-09	ENSRNOG00000004201/ENSRNOG00000004560/ENSRNOG00000006037/ENSRNOG00000006426/ENSRNOG00000011000/ENSRNOG00000017333/ENSRNOG00000018217/ENSRNOG00000019193/ENSRNOG00000019433/ENSRNOG00000019920/ENSRNOG00000020310/ENSRNOG00000022893/ENSRNOG00000026432/ENSRNOG00000029366	14	Rims2, Cacna1b, Snap25, Syt1, Rims1, Syt4, Syt5, Stx1b, Rab3a, Doc2a, Grik5, Rimbp2, Syt7, Prrt2
GO:0032412	GO:0032412	regulation of monoatomic ion transmembrane transporter activity	36/733	255/17568	0.141176	3.38361	8.00044	1.40482e-10	8.4749e-09	6.99199e-09	ENSRNOG00000000433/ENSRNOG00000001173/ENSRNOG00000002934/ENSRNOG00000004013/ENSRNOG00000006979/ENSRNOG00000006989/ENSRNOG00000008428/ENSRNOG00000011073/ENSRNOG00000011589/ENSRNOG00000011646/ENSRNOG00000012362/ENSRNOG00000012531/ENSRNOG00000014025/ENSRNOG00000016684/ENSRNOG00000017610/ENSRNOG00000017833/ENSRNOG00000018198/ENSRNOG00000018526/ENSRNOG00000019207/ENSRNOG00000020205/ENSRNOG00000020247/…	36	Prrt1, Cabp1, Atp1b1, Grip1, Hpca, Vamp2, Drd2, Htt, Camk2d, Rem2, Cacng3, Ephb2, Rasgrf1, Wnk2, Nedd4l, Actn2, Dapk1, Dlg4, Shank1, Agrn, Cnih2, Kcnj11, Cbarp, Ntsr1, Mapk8ip2, Mink1, Cacna2d1, Amigo1, Fkbp1b, Adra2a, Chrm3, Cacna1a, Ank3, Cacnb3, Ywhah, Scn3b
GO:0031630	GO:0031630	regulation of synaptic vesicle fusion to presynaptic active zone membrane	12/733	26/17568	0.461538	11.0618	10.7132	1.43578e-10	8.4749e-09	6.99199e-09	ENSRNOG00000004201/ENSRNOG00000004560/ENSRNOG00000006426/ENSRNOG00000011000/ENSRNOG00000017333/ENSRNOG00000018217/ENSRNOG00000019433/ENSRNOG00000019920/ENSRNOG00000020310/ENSRNOG00000022893/ENSRNOG00000026432/ENSRNOG00000029366	12	Rims2, Cacna1b, Syt1, Rims1, Syt4, Syt5, Rab3a, Doc2a, Grik5, Rimbp2, Syt7, Prrt2
GO:1901632	GO:1901632	regulation of synaptic vesicle membrane organization	12/733	26/17568	0.461538	11.0618	10.7132	1.43578e-10	8.4749e-09	6.99199e-09	ENSRNOG00000004201/ENSRNOG00000004560/ENSRNOG00000006426/ENSRNOG00000011000/ENSRNOG00000017333/ENSRNOG00000018217/ENSRNOG00000019433/ENSRNOG00000019920/ENSRNOG00000020310/ENSRNOG00000022893/ENSRNOG00000026432/ENSRNOG00000029366	12	Rims2, Cacna1b, Syt1, Rims1, Syt4, Syt5, Rab3a, Doc2a, Grik5, Rimbp2, Syt7, Prrt2
GO:0048791	GO:0048791	calcium ion-regulated exocytosis of neurotransmitter	11/733	21/17568	0.52381	12.5543	11.0547	1.49119e-10	8.68765e-09	7.16751e-09	ENSRNOG00000004201/ENSRNOG00000006037/ENSRNOG00000006426/ENSRNOG00000008570/ENSRNOG00000011000/ENSRNOG00000015420/ENSRNOG00000018452/ENSRNOG00000019193/ENSRNOG00000019433/ENSRNOG00000026432/ENSRNOG00000052707	11	Rims2, Snap25, Syt1, Cadps, Rims1, Stxbp1, Unc13a, Stx1b, Rab3a, Syt7, Cacna1a
GO:1903539	GO:1903539	protein localization to postsynaptic membrane	20/733	84/17568	0.238095	5.70649	9.02216	1.71486e-10	9.86263e-09	8.1369e-09	ENSRNOG00000002079/ENSRNOG00000004013/ENSRNOG00000005700/ENSRNOG00000006037/ENSRNOG00000006989/ENSRNOG00000009726/ENSRNOG00000009862/ENSRNOG00000011726/ENSRNOG00000012362/ENSRNOG00000014758/ENSRNOG00000015480/ENSRNOG00000016156/ENSRNOG00000016398/ENSRNOG00000016724/ENSRNOG00000018526/ENSRNOG00000018712/ENSRNOG00000019193/ENSRNOG00000022635/ENSRNOG00000057817/ENSRNOG00000058975	20	Mapk10, Grip1, Nsg1, Snap25, Vamp2, Grip2, Olfm1, Grin1, Cacng3, Lgi1, Prkcz, Nptxr, Clstn1, Epb41l3, Dlg4, Camk2a, Stx1b, Dlg2, Epb41l1, Iqsec2
GO:0007264	GO:0007264	small GTPase-mediated signal transduction	50/733	448/17568	0.111607	2.67492	7.49333	2.32778e-10	1.32055e-08	1.08949e-08	ENSRNOG00000001065/ENSRNOG00000001374/ENSRNOG00000001425/ENSRNOG00000002347/ENSRNOG00000002652/ENSRNOG00000004276/ENSRNOG00000005271/ENSRNOG00000007106/ENSRNOG00000007646/ENSRNOG00000008766/ENSRNOG00000010219/ENSRNOG00000011203/ENSRNOG00000011589/ENSRNOG00000011951/ENSRNOG00000011969/ENSRNOG00000012531/ENSRNOG00000013196/ENSRNOG00000013380/ENSRNOG00000013657/ENSRNOG00000013679/ENSRNOG00000014025/…	50	Cyth3, Rasal1, Sh2b2, Ralgdsl1, Rap1gap2, Itga3, Rapgef5, Sos1, Sipa1l1, Grin2b, Ralgds, Farp1, Camk2d, Plk2, Dock9, Ephb2, Dok5, Rhov, Stmn3, Sema4d, Rasgrf1, Iqsec3, Cdh13, Pik3cb, Tiam2, Stmn1, Ralgps1, Rhobtb2, Rit2, Rab3a, Psd, Kctd13, Agrn, Sipa1l3, Rasip1, Rasgrp2, Rapgef2, Arhgap33, Arhgap20, Rapgefl1, Mcf2l, Rtn4r, Ulk1, Rhof, Rab9b, Mapre2, Sh2d3c, Gdi1, Iqsec2, Adra1b
GO:0071805	GO:0071805	potassium ion transmembrane transport	34/733	235/17568	0.144681	3.4676	7.94633	2.35498e-10	1.32055e-08	1.08949e-08	ENSRNOG00000002773/ENSRNOG00000002934/ENSRNOG00000004013/ENSRNOG00000005365/ENSRNOG00000006037/ENSRNOG00000006729/ENSRNOG00000006989/ENSRNOG00000009450/ENSRNOG00000013742/ENSRNOG00000013781/ENSRNOG00000013869/ENSRNOG00000016147/ENSRNOG00000016684/ENSRNOG00000017610/ENSRNOG00000017833/ENSRNOG00000018018/ENSRNOG00000019937/ENSRNOG00000020205/ENSRNOG00000020263/ENSRNOG00000020650/ENSRNOG00000021128/…	34	Rgs4, Atp1b1, Grip1, Kcnip1, Snap25, Slc24a4, Vamp2, Hcn4, Large1, Kcnq5, Kcnj4, Slc17a6, Wnk2, Nedd4l, Actn2, Kcnip2, Kcnk1, Agrn, Atp1a3, Slc17a7, Kcnj11, Prnp, Rgs7, Kcnf1, Slc9a5, Dpp6, Kcnip4, Kcnd1, Amigo1, Kcnk13, Kcna6, Ank3, Kcng1, Kcnh3
GO:0099558	GO:0099558	maintenance of synapse structure	16/733	53/17568	0.301887	7.2354	9.48618	2.51253e-10	1.39151e-08	1.14803e-08	ENSRNOG00000002767/ENSRNOG00000004201/ENSRNOG00000004353/ENSRNOG00000011000/ENSRNOG00000012364/ENSRNOG00000013072/ENSRNOG00000013654/ENSRNOG00000018526/ENSRNOG00000019207/ENSRNOG00000019433/ENSRNOG00000019435/ENSRNOG00000022635/ENSRNOG00000022893/ENSRNOG00000031814/ENSRNOG00000050206/ENSRNOG00000061230	16	Dlg3, Rims2, Ppfia2, Rims1, Prickle2, Plxna4, Cbln2, Dlg4, Shank1, Rab3a, Psd, Dlg2, Rimbp2, Sort1, Shank2, L1cam
GO:0043254	GO:0043254	regulation of protein-containing complex assembly	49/733	437/17568	0.112128	2.6874	7.45354	3.0158e-10	1.64986e-08	1.36117e-08	ENSRNOG00000000809/ENSRNOG00000000986/ENSRNOG00000002139/ENSRNOG00000004049/ENSRNOG00000008445/ENSRNOG00000008656/ENSRNOG00000008741/ENSRNOG00000008961/ENSRNOG00000009066/ENSRNOG00000009161/ENSRNOG00000009615/ENSRNOG00000011000/ENSRNOG00000011705/ENSRNOG00000012620/ENSRNOG00000013351/ENSRNOG00000014170/ENSRNOG00000014285/ENSRNOG00000014476/ENSRNOG00000015396/ENSRNOG00000015420/ENSRNOG00000015480/…	49	Atat1, Camsap3, Cracd, Baiap2, Dact1, Snca, Camsap2, Mapre3, Thra, Clasp2, Mtor, Rims1, Stmn2, Syngr3, Stxbp5, Dbn1, Ssh2, Evl, Sptan1, Stxbp1, Prkcz, Stmn1, Mark4, Brsk1, Camsap1, Gda, Caly, Ttbk1, Unc13a, Stx1b, Cck, Inpp5j, Coro1a, Rab3a, Med25, Rasip1, Snap91, Carmil2, Fhod3, Ptk2b, Prrt2, Ulk1, Hdac6, Clip3, Cyria, Dnajc6, Sptbn4, Sptbn2, Syp
GO:0062237	GO:0062237	protein localization to postsynapse	20/733	87/17568	0.229885	5.50971	8.79873	3.37195e-10	1.82248e-08	1.50358e-08	ENSRNOG00000002079/ENSRNOG00000004013/ENSRNOG00000005700/ENSRNOG00000006037/ENSRNOG00000006989/ENSRNOG00000009726/ENSRNOG00000009862/ENSRNOG00000011726/ENSRNOG00000012362/ENSRNOG00000014758/ENSRNOG00000015480/ENSRNOG00000016156/ENSRNOG00000016398/ENSRNOG00000016724/ENSRNOG00000018526/ENSRNOG00000018712/ENSRNOG00000019193/ENSRNOG00000022635/ENSRNOG00000057817/ENSRNOG00000058975	20	Mapk10, Grip1, Nsg1, Snap25, Vamp2, Grip2, Olfm1, Grin1, Cacng3, Lgi1, Prkcz, Nptxr, Clstn1, Epb41l3, Dlg4, Camk2a, Stx1b, Dlg2, Epb41l1, Iqsec2
GO:0032409	GO:0032409	regulation of transporter activity	38/733	289/17568	0.131488	3.1514	7.69495	3.5559e-10	1.89201e-08	1.56095e-08	ENSRNOG00000000433/ENSRNOG00000001173/ENSRNOG00000002934/ENSRNOG00000004013/ENSRNOG00000006979/ENSRNOG00000006989/ENSRNOG00000008428/ENSRNOG00000008656/ENSRNOG00000011073/ENSRNOG00000011589/ENSRNOG00000011646/ENSRNOG00000012362/ENSRNOG00000012531/ENSRNOG00000012620/ENSRNOG00000014025/ENSRNOG00000016684/ENSRNOG00000017610/ENSRNOG00000017833/ENSRNOG00000018198/ENSRNOG00000018526/ENSRNOG00000019207/…	38	Prrt1, Cabp1, Atp1b1, Grip1, Hpca, Vamp2, Drd2, Snca, Htt, Camk2d, Rem2, Cacng3, Ephb2, Syngr3, Rasgrf1, Wnk2, Nedd4l, Actn2, Dapk1, Dlg4, Shank1, Agrn, Cnih2, Kcnj11, Cbarp, Ntsr1, Mapk8ip2, Mink1, Cacna2d1, Amigo1, Fkbp1b, Adra2a, Chrm3, Cacna1a, Ank3, Cacnb3, Ywhah, Scn3b
GO:0051588	GO:0051588	regulation of neurotransmitter transport	25/733	136/17568	0.183824	4.40575	8.3196	3.60611e-10	1.89201e-08	1.56095e-08	ENSRNOG00000001130/ENSRNOG00000004201/ENSRNOG00000004353/ENSRNOG00000004560/ENSRNOG00000006426/ENSRNOG00000007957/ENSRNOG00000008001/ENSRNOG00000008157/ENSRNOG00000008428/ENSRNOG00000008656/ENSRNOG00000010365/ENSRNOG00000011000/ENSRNOG00000011160/ENSRNOG00000012620/ENSRNOG00000013351/ENSRNOG00000015420/ENSRNOG00000017333/ENSRNOG00000018217/ENSRNOG00000018452/ENSRNOG00000018712/ENSRNOG00000019193/…	25	Nos1, Rims2, Ppfia2, Cacna1b, Syt1, Tspoap1, Rab3b, Syn2, Drd2, Snca, Syn1, Rims1, Sv2b, Syngr3, Stxbp5, Stxbp1, Syt4, Syt5, Unc13a, Camk2a, Stx1b, Rab3a, Npy, Cacna1a, Prkcg
GO:0048499	GO:0048499	synaptic vesicle membrane organization	14/733	40/17568	0.35	8.38854	9.7615	3.62712e-10	1.89201e-08	1.56095e-08	ENSRNOG00000004201/ENSRNOG00000004560/ENSRNOG00000006037/ENSRNOG00000006426/ENSRNOG00000011000/ENSRNOG00000017333/ENSRNOG00000018217/ENSRNOG00000019193/ENSRNOG00000019433/ENSRNOG00000019920/ENSRNOG00000020310/ENSRNOG00000022893/ENSRNOG00000026432/ENSRNOG00000029366	14	Rims2, Cacna1b, Snap25, Syt1, Rims1, Syt4, Syt5, Stx1b, Rab3a, Doc2a, Grik5, Rimbp2, Syt7, Prrt2
GO:0050769	GO:0050769	positive regulation of neurogenesis	41/733	329/17568	0.12462	2.9868	7.59085	3.76349e-10	1.94058e-08	1.60102e-08	ENSRNOG00000001259/ENSRNOG00000002051/ENSRNOG00000002364/ENSRNOG00000003104/ENSRNOG00000004013/ENSRNOG00000004049/ENSRNOG00000005284/ENSRNOG00000006410/ENSRNOG00000007049/ENSRNOG00000007324/ENSRNOG00000008428/ENSRNOG00000009615/ENSRNOG00000010975/ENSRNOG00000011151/ENSRNOG00000011199/ENSRNOG00000012531/ENSRNOG00000013072/ENSRNOG00000013213/ENSRNOG00000013679/ENSRNOG00000014104/ENSRNOG00000014170/…	41	Cux2, Synj1, Rnf112, Trpv2, Grip1, Baiap2, Itpka, Akap5, Bcl11a, Plxna2, Drd2, Mtor, Adnp, Tenm4, Parp6, Ephb2, Plxna4, Epha4, Sema4d, Myo5b, Dbn1, Rgs14, Cx3cl1, Tiam2, Atxn1, Dlg4, Trak1, Neurl1, Snap91, Robo2, Amigo1, Dcx, Hdac6, Islr2, Ache, Camk2b, Cdh4, Megf8, Gdi1, Plxna3, L1cam
GO:0010807	GO:0010807	regulation of synaptic vesicle priming	9/733	14/17568	0.642857	15.4075	11.2528	6.05785e-10	3.08813e-08	2.54778e-08	ENSRNOG00000011000/ENSRNOG00000012620/ENSRNOG00000013351/ENSRNOG00000015420/ENSRNOG00000017673/ENSRNOG00000018452/ENSRNOG00000019193/ENSRNOG00000019433/ENSRNOG00000059720	9	Rims1, Syngr3, Stxbp5, Stxbp1, Brsk1, Unc13a, Stx1b, Rab3a, Syp
GO:0031340	GO:0031340	positive regulation of vesicle fusion	12/733	29/17568	0.413793	9.91749	10.0284	6.87295e-10	3.46427e-08	2.85811e-08	ENSRNOG00000004201/ENSRNOG00000004560/ENSRNOG00000006426/ENSRNOG00000008656/ENSRNOG00000011000/ENSRNOG00000017333/ENSRNOG00000018217/ENSRNOG00000019318/ENSRNOG00000019920/ENSRNOG00000022893/ENSRNOG00000026432/ENSRNOG00000029366	12	Rims2, Cacna1b, Syt1, Snca, Rims1, Syt4, Syt5, Syt3, Doc2a, Rimbp2, Syt7, Prrt2
GO:0050772	GO:0050772	positive regulation of axonogenesis	21/733	100/17568	0.21	5.03312	8.43945	7.31699e-10	3.64711e-08	3.00895e-08	ENSRNOG00000003104/ENSRNOG00000007049/ENSRNOG00000007324/ENSRNOG00000010975/ENSRNOG00000013072/ENSRNOG00000013679/ENSRNOG00000014104/ENSRNOG00000014170/ENSRNOG00000016728/ENSRNOG00000019262/ENSRNOG00000023861/ENSRNOG00000029598/ENSRNOG00000045665/ENSRNOG00000047712/ENSRNOG00000050714/ENSRNOG00000050841/ENSRNOG00000052405/ENSRNOG00000052687/ENSRNOG00000056870/ENSRNOG00000060464/ENSRNOG00000061230	21	Trpv2, Bcl11a, Plxna2, Adnp, Plxna4, Sema4d, Myo5b, Dbn1, Tiam2, Trak1, Snap91, Robo2, Amigo1, Dcx, Islr2, Ache, Cdh4, Megf8, Gdi1, Plxna3, L1cam
GO:0043266	GO:0043266	regulation of potassium ion transport	24/733	130/17568	0.184615	4.42472	8.17793	7.40546e-10	3.65065e-08	3.01187e-08	ENSRNOG00000001130/ENSRNOG00000002773/ENSRNOG00000002934/ENSRNOG00000004013/ENSRNOG00000005365/ENSRNOG00000006410/ENSRNOG00000006989/ENSRNOG00000008428/ENSRNOG00000016684/ENSRNOG00000017610/ENSRNOG00000017833/ENSRNOG00000018018/ENSRNOG00000020205/ENSRNOG00000021259/ENSRNOG00000021984/ENSRNOG00000024310/ENSRNOG00000027839/ENSRNOG00000030547/ENSRNOG00000032350/ENSRNOG00000045665/ENSRNOG00000047545/…	24	Nos1, Rgs4, Atp1b1, Grip1, Kcnip1, Akap5, Vamp2, Drd2, Wnk2, Nedd4l, Actn2, Kcnip2, Agrn, Prnp, Rgs7, Kcnf1, Ptk2b, Dpp6, Kcnip4, Amigo1, Adra2a, Adcyap1, Ank3, Kcng1
GO:1903305	GO:1903305	regulation of regulated secretory pathway	27/733	165/17568	0.163636	3.92191	7.8685	1.08175e-09	5.27468e-08	4.35174e-08	ENSRNOG00000004201/ENSRNOG00000004353/ENSRNOG00000006426/ENSRNOG00000008000/ENSRNOG00000008570/ENSRNOG00000010365/ENSRNOG00000011000/ENSRNOG00000011160/ENSRNOG00000011582/ENSRNOG00000013351/ENSRNOG00000015420/ENSRNOG00000017333/ENSRNOG00000018217/ENSRNOG00000019318/ENSRNOG00000019433/ENSRNOG00000019920/ENSRNOG00000024349/ENSRNOG00000026432/ENSRNOG00000033893/ENSRNOG00000037793/ENSRNOG00000046449/…	27	Rims2, Ppfia2, Syt1, Syt13, Cadps, Syn1, Rims1, Sv2b, Rab3d, Stxbp5, Stxbp1, Syt4, Syt5, Syt3, Rab3a, Doc2a, Cbarp, Syt7, Cacna1h, Cdk5r2, Npy, Adra2a, Cacna1a, Prkcg, Sptbn2, Cacna1i, Cacna1g
GO:0060291	GO:0060291	long-term synaptic potentiation	30/733	200/17568	0.15	3.59509	7.7017	1.12428e-09	5.42313e-08	4.47421e-08	ENSRNOG00000000433/ENSRNOG00000001130/ENSRNOG00000005700/ENSRNOG00000006037/ENSRNOG00000006093/ENSRNOG00000006410/ENSRNOG00000006989/ENSRNOG00000007456/ENSRNOG00000008428/ENSRNOG00000008656/ENSRNOG00000008766/ENSRNOG00000011000/ENSRNOG00000011951/ENSRNOG00000012531/ENSRNOG00000013213/ENSRNOG00000013742/ENSRNOG00000013981/ENSRNOG00000015480/ENSRNOG00000015616/ENSRNOG00000016122/ENSRNOG00000016877/…	30	Prrt1, Nos1, Nsg1, Snap25, LRRTM1, Akap5, Vamp2, Calb1, Drd2, Snca, Grin2b, Rims1, Plk2, Ephb2, Epha4, Large1, Ptpn5, Prkcz, Rgs14, Hmgcr, Shisa7, Unc13a, Grin2d, Prnp, Ptk2b, Gria1, Shank2, Camk2b, Prkcg, Adcy1
GO:0051261	GO:0051261	protein depolymerization	24/733	133/17568	0.180451	4.32492	8.03138	1.20112e-09	5.73216e-08	4.72917e-08	ENSRNOG00000000986/ENSRNOG00000002051/ENSRNOG00000002139/ENSRNOG00000003198/ENSRNOG00000008741/ENSRNOG00000009161/ENSRNOG00000009570/ENSRNOG00000011073/ENSRNOG00000011705/ENSRNOG00000013657/ENSRNOG00000015396/ENSRNOG00000016810/ENSRNOG00000017833/ENSRNOG00000017883/ENSRNOG00000020330/ENSRNOG00000021611/ENSRNOG00000024322/ENSRNOG00000024452/ENSRNOG00000033791/ENSRNOG00000048738/ENSRNOG00000052887/…	24	Camsap3, Synj1, Cracd, Bmerb1, Camsap2, Clasp2, Pdxp, Htt, Stmn2, Stmn3, Sptan1, Stmn1, Actn2, Camsap1, Wdr47, Clip2, Shroom2, Carmil2, Apc2, Hdac6, Dnajc6, Stmn4, Sptbn4, Sptbn2
GO:0030516	GO:0030516	regulation of axon extension	21/733	103/17568	0.203883	4.88653	8.25449	1.29841e-09	6.13122e-08	5.0584e-08	ENSRNOG00000003104/ENSRNOG00000006784/ENSRNOG00000009161/ENSRNOG00000009862/ENSRNOG00000010975/ENSRNOG00000013072/ENSRNOG00000014104/ENSRNOG00000014170/ENSRNOG00000017704/ENSRNOG00000018141/ENSRNOG00000021101/ENSRNOG00000026065/ENSRNOG00000030920/ENSRNOG00000048738/ENSRNOG00000050714/ENSRNOG00000052405/ENSRNOG00000052687/ENSRNOG00000055433/ENSRNOG00000056870/ENSRNOG00000060464/ENSRNOG00000061230	21	Trpv2, Sema4f, Clasp2, Olfm1, Adnp, Plxna4, Myo5b, Dbn1, Sema3f, Kiaa0319, Sema6c, Slit1, Rtn4r, Hdac6, Islr2, Cdh4, Megf8, Trim46, Gdi1, Plxna3, L1cam
GO:0007613	GO:0007613	memory	28/733	179/17568	0.156425	3.74907	7.71381	1.53237e-09	7.16062e-08	5.90767e-08	ENSRNOG00000001259/ENSRNOG00000004276/ENSRNOG00000006037/ENSRNOG00000007456/ENSRNOG00000007925/ENSRNOG00000008428/ENSRNOG00000008766/ENSRNOG00000009615/ENSRNOG00000010350/ENSRNOG00000010975/ENSRNOG00000011726/ENSRNOG00000011951/ENSRNOG00000013101/ENSRNOG00000013742/ENSRNOG00000015480/ENSRNOG00000015616/ENSRNOG00000016877/ENSRNOG00000016998/ENSRNOG00000017333/ENSRNOG00000019207/ENSRNOG00000019321/…	28	Cux2, Itga3, Snap25, Calb1, Pak6, Drd2, Grin2b, Mtor, Rcan2, Adnp, Grin1, Plk2, Pcdh8, Large1, Prkcz, Rgs14, Shisa7, Atxn1, Syt4, Shank1, Cck, Atp1a3, Slc17a7, Trpm4, Gria1, Shank2, Cic, Adcy1
GO:0099084	GO:0099084	postsynaptic specialization organization	19/733	85/17568	0.223529	5.35739	8.40276	1.55e-09	7.16837e-08	5.91407e-08	ENSRNOG00000002767/ENSRNOG00000003195/ENSRNOG00000004353/ENSRNOG00000006093/ENSRNOG00000007014/ENSRNOG00000007646/ENSRNOG00000012364/ENSRNOG00000013694/ENSRNOG00000014170/ENSRNOG00000016156/ENSRNOG00000018526/ENSRNOG00000019207/ENSRNOG00000019435/ENSRNOG00000019869/ENSRNOG00000021103/ENSRNOG00000022635/ENSRNOG00000027839/ENSRNOG00000050206/ENSRNOG00000058842	19	Dlg3, Caskin1, Ppfia2, LRRTM1, Cnksr2, Sipa1l1, Prickle2, Ntng2, Dbn1, Nptxr, Dlg4, Shank1, Psd, Lrfn1, Nrxn2, Dlg2, Ptk2b, Shank2, Sptbn2
GO:0070588	GO:0070588	calcium ion transmembrane transport	42/733	359/17568	0.116992	2.80397	7.20597	1.61361e-09	7.32839e-08	6.04609e-08	ENSRNOG00000001173/ENSRNOG00000001427/ENSRNOG00000002934/ENSRNOG00000003031/ENSRNOG00000003104/ENSRNOG00000004518/ENSRNOG00000004560/ENSRNOG00000006410/ENSRNOG00000006604/ENSRNOG00000006729/ENSRNOG00000006979/ENSRNOG00000007104/ENSRNOG00000007957/ENSRNOG00000008428/ENSRNOG00000008656/ENSRNOG00000008766/ENSRNOG00000009955/ENSRNOG00000010771/ENSRNOG00000011073/ENSRNOG00000011589/ENSRNOG00000011646/…	42	Cabp1, Orai2, Atp1b1, Atp2b4, Trpv2, Cacnb1, Cacna1b, Akap5, Thy1, Slc24a4, Hpca, Itpr1, Tspoap1, Drd2, Snca, Grin2b, Plch1, Pkd1, Htt, Camk2d, Rem2, Grin1, Cacng3, Cx3cl1, Coro1a, Trpm4, Grin2d, Prnp, Cbarp, Ptk2b, Ntsr1, Atp2b2, Cacna2d3, Cacna2d1, Cacna1h, Fkbp1b, Adra2a, Cacna1a, Cacnb3, Cacna1i, Cacna1g, Atp2b3
GO:0051648	GO:0051648	vesicle localization	30/733	203/17568	0.147783	3.54196	7.60105	1.61728e-09	7.32839e-08	6.04609e-08	ENSRNOG00000000257/ENSRNOG00000002051/ENSRNOG00000004353/ENSRNOG00000005299/ENSRNOG00000006037/ENSRNOG00000008052/ENSRNOG00000008157/ENSRNOG00000008570/ENSRNOG00000008656/ENSRNOG00000009161/ENSRNOG00000009700/ENSRNOG00000010365/ENSRNOG00000011000/ENSRNOG00000011073/ENSRNOG00000014104/ENSRNOG00000015420/ENSRNOG00000015480/ENSRNOG00000017333/ENSRNOG00000018452/ENSRNOG00000019249/ENSRNOG00000019262/…	30	Smpd3, Synj1, Ppfia2, Kif5a, Snap25, Atp13a2, Syn2, Cadps, Snca, Clasp2, Dync1i1, Syn1, Rims1, Htt, Myo5b, Stxbp1, Prkcz, Syt4, Unc13a, Ap3b2, Trak1, Rab3a, Cnih2, Lin7b, Btbd8, Snap91, Dnm1, Exoc6, Trim46, Exoc6b
GO:0031632	GO:0031632	positive regulation of synaptic vesicle fusion to presynaptic active zone membrane	10/733	20/17568	0.5	11.9836	10.2551	1.90223e-09	8.3661e-08	6.90222e-08	ENSRNOG00000004201/ENSRNOG00000004560/ENSRNOG00000006426/ENSRNOG00000011000/ENSRNOG00000017333/ENSRNOG00000018217/ENSRNOG00000019920/ENSRNOG00000022893/ENSRNOG00000026432/ENSRNOG00000029366	10	Rims2, Cacna1b, Syt1, Rims1, Syt4, Syt5, Doc2a, Rimbp2, Syt7, Prrt2
GO:0099502	GO:0099502	calcium-dependent activation of synaptic vesicle fusion	10/733	20/17568	0.5	11.9836	10.2551	1.90223e-09	8.3661e-08	6.90222e-08	ENSRNOG00000004201/ENSRNOG00000004560/ENSRNOG00000006426/ENSRNOG00000011000/ENSRNOG00000017333/ENSRNOG00000018217/ENSRNOG00000019920/ENSRNOG00000022893/ENSRNOG00000026432/ENSRNOG00000029366	10	Rims2, Cacna1b, Syt1, Rims1, Syt4, Syt5, Doc2a, Rimbp2, Syt7, Prrt2
GO:1901634	GO:1901634	positive regulation of synaptic vesicle membrane organization	10/733	20/17568	0.5	11.9836	10.2551	1.90223e-09	8.3661e-08	6.90222e-08	ENSRNOG00000004201/ENSRNOG00000004560/ENSRNOG00000006426/ENSRNOG00000011000/ENSRNOG00000017333/ENSRNOG00000018217/ENSRNOG00000019920/ENSRNOG00000022893/ENSRNOG00000026432/ENSRNOG00000029366	10	Rims2, Cacna1b, Syt1, Rims1, Syt4, Syt5, Doc2a, Rimbp2, Syt7, Prrt2
GO:0050771	GO:0050771	negative regulation of axonogenesis	16/733	60/17568	0.266667	6.39127	8.72856	1.92657e-09	8.39088e-08	6.92267e-08	ENSRNOG00000006565/ENSRNOG00000006604/ENSRNOG00000006784/ENSRNOG00000007049/ENSRNOG00000010320/ENSRNOG00000012531/ENSRNOG00000017704/ENSRNOG00000018141/ENSRNOG00000021101/ENSRNOG00000026065/ENSRNOG00000030920/ENSRNOG00000037505/ENSRNOG00000048738/ENSRNOG00000055433/ENSRNOG00000056870/ENSRNOG00000060464	16	Fstl4, Thy1, Sema4f, Bcl11a, Efnb3, Ephb2, Sema3f, Kiaa0319, Sema6c, Slit1, Rtn4r, Ulk1, Hdac6, Trim46, Gdi1, Plxna3
GO:0051650	GO:0051650	establishment of vesicle localization	28/733	181/17568	0.154696	3.70764	7.64034	1.98347e-09	8.55563e-08	7.05859e-08	ENSRNOG00000000257/ENSRNOG00000002051/ENSRNOG00000004353/ENSRNOG00000005299/ENSRNOG00000006037/ENSRNOG00000008052/ENSRNOG00000008570/ENSRNOG00000008656/ENSRNOG00000009161/ENSRNOG00000009700/ENSRNOG00000011000/ENSRNOG00000011073/ENSRNOG00000014104/ENSRNOG00000015420/ENSRNOG00000015480/ENSRNOG00000017333/ENSRNOG00000018452/ENSRNOG00000019249/ENSRNOG00000019262/ENSRNOG00000019433/ENSRNOG00000020247/…	28	Smpd3, Synj1, Ppfia2, Kif5a, Snap25, Atp13a2, Cadps, Snca, Clasp2, Dync1i1, Rims1, Htt, Myo5b, Stxbp1, Prkcz, Syt4, Unc13a, Ap3b2, Trak1, Rab3a, Cnih2, Lin7b, Btbd8, Snap91, Dnm1, Exoc6, Trim46, Exoc6b
GO:0008277	GO:0008277	regulation of G protein-coupled receptor signaling pathway	26/733	161/17568	0.161491	3.87049	7.63486	2.9415e-09	1.25672e-07	1.03682e-07	ENSRNOG00000001130/ENSRNOG00000002773/ENSRNOG00000003031/ENSRNOG00000006729/ENSRNOG00000007377/ENSRNOG00000008082/ENSRNOG00000008428/ENSRNOG00000008656/ENSRNOG00000009033/ENSRNOG00000009760/ENSRNOG00000010545/ENSRNOG00000015616/ENSRNOG00000015860/ENSRNOG00000016810/ENSRNOG00000018666/ENSRNOG00000018712/ENSRNOG00000019560/ENSRNOG00000020417/ENSRNOG00000020851/ENSRNOG00000021984/ENSRNOG00000033835/…	26	Nos1, Rgs4, Atp2b4, Slc24a4, Slit3, Rgs6, Drd2, Snca, Cntn2, Palm, Mrap2, Rgs14, Gipr, Stmn1, Gpsm1, Camk2a, Pde2a, Gsk3a, Aplp1, Rgs7, Dnm1, Adcyap1, Gprasp1, Camk2b, Chga, Syp
GO:0007616	GO:0007616	long-term memory	14/733	48/17568	0.291667	6.99045	8.67176	5.526e-09	2.33865e-07	1.92944e-07	ENSRNOG00000006037/ENSRNOG00000007456/ENSRNOG00000008428/ENSRNOG00000008766/ENSRNOG00000009615/ENSRNOG00000011726/ENSRNOG00000013101/ENSRNOG00000015480/ENSRNOG00000015616/ENSRNOG00000019207/ENSRNOG00000020650/ENSRNOG00000020714/ENSRNOG00000045816/ENSRNOG00000059479	14	Snap25, Calb1, Drd2, Grin2b, Mtor, Grin1, Pcdh8, Prkcz, Rgs14, Shank1, Slc17a7, Trpm4, Gria1, Adcy1
GO:0001764	GO:0001764	neuron migration	30/733	214/17568	0.140187	3.3599	7.2476	5.75658e-09	2.40104e-07	1.98091e-07	ENSRNOG00000000536/ENSRNOG00000002339/ENSRNOG00000002886/ENSRNOG00000003261/ENSRNOG00000004276/ENSRNOG00000005667/ENSRNOG00000006490/ENSRNOG00000008428/ENSRNOG00000008810/ENSRNOG00000009033/ENSRNOG00000010188/ENSRNOG00000011858/ENSRNOG00000012747/ENSRNOG00000013694/ENSRNOG00000013742/ENSRNOG00000017445/ENSRNOG00000018141/ENSRNOG00000018712/ENSRNOG00000019321/ENSRNOG00000020058/ENSRNOG00000021581/…	30	Mdga1, Mark1, Myh10, Usp9x, Itga3, Astn1, Neo1, Drd2, Nsmf, Cntn2, Satb2, Unc5d, Spock1, Ntng2, Large1, Tubb2b, Kiaa0319, Camk2a, Cck, Celsr2, Rapgef2, Unc5c, Dclk1, Ulk1, Cdk5r2, Dcx, Camk2b, Celsr3, Trim46, Plxna3
GO:0007215	GO:0007215	glutamate receptor signaling pathway	15/733	56/17568	0.267857	6.4198	8.47625	5.78048e-09	2.40104e-07	1.98091e-07	ENSRNOG00000000368/ENSRNOG00000004013/ENSRNOG00000008766/ENSRNOG00000011726/ENSRNOG00000016326/ENSRNOG00000018452/ENSRNOG00000018526/ENSRNOG00000018712/ENSRNOG00000020263/ENSRNOG00000020310/ENSRNOG00000021063/ENSRNOG00000021259/ENSRNOG00000027264/ENSRNOG00000027839/ENSRNOG00000045816	15	Grik2, Grip1, Grin2b, Grin1, Cx3cl1, Unc13a, Dlg4, Camk2a, Atp1a3, Grik5, Grin2d, Prnp, Dagla, Ptk2b, Gria1
GO:0099637	GO:0099637	neurotransmitter receptor transport	13/733	41/17568	0.317073	7.59937	8.82745	6.24147e-09	2.56874e-07	2.11927e-07	ENSRNOG00000002079/ENSRNOG00000004013/ENSRNOG00000005700/ENSRNOG00000006037/ENSRNOG00000006410/ENSRNOG00000006989/ENSRNOG00000009726/ENSRNOG00000012362/ENSRNOG00000014104/ENSRNOG00000016398/ENSRNOG00000018712/ENSRNOG00000019193/ENSRNOG00000057817	13	Mapk10, Grip1, Nsg1, Snap25, Akap5, Vamp2, Grip2, Cacng3, Myo5b, Clstn1, Camk2a, Stx1b, Epb41l1
GO:0045921	GO:0045921	positive regulation of exocytosis	20/733	102/17568	0.196078	4.69946	7.81873	6.54333e-09	2.66849e-07	2.20156e-07	ENSRNOG00000000257/ENSRNOG00000005345/ENSRNOG00000006426/ENSRNOG00000008052/ENSRNOG00000008570/ENSRNOG00000008656/ENSRNOG00000009161/ENSRNOG00000011582/ENSRNOG00000013351/ENSRNOG00000014104/ENSRNOG00000015420/ENSRNOG00000017333/ENSRNOG00000019433/ENSRNOG00000019920/ENSRNOG00000026432/ENSRNOG00000029912/ENSRNOG00000033893/ENSRNOG00000037793/ENSRNOG00000060407/ENSRNOG00000060528	20	Smpd3, Vsnl1, Syt1, Atp13a2, Cadps, Snca, Clasp2, Rab3d, Stxbp5, Myo5b, Stxbp1, Syt4, Rab3a, Doc2a, Syt7, Septin5, Cacna1h, Cdk5r2, Cacna1i, Cacna1g
GO:0098877	GO:0098877	neurotransmitter receptor transport to plasma membrane	11/733	28/17568	0.392857	9.41571	9.29928	6.94333e-09	2.80611e-07	2.3151e-07	ENSRNOG00000002079/ENSRNOG00000004013/ENSRNOG00000005700/ENSRNOG00000006037/ENSRNOG00000006989/ENSRNOG00000009726/ENSRNOG00000014104/ENSRNOG00000016398/ENSRNOG00000018712/ENSRNOG00000019193/ENSRNOG00000057817	11	Mapk10, Grip1, Nsg1, Snap25, Vamp2, Grip2, Myo5b, Clstn1, Camk2a, Stx1b, Epb41l1
GO:0050919	GO:0050919	negative chemotaxis	14/733	49/17568	0.285714	6.84779	8.55321	7.44204e-09	2.9808e-07	2.45923e-07	ENSRNOG00000003121/ENSRNOG00000006784/ENSRNOG00000007377/ENSRNOG00000013072/ENSRNOG00000013679/ENSRNOG00000014650/ENSRNOG00000017704/ENSRNOG00000021101/ENSRNOG00000026065/ENSRNOG00000029071/ENSRNOG00000029598/ENSRNOG00000030920/ENSRNOG00000045998/ENSRNOG00000060464	14	Rtn4rl1, Sema4f, Slit3, Plxna4, Sema4d, Sema4g, Sema3f, Sema6c, Slit1, Unc5c, Robo2, Rtn4r, Sema6b, Plxna3
GO:0006816	GO:0006816	calcium ion transport	48/733	468/17568	0.102564	2.45818	6.6716	8.72912e-09	3.46538e-07	2.85902e-07	ENSRNOG00000001130/ENSRNOG00000001173/ENSRNOG00000001427/ENSRNOG00000002773/ENSRNOG00000002934/ENSRNOG00000003031/ENSRNOG00000003104/ENSRNOG00000004518/ENSRNOG00000004560/ENSRNOG00000005108/ENSRNOG00000006410/ENSRNOG00000006604/ENSRNOG00000006729/ENSRNOG00000006979/ENSRNOG00000007104/ENSRNOG00000007957/ENSRNOG00000008428/ENSRNOG00000008656/ENSRNOG00000008766/ENSRNOG00000009955/ENSRNOG00000010771/…	48	Nos1, Cabp1, Orai2, Rgs4, Atp1b1, Atp2b4, Trpv2, Cacnb1, Cacna1b, Wfs1, Akap5, Thy1, Slc24a4, Hpca, Itpr1, Tspoap1, Drd2, Snca, Grin2b, Plch1, Pkd1, Htt, Camk2d, Rem2, Grin1, Cacng3, Cx3cl1, Pdgfb, Camk2a, Coro1a, Trpm4, Grin2d, Prnp, Cbarp, Ptk2b, Ntsr1, Atp2b2, Cacna2d3, Cacna2d1, Cacna1h, Fkbp1b, Adra2a, Camk2b, Cacna1a, Cacnb3, Cacna1i, Cacna1g, Atp2b3
GO:0035249	GO:0035249	synaptic transmission, glutamatergic	22/733	125/17568	0.176	4.21824	7.53454	9.52125e-09	3.74669e-07	3.09111e-07	ENSRNOG00000000368/ENSRNOG00000006426/ENSRNOG00000008428/ENSRNOG00000008766/ENSRNOG00000011156/ENSRNOG00000011726/ENSRNOG00000012362/ENSRNOG00000015420/ENSRNOG00000016147/ENSRNOG00000018452/ENSRNOG00000020247/ENSRNOG00000020310/ENSRNOG00000020650/ENSRNOG00000021063/ENSRNOG00000027839/ENSRNOG00000032828/ENSRNOG00000045816/ENSRNOG00000048738/ENSRNOG00000049882/ENSRNOG00000050206/ENSRNOG00000052707/…	22	Grik2, Syt1, Drd2, Grin2b, Clstn3, Grin1, Cacng3, Stxbp1, Slc17a6, Unc13a, Cnih2, Grik5, Slc17a7, Grin2d, Ptk2b, Mapk8ip2, Gria1, Hdac6, Adcyap1, Shank2, Cacna1a, Iqsec2
GO:0031111	GO:0031111	negative regulation of microtubule polymerization or depolymerization	14/733	50/17568	0.28	6.71083	8.43794	9.94296e-09	3.87862e-07	3.19995e-07	ENSRNOG00000000986/ENSRNOG00000003198/ENSRNOG00000008656/ENSRNOG00000008741/ENSRNOG00000009161/ENSRNOG00000011705/ENSRNOG00000016810/ENSRNOG00000017883/ENSRNOG00000019361/ENSRNOG00000020330/ENSRNOG00000021611/ENSRNOG00000033791/ENSRNOG00000048738/ENSRNOG00000050104	14	Camsap3, Bmerb1, Snca, Camsap2, Clasp2, Stmn2, Stmn1, Camsap1, Inpp5j, Wdr47, Clip2, Apc2, Hdac6, Clip3
GO:0045956	GO:0045956	positive regulation of calcium ion-dependent exocytosis	10/733	23/17568	0.434783	10.4205	9.43317	1.05091e-08	4.06411e-07	3.35298e-07	ENSRNOG00000006426/ENSRNOG00000008570/ENSRNOG00000015420/ENSRNOG00000017333/ENSRNOG00000019920/ENSRNOG00000026432/ENSRNOG00000033893/ENSRNOG00000037793/ENSRNOG00000060407/ENSRNOG00000060528	10	Syt1, Cadps, Stxbp1, Syt4, Doc2a, Syt7, Cacna1h, Cdk5r2, Cacna1i, Cacna1g
GO:0031644	GO:0031644	regulation of nervous system process	26/733	171/17568	0.152047	3.64414	7.25004	1.08304e-08	4.15258e-07	3.42597e-07	ENSRNOG00000000368/ENSRNOG00000001259/ENSRNOG00000002773/ENSRNOG00000004049/ENSRNOG00000004201/ENSRNOG00000004650/ENSRNOG00000008697/ENSRNOG00000008766/ENSRNOG00000009726/ENSRNOG00000011000/ENSRNOG00000011151/ENSRNOG00000011726/ENSRNOG00000011951/ENSRNOG00000014170/ENSRNOG00000014503/ENSRNOG00000015480/ENSRNOG00000016877/ENSRNOG00000018526/ENSRNOG00000019193/ENSRNOG00000019207/ENSRNOG00000021063/…	26	Grik2, Cux2, Rgs4, Baiap2, Rims2, Begain, Ccn3, Grin2b, Grip2, Rims1, Tenm4, Grin1, Plk2, Dbn1, Celf4, Prkcz, Shisa7, Dlg4, Stx1b, Shank1, Grin2d, Nrxn2, Ptk2b, Ntsr1, Gria1, Cacnb3
GO:0036465	GO:0036465	synaptic vesicle recycling	20/733	105/17568	0.190476	4.56519	7.64561	1.1038e-08	4.19633e-07	3.46207e-07	ENSRNOG00000001557/ENSRNOG00000002051/ENSRNOG00000006357/ENSRNOG00000006989/ENSRNOG00000008656/ENSRNOG00000014104/ENSRNOG00000018039/ENSRNOG00000019193/ENSRNOG00000019249/ENSRNOG00000019433/ENSRNOG00000020577/ENSRNOG00000020650/ENSRNOG00000023446/ENSRNOG00000023861/ENSRNOG00000026432/ENSRNOG00000033835/ENSRNOG00000052887/ENSRNOG00000059510/ENSRNOG00000059720/ENSRNOG00000061543	20	Cxadr, Synj1, Sgip1, Vamp2, Snca, Myo5b, Sncb, Stx1b, Ap3b2, Rab3a, Pip5k1c, Slc17a7, Btbd8, Snap91, Syt7, Dnm1, Dnajc6, Amph, Syp, Ap2b1
GO:0031503	GO:0031503	protein-containing complex localization	34/733	272/17568	0.125	2.99591	6.92223	1.12101e-08	4.22591e-07	3.48647e-07	ENSRNOG00000002051/ENSRNOG00000002079/ENSRNOG00000002544/ENSRNOG00000002767/ENSRNOG00000004013/ENSRNOG00000005299/ENSRNOG00000005700/ENSRNOG00000006037/ENSRNOG00000006410/ENSRNOG00000006979/ENSRNOG00000006989/ENSRNOG00000009726/ENSRNOG00000009862/ENSRNOG00000011751/ENSRNOG00000012362/ENSRNOG00000014104/ENSRNOG00000014170/ENSRNOG00000014758/ENSRNOG00000015480/ENSRNOG00000015670/ENSRNOG00000016156/…	34	Synj1, Mapk10, Kifap3, Dlg3, Grip1, Kif5a, Nsg1, Snap25, Akap5, Hpca, Vamp2, Grip2, Olfm1, Ncdn, Cacng3, Myo5b, Dbn1, Lgi1, Prkcz, Stx7, Nptxr, Clstn1, Epb41l3, Nedd4l, Caly, Dlg4, Camk2a, Stx1b, Cnih2, Pip5k1c, Dlg2, Epb41l1, Iqsec2, Ap2b1
GO:0046928	GO:0046928	regulation of neurotransmitter secretion	21/733	116/17568	0.181034	4.3389	7.52842	1.22749e-08	4.58878e-07	3.78584e-07	ENSRNOG00000004201/ENSRNOG00000004353/ENSRNOG00000004560/ENSRNOG00000006426/ENSRNOG00000007957/ENSRNOG00000008157/ENSRNOG00000008656/ENSRNOG00000010365/ENSRNOG00000011000/ENSRNOG00000011160/ENSRNOG00000013351/ENSRNOG00000015420/ENSRNOG00000017333/ENSRNOG00000018217/ENSRNOG00000018452/ENSRNOG00000018712/ENSRNOG00000019193/ENSRNOG00000019433/ENSRNOG00000046449/ENSRNOG00000052707/ENSRNOG00000054371	21	Rims2, Ppfia2, Cacna1b, Syt1, Tspoap1, Syn2, Snca, Syn1, Rims1, Sv2b, Stxbp5, Stxbp1, Syt4, Syt5, Unc13a, Camk2a, Stx1b, Rab3a, Npy, Cacna1a, Prkcg
GO:0031110	GO:0031110	regulation of microtubule polymerization or depolymerization	19/733	96/17568	0.197917	4.74352	7.6743	1.32857e-08	4.92558e-07	4.06372e-07	ENSRNOG00000000986/ENSRNOG00000003198/ENSRNOG00000008656/ENSRNOG00000008741/ENSRNOG00000008961/ENSRNOG00000009161/ENSRNOG00000011705/ENSRNOG00000013657/ENSRNOG00000016810/ENSRNOG00000017883/ENSRNOG00000018282/ENSRNOG00000019361/ENSRNOG00000020330/ENSRNOG00000021611/ENSRNOG00000033791/ENSRNOG00000048738/ENSRNOG00000049681/ENSRNOG00000050104/ENSRNOG00000053334	19	Camsap3, Bmerb1, Snca, Camsap2, Mapre3, Clasp2, Stmn2, Stmn3, Stmn1, Camsap1, Gda, Inpp5j, Wdr47, Clip2, Apc2, Hdac6, Mapre2, Clip3, Stmn4
GO:0051961	GO:0051961	negative regulation of nervous system development	26/733	173/17568	0.150289	3.60202	7.17654	1.38753e-08	5.10202e-07	4.20928e-07	ENSRNOG00000000536/ENSRNOG00000002544/ENSRNOG00000006565/ENSRNOG00000006604/ENSRNOG00000006784/ENSRNOG00000007049/ENSRNOG00000008996/ENSRNOG00000010320/ENSRNOG00000011156/ENSRNOG00000012531/ENSRNOG00000017193/ENSRNOG00000017333/ENSRNOG00000017704/ENSRNOG00000018141/ENSRNOG00000021101/ENSRNOG00000021581/ENSRNOG00000026065/ENSRNOG00000030920/ENSRNOG00000037505/ENSRNOG00000048738/ENSRNOG00000049882/…	26	Mdga1, Kifap3, Fstl4, Thy1, Sema4f, Bcl11a, Dpysl5, Efnb3, Clstn3, Ephb2, Lingo1, Syt4, Sema3f, Kiaa0319, Sema6c, Rapgef2, Slit1, Rtn4r, Ulk1, Hdac6, Adcyap1, Mycn, Trim46, Ywhah, Gdi1, Plxna3
GO:0043087	GO:0043087	regulation of GTPase activity	28/733	201/17568	0.139303	3.33872	6.95839	2.13045e-08	7.77008e-07	6.4105e-07	ENSRNOG00000001034/ENSRNOG00000002773/ENSRNOG00000005003/ENSRNOG00000006604/ENSRNOG00000007646/ENSRNOG00000008082/ENSRNOG00000011969/ENSRNOG00000013213/ENSRNOG00000013679/ENSRNOG00000014025/ENSRNOG00000014083/ENSRNOG00000015616/ENSRNOG00000016728/ENSRNOG00000016810/ENSRNOG00000018666/ENSRNOG00000020205/ENSRNOG00000021098/ENSRNOG00000021581/ENSRNOG00000021984/ENSRNOG00000027194/ENSRNOG00000027839/…	28	Evi5l, Rgs4, Ptprn2, Thy1, Sipa1l1, Rgs6, Dock9, Epha4, Sema4d, Rasgrf1, Iqsec3, Rgs14, Tiam2, Stmn1, Gpsm1, Agrn, Rasgrp2, Rapgef2, Rgs7, Sgsm2, Ptk2b, Rtn4r, Apc2, Mapre2, Adcyap1, Ccpg1, Adap1, Amph
GO:0035176	GO:0035176	social behavior	16/733	70/17568	0.228571	5.47823	7.83349	2.16209e-08	7.82188e-07	6.45323e-07	ENSRNOG00000000007/ENSRNOG00000009615/ENSRNOG00000011073/ENSRNOG00000011726/ENSRNOG00000016998/ENSRNOG00000017052/ENSRNOG00000018526/ENSRNOG00000019207/ENSRNOG00000020263/ENSRNOG00000021103/ENSRNOG00000021410/ENSRNOG00000025539/ENSRNOG00000029912/ENSRNOG00000032828/ENSRNOG00000050206/ENSRNOG00000056118	16	Gad1, Mtor, Htt, Grin1, Atxn1, Pianp, Dlg4, Shank1, Atp1a3, Nrxn2, Negr1, Vps13a, Septin5, Mapk8ip2, Shank2, Cic
GO:0016081	GO:0016081	synaptic vesicle docking	9/733	19/17568	0.473684	11.3529	9.42122	2.31478e-08	8.3073e-07	6.85371e-07	ENSRNOG00000004201/ENSRNOG00000006989/ENSRNOG00000011000/ENSRNOG00000018452/ENSRNOG00000018712/ENSRNOG00000019193/ENSRNOG00000020731/ENSRNOG00000029912/ENSRNOG00000058842	9	Rims2, Vamp2, Rims1, Unc13a, Camk2a, Stx1b, Ppfia3, Septin5, Sptbn2
GO:0051494	GO:0051494	negative regulation of cytoskeleton organization	26/733	178/17568	0.146067	3.50084	6.99745	2.53291e-08	9.01798e-07	7.44004e-07	ENSRNOG00000000986/ENSRNOG00000002139/ENSRNOG00000003198/ENSRNOG00000008656/ENSRNOG00000008741/ENSRNOG00000009161/ENSRNOG00000011705/ENSRNOG00000014170/ENSRNOG00000014285/ENSRNOG00000015396/ENSRNOG00000016623/ENSRNOG00000016810/ENSRNOG00000017883/ENSRNOG00000019207/ENSRNOG00000019361/ENSRNOG00000019430/ENSRNOG00000020330/ENSRNOG00000021611/ENSRNOG00000024322/ENSRNOG00000024452/ENSRNOG00000027230/…	26	Camsap3, Cracd, Bmerb1, Snca, Camsap2, Clasp2, Stmn2, Dbn1, Ssh2, Sptan1, Tmeff2, Stmn1, Camsap1, Shank1, Inpp5j, Coro1a, Wdr47, Clip2, Shroom2, Carmil2, Fhod3, Apc2, Hdac6, Clip3, Sptbn4, Sptbn2
GO:0099601	GO:0099601	regulation of neurotransmitter receptor activity	15/733	62/17568	0.241935	5.79853	7.89778	2.62058e-08	9.25662e-07	7.63692e-07	ENSRNOG00000000433/ENSRNOG00000004013/ENSRNOG00000004650/ENSRNOG00000006086/ENSRNOG00000012362/ENSRNOG00000012531/ENSRNOG00000014025/ENSRNOG00000016877/ENSRNOG00000018198/ENSRNOG00000018526/ENSRNOG00000019207/ENSRNOG00000020247/ENSRNOG00000021103/ENSRNOG00000032828/ENSRNOG00000033508	15	Prrt1, Grip1, Begain, Lynx1, Cacng3, Ephb2, Rasgrf1, Shisa7, Dapk1, Dlg4, Shank1, Cnih2, Nrxn2, Mapk8ip2, Mink1
GO:0033555	GO:0033555	multicellular organismal response to stress	22/733	133/17568	0.165414	3.96451	7.1608	3.08351e-08	1.07531e-06	8.87153e-07	ENSRNOG00000000368/ENSRNOG00000000809/ENSRNOG00000001130/ENSRNOG00000004560/ENSRNOG00000005007/ENSRNOG00000008766/ENSRNOG00000008943/ENSRNOG00000009615/ENSRNOG00000010803/ENSRNOG00000012531/ENSRNOG00000013408/ENSRNOG00000013742/ENSRNOG00000018141/ENSRNOG00000018338/ENSRNOG00000019321/ENSRNOG00000020263/ENSRNOG00000032828/ENSRNOG00000045816/ENSRNOG00000047545/ENSRNOG00000049882/ENSRNOG00000052707/…	22	Grik2, Atat1, Nos1, Cacna1b, Scn3a, Grin2b, Penk, Mtor, Gabra5, Ephb2, Npas2, Large1, Kiaa0319, Vwa1, Cck, Atp1a3, Mapk8ip2, Gria1, Adra2a, Adcyap1, Cacna1a, Prkcg
GO:0006906	GO:0006906	vesicle fusion	21/733	122/17568	0.172131	4.12551	7.22849	3.09217e-08	1.07531e-06	8.87153e-07	ENSRNOG00000004201/ENSRNOG00000004560/ENSRNOG00000006037/ENSRNOG00000006426/ENSRNOG00000006989/ENSRNOG00000008052/ENSRNOG00000008656/ENSRNOG00000011000/ENSRNOG00000015420/ENSRNOG00000015670/ENSRNOG00000017333/ENSRNOG00000018217/ENSRNOG00000019193/ENSRNOG00000019318/ENSRNOG00000019430/ENSRNOG00000019433/ENSRNOG00000019920/ENSRNOG00000020310/ENSRNOG00000022893/ENSRNOG00000026432/ENSRNOG00000029366	21	Rims2, Cacna1b, Snap25, Syt1, Vamp2, Atp13a2, Snca, Rims1, Stxbp1, Stx7, Syt4, Syt5, Stx1b, Syt3, Coro1a, Rab3a, Doc2a, Grik5, Rimbp2, Syt7, Prrt2
GO:1902904	GO:1902904	negative regulation of supramolecular fiber organization	26/733	180/17568	0.144444	3.46194	6.9276	3.20063e-08	1.10446e-06	9.11209e-07	ENSRNOG00000000986/ENSRNOG00000002139/ENSRNOG00000003198/ENSRNOG00000008656/ENSRNOG00000008741/ENSRNOG00000009161/ENSRNOG00000011705/ENSRNOG00000014170/ENSRNOG00000014285/ENSRNOG00000015396/ENSRNOG00000016623/ENSRNOG00000016810/ENSRNOG00000017883/ENSRNOG00000019207/ENSRNOG00000019361/ENSRNOG00000019430/ENSRNOG00000020330/ENSRNOG00000021611/ENSRNOG00000024322/ENSRNOG00000024452/ENSRNOG00000027230/…	26	Camsap3, Cracd, Bmerb1, Snca, Camsap2, Clasp2, Stmn2, Dbn1, Ssh2, Sptan1, Tmeff2, Stmn1, Camsap1, Shank1, Inpp5j, Coro1a, Wdr47, Clip2, Shroom2, Carmil2, Fhod3, Apc2, Hdac6, Clip3, Sptbn4, Sptbn2
GO:0060996	GO:0060996	dendritic spine development	22/733	135/17568	0.162963	3.90578	7.07192	4.07381e-08	1.38951e-06	1.14637e-06	ENSRNOG00000001259/ENSRNOG00000004049/ENSRNOG00000004353/ENSRNOG00000005284/ENSRNOG00000006565/ENSRNOG00000007646/ENSRNOG00000009615/ENSRNOG00000009760/ENSRNOG00000011951/ENSRNOG00000012531/ENSRNOG00000013213/ENSRNOG00000014104/ENSRNOG00000014170/ENSRNOG00000016653/ENSRNOG00000018526/ENSRNOG00000018712/ENSRNOG00000019180/ENSRNOG00000019207/ENSRNOG00000020339/ENSRNOG00000024677/ENSRNOG00000048738/…	22	Cux2, Baiap2, Ppfia2, Itpka, Fstl4, Sipa1l1, Mtor, Palm, Plk2, Ephb2, Epha4, Myo5b, Dbn1, Ngef, Dlg4, Camk2a, Acsl4, Shank1, Neurl1, Arhgap33, Hdac6, Camk2b
GO:0051703	GO:0051703	biological process involved in intraspecies interaction between organisms	16/733	73/17568	0.219178	5.2531	7.59808	4.08861e-08	1.38951e-06	1.14637e-06	ENSRNOG00000000007/ENSRNOG00000009615/ENSRNOG00000011073/ENSRNOG00000011726/ENSRNOG00000016998/ENSRNOG00000017052/ENSRNOG00000018526/ENSRNOG00000019207/ENSRNOG00000020263/ENSRNOG00000021103/ENSRNOG00000021410/ENSRNOG00000025539/ENSRNOG00000029912/ENSRNOG00000032828/ENSRNOG00000050206/ENSRNOG00000056118	16	Gad1, Mtor, Htt, Grin1, Atxn1, Pianp, Dlg4, Shank1, Atp1a3, Nrxn2, Negr1, Vps13a, Septin5, Mapk8ip2, Shank2, Cic
GO:0090174	GO:0090174	organelle membrane fusion	21/733	124/17568	0.169355	4.05897	7.13276	4.14958e-08	1.39963e-06	1.15472e-06	ENSRNOG00000004201/ENSRNOG00000004560/ENSRNOG00000006037/ENSRNOG00000006426/ENSRNOG00000006989/ENSRNOG00000008052/ENSRNOG00000008656/ENSRNOG00000011000/ENSRNOG00000015420/ENSRNOG00000015670/ENSRNOG00000017333/ENSRNOG00000018217/ENSRNOG00000019193/ENSRNOG00000019318/ENSRNOG00000019430/ENSRNOG00000019433/ENSRNOG00000019920/ENSRNOG00000020310/ENSRNOG00000022893/ENSRNOG00000026432/ENSRNOG00000029366	21	Rims2, Cacna1b, Snap25, Syt1, Vamp2, Atp13a2, Snca, Rims1, Stxbp1, Stx7, Syt4, Syt5, Stx1b, Syt3, Coro1a, Rab3a, Doc2a, Grik5, Rimbp2, Syt7, Prrt2
GO:0010469	GO:0010469	regulation of signaling receptor activity	21/733	125/17568	0.168	4.0265	7.08564	4.79522e-08	1.60533e-06	1.32443e-06	ENSRNOG00000000433/ENSRNOG00000003616/ENSRNOG00000004013/ENSRNOG00000004650/ENSRNOG00000005326/ENSRNOG00000006086/ENSRNOG00000010889/ENSRNOG00000012362/ENSRNOG00000012531/ENSRNOG00000014025/ENSRNOG00000014874/ENSRNOG00000016877/ENSRNOG00000018198/ENSRNOG00000018526/ENSRNOG00000019207/ENSRNOG00000020247/ENSRNOG00000020339/ENSRNOG00000021103/ENSRNOG00000032828/ENSRNOG00000033508/ENSRNOG00000048738	21	Prrt1, Grem2, Grip1, Begain, Cnrip1, Lynx1, Fbxw7, Cacng3, Ephb2, Rasgrf1, Zfyve28, Shisa7, Dapk1, Dlg4, Shank1, Cnih2, Neurl1, Nrxn2, Mapk8ip2, Mink1, Hdac6
GO:1903532	GO:1903532	positive regulation of secretion by cell	41/733	389/17568	0.105398	2.52611	6.35121	5.09769e-08	1.69394e-06	1.39754e-06	ENSRNOG00000000257/ENSRNOG00000002886/ENSRNOG00000004560/ENSRNOG00000005345/ENSRNOG00000006037/ENSRNOG00000006235/ENSRNOG00000006426/ENSRNOG00000007104/ENSRNOG00000008052/ENSRNOG00000008428/ENSRNOG00000008570/ENSRNOG00000008656/ENSRNOG00000008766/ENSRNOG00000009161/ENSRNOG00000009719/ENSRNOG00000011107/ENSRNOG00000011582/ENSRNOG00000013351/ENSRNOG00000014104/ENSRNOG00000015420/ENSRNOG00000015860/…	41	Smpd3, Myh10, Cacna1b, Vsnl1, Snap25, Nell2, Syt1, Itpr1, Atp13a2, Drd2, Cadps, Snca, Grin2b, Clasp2, C2cd2l, Pcsk1, Rab3d, Stxbp5, Myo5b, Stxbp1, Gipr, Syt4, Unc13a, Acsl4, Stx1b, Cck, Rab3a, Doc2a, Trpm4, Ptpn23, Tmem132a, Syt7, Ntsr1, Septin5, Cacna1h, Cdk5r2, Npy, Chrm3, Adcyap1, Cacna1i, Cacna1g
GO:0030307	GO:0030307	positive regulation of cell growth	27/733	197/17568	0.137056	3.28485	6.72935	5.37165e-08	1.75892e-06	1.45115e-06	ENSRNOG00000000522/ENSRNOG00000001374/ENSRNOG00000003104/ENSRNOG00000004201/ENSRNOG00000006426/ENSRNOG00000007049/ENSRNOG00000009615/ENSRNOG00000010975/ENSRNOG00000011000/ENSRNOG00000013679/ENSRNOG00000014104/ENSRNOG00000014170/ENSRNOG00000014758/ENSRNOG00000017333/ENSRNOG00000017610/ENSRNOG00000018399/ENSRNOG00000018452/ENSRNOG00000019180/ENSRNOG00000019318/ENSRNOG00000025702/ENSRNOG00000027839/…	27	Cpne5, Rasal1, Trpv2, Rims2, Syt1, Bcl11a, Mtor, Adnp, Rims1, Sema4d, Myo5b, Dbn1, Lgi1, Syt4, Nedd4l, Cpne6, Unc13a, Acsl4, Syt3, Kdm2b, Ptk2b, Dcx, Islr2, Cdh4, Megf8, Gdi1, L1cam
GO:0030534	GO:0030534	adult behavior	27/733	197/17568	0.137056	3.28485	6.72935	5.37165e-08	1.75892e-06	1.45115e-06	ENSRNOG00000001130/ENSRNOG00000002343/ENSRNOG00000008428/ENSRNOG00000008656/ENSRNOG00000009033/ENSRNOG00000009350/ENSRNOG00000010320/ENSRNOG00000011726/ENSRNOG00000013213/ENSRNOG00000016998/ENSRNOG00000018651/ENSRNOG00000019207/ENSRNOG00000020263/ENSRNOG00000020330/ENSRNOG00000021063/ENSRNOG00000021103/ENSRNOG00000025539/ENSRNOG00000027098/ENSRNOG00000028708/ENSRNOG00000029912/ENSRNOG00000046449/…	27	Nos1, Uchl1, Drd2, Snca, Cntn2, Sez6, Efnb3, Grin1, Epha4, Atxn1, Agtpbp1, Shank1, Atp1a3, Wdr47, Grin2d, Nrxn2, Vps13a, Sez6l2, Ntsr1, Septin5, Npy, Fosb, Shank2, Cacna1a, Sptbn4, Sptbn2, Adra1b
GO:0140238	GO:0140238	presynaptic endocytosis	18/733	94/17568	0.191489	4.58947	7.28103	5.4721e-08	1.77883e-06	1.46757e-06	ENSRNOG00000001557/ENSRNOG00000002051/ENSRNOG00000006357/ENSRNOG00000006989/ENSRNOG00000008656/ENSRNOG00000018039/ENSRNOG00000018317/ENSRNOG00000019249/ENSRNOG00000020577/ENSRNOG00000020650/ENSRNOG00000023446/ENSRNOG00000023861/ENSRNOG00000026432/ENSRNOG00000033835/ENSRNOG00000052887/ENSRNOG00000059510/ENSRNOG00000059720/ENSRNOG00000061543	18	Cxadr, Synj1, Sgip1, Vamp2, Snca, Sncb, Aak1, Ap3b2, Pip5k1c, Slc17a7, Btbd8, Snap91, Syt7, Dnm1, Dnajc6, Amph, Syp, Ap2b1
GO:0045744	GO:0045744	negative regulation of G protein-coupled receptor signaling pathway	16/733	75/17568	0.213333	5.11302	7.44823	6.13396e-08	1.97964e-06	1.63325e-06	ENSRNOG00000002773/ENSRNOG00000003031/ENSRNOG00000007377/ENSRNOG00000008428/ENSRNOG00000008656/ENSRNOG00000009760/ENSRNOG00000010545/ENSRNOG00000015616/ENSRNOG00000015860/ENSRNOG00000016810/ENSRNOG00000019560/ENSRNOG00000020851/ENSRNOG00000021984/ENSRNOG00000033835/ENSRNOG00000049985/ENSRNOG00000052080	16	Rgs4, Atp2b4, Slit3, Drd2, Snca, Palm, Mrap2, Rgs14, Gipr, Stmn1, Pde2a, Aplp1, Rgs7, Dnm1, Gprasp1, Camk2b
GO:0072659	GO:0072659	protein localization to plasma membrane	35/733	306/17568	0.114379	2.74135	6.41204	6.6285e-08	2.12396e-06	1.75231e-06	ENSRNOG00000002934/ENSRNOG00000003031/ENSRNOG00000003905/ENSRNOG00000004013/ENSRNOG00000004276/ENSRNOG00000005700/ENSRNOG00000006410/ENSRNOG00000006989/ENSRNOG00000009161/ENSRNOG00000009726/ENSRNOG00000009760/ENSRNOG00000010545/ENSRNOG00000011589/ENSRNOG00000012531/ENSRNOG00000013742/ENSRNOG00000014104/ENSRNOG00000015380/ENSRNOG00000015420/ENSRNOG00000015480/ENSRNOG00000015670/ENSRNOG00000016724/…	35	Atp1b1, Atp2b4, Nsf, Grip1, Itga3, Nsg1, Akap5, Vamp2, Clasp2, Grip2, Palm, Mrap2, Camk2d, Ephb2, Large1, Myo5b, Jup, Stxbp1, Prkcz, Stx7, Epb41l3, Actn2, Camk2a, Kcnj11, Prnp, Rapgef2, Dpp6, Dchs1, Kcnip4, Clip3, Camk2b, Ank3, Cacnb3, Sptbn4, Scn3b
GO:0008361	GO:0008361	regulation of cell size	29/733	225/17568	0.128889	3.08911	6.5809	6.85819e-08	2.18197e-06	1.80018e-06	ENSRNOG00000002652/ENSRNOG00000003104/ENSRNOG00000006565/ENSRNOG00000006784/ENSRNOG00000007049/ENSRNOG00000009161/ENSRNOG00000009615/ENSRNOG00000009862/ENSRNOG00000010975/ENSRNOG00000013072/ENSRNOG00000013679/ENSRNOG00000014104/ENSRNOG00000014170/ENSRNOG00000017704/ENSRNOG00000018141/ENSRNOG00000021101/ENSRNOG00000026065/ENSRNOG00000030269/ENSRNOG00000030920/ENSRNOG00000037505/ENSRNOG00000047712/…	29	Rap1gap2, Trpv2, Fstl4, Sema4f, Bcl11a, Clasp2, Mtor, Olfm1, Adnp, Plxna4, Sema4d, Myo5b, Dbn1, Sema3f, Kiaa0319, Sema6c, Slit1, Atp2b2, Rtn4r, Ulk1, Dcx, Hdac6, Islr2, Cdh4, Megf8, Trim46, Gdi1, Plxna3, L1cam
GO:1903859	GO:1903859	regulation of dendrite extension	11/733	34/17568	0.323529	7.75411	8.22548	7.35373e-08	2.32316e-06	1.91666e-06	ENSRNOG00000000522/ENSRNOG00000001374/ENSRNOG00000004201/ENSRNOG00000006426/ENSRNOG00000007049/ENSRNOG00000011000/ENSRNOG00000017333/ENSRNOG00000017610/ENSRNOG00000018399/ENSRNOG00000018452/ENSRNOG00000019318	11	Cpne5, Rasal1, Rims2, Syt1, Bcl11a, Rims1, Syt4, Nedd4l, Cpne6, Unc13a, Syt3
GO:0098742	GO:0098742	cell-cell adhesion via plasma-membrane adhesion molecules	28/733	214/17568	0.130841	3.1359	6.55968	8.35438e-08	2.58648e-06	2.13391e-06	ENSRNOG00000000536/ENSRNOG00000001557/ENSRNOG00000002544/ENSRNOG00000003365/ENSRNOG00000004276/ENSRNOG00000005033/ENSRNOG00000005550/ENSRNOG00000006403/ENSRNOG00000008054/ENSRNOG00000011151/ENSRNOG00000011156/ENSRNOG00000011858/ENSRNOG00000013101/ENSRNOG00000013330/ENSRNOG00000013694/ENSRNOG00000014371/ENSRNOG00000016326/ENSRNOG00000016384/ENSRNOG00000016398/ENSRNOG00000020058/ENSRNOG00000020862/…	28	Mdga1, Cxadr, Kifap3, Cadm3, Itga3, Acvr1, Lrfn5, Nectin1, Igsf9, Tenm4, Clstn3, Unc5d, Pcdh8, Cdhr1, Ntng2, Cdh13, Cx3cl1, Pik3cb, Clstn1, Celsr2, Ptpn23, Robo2, Dchs1, Amigo1, Mmp24, Cdh4, Celsr3, L1cam
GO:0097061	GO:0097061	dendritic spine organization	19/733	107/17568	0.17757	4.25587	7.04885	8.35597e-08	2.58648e-06	2.13391e-06	ENSRNOG00000001259/ENSRNOG00000004049/ENSRNOG00000004276/ENSRNOG00000004353/ENSRNOG00000005284/ENSRNOG00000007646/ENSRNOG00000008766/ENSRNOG00000011726/ENSRNOG00000012531/ENSRNOG00000013213/ENSRNOG00000014104/ENSRNOG00000014170/ENSRNOG00000016653/ENSRNOG00000018526/ENSRNOG00000019207/ENSRNOG00000021259/ENSRNOG00000024677/ENSRNOG00000048738/ENSRNOG00000052080	19	Cux2, Baiap2, Itga3, Ppfia2, Itpka, Sipa1l1, Grin2b, Grin1, Ephb2, Epha4, Myo5b, Dbn1, Ngef, Dlg4, Shank1, Prnp, Arhgap33, Hdac6, Camk2b
GO:0050768	GO:0050768	negative regulation of neurogenesis	24/733	164/17568	0.146341	3.5074	6.73156	8.38295e-08	2.58648e-06	2.13391e-06	ENSRNOG00000002544/ENSRNOG00000006565/ENSRNOG00000006604/ENSRNOG00000006784/ENSRNOG00000007049/ENSRNOG00000008996/ENSRNOG00000010320/ENSRNOG00000012531/ENSRNOG00000017193/ENSRNOG00000017333/ENSRNOG00000017704/ENSRNOG00000018141/ENSRNOG00000021101/ENSRNOG00000021581/ENSRNOG00000026065/ENSRNOG00000030920/ENSRNOG00000037505/ENSRNOG00000048738/ENSRNOG00000049882/ENSRNOG00000051372/ENSRNOG00000055433/…	24	Kifap3, Fstl4, Thy1, Sema4f, Bcl11a, Dpysl5, Efnb3, Ephb2, Lingo1, Syt4, Sema3f, Kiaa0319, Sema6c, Rapgef2, Slit1, Rtn4r, Ulk1, Hdac6, Adcyap1, Mycn, Trim46, Ywhah, Gdi1, Plxna3
GO:0008306	GO:0008306	associative learning	21/733	129/17568	0.162791	3.90165	6.90197	8.41788e-08	2.58648e-06	2.13391e-06	ENSRNOG00000003999/ENSRNOG00000006037/ENSRNOG00000007142/ENSRNOG00000008428/ENSRNOG00000008766/ENSRNOG00000009615/ENSRNOG00000010803/ENSRNOG00000011073/ENSRNOG00000011726/ENSRNOG00000012482/ENSRNOG00000015616/ENSRNOG00000016122/ENSRNOG00000016998/ENSRNOG00000017052/ENSRNOG00000017673/ENSRNOG00000019207/ENSRNOG00000019321/ENSRNOG00000020263/ENSRNOG00000045816/ENSRNOG00000050206/ENSRNOG00000060087	21	Adcy3, Snap25, B3gat1, Drd2, Grin2b, Mtor, Gabra5, Htt, Grin1, Ndrg4, Rgs14, Hmgcr, Atxn1, Pianp, Brsk1, Shank1, Cck, Atp1a3, Gria1, Shank2, Adra1b
GO:1990806	GO:1990806	ligand-gated ion channel signaling pathway	12/733	42/17568	0.285714	6.84779	7.91715	8.88179e-08	2.71046e-06	2.23619e-06	ENSRNOG00000000368/ENSRNOG00000007104/ENSRNOG00000008766/ENSRNOG00000011726/ENSRNOG00000018526/ENSRNOG00000018712/ENSRNOG00000020263/ENSRNOG00000020310/ENSRNOG00000021063/ENSRNOG00000027839/ENSRNOG00000045816/ENSRNOG00000049410	12	Grik2, Itpr1, Grin2b, Grin1, Dlg4, Camk2a, Atp1a3, Grik5, Grin2d, Ptk2b, Gria1, Chrm3
GO:0021543	GO:0021543	pallium development	32/733	268/17568	0.119403	2.86176	6.40859	8.96408e-08	2.71085e-06	2.23651e-06	ENSRNOG00000000536/ENSRNOG00000000809/ENSRNOG00000003031/ENSRNOG00000003198/ENSRNOG00000003261/ENSRNOG00000004013/ENSRNOG00000005299/ENSRNOG00000005678/ENSRNOG00000006410/ENSRNOG00000008376/ENSRNOG00000008716/ENSRNOG00000008766/ENSRNOG00000009972/ENSRNOG00000011726/ENSRNOG00000013742/ENSRNOG00000015393/ENSRNOG00000015493/ENSRNOG00000016147/ENSRNOG00000017052/ENSRNOG00000017445/ENSRNOG00000018526/…	32	Mdga1, Atat1, Atp2b4, Bmerb1, Usp9x, Grip1, Kif5a, Lamb1, Akap5, Slc2a3, Nefh, Grin2b, Rara, Grin1, Large1, Slc32a1, Emx1, Slc17a6, Pianp, Tubb2b, Dlg4, Atp1a3, Wdr47, Neurod6, Cdk5r2, Gria1, Sema6b, Npy, Dcx, Mboat7, Foxp2, Plxna3
GO:0006874	GO:0006874	intracellular calcium ion homeostasis	36/733	324/17568	0.111111	2.66303	6.30445	9.00392e-08	2.71085e-06	2.23651e-06	ENSRNOG00000000368/ENSRNOG00000002934/ENSRNOG00000003031/ENSRNOG00000004560/ENSRNOG00000005108/ENSRNOG00000006604/ENSRNOG00000006729/ENSRNOG00000007104/ENSRNOG00000007456/ENSRNOG00000007907/ENSRNOG00000007957/ENSRNOG00000008052/ENSRNOG00000008428/ENSRNOG00000008656/ENSRNOG00000008766/ENSRNOG00000009955/ENSRNOG00000011073/ENSRNOG00000011160/ENSRNOG00000011589/ENSRNOG00000011726/ENSRNOG00000012273/…	36	Grik2, Atp1b1, Atp2b4, Cacna1b, Wfs1, Thy1, Slc24a4, Itpr1, Calb1, Tmem178a, Tspoap1, Atp13a2, Drd2, Snca, Grin2b, Plch1, Htt, Sv2b, Camk2d, Grin1, Dmtn, Cx3cl1, Pik3cb, Coro1a, Sv2a, Rimbp2, Ptk2b, Ntsr1, Atp2b2, Gpr12, Gria1, Npy, Fkbp1b, Chga, Cacna1a, Atp2b3
GO:0021954	GO:0021954	central nervous system neuron development	19/733	108/17568	0.175926	4.21646	6.9962	9.75017e-08	2.90189e-06	2.39413e-06	ENSRNOG00000001227/ENSRNOG00000008428/ENSRNOG00000009033/ENSRNOG00000012531/ENSRNOG00000013072/ENSRNOG00000013213/ENSRNOG00000015895/ENSRNOG00000017193/ENSRNOG00000018651/ENSRNOG00000020330/ENSRNOG00000021581/ENSRNOG00000028659/ENSRNOG00000029598/ENSRNOG00000032922/ENSRNOG00000046449/ENSRNOG00000047712/ENSRNOG00000055371/ENSRNOG00000060464/ENSRNOG00000061230	19	Adarb1, Drd2, Cntn2, Ephb2, Plxna4, Epha4, B4galt6, Lingo1, Agtpbp1, Wdr47, Rapgef2, Szt2, Robo2, Dclk1, Npy, Dcx, Sptbn4, Plxna3, L1cam
GO:0035725	GO:0035725	sodium ion transmembrane transport	26/733	190/17568	0.136842	3.27973	6.59257	9.76786e-08	2.90189e-06	2.39413e-06	ENSRNOG00000001130/ENSRNOG00000002934/ENSRNOG00000004013/ENSRNOG00000005007/ENSRNOG00000006729/ENSRNOG00000009450/ENSRNOG00000011589/ENSRNOG00000011726/ENSRNOG00000016147/ENSRNOG00000016412/ENSRNOG00000016684/ENSRNOG00000017610/ENSRNOG00000018644/ENSRNOG00000019937/ENSRNOG00000020205/ENSRNOG00000020263/ENSRNOG00000020650/ENSRNOG00000020714/ENSRNOG00000028844/ENSRNOG00000033893/ENSRNOG00000050090/…	26	Nos1, Atp1b1, Grip1, Scn3a, Slc24a4, Hcn4, Camk2d, Grin1, Slc17a6, Fxyd6, Wnk2, Nedd4l, Slc6a7, Kcnk1, Agrn, Atp1a3, Slc17a7, Trpm4, Slc9a5, Cacna1h, Slc6a17, Ank3, Ywhah, Scn3b, Cacna1i, Cacna1g
GO:0097106	GO:0097106	postsynaptic density organization	15/733	68/17568	0.220588	5.2869	7.39048	9.89537e-08	2.90403e-06	2.39589e-06	ENSRNOG00000002767/ENSRNOG00000003195/ENSRNOG00000004353/ENSRNOG00000006093/ENSRNOG00000007646/ENSRNOG00000012364/ENSRNOG00000014170/ENSRNOG00000018526/ENSRNOG00000019207/ENSRNOG00000019435/ENSRNOG00000019869/ENSRNOG00000021103/ENSRNOG00000022635/ENSRNOG00000027839/ENSRNOG00000050206	15	Dlg3, Caskin1, Ppfia2, LRRTM1, Sipa1l1, Prickle2, Dbn1, Dlg4, Shank1, Psd, Lrfn1, Nrxn2, Dlg2, Ptk2b, Shank2
GO:0106027	GO:0106027	neuron projection organization	20/733	119/17568	0.168067	4.02811	6.91599	9.91253e-08	2.90403e-06	2.39589e-06	ENSRNOG00000001259/ENSRNOG00000004049/ENSRNOG00000004276/ENSRNOG00000004353/ENSRNOG00000005284/ENSRNOG00000007646/ENSRNOG00000008766/ENSRNOG00000011726/ENSRNOG00000012531/ENSRNOG00000013213/ENSRNOG00000014104/ENSRNOG00000014170/ENSRNOG00000016653/ENSRNOG00000018526/ENSRNOG00000019207/ENSRNOG00000020263/ENSRNOG00000021259/ENSRNOG00000024677/ENSRNOG00000048738/ENSRNOG00000052080	20	Cux2, Baiap2, Itga3, Ppfia2, Itpka, Sipa1l1, Grin2b, Grin1, Ephb2, Epha4, Myo5b, Dbn1, Ngef, Dlg4, Shank1, Atp1a3, Prnp, Arhgap33, Hdac6, Camk2b
GO:0035235	GO:0035235	ionotropic glutamate receptor signaling pathway	10/733	28/17568	0.357143	8.55973	8.35343	9.96926e-08	2.90403e-06	2.39589e-06	ENSRNOG00000000368/ENSRNOG00000008766/ENSRNOG00000011726/ENSRNOG00000018526/ENSRNOG00000018712/ENSRNOG00000020263/ENSRNOG00000020310/ENSRNOG00000021063/ENSRNOG00000027839/ENSRNOG00000045816	10	Grik2, Grin2b, Grin1, Dlg4, Camk2a, Atp1a3, Grik5, Grin2d, Ptk2b, Gria1
GO:1901879	GO:1901879	regulation of protein depolymerization	18/733	98/17568	0.183673	4.40215	7.04716	1.06876e-07	3.0932e-06	2.55196e-06	ENSRNOG00000000986/ENSRNOG00000002139/ENSRNOG00000003198/ENSRNOG00000008741/ENSRNOG00000009161/ENSRNOG00000009570/ENSRNOG00000011705/ENSRNOG00000015396/ENSRNOG00000017833/ENSRNOG00000017883/ENSRNOG00000020330/ENSRNOG00000021611/ENSRNOG00000024322/ENSRNOG00000024452/ENSRNOG00000033791/ENSRNOG00000048738/ENSRNOG00000055371/ENSRNOG00000058842	18	Camsap3, Cracd, Bmerb1, Camsap2, Clasp2, Pdxp, Stmn2, Sptan1, Actn2, Camsap1, Wdr47, Clip2, Shroom2, Carmil2, Apc2, Hdac6, Sptbn4, Sptbn2
GO:0007019	GO:0007019	microtubule depolymerization	14/733	60/17568	0.233333	5.59236	7.43511	1.24822e-07	3.58942e-06	2.96135e-06	ENSRNOG00000000986/ENSRNOG00000003198/ENSRNOG00000008741/ENSRNOG00000009161/ENSRNOG00000011073/ENSRNOG00000011705/ENSRNOG00000013657/ENSRNOG00000016810/ENSRNOG00000017883/ENSRNOG00000020330/ENSRNOG00000021611/ENSRNOG00000033791/ENSRNOG00000048738/ENSRNOG00000053334	14	Camsap3, Bmerb1, Camsap2, Clasp2, Htt, Stmn2, Stmn3, Stmn1, Camsap1, Wdr47, Clip2, Apc2, Hdac6, Stmn4
GO:0021700	GO:0021700	developmental maturation	41/733	402/17568	0.10199	2.44442	6.11317	1.26142e-07	3.60428e-06	2.97361e-06	ENSRNOG00000000536/ENSRNOG00000000840/ENSRNOG00000001314/ENSRNOG00000001408/ENSRNOG00000006410/ENSRNOG00000006729/ENSRNOG00000007049/ENSRNOG00000008054/ENSRNOG00000009033/ENSRNOG00000009350/ENSRNOG00000009615/ENSRNOG00000009726/ENSRNOG00000009760/ENSRNOG00000011726/ENSRNOG00000013679/ENSRNOG00000014486/ENSRNOG00000015420/ENSRNOG00000015895/ENSRNOG00000016398/ENSRNOG00000017197/ENSRNOG00000017333/…	41	Mdga1, Atp6v1g2, Fam20c, Actl6b, Akap5, Slc24a4, Bcl11a, Igsf9, Cntn2, Sez6, Mtor, Grip2, Palm, Grin1, Sema4d, Rfx3, Stxbp1, B4galt6, Clstn1, Pdgfb, Syt4, Kcnip2, Unc13a, Dlg4, Shank1, Rab3a, Neurl1, Slc17a7, Dlg2, Sez6l2, Ptk2b, Robo2, Dchs1, Atp6v0a1, Cdk5r2, Hdac6, Ak1, Camk2b, Cacna1a, Ank3, Sptbn4
GO:0043270	GO:0043270	positive regulation of monoatomic ion transport	32/733	275/17568	0.116364	2.78892	6.23901	1.63205e-07	4.63379e-06	3.82298e-06	ENSRNOG00000001130/ENSRNOG00000002934/ENSRNOG00000003104/ENSRNOG00000005108/ENSRNOG00000006410/ENSRNOG00000006604/ENSRNOG00000007104/ENSRNOG00000008656/ENSRNOG00000011073/ENSRNOG00000011726/ENSRNOG00000012362/ENSRNOG00000012531/ENSRNOG00000016326/ENSRNOG00000016412/ENSRNOG00000016684/ENSRNOG00000017197/ENSRNOG00000017610/ENSRNOG00000017833/ENSRNOG00000018018/ENSRNOG00000018712/ENSRNOG00000021128/…	32	Nos1, Atp1b1, Trpv2, Wfs1, Akap5, Thy1, Itpr1, Snca, Htt, Grin1, Cacng3, Ephb2, Cx3cl1, Fxyd6, Wnk2, Pdgfb, Nedd4l, Actn2, Kcnip2, Camk2a, Kcnj11, Rgs7, Gpd1l, Ntsr1, Atp2b2, Dpp6, Cacna2d1, Amigo1, Adra2a, Ank3, Cacnb3, Scn3b
GO:0070507	GO:0070507	regulation of microtubule cytoskeleton organization	23/733	158/17568	0.14557	3.4889	6.5574	1.71593e-07	4.8413e-06	3.99419e-06	ENSRNOG00000000809/ENSRNOG00000000986/ENSRNOG00000003198/ENSRNOG00000008656/ENSRNOG00000008741/ENSRNOG00000008961/ENSRNOG00000009161/ENSRNOG00000010771/ENSRNOG00000011705/ENSRNOG00000013657/ENSRNOG00000016810/ENSRNOG00000017883/ENSRNOG00000018282/ENSRNOG00000019361/ENSRNOG00000020205/ENSRNOG00000020330/ENSRNOG00000020417/ENSRNOG00000021611/ENSRNOG00000033791/ENSRNOG00000048738/ENSRNOG00000049681/…	23	Atat1, Camsap3, Bmerb1, Snca, Camsap2, Mapre3, Clasp2, Pkd1, Stmn2, Stmn3, Stmn1, Camsap1, Gda, Inpp5j, Agrn, Wdr47, Gsk3a, Clip2, Apc2, Hdac6, Mapre2, Clip3, Stmn4
GO:0008344	GO:0008344	adult locomotory behavior	19/733	112/17568	0.169643	4.06587	6.7918	1.7732e-07	4.97162e-06	4.1017e-06	ENSRNOG00000002343/ENSRNOG00000008428/ENSRNOG00000008656/ENSRNOG00000009033/ENSRNOG00000009350/ENSRNOG00000010320/ENSRNOG00000011726/ENSRNOG00000013213/ENSRNOG00000016998/ENSRNOG00000018651/ENSRNOG00000020263/ENSRNOG00000020330/ENSRNOG00000021063/ENSRNOG00000025539/ENSRNOG00000027098/ENSRNOG00000028708/ENSRNOG00000050206/ENSRNOG00000052707/ENSRNOG00000055371	19	Uchl1, Drd2, Snca, Cntn2, Sez6, Efnb3, Grin1, Epha4, Atxn1, Agtpbp1, Atp1a3, Wdr47, Grin2d, Vps13a, Sez6l2, Ntsr1, Shank2, Cacna1a, Sptbn4
GO:0048488	GO:0048488	synaptic vesicle endocytosis	17/733	91/17568	0.186813	4.4774	6.93963	1.86303e-07	5.19102e-06	4.28271e-06	ENSRNOG00000001557/ENSRNOG00000002051/ENSRNOG00000006357/ENSRNOG00000006989/ENSRNOG00000008656/ENSRNOG00000018039/ENSRNOG00000019249/ENSRNOG00000020577/ENSRNOG00000020650/ENSRNOG00000023446/ENSRNOG00000023861/ENSRNOG00000026432/ENSRNOG00000033835/ENSRNOG00000052887/ENSRNOG00000059510/ENSRNOG00000059720/ENSRNOG00000061543	17	Cxadr, Synj1, Sgip1, Vamp2, Snca, Sncb, Ap3b2, Pip5k1c, Slc17a7, Btbd8, Snap91, Syt7, Dnm1, Dnajc6, Amph, Syp, Ap2b1
GO:0048278	GO:0048278	vesicle docking	13/733	53/17568	0.245283	5.87876	7.42227	1.87533e-07	5.19304e-06	4.28437e-06	ENSRNOG00000004201/ENSRNOG00000006426/ENSRNOG00000006989/ENSRNOG00000011000/ENSRNOG00000012482/ENSRNOG00000015420/ENSRNOG00000015670/ENSRNOG00000018452/ENSRNOG00000018712/ENSRNOG00000019193/ENSRNOG00000020731/ENSRNOG00000029912/ENSRNOG00000058842	13	Rims2, Syt1, Vamp2, Rims1, Ndrg4, Stxbp1, Stx7, Unc13a, Camk2a, Stx1b, Ppfia3, Septin5, Sptbn2
GO:1901880	GO:1901880	negative regulation of protein depolymerization	16/733	81/17568	0.197531	4.73427	7.02886	1.90786e-07	5.25072e-06	4.33196e-06	ENSRNOG00000000986/ENSRNOG00000002139/ENSRNOG00000003198/ENSRNOG00000008741/ENSRNOG00000009161/ENSRNOG00000011705/ENSRNOG00000015396/ENSRNOG00000017883/ENSRNOG00000020330/ENSRNOG00000021611/ENSRNOG00000024322/ENSRNOG00000024452/ENSRNOG00000033791/ENSRNOG00000048738/ENSRNOG00000055371/ENSRNOG00000058842	16	Camsap3, Cracd, Bmerb1, Camsap2, Clasp2, Stmn2, Sptan1, Camsap1, Wdr47, Clip2, Shroom2, Carmil2, Apc2, Hdac6, Sptbn4, Sptbn2
GO:0150052	GO:0150052	regulation of postsynapse assembly	14/733	62/17568	0.225806	5.41196	7.26153	1.93663e-07	5.28132e-06	4.35721e-06	ENSRNOG00000002339/ENSRNOG00000003261/ENSRNOG00000004781/ENSRNOG00000006747/ENSRNOG00000009760/ENSRNOG00000011826/ENSRNOG00000019435/ENSRNOG00000020339/ENSRNOG00000021103/ENSRNOG00000024677/ENSRNOG00000025518/ENSRNOG00000030920/ENSRNOG00000032922/ENSRNOG00000047712	14	Mark1, Usp9x, Crmp1, Cc2d1a, Palm, Lzts1, Psd, Neurl1, Nrxn2, Arhgap33, Carmil3, Rtn4r, Dclk1, Dcx
GO:0060047	GO:0060047	heart contraction	29/733	236/17568	0.122881	2.94513	6.27732	1.94253e-07	5.28132e-06	4.35721e-06	ENSRNOG00000001130/ENSRNOG00000001557/ENSRNOG00000002773/ENSRNOG00000002934/ENSRNOG00000003031/ENSRNOG00000004560/ENSRNOG00000008428/ENSRNOG00000009066/ENSRNOG00000009450/ENSRNOG00000009615/ENSRNOG00000011589/ENSRNOG00000015380/ENSRNOG00000016983/ENSRNOG00000017610/ENSRNOG00000020138/ENSRNOG00000020205/ENSRNOG00000020263/ENSRNOG00000020417/ENSRNOG00000020714/ENSRNOG00000026455/ENSRNOG00000033531/…	29	Nos1, Cxadr, Rgs4, Atp1b1, Atp2b4, Cacna1b, Drd2, Thra, Hcn4, Mtor, Camk2d, Jup, Myh7, Nedd4l, Slc4a3, Agrn, Atp1a3, Gsk3a, Trpm4, Gpd1l, Cacna2d1, Cacna1h, Fkbp1b, Chrm3, Chga, Sptbn4, Scn3b, Adra1b, Cacna1g
GO:0032253	GO:0032253	dense core granule localization	10/733	30/17568	0.333333	7.98909	7.99439	2.11563e-07	5.68307e-06	4.68866e-06	ENSRNOG00000004353/ENSRNOG00000005299/ENSRNOG00000006037/ENSRNOG00000008570/ENSRNOG00000011000/ENSRNOG00000015420/ENSRNOG00000017333/ENSRNOG00000018452/ENSRNOG00000019433/ENSRNOG00000055433	10	Ppfia2, Kif5a, Snap25, Cadps, Rims1, Stxbp1, Syt4, Unc13a, Rab3a, Trim46
GO:1903861	GO:1903861	positive regulation of dendrite extension	10/733	30/17568	0.333333	7.98909	7.99439	2.11563e-07	5.68307e-06	4.68866e-06	ENSRNOG00000000522/ENSRNOG00000001374/ENSRNOG00000004201/ENSRNOG00000006426/ENSRNOG00000011000/ENSRNOG00000017333/ENSRNOG00000017610/ENSRNOG00000018399/ENSRNOG00000018452/ENSRNOG00000019318	10	Cpne5, Rasal1, Rims2, Syt1, Rims1, Syt4, Nedd4l, Cpne6, Unc13a, Syt3
GO:0097553	GO:0097553	calcium ion transmembrane import into cytosol	25/733	185/17568	0.135135	3.23882	6.38758	2.19616e-07	5.86427e-06	4.83816e-06	ENSRNOG00000003104/ENSRNOG00000004560/ENSRNOG00000006410/ENSRNOG00000006604/ENSRNOG00000006729/ENSRNOG00000007104/ENSRNOG00000008428/ENSRNOG00000008656/ENSRNOG00000008766/ENSRNOG00000009955/ENSRNOG00000011073/ENSRNOG00000011589/ENSRNOG00000011726/ENSRNOG00000016326/ENSRNOG00000019430/ENSRNOG00000021063/ENSRNOG00000021259/ENSRNOG00000027839/ENSRNOG00000028708/ENSRNOG00000033531/ENSRNOG00000047143/…	25	Trpv2, Cacna1b, Akap5, Thy1, Slc24a4, Itpr1, Drd2, Snca, Grin2b, Plch1, Htt, Camk2d, Grin1, Cx3cl1, Coro1a, Grin2d, Prnp, Ptk2b, Ntsr1, Cacna2d1, Fkbp1b, Cacna1a, Cacnb3, Cacna1i, Cacna1g
GO:0010976	GO:0010976	positive regulation of neuron projection development	29/733	238/17568	0.121849	2.92038	6.22402	2.32891e-07	6.18195e-06	5.10025e-06	ENSRNOG00000001259/ENSRNOG00000001367/ENSRNOG00000004049/ENSRNOG00000004276/ENSRNOG00000004281/ENSRNOG00000005284/ENSRNOG00000007049/ENSRNOG00000007104/ENSRNOG00000009615/ENSRNOG00000010975/ENSRNOG00000011394/ENSRNOG00000011705/ENSRNOG00000012482/ENSRNOG00000012531/ENSRNOG00000013981/ENSRNOG00000014170/ENSRNOG00000016326/ENSRNOG00000016541/ENSRNOG00000017445/ENSRNOG00000017568/ENSRNOG00000017882/…	29	Cux2, Gpc2, Baiap2, Itga3, Cobl, Itpka, Bcl11a, Itpr1, Mtor, Adnp, Kif3c, Stmn2, Ndrg4, Ephb2, Ptpn5, Dbn1, Cx3cl1, Enc1, Tubb2b, Rit2, Camk1d, Negr1, Rapgef2, Kidins220, Ptk2b, Amigo1, Fkbp1b, Adcyap1, Camk2b
GO:0048169	GO:0048169	regulation of long-term neuronal synaptic plasticity	11/733	38/17568	0.289474	6.93789	7.64588	2.65475e-07	7.00542e-06	5.77963e-06	ENSRNOG00000000368/ENSRNOG00000008428/ENSRNOG00000008656/ENSRNOG00000008766/ENSRNOG00000011000/ENSRNOG00000011726/ENSRNOG00000012531/ENSRNOG00000018526/ENSRNOG00000020339/ENSRNOG00000052080/ENSRNOG00000059720	11	Grik2, Drd2, Snca, Grin2b, Rims1, Grin1, Ephb2, Dlg4, Neurl1, Camk2b, Syp
GO:0098969	GO:0098969	neurotransmitter receptor transport to postsynaptic membrane	9/733	24/17568	0.375	8.98772	8.17068	2.71408e-07	7.11462e-06	5.86973e-06	ENSRNOG00000002079/ENSRNOG00000004013/ENSRNOG00000005700/ENSRNOG00000006037/ENSRNOG00000006989/ENSRNOG00000009726/ENSRNOG00000016398/ENSRNOG00000019193/ENSRNOG00000057817	9	Mapk10, Grip1, Nsg1, Snap25, Vamp2, Grip2, Clstn1, Stx1b, Epb41l1
GO:0031109	GO:0031109	microtubule polymerization or depolymerization	21/733	138/17568	0.152174	3.64719	6.51434	2.74273e-07	7.11462e-06	5.86973e-06	ENSRNOG00000000986/ENSRNOG00000003198/ENSRNOG00000006494/ENSRNOG00000008656/ENSRNOG00000008741/ENSRNOG00000008961/ENSRNOG00000009161/ENSRNOG00000011073/ENSRNOG00000011705/ENSRNOG00000013657/ENSRNOG00000016810/ENSRNOG00000017883/ENSRNOG00000018282/ENSRNOG00000019361/ENSRNOG00000020330/ENSRNOG00000021611/ENSRNOG00000033791/ENSRNOG00000048738/ENSRNOG00000049681/ENSRNOG00000050104/ENSRNOG00000053334	21	Camsap3, Bmerb1, Tubg2, Snca, Camsap2, Mapre3, Clasp2, Htt, Stmn2, Stmn3, Stmn1, Camsap1, Gda, Inpp5j, Wdr47, Clip2, Apc2, Hdac6, Mapre2, Clip3, Stmn4
GO:0008016	GO:0008016	regulation of heart contraction	26/733	200/17568	0.13	3.11574	6.2791	2.74371e-07	7.11462e-06	5.86973e-06	ENSRNOG00000001130/ENSRNOG00000001557/ENSRNOG00000002773/ENSRNOG00000002934/ENSRNOG00000003031/ENSRNOG00000004560/ENSRNOG00000008428/ENSRNOG00000009066/ENSRNOG00000009450/ENSRNOG00000011589/ENSRNOG00000015380/ENSRNOG00000016983/ENSRNOG00000020138/ENSRNOG00000020205/ENSRNOG00000020417/ENSRNOG00000020714/ENSRNOG00000026455/ENSRNOG00000033531/ENSRNOG00000033893/ENSRNOG00000047143/ENSRNOG00000049410/…	26	Nos1, Cxadr, Rgs4, Atp1b1, Atp2b4, Cacna1b, Drd2, Thra, Hcn4, Camk2d, Jup, Myh7, Slc4a3, Agrn, Gsk3a, Trpm4, Gpd1l, Cacna2d1, Cacna1h, Fkbp1b, Chrm3, Chga, Sptbn4, Scn3b, Adra1b, Cacna1g
GO:0086010	GO:0086010	membrane depolarization during action potential	10/733	31/17568	0.322581	7.73137	7.8271	3.00684e-07	7.75212e-06	6.39568e-06	ENSRNOG00000005007/ENSRNOG00000009450/ENSRNOG00000020714/ENSRNOG00000033531/ENSRNOG00000033893/ENSRNOG00000053288/ENSRNOG00000055471/ENSRNOG00000057221/ENSRNOG00000060407/ENSRNOG00000060528	10	Scn3a, Hcn4, Trpm4, Cacna2d1, Cacna1h, Ank3, Ywhah, Scn3b, Cacna1i, Cacna1g
GO:0032271	GO:0032271	regulation of protein polymerization	26/733	201/17568	0.129353	3.10024	6.24884	3.02944e-07	7.76575e-06	6.40692e-06	ENSRNOG00000000986/ENSRNOG00000002139/ENSRNOG00000004049/ENSRNOG00000008656/ENSRNOG00000008741/ENSRNOG00000008961/ENSRNOG00000009161/ENSRNOG00000009615/ENSRNOG00000011705/ENSRNOG00000014170/ENSRNOG00000014285/ENSRNOG00000014476/ENSRNOG00000015396/ENSRNOG00000016810/ENSRNOG00000017883/ENSRNOG00000018282/ENSRNOG00000018416/ENSRNOG00000019361/ENSRNOG00000019430/ENSRNOG00000024452/ENSRNOG00000027230/…	26	Camsap3, Cracd, Baiap2, Snca, Camsap2, Mapre3, Clasp2, Mtor, Stmn2, Dbn1, Ssh2, Evl, Sptan1, Stmn1, Camsap1, Gda, Ttbk1, Inpp5j, Coro1a, Carmil2, Fhod3, Ptk2b, Clip3, Cyria, Sptbn4, Sptbn2
GO:0051924	GO:0051924	regulation of calcium ion transport	33/733	298/17568	0.110738	2.65409	6.00919	3.34701e-07	8.53107e-06	7.03833e-06	ENSRNOG00000001130/ENSRNOG00000001173/ENSRNOG00000002773/ENSRNOG00000002934/ENSRNOG00000003104/ENSRNOG00000004518/ENSRNOG00000004560/ENSRNOG00000005108/ENSRNOG00000006410/ENSRNOG00000006604/ENSRNOG00000006979/ENSRNOG00000007104/ENSRNOG00000008428/ENSRNOG00000008656/ENSRNOG00000011073/ENSRNOG00000011589/ENSRNOG00000011646/ENSRNOG00000011726/ENSRNOG00000016326/ENSRNOG00000017197/ENSRNOG00000018712/…	33	Nos1, Cabp1, Rgs4, Atp1b1, Trpv2, Cacnb1, Cacna1b, Wfs1, Akap5, Thy1, Hpca, Itpr1, Drd2, Snca, Htt, Camk2d, Rem2, Grin1, Cx3cl1, Pdgfb, Camk2a, Coro1a, Prnp, Cbarp, Ptk2b, Ntsr1, Atp2b2, Cacna2d1, Fkbp1b, Adra2a, Cacna1a, Cacnb3, Cacna1g
GO:0050775	GO:0050775	positive regulation of dendrite morphogenesis	14/733	65/17568	0.215385	5.16218	7.0148	3.61685e-07	9.16677e-06	7.5628e-06	ENSRNOG00000001259/ENSRNOG00000004013/ENSRNOG00000004049/ENSRNOG00000005284/ENSRNOG00000006410/ENSRNOG00000011199/ENSRNOG00000012531/ENSRNOG00000013213/ENSRNOG00000014104/ENSRNOG00000014170/ENSRNOG00000018526/ENSRNOG00000048738/ENSRNOG00000050841/ENSRNOG00000052080	14	Cux2, Grip1, Baiap2, Itpka, Akap5, Parp6, Ephb2, Epha4, Myo5b, Dbn1, Dlg4, Hdac6, Ache, Camk2b
GO:0043547	GO:0043547	positive regulation of GTPase activity	23/733	165/17568	0.139394	3.34089	6.30384	3.80562e-07	9.58412e-06	7.90712e-06	ENSRNOG00000001034/ENSRNOG00000002773/ENSRNOG00000006604/ENSRNOG00000007646/ENSRNOG00000008082/ENSRNOG00000011969/ENSRNOG00000013679/ENSRNOG00000014025/ENSRNOG00000014083/ENSRNOG00000015616/ENSRNOG00000016728/ENSRNOG00000020205/ENSRNOG00000021098/ENSRNOG00000021581/ENSRNOG00000021984/ENSRNOG00000027194/ENSRNOG00000027839/ENSRNOG00000030920/ENSRNOG00000033791/ENSRNOG00000049681/ENSRNOG00000049882/…	23	Evi5l, Rgs4, Thy1, Sipa1l1, Rgs6, Dock9, Sema4d, Rasgrf1, Iqsec3, Rgs14, Tiam2, Agrn, Rasgrp2, Rapgef2, Rgs7, Sgsm2, Ptk2b, Rtn4r, Apc2, Mapre2, Adcyap1, Adap1, Amph
GO:0070050	GO:0070050	neuron cellular homeostasis	16/733	85/17568	0.188235	4.51148	6.77152	3.82425e-07	9.58412e-06	7.90712e-06	ENSRNOG00000000840/ENSRNOG00000004560/ENSRNOG00000006235/ENSRNOG00000007456/ENSRNOG00000007957/ENSRNOG00000011160/ENSRNOG00000011726/ENSRNOG00000016326/ENSRNOG00000020650/ENSRNOG00000022893/ENSRNOG00000030269/ENSRNOG00000033508/ENSRNOG00000036814/ENSRNOG00000046449/ENSRNOG00000052707/ENSRNOG00000061304	16	Atp6v1g2, Cacna1b, Nell2, Calb1, Tspoap1, Sv2b, Grin1, Cx3cl1, Slc17a7, Rimbp2, Atp2b2, Mink1, Atp6v0a1, Npy, Cacna1a, Atp2b3
GO:0021953	GO:0021953	central nervous system neuron differentiation	29/733	244/17568	0.118852	2.84857	6.06737	3.95862e-07	9.84412e-06	8.12162e-06	ENSRNOG00000000536/ENSRNOG00000001227/ENSRNOG00000008428/ENSRNOG00000009033/ENSRNOG00000010141/ENSRNOG00000010905/ENSRNOG00000012531/ENSRNOG00000012747/ENSRNOG00000013072/ENSRNOG00000013213/ENSRNOG00000015493/ENSRNOG00000015895/ENSRNOG00000017193/ENSRNOG00000018651/ENSRNOG00000020330/ENSRNOG00000021581/ENSRNOG00000028659/ENSRNOG00000029598/ENSRNOG00000030269/ENSRNOG00000032922/ENSRNOG00000036859/…	29	Mdga1, Adarb1, Drd2, Cntn2, Ttll1, Dlx5, Ephb2, Spock1, Plxna4, Epha4, Emx1, B4galt6, Lingo1, Agtpbp1, Wdr47, Rapgef2, Szt2, Robo2, Atp2b2, Dclk1, Gdpd5, Ulk1, Npy, Dcx, Cacna1a, Foxp2, Sptbn4, Plxna3, L1cam
GO:0051047	GO:0051047	positive regulation of secretion	42/733	435/17568	0.0965517	2.31408	5.79087	3.97188e-07	9.84412e-06	8.12162e-06	ENSRNOG00000000257/ENSRNOG00000002886/ENSRNOG00000004560/ENSRNOG00000005345/ENSRNOG00000006037/ENSRNOG00000006235/ENSRNOG00000006426/ENSRNOG00000007104/ENSRNOG00000008052/ENSRNOG00000008428/ENSRNOG00000008570/ENSRNOG00000008656/ENSRNOG00000008766/ENSRNOG00000009161/ENSRNOG00000009719/ENSRNOG00000011107/ENSRNOG00000011582/ENSRNOG00000013351/ENSRNOG00000014104/ENSRNOG00000015420/ENSRNOG00000015860/…	42	Smpd3, Myh10, Cacna1b, Vsnl1, Snap25, Nell2, Syt1, Itpr1, Atp13a2, Drd2, Cadps, Snca, Grin2b, Clasp2, C2cd2l, Pcsk1, Rab3d, Stxbp5, Myo5b, Stxbp1, Gipr, Syt4, Unc13a, Acsl4, Stx1b, Cck, Rab3a, Doc2a, Trpm4, Ptpn23, Tmem132a, Negr1, Syt7, Ntsr1, Septin5, Cacna1h, Cdk5r2, Npy, Chrm3, Adcyap1, Cacna1i, Cacna1g
GO:1903540	GO:1903540	establishment of protein localization to postsynaptic membrane	9/733	25/17568	0.36	8.62821	7.96407	4.08422e-07	1.00669e-05	8.30544e-06	ENSRNOG00000002079/ENSRNOG00000004013/ENSRNOG00000005700/ENSRNOG00000006037/ENSRNOG00000006989/ENSRNOG00000009726/ENSRNOG00000016398/ENSRNOG00000019193/ENSRNOG00000057817	9	Mapk10, Grip1, Nsg1, Snap25, Vamp2, Grip2, Clstn1, Stx1b, Epb41l1
GO:0099562	GO:0099562	maintenance of postsynaptic density structure	8/733	19/17568	0.421053	10.0915	8.27331	4.43907e-07	1.08818e-05	8.97772e-06	ENSRNOG00000002767/ENSRNOG00000004353/ENSRNOG00000012364/ENSRNOG00000018526/ENSRNOG00000019207/ENSRNOG00000019435/ENSRNOG00000022635/ENSRNOG00000050206	8	Dlg3, Ppfia2, Prickle2, Dlg4, Shank1, Psd, Dlg2, Shank2
GO:0060997	GO:0060997	dendritic spine morphogenesis	15/733	76/17568	0.197368	4.73038	6.8004	4.64444e-07	1.13234e-05	9.34203e-06	ENSRNOG00000001259/ENSRNOG00000004049/ENSRNOG00000004353/ENSRNOG00000005284/ENSRNOG00000007646/ENSRNOG00000012531/ENSRNOG00000013213/ENSRNOG00000014104/ENSRNOG00000014170/ENSRNOG00000016653/ENSRNOG00000018526/ENSRNOG00000019207/ENSRNOG00000024677/ENSRNOG00000048738/ENSRNOG00000052080	15	Cux2, Baiap2, Ppfia2, Itpka, Sipa1l1, Ephb2, Epha4, Myo5b, Dbn1, Ngef, Dlg4, Shank1, Arhgap33, Hdac6, Camk2b
GO:0003015	GO:0003015	heart process	29/733	247/17568	0.117409	2.81397	5.99082	5.1226e-07	1.24216e-05	1.02481e-05	ENSRNOG00000001130/ENSRNOG00000001557/ENSRNOG00000002773/ENSRNOG00000002934/ENSRNOG00000003031/ENSRNOG00000004560/ENSRNOG00000008428/ENSRNOG00000009066/ENSRNOG00000009450/ENSRNOG00000009615/ENSRNOG00000011589/ENSRNOG00000015380/ENSRNOG00000016983/ENSRNOG00000017610/ENSRNOG00000020138/ENSRNOG00000020205/ENSRNOG00000020263/ENSRNOG00000020417/ENSRNOG00000020714/ENSRNOG00000026455/ENSRNOG00000033531/…	29	Nos1, Cxadr, Rgs4, Atp1b1, Atp2b4, Cacna1b, Drd2, Thra, Hcn4, Mtor, Camk2d, Jup, Myh7, Nedd4l, Slc4a3, Agrn, Atp1a3, Gsk3a, Trpm4, Gpd1l, Cacna2d1, Cacna1h, Fkbp1b, Chrm3, Chga, Sptbn4, Scn3b, Adra1b, Cacna1g
GO:0010770	GO:0010770	positive regulation of cell morphogenesis	14/733	67/17568	0.208955	5.00808	6.85862	5.37124e-07	1.29545e-05	1.06878e-05	ENSRNOG00000001259/ENSRNOG00000004013/ENSRNOG00000004049/ENSRNOG00000005284/ENSRNOG00000006410/ENSRNOG00000011199/ENSRNOG00000012531/ENSRNOG00000013213/ENSRNOG00000014104/ENSRNOG00000014170/ENSRNOG00000018526/ENSRNOG00000048738/ENSRNOG00000050841/ENSRNOG00000052080	14	Cux2, Grip1, Baiap2, Itpka, Akap5, Parp6, Ephb2, Epha4, Myo5b, Dbn1, Dlg4, Hdac6, Ache, Camk2b
GO:0055074	GO:0055074	calcium ion homeostasis	36/733	349/17568	0.103152	2.47227	5.79682	5.6455e-07	1.35432e-05	1.11734e-05	ENSRNOG00000000368/ENSRNOG00000002934/ENSRNOG00000003031/ENSRNOG00000004560/ENSRNOG00000005108/ENSRNOG00000006604/ENSRNOG00000006729/ENSRNOG00000007104/ENSRNOG00000007456/ENSRNOG00000007907/ENSRNOG00000007957/ENSRNOG00000008052/ENSRNOG00000008428/ENSRNOG00000008656/ENSRNOG00000008766/ENSRNOG00000009955/ENSRNOG00000011073/ENSRNOG00000011160/ENSRNOG00000011589/ENSRNOG00000011726/ENSRNOG00000012273/…	36	Grik2, Atp1b1, Atp2b4, Cacna1b, Wfs1, Thy1, Slc24a4, Itpr1, Calb1, Tmem178a, Tspoap1, Atp13a2, Drd2, Snca, Grin2b, Plch1, Htt, Sv2b, Camk2d, Grin1, Dmtn, Cx3cl1, Pik3cb, Coro1a, Sv2a, Rimbp2, Ptk2b, Ntsr1, Atp2b2, Gpr12, Gria1, Npy, Fkbp1b, Chga, Cacna1a, Atp2b3
GO:0031623	GO:0031623	receptor internalization	23/733	169/17568	0.136095	3.26182	6.165	5.87048e-07	1.4008e-05	1.15569e-05	ENSRNOG00000002051/ENSRNOG00000003905/ENSRNOG00000006037/ENSRNOG00000006093/ENSRNOG00000006410/ENSRNOG00000006979/ENSRNOG00000008428/ENSRNOG00000008656/ENSRNOG00000009033/ENSRNOG00000011751/ENSRNOG00000011951/ENSRNOG00000012362/ENSRNOG00000013981/ENSRNOG00000017610/ENSRNOG00000018337/ENSRNOG00000018526/ENSRNOG00000020577/ENSRNOG00000028247/ENSRNOG00000033835/ENSRNOG00000037505/ENSRNOG00000045816/…	23	Synj1, Nsf, Snap25, LRRTM1, Akap5, Hpca, Drd2, Snca, Cntn2, Ncdn, Plk2, Cacng3, Ptpn5, Nedd4l, Caly, Dlg4, Pip5k1c, Ankrd13d, Dnm1, Ulk1, Gria1, Ache, Ap2b1
GO:1905477	GO:1905477	positive regulation of protein localization to membrane	19/733	121/17568	0.157025	3.76345	6.36471	6.1484e-07	1.45935e-05	1.204e-05	ENSRNOG00000003031/ENSRNOG00000004013/ENSRNOG00000004276/ENSRNOG00000006410/ENSRNOG00000006979/ENSRNOG00000009161/ENSRNOG00000009726/ENSRNOG00000011203/ENSRNOG00000012531/ENSRNOG00000014104/ENSRNOG00000018526/ENSRNOG00000020205/ENSRNOG00000021128/ENSRNOG00000021259/ENSRNOG00000030547/ENSRNOG00000050104/ENSRNOG00000053288/ENSRNOG00000054274/ENSRNOG00000061543	19	Atp2b4, Grip1, Itga3, Akap5, Hpca, Clasp2, Grip2, Farp1, Ephb2, Myo5b, Dlg4, Agrn, Kcnj11, Prnp, Dpp6, Clip3, Ank3, Cacnb3, Ap2b1
GO:0048639	GO:0048639	positive regulation of developmental growth	27/733	222/17568	0.121622	2.91494	5.99136	6.2755e-07	1.48168e-05	1.22242e-05	ENSRNOG00000000522/ENSRNOG00000001374/ENSRNOG00000003104/ENSRNOG00000004201/ENSRNOG00000006357/ENSRNOG00000006426/ENSRNOG00000007049/ENSRNOG00000008428/ENSRNOG00000009615/ENSRNOG00000010975/ENSRNOG00000011000/ENSRNOG00000013679/ENSRNOG00000014104/ENSRNOG00000014170/ENSRNOG00000017333/ENSRNOG00000017610/ENSRNOG00000018399/ENSRNOG00000018452/ENSRNOG00000019318/ENSRNOG00000020205/ENSRNOG00000047712/…	27	Cpne5, Rasal1, Trpv2, Rims2, Sgip1, Syt1, Bcl11a, Drd2, Mtor, Adnp, Rims1, Sema4d, Myo5b, Dbn1, Syt4, Nedd4l, Cpne6, Unc13a, Syt3, Agrn, Dcx, Islr2, Cdh4, Megf8, Sptbn4, Gdi1, L1cam
GO:0051899	GO:0051899	membrane depolarization	18/733	111/17568	0.162162	3.88658	6.36583	7.43947e-07	1.7473e-05	1.44156e-05	ENSRNOG00000005007/ENSRNOG00000009450/ENSRNOG00000011589/ENSRNOG00000015480/ENSRNOG00000017610/ENSRNOG00000019321/ENSRNOG00000020263/ENSRNOG00000020714/ENSRNOG00000026455/ENSRNOG00000028708/ENSRNOG00000033531/ENSRNOG00000033893/ENSRNOG00000052707/ENSRNOG00000053288/ENSRNOG00000055471/ENSRNOG00000057221/ENSRNOG00000060407/ENSRNOG00000060528	18	Scn3a, Hcn4, Camk2d, Prkcz, Nedd4l, Cck, Atp1a3, Trpm4, Gpd1l, Ntsr1, Cacna2d1, Cacna1h, Cacna1a, Ank3, Ywhah, Scn3b, Cacna1i, Cacna1g
GO:0051056	GO:0051056	regulation of small GTPase mediated signal transduction	29/733	252/17568	0.115079	2.75814	5.86575	7.78836e-07	1.81972e-05	1.50131e-05	ENSRNOG00000001065/ENSRNOG00000001374/ENSRNOG00000001425/ENSRNOG00000002652/ENSRNOG00000004276/ENSRNOG00000007106/ENSRNOG00000007646/ENSRNOG00000008766/ENSRNOG00000011589/ENSRNOG00000012531/ENSRNOG00000013657/ENSRNOG00000013679/ENSRNOG00000014025/ENSRNOG00000014083/ENSRNOG00000016384/ENSRNOG00000016810/ENSRNOG00000016910/ENSRNOG00000017568/ENSRNOG00000019435/ENSRNOG00000020010/ENSRNOG00000020205/…	29	Cyth3, Rasal1, Sh2b2, Rap1gap2, Itga3, Sos1, Sipa1l1, Grin2b, Camk2d, Ephb2, Stmn3, Sema4d, Rasgrf1, Iqsec3, Pik3cb, Stmn1, Ralgps1, Rit2, Psd, Kctd13, Agrn, Sipa1l3, Rasip1, Arhgap20, Mcf2l, Rtn4r, Mapre2, Iqsec2, Adra1b
GO:0042551	GO:0042551	neuron maturation	14/733	69/17568	0.202899	4.86292	6.70854	7.85404e-07	1.82556e-05	1.50613e-05	ENSRNOG00000001408/ENSRNOG00000006410/ENSRNOG00000007049/ENSRNOG00000009033/ENSRNOG00000009615/ENSRNOG00000009726/ENSRNOG00000015895/ENSRNOG00000017197/ENSRNOG00000018018/ENSRNOG00000018526/ENSRNOG00000022635/ENSRNOG00000049056/ENSRNOG00000053288/ENSRNOG00000055371	14	Actl6b, Akap5, Bcl11a, Cntn2, Mtor, Grip2, B4galt6, Pdgfb, Kcnip2, Dlg4, Dlg2, Ak1, Ank3, Sptbn4
GO:0019722	GO:0019722	calcium-mediated signaling	28/733	239/17568	0.117155	2.80788	5.87186	8.39484e-07	1.9412e-05	1.60153e-05	ENSRNOG00000000368/ENSRNOG00000002934/ENSRNOG00000003031/ENSRNOG00000005345/ENSRNOG00000006410/ENSRNOG00000006470/ENSRNOG00000006729/ENSRNOG00000006979/ENSRNOG00000007104/ENSRNOG00000007821/ENSRNOG00000008766/ENSRNOG00000009615/ENSRNOG00000010350/ENSRNOG00000011073/ENSRNOG00000011589/ENSRNOG00000011726/ENSRNOG00000014371/ENSRNOG00000017568/ENSRNOG00000020263/ENSRNOG00000020714/ENSRNOG00000021063/…	28	Grik2, Atp1b1, Atp2b4, Vsnl1, Akap5, Camk1g, Slc24a4, Hpca, Itpr1, Dyrk2, Grin2b, Mtor, Rcan2, Htt, Camk2d, Grin1, Cdh13, Rit2, Atp1a3, Trpm4, Grin2d, Kcnj11, Prnp, Negr1, Gria1, Fkbp1b, Chrm3, L1cam
GO:0098876	GO:0098876	vesicle-mediated transport to the plasma membrane	22/733	160/17568	0.1375	3.2955	6.08635	8.61469e-07	1.98182e-05	1.63505e-05	ENSRNOG00000002079/ENSRNOG00000003905/ENSRNOG00000004013/ENSRNOG00000005700/ENSRNOG00000006037/ENSRNOG00000006410/ENSRNOG00000006895/ENSRNOG00000006989/ENSRNOG00000009571/ENSRNOG00000009726/ENSRNOG00000012482/ENSRNOG00000013351/ENSRNOG00000014104/ENSRNOG00000016398/ENSRNOG00000017833/ENSRNOG00000018712/ENSRNOG00000019193/ENSRNOG00000020862/ENSRNOG00000025155/ENSRNOG00000036601/ENSRNOG00000053288/…	22	Mapk10, Nsf, Grip1, Nsg1, Snap25, Akap5, Vps53, Vamp2, Wipf3, Grip2, Ndrg4, Stxbp5, Myo5b, Clstn1, Actn2, Camk2a, Stx1b, Ptpn23, Lmtk2, Exoc6, Ank3, Epb41l1
GO:0043271	GO:0043271	negative regulation of monoatomic ion transport	22/733	161/17568	0.136646	3.27503	6.05107	9.59373e-07	2.19579e-05	1.81158e-05	ENSRNOG00000001130/ENSRNOG00000001173/ENSRNOG00000002773/ENSRNOG00000004013/ENSRNOG00000006410/ENSRNOG00000008428/ENSRNOG00000009615/ENSRNOG00000011589/ENSRNOG00000011646/ENSRNOG00000012531/ENSRNOG00000016684/ENSRNOG00000017610/ENSRNOG00000017833/ENSRNOG00000020205/ENSRNOG00000024349/ENSRNOG00000027839/ENSRNOG00000028708/ENSRNOG00000047143/ENSRNOG00000047545/ENSRNOG00000049882/ENSRNOG00000053288/…	22	Nos1, Cabp1, Rgs4, Grip1, Akap5, Drd2, Mtor, Camk2d, Rem2, Ephb2, Wnk2, Nedd4l, Actn2, Agrn, Cbarp, Ptk2b, Ntsr1, Fkbp1b, Adra2a, Adcyap1, Ank3, Cacnb3
GO:0043242	GO:0043242	negative regulation of protein-containing complex disassembly	16/733	91/17568	0.175824	4.21402	6.41402	1.00245e-06	2.28274e-05	1.88331e-05	ENSRNOG00000000986/ENSRNOG00000002139/ENSRNOG00000003198/ENSRNOG00000008741/ENSRNOG00000009161/ENSRNOG00000011705/ENSRNOG00000015396/ENSRNOG00000017883/ENSRNOG00000020330/ENSRNOG00000021611/ENSRNOG00000024322/ENSRNOG00000024452/ENSRNOG00000033791/ENSRNOG00000048738/ENSRNOG00000055371/ENSRNOG00000058842	16	Camsap3, Cracd, Bmerb1, Camsap2, Clasp2, Stmn2, Sptan1, Camsap1, Wdr47, Clip2, Shroom2, Carmil2, Apc2, Hdac6, Sptbn4, Sptbn2
GO:0099011	GO:0099011	neuronal dense core vesicle exocytosis	7/733	15/17568	0.466667	11.1847	8.23405	1.02684e-06	2.32646e-05	1.91939e-05	ENSRNOG00000006037/ENSRNOG00000008570/ENSRNOG00000011000/ENSRNOG00000015420/ENSRNOG00000017333/ENSRNOG00000018452/ENSRNOG00000019433	7	Snap25, Cadps, Rims1, Stxbp1, Syt4, Unc13a, Rab3a
GO:0032252	GO:0032252	secretory granule localization	10/733	35/17568	0.285714	6.84779	7.2259	1.06951e-06	2.41097e-05	1.98911e-05	ENSRNOG00000004353/ENSRNOG00000005299/ENSRNOG00000006037/ENSRNOG00000008570/ENSRNOG00000011000/ENSRNOG00000015420/ENSRNOG00000017333/ENSRNOG00000018452/ENSRNOG00000019433/ENSRNOG00000055433	10	Ppfia2, Kif5a, Snap25, Cadps, Rims1, Stxbp1, Syt4, Unc13a, Rab3a, Trim46
GO:0048268	GO:0048268	clathrin coat assembly	8/733	21/17568	0.380952	9.13038	7.77882	1.10945e-06	2.4885e-05	2.05307e-05	ENSRNOG00000005700/ENSRNOG00000018337/ENSRNOG00000020644/ENSRNOG00000023861/ENSRNOG00000033835/ENSRNOG00000033912/ENSRNOG00000052887/ENSRNOG00000061543	8	Nsg1, Caly, Nsg2, Snap91, Dnm1, Fcho1, Dnajc6, Ap2b1
GO:0050905	GO:0050905	neuromuscular process	26/733	215/17568	0.12093	2.89837	5.84395	1.12644e-06	2.51403e-05	2.07413e-05	ENSRNOG00000001227/ENSRNOG00000002229/ENSRNOG00000002258/ENSRNOG00000002343/ENSRNOG00000002886/ENSRNOG00000007104/ENSRNOG00000008428/ENSRNOG00000008766/ENSRNOG00000008943/ENSRNOG00000009615/ENSRNOG00000011726/ENSRNOG00000013742/ENSRNOG00000014170/ENSRNOG00000016983/ENSRNOG00000018526/ENSRNOG00000018651/ENSRNOG00000019207/ENSRNOG00000020263/ENSRNOG00000021063/ENSRNOG00000025539/ENSRNOG00000026953/…	26	Adarb1, Adcy5, Tmem150c, Uchl1, Myh10, Itpr1, Drd2, Grin2b, Penk, Mtor, Grin1, Large1, Dbn1, Myh7, Dlg4, Agtpbp1, Shank1, Atp1a3, Grin2d, Vps13a, Gpr88, Prrt2, Atp2b2, Camk2b, Cacna1a, Sptbn4
GO:0006814	GO:0006814	sodium ion transport	29/733	259/17568	0.111969	2.68359	5.69567	1.37052e-06	3.03195e-05	2.50143e-05	ENSRNOG00000001130/ENSRNOG00000002934/ENSRNOG00000004013/ENSRNOG00000005007/ENSRNOG00000006729/ENSRNOG00000008428/ENSRNOG00000009450/ENSRNOG00000011589/ENSRNOG00000011726/ENSRNOG00000016147/ENSRNOG00000016412/ENSRNOG00000016684/ENSRNOG00000017610/ENSRNOG00000018644/ENSRNOG00000019937/ENSRNOG00000020205/ENSRNOG00000020263/ENSRNOG00000020650/ENSRNOG00000020714/ENSRNOG00000026455/ENSRNOG00000028844/…	29	Nos1, Atp1b1, Grip1, Scn3a, Slc24a4, Drd2, Hcn4, Camk2d, Grin1, Slc17a6, Fxyd6, Wnk2, Nedd4l, Slc6a7, Kcnk1, Agrn, Atp1a3, Slc17a7, Trpm4, Gpd1l, Slc9a5, Cacna1h, Slc6a17, Ank3, Sptbn4, Ywhah, Scn3b, Cacna1i, Cacna1g
GO:1902903	GO:1902903	regulation of supramolecular fiber organization	38/733	393/17568	0.0966921	2.31744	5.51156	1.37202e-06	3.03195e-05	2.50143e-05	ENSRNOG00000000986/ENSRNOG00000002139/ENSRNOG00000002773/ENSRNOG00000003198/ENSRNOG00000004049/ENSRNOG00000008656/ENSRNOG00000008741/ENSRNOG00000008961/ENSRNOG00000009161/ENSRNOG00000009570/ENSRNOG00000009615/ENSRNOG00000011705/ENSRNOG00000014170/ENSRNOG00000014285/ENSRNOG00000014476/ENSRNOG00000015396/ENSRNOG00000016326/ENSRNOG00000016623/ENSRNOG00000016810/ENSRNOG00000017833/ENSRNOG00000017883/…	38	Camsap3, Cracd, Rgs4, Bmerb1, Baiap2, Snca, Camsap2, Mapre3, Clasp2, Pdxp, Mtor, Stmn2, Dbn1, Ssh2, Evl, Sptan1, Cx3cl1, Tmeff2, Stmn1, Actn2, Camsap1, Gda, Shank1, Inpp5j, Coro1a, Wdr47, Clip2, Shroom2, Carmil2, Carmil3, Fhod3, Ptk2b, Apc2, Hdac6, Clip3, Cyria, Sptbn4, Sptbn2
GO:0051480	GO:0051480	regulation of cytosolic calcium ion concentration	15/733	83/17568	0.180723	4.33143	6.34792	1.51626e-06	3.33428e-05	2.75086e-05	ENSRNOG00000003031/ENSRNOG00000004560/ENSRNOG00000007104/ENSRNOG00000007456/ENSRNOG00000007907/ENSRNOG00000007957/ENSRNOG00000011160/ENSRNOG00000022893/ENSRNOG00000030269/ENSRNOG00000045816/ENSRNOG00000046449/ENSRNOG00000047143/ENSRNOG00000052549/ENSRNOG00000052707/ENSRNOG00000061304	15	Atp2b4, Cacna1b, Itpr1, Calb1, Tmem178a, Tspoap1, Sv2b, Rimbp2, Atp2b2, Gria1, Npy, Fkbp1b, Chga, Cacna1a, Atp2b3
GO:0007188	GO:0007188	adenylate cyclase-modulating G protein-coupled receptor signaling pathway	29/733	261/17568	0.111111	2.66303	5.64811	1.60359e-06	3.50912e-05	2.89511e-05	ENSRNOG00000001130/ENSRNOG00000001313/ENSRNOG00000002229/ENSRNOG00000003031/ENSRNOG00000003999/ENSRNOG00000004201/ENSRNOG00000005971/ENSRNOG00000006410/ENSRNOG00000008428/ENSRNOG00000008431/ENSRNOG00000009079/ENSRNOG00000009760/ENSRNOG00000010545/ENSRNOG00000015860/ENSRNOG00000017556/ENSRNOG00000017568/ENSRNOG00000019560/ENSRNOG00000020417/ENSRNOG00000020851/ENSRNOG00000021581/ENSRNOG00000026953/…	29	Nos1, Gnaz, Adcy5, Atp2b4, Adcy3, Rims2, Gpr176, Akap5, Drd2, Gabbr2, Prkar2b, Palm, Mrap2, Gipr, Chrm4, Rit2, Pde2a, Gsk3a, Aplp1, Rapgef2, Gpr88, Adgrl1, Gpr12, Adra2a, Chrm3, Adcyap1, Chga, Adcy1, Adra1b
GO:0097484	GO:0097484	dendrite extension	11/733	45/17568	0.244444	5.85866	6.80947	1.71471e-06	3.73407e-05	3.0807e-05	ENSRNOG00000000522/ENSRNOG00000001374/ENSRNOG00000004201/ENSRNOG00000006426/ENSRNOG00000007049/ENSRNOG00000011000/ENSRNOG00000017333/ENSRNOG00000017610/ENSRNOG00000018399/ENSRNOG00000018452/ENSRNOG00000019318	11	Cpne5, Rasal1, Rims2, Syt1, Bcl11a, Rims1, Syt4, Nedd4l, Cpne6, Unc13a, Syt3
GO:0045161	GO:0045161	neuronal ion channel clustering	7/733	16/17568	0.4375	10.4857	7.92062	1.75975e-06	3.78548e-05	3.12311e-05	ENSRNOG00000006410/ENSRNOG00000009033/ENSRNOG00000018018/ENSRNOG00000018526/ENSRNOG00000022635/ENSRNOG00000053288/ENSRNOG00000055371	7	Akap5, Cntn2, Kcnip2, Dlg4, Dlg2, Ank3, Sptbn4
GO:0098814	GO:0098814	spontaneous synaptic transmission	7/733	16/17568	0.4375	10.4857	7.92062	1.75975e-06	3.78548e-05	3.12311e-05	ENSRNOG00000004201/ENSRNOG00000005700/ENSRNOG00000006426/ENSRNOG00000011000/ENSRNOG00000013654/ENSRNOG00000019193/ENSRNOG00000019920	7	Rims2, Nsg1, Syt1, Rims1, Cbln2, Stx1b, Doc2a
GO:1901379	GO:1901379	regulation of potassium ion transmembrane transport	17/733	106/17568	0.160377	3.84381	6.12774	1.76363e-06	3.78548e-05	3.12311e-05	ENSRNOG00000002773/ENSRNOG00000002934/ENSRNOG00000004013/ENSRNOG00000005365/ENSRNOG00000006989/ENSRNOG00000016684/ENSRNOG00000017610/ENSRNOG00000017833/ENSRNOG00000018018/ENSRNOG00000020205/ENSRNOG00000021259/ENSRNOG00000021984/ENSRNOG00000030547/ENSRNOG00000032350/ENSRNOG00000045665/ENSRNOG00000053288/ENSRNOG00000054314	17	Rgs4, Atp1b1, Grip1, Kcnip1, Vamp2, Wnk2, Nedd4l, Actn2, Kcnip2, Agrn, Prnp, Rgs7, Dpp6, Kcnip4, Amigo1, Ank3, Kcng1
GO:0051592	GO:0051592	response to calcium ion	23/733	180/17568	0.127778	3.06248	5.80358	1.7955e-06	3.83552e-05	3.16439e-05	ENSRNOG00000000522/ENSRNOG00000001374/ENSRNOG00000005284/ENSRNOG00000006410/ENSRNOG00000006426/ENSRNOG00000006979/ENSRNOG00000007427/ENSRNOG00000008766/ENSRNOG00000008943/ENSRNOG00000011073/ENSRNOG00000011107/ENSRNOG00000011726/ENSRNOG00000012273/ENSRNOG00000015397/ENSRNOG00000015860/ENSRNOG00000018399/ENSRNOG00000019318/ENSRNOG00000021098/ENSRNOG00000026432/ENSRNOG00000026577/ENSRNOG00000027839/…	23	Cpne5, Rasal1, Itpka, Akap5, Syt1, Hpca, Entpd6, Grin2b, Penk, Htt, Pcsk1, Grin1, Dmtn, Cpne7, Gipr, Cpne6, Syt3, Rasgrp2, Syt7, Cpne4, Ptk2b, Fosb, Gdi1
GO:0034766	GO:0034766	negative regulation of monoatomic ion transmembrane transport	18/733	118/17568	0.152542	3.65602	6.04045	1.86427e-06	3.94379e-05	3.25372e-05	ENSRNOG00000001130/ENSRNOG00000001173/ENSRNOG00000002773/ENSRNOG00000004013/ENSRNOG00000008428/ENSRNOG00000009615/ENSRNOG00000011589/ENSRNOG00000011646/ENSRNOG00000012531/ENSRNOG00000017610/ENSRNOG00000017833/ENSRNOG00000020205/ENSRNOG00000024349/ENSRNOG00000028708/ENSRNOG00000047143/ENSRNOG00000047545/ENSRNOG00000053288/ENSRNOG00000054274	18	Nos1, Cabp1, Rgs4, Grip1, Drd2, Mtor, Camk2d, Rem2, Ephb2, Nedd4l, Actn2, Agrn, Cbarp, Ntsr1, Fkbp1b, Adra2a, Ank3, Cacnb3
GO:0048640	GO:0048640	negative regulation of developmental growth	18/733	118/17568	0.152542	3.65602	6.04045	1.86427e-06	3.94379e-05	3.25372e-05	ENSRNOG00000000525/ENSRNOG00000001557/ENSRNOG00000002773/ENSRNOG00000006565/ENSRNOG00000006784/ENSRNOG00000007049/ENSRNOG00000008965/ENSRNOG00000017704/ENSRNOG00000018141/ENSRNOG00000020417/ENSRNOG00000021101/ENSRNOG00000026065/ENSRNOG00000030920/ENSRNOG00000037505/ENSRNOG00000048738/ENSRNOG00000055433/ENSRNOG00000060464/ENSRNOG00000060615	18	Pi16, Cxadr, Rgs4, Fstl4, Sema4f, Bcl11a, Socs2, Sema3f, Kiaa0319, Gsk3a, Sema6c, Slit1, Rtn4r, Ulk1, Hdac6, Trim46, Plxna3, Rai1
GO:0006904	GO:0006904	vesicle docking involved in exocytosis	10/733	37/17568	0.27027	6.47764	6.95961	1.88135e-06	3.94379e-05	3.25372e-05	ENSRNOG00000004201/ENSRNOG00000006989/ENSRNOG00000011000/ENSRNOG00000015420/ENSRNOG00000018452/ENSRNOG00000018712/ENSRNOG00000019193/ENSRNOG00000020731/ENSRNOG00000029912/ENSRNOG00000058842	10	Rims2, Vamp2, Rims1, Stxbp1, Unc13a, Camk2a, Stx1b, Ppfia3, Septin5, Sptbn2
GO:0007026	GO:0007026	negative regulation of microtubule depolymerization	10/733	37/17568	0.27027	6.47764	6.95961	1.88135e-06	3.94379e-05	3.25372e-05	ENSRNOG00000000986/ENSRNOG00000003198/ENSRNOG00000008741/ENSRNOG00000009161/ENSRNOG00000011705/ENSRNOG00000017883/ENSRNOG00000020330/ENSRNOG00000021611/ENSRNOG00000033791/ENSRNOG00000048738	10	Camsap3, Bmerb1, Camsap2, Clasp2, Stmn2, Camsap1, Wdr47, Clip2, Apc2, Hdac6
GO:0048284	GO:0048284	organelle fusion	22/733	168/17568	0.130952	3.13857	5.81163	1.98468e-06	4.14105e-05	3.41646e-05	ENSRNOG00000004201/ENSRNOG00000004560/ENSRNOG00000006037/ENSRNOG00000006426/ENSRNOG00000006989/ENSRNOG00000008052/ENSRNOG00000008656/ENSRNOG00000011000/ENSRNOG00000011156/ENSRNOG00000015420/ENSRNOG00000015670/ENSRNOG00000017333/ENSRNOG00000018217/ENSRNOG00000019193/ENSRNOG00000019318/ENSRNOG00000019430/ENSRNOG00000019433/ENSRNOG00000019920/ENSRNOG00000020310/ENSRNOG00000022893/ENSRNOG00000026432/…	22	Rims2, Cacna1b, Snap25, Syt1, Vamp2, Atp13a2, Snca, Rims1, Clstn3, Stxbp1, Stx7, Syt4, Syt5, Stx1b, Syt3, Coro1a, Rab3a, Doc2a, Grik5, Rimbp2, Syt7, Prrt2
GO:0030100	GO:0030100	regulation of endocytosis	35/733	353/17568	0.0991501	2.37636	5.45079	2.02391e-06	4.20337e-05	3.46787e-05	ENSRNOG00000001557/ENSRNOG00000002051/ENSRNOG00000003905/ENSRNOG00000006093/ENSRNOG00000006357/ENSRNOG00000006410/ENSRNOG00000006979/ENSRNOG00000008428/ENSRNOG00000008656/ENSRNOG00000011751/ENSRNOG00000011951/ENSRNOG00000013981/ENSRNOG00000014371/ENSRNOG00000017333/ENSRNOG00000017568/ENSRNOG00000017610/ENSRNOG00000017882/ENSRNOG00000018317/ENSRNOG00000018337/ENSRNOG00000018526/ENSRNOG00000019193/…	35	Cxadr, Synj1, Nsf, LRRTM1, Sgip1, Akap5, Hpca, Drd2, Snca, Ncdn, Plk2, Ptpn5, Cdh13, Syt4, Rit2, Nedd4l, Camk1d, Aak1, Caly, Dlg4, Stx1b, Pip5k1c, Slc17a7, Snap91, Syt7, Ankrd13d, Dnm1, Dcx, Clip3, Dnajc6, Ank3, Prkcg, Amph, Gpc3, Ap2b1
GO:1903522	GO:1903522	regulation of blood circulation	30/733	279/17568	0.107527	2.57712	5.54086	2.10722e-06	4.35623e-05	3.59399e-05	ENSRNOG00000001130/ENSRNOG00000001557/ENSRNOG00000002773/ENSRNOG00000002934/ENSRNOG00000003031/ENSRNOG00000004560/ENSRNOG00000008428/ENSRNOG00000009066/ENSRNOG00000009450/ENSRNOG00000011589/ENSRNOG00000015380/ENSRNOG00000016122/ENSRNOG00000016326/ENSRNOG00000016983/ENSRNOG00000020138/ENSRNOG00000020205/ENSRNOG00000020417/ENSRNOG00000020714/ENSRNOG00000026455/ENSRNOG00000033531/ENSRNOG00000033893/…	30	Nos1, Cxadr, Rgs4, Atp1b1, Atp2b4, Cacna1b, Drd2, Thra, Hcn4, Camk2d, Jup, Hmgcr, Cx3cl1, Myh7, Slc4a3, Agrn, Gsk3a, Trpm4, Gpd1l, Cacna2d1, Cacna1h, Faah, Fkbp1b, Adra2a, Chrm3, Chga, Sptbn4, Scn3b, Adra1b, Cacna1g
GO:0051258	GO:0051258	protein polymerization	30/733	280/17568	0.107143	2.56792	5.51855	2.26867e-06	4.66846e-05	3.85159e-05	ENSRNOG00000000986/ENSRNOG00000002139/ENSRNOG00000004049/ENSRNOG00000004281/ENSRNOG00000006494/ENSRNOG00000008656/ENSRNOG00000008741/ENSRNOG00000008961/ENSRNOG00000009161/ENSRNOG00000009615/ENSRNOG00000010495/ENSRNOG00000011705/ENSRNOG00000014170/ENSRNOG00000014285/ENSRNOG00000014476/ENSRNOG00000015396/ENSRNOG00000016810/ENSRNOG00000017883/ENSRNOG00000018282/ENSRNOG00000018416/ENSRNOG00000019361/…	30	Camsap3, Cracd, Baiap2, Cobl, Tubg2, Snca, Camsap2, Mapre3, Clasp2, Mtor, Ttc17, Stmn2, Dbn1, Ssh2, Evl, Sptan1, Stmn1, Camsap1, Gda, Ttbk1, Inpp5j, Coro1a, Carmil2, Fhod3, Ptk2b, Gas7, Clip3, Cyria, Sptbn4, Sptbn2
GO:0045927	GO:0045927	positive regulation of growth	32/733	312/17568	0.102564	2.45818	5.42266	2.70147e-06	5.53369e-05	4.56542e-05	ENSRNOG00000000522/ENSRNOG00000001374/ENSRNOG00000003104/ENSRNOG00000004201/ENSRNOG00000005108/ENSRNOG00000006357/ENSRNOG00000006426/ENSRNOG00000007049/ENSRNOG00000008428/ENSRNOG00000009615/ENSRNOG00000010975/ENSRNOG00000011000/ENSRNOG00000013679/ENSRNOG00000014104/ENSRNOG00000014170/ENSRNOG00000014758/ENSRNOG00000017333/ENSRNOG00000017610/ENSRNOG00000018399/ENSRNOG00000018452/ENSRNOG00000019180/…	32	Cpne5, Rasal1, Trpv2, Rims2, Wfs1, Sgip1, Syt1, Bcl11a, Drd2, Mtor, Adnp, Rims1, Sema4d, Myo5b, Dbn1, Lgi1, Syt4, Nedd4l, Cpne6, Unc13a, Acsl4, Syt3, Agrn, Kdm2b, Ptk2b, Dcx, Islr2, Cdh4, Megf8, Sptbn4, Gdi1, L1cam
GO:0097479	GO:0097479	synaptic vesicle localization	13/733	66/17568	0.19697	4.72082	6.31919	2.76262e-06	5.63324e-05	4.64755e-05	ENSRNOG00000002051/ENSRNOG00000005299/ENSRNOG00000008157/ENSRNOG00000008656/ENSRNOG00000010365/ENSRNOG00000019249/ENSRNOG00000019433/ENSRNOG00000020247/ENSRNOG00000020746/ENSRNOG00000023446/ENSRNOG00000023861/ENSRNOG00000033835/ENSRNOG00000055433	13	Synj1, Kif5a, Syn2, Snca, Syn1, Ap3b2, Rab3a, Cnih2, Lin7b, Btbd8, Snap91, Dnm1, Trim46
GO:0032886	GO:0032886	regulation of microtubule-based process	29/733	269/17568	0.107807	2.58383	5.46221	2.94984e-06	5.98778e-05	4.94005e-05	ENSRNOG00000000809/ENSRNOG00000000986/ENSRNOG00000003198/ENSRNOG00000008656/ENSRNOG00000008716/ENSRNOG00000008741/ENSRNOG00000008961/ENSRNOG00000009161/ENSRNOG00000010771/ENSRNOG00000011705/ENSRNOG00000011951/ENSRNOG00000013657/ENSRNOG00000016810/ENSRNOG00000017069/ENSRNOG00000017883/ENSRNOG00000018282/ENSRNOG00000018337/ENSRNOG00000019361/ENSRNOG00000020205/ENSRNOG00000020247/ENSRNOG00000020330/…	29	Atat1, Camsap3, Bmerb1, Snca, Nefh, Camsap2, Mapre3, Clasp2, Pkd1, Stmn2, Plk2, Stmn3, Stmn1, Mark4, Camsap1, Gda, Caly, Inpp5j, Agrn, Cnih2, Wdr47, Gsk3a, Clip2, Apc2, Hdac6, Mapre2, Clip3, Stmn4, Trim46
GO:0021952	GO:0021952	central nervous system projection neuron axonogenesis	9/733	31/17568	0.290323	6.95824	6.92812	3.21712e-06	6.5009e-05	5.36339e-05	ENSRNOG00000001227/ENSRNOG00000012531/ENSRNOG00000013072/ENSRNOG00000013213/ENSRNOG00000020330/ENSRNOG00000028659/ENSRNOG00000032922/ENSRNOG00000047712/ENSRNOG00000055371	9	Adarb1, Ephb2, Plxna4, Epha4, Wdr47, Szt2, Dclk1, Dcx, Sptbn4
GO:0016050	GO:0016050	vesicle organization	34/733	348/17568	0.0977011	2.34163	5.27472	3.91484e-06	7.87531e-05	6.49731e-05	ENSRNOG00000000840/ENSRNOG00000002051/ENSRNOG00000004201/ENSRNOG00000004560/ENSRNOG00000006037/ENSRNOG00000006426/ENSRNOG00000006747/ENSRNOG00000006989/ENSRNOG00000008052/ENSRNOG00000008570/ENSRNOG00000008656/ENSRNOG00000011000/ENSRNOG00000015420/ENSRNOG00000015670/ENSRNOG00000017333/ENSRNOG00000018217/ENSRNOG00000018452/ENSRNOG00000018526/ENSRNOG00000019193/ENSRNOG00000019318/ENSRNOG00000019430/…	34	Atp6v1g2, Synj1, Rims2, Cacna1b, Snap25, Syt1, Cc2d1a, Vamp2, Atp13a2, Cadps, Snca, Rims1, Stxbp1, Stx7, Syt4, Syt5, Unc13a, Dlg4, Stx1b, Syt3, Coro1a, Rab3a, Doc2a, Grik5, Slc17a7, Rimbp2, Btbd8, Snap91, Shroom2, Syt7, Prrt2, Sort1, Dnm1, Atp6v0a1
GO:0021680	GO:0021680	cerebellar Purkinje cell layer development	10/733	40/17568	0.25	5.99181	6.59503	4.08708e-06	8.18511e-05	6.75291e-05	ENSRNOG00000001700/ENSRNOG00000002886/ENSRNOG00000009350/ENSRNOG00000010141/ENSRNOG00000018651/ENSRNOG00000027098/ENSRNOG00000030269/ENSRNOG00000052707/ENSRNOG00000054508/ENSRNOG00000058842	10	Whrn, Myh10, Sez6, Ttll1, Agtpbp1, Sez6l2, Atp2b2, Cacna1a, Foxp2, Sptbn2
GO:0071875	GO:0071875	adrenergic receptor signaling pathway	9/733	32/17568	0.28125	6.74079	6.78228	4.31122e-06	8.59561e-05	7.09157e-05	ENSRNOG00000001130/ENSRNOG00000003031/ENSRNOG00000008428/ENSRNOG00000020417/ENSRNOG00000021581/ENSRNOG00000026953/ENSRNOG00000047545/ENSRNOG00000052549/ENSRNOG00000060087	9	Nos1, Atp2b4, Drd2, Gsk3a, Rapgef2, Gpr88, Adra2a, Chga, Adra1b
GO:1990504	GO:1990504	dense core granule exocytosis	7/733	18/17568	0.388889	9.3206	7.36965	4.54937e-06	9.0303e-05	7.45021e-05	ENSRNOG00000006037/ENSRNOG00000008570/ENSRNOG00000011000/ENSRNOG00000015420/ENSRNOG00000017333/ENSRNOG00000018452/ENSRNOG00000019433	7	Snap25, Cadps, Rims1, Stxbp1, Syt4, Unc13a, Rab3a
GO:0099550	GO:0099550	trans-synaptic signaling, modulating synaptic transmission	8/733	25/17568	0.32	7.66952	6.96317	5.08273e-06	0.000100445	8.28698e-05	ENSRNOG00000005326/ENSRNOG00000006490/ENSRNOG00000010320/ENSRNOG00000012302/ENSRNOG00000012531/ENSRNOG00000013654/ENSRNOG00000017333/ENSRNOG00000045949	8	Cnrip1, Neo1, Efnb3, Gucy1a1, Ephb2, Cbln2, Syt4, Faah
GO:0043113	GO:0043113	receptor clustering	14/733	81/17568	0.17284	4.14249	5.91497	5.82764e-06	0.000114661	9.45982e-05	ENSRNOG00000000368/ENSRNOG00000002767/ENSRNOG00000006410/ENSRNOG00000006604/ENSRNOG00000008766/ENSRNOG00000009726/ENSRNOG00000011203/ENSRNOG00000016877/ENSRNOG00000018526/ENSRNOG00000020205/ENSRNOG00000020310/ENSRNOG00000021103/ENSRNOG00000022635/ENSRNOG00000052707	14	Grik2, Dlg3, Akap5, Thy1, Grin2b, Grip2, Farp1, Shisa7, Dlg4, Agrn, Grik5, Nrxn2, Dlg2, Cacna1a
GO:0048489	GO:0048489	synaptic vesicle transport	11/733	51/17568	0.215686	5.16941	6.22191	6.40245e-06	0.000125421	0.000103475	ENSRNOG00000002051/ENSRNOG00000005299/ENSRNOG00000008656/ENSRNOG00000019249/ENSRNOG00000019433/ENSRNOG00000020247/ENSRNOG00000020746/ENSRNOG00000023446/ENSRNOG00000023861/ENSRNOG00000033835/ENSRNOG00000055433	11	Synj1, Kif5a, Snca, Ap3b2, Rab3a, Cnih2, Lin7b, Btbd8, Snap91, Dnm1, Trim46
GO:0021955	GO:0021955	central nervous system neuron axonogenesis	10/733	42/17568	0.238095	5.70649	6.37198	6.57818e-06	0.000127748	0.000105395	ENSRNOG00000001227/ENSRNOG00000012531/ENSRNOG00000013072/ENSRNOG00000013213/ENSRNOG00000015895/ENSRNOG00000020330/ENSRNOG00000028659/ENSRNOG00000032922/ENSRNOG00000047712/ENSRNOG00000055371	10	Adarb1, Ephb2, Plxna4, Epha4, B4galt6, Wdr47, Szt2, Dclk1, Dcx, Sptbn4
GO:0099174	GO:0099174	regulation of presynapse organization	10/733	42/17568	0.238095	5.70649	6.37198	6.57818e-06	0.000127748	0.000105395	ENSRNOG00000000536/ENSRNOG00000005550/ENSRNOG00000006093/ENSRNOG00000008656/ENSRNOG00000010320/ENSRNOG00000011156/ENSRNOG00000011203/ENSRNOG00000013694/ENSRNOG00000023861/ENSRNOG00000031287	10	Mdga1, Lrfn5, LRRTM1, Snca, Efnb3, Clstn3, Farp1, Ntng2, Snap91, Cacna2d3
GO:0032984	GO:0032984	protein-containing complex disassembly	27/733	251/17568	0.10757	2.57815	5.25465	6.70507e-06	0.000129651	0.000106965	ENSRNOG00000000986/ENSRNOG00000002051/ENSRNOG00000002139/ENSRNOG00000003198/ENSRNOG00000003905/ENSRNOG00000006410/ENSRNOG00000008741/ENSRNOG00000009161/ENSRNOG00000009570/ENSRNOG00000011073/ENSRNOG00000011572/ENSRNOG00000011705/ENSRNOG00000013657/ENSRNOG00000015396/ENSRNOG00000016810/ENSRNOG00000017833/ENSRNOG00000017883/ENSRNOG00000020330/ENSRNOG00000021611/ENSRNOG00000024322/ENSRNOG00000024452/…	27	Camsap3, Synj1, Cracd, Bmerb1, Nsf, Akap5, Camsap2, Clasp2, Pdxp, Htt, Klc1, Stmn2, Stmn3, Sptan1, Stmn1, Actn2, Camsap1, Wdr47, Clip2, Shroom2, Carmil2, Apc2, Hdac6, Dnajc6, Stmn4, Sptbn4, Sptbn2
GO:0051965	GO:0051965	positive regulation of synapse assembly	14/733	82/17568	0.170732	4.09197	5.85587	6.76158e-06	0.000130182	0.000107403	ENSRNOG00000001259/ENSRNOG00000006093/ENSRNOG00000010975/ENSRNOG00000011156/ENSRNOG00000012531/ENSRNOG00000013654/ENSRNOG00000013679/ENSRNOG00000016204/ENSRNOG00000016398/ENSRNOG00000018526/ENSRNOG00000020205/ENSRNOG00000029134/ENSRNOG00000045665/ENSRNOG00000058975	14	Cux2, LRRTM1, Adnp, Clstn3, Ephb2, Cbln2, Sema4d, Lrrc24, Clstn1, Dlg4, Agrn, Adgrl1, Amigo1, Iqsec2
GO:0099525	GO:0099525	presynaptic dense core vesicle exocytosis	6/733	13/17568	0.461538	11.0618	7.57254	6.89736e-06	0.000132229	0.000109092	ENSRNOG00000006037/ENSRNOG00000008570/ENSRNOG00000011000/ENSRNOG00000015420/ENSRNOG00000018452/ENSRNOG00000019433	6	Snap25, Cadps, Rims1, Stxbp1, Unc13a, Rab3a
GO:0007413	GO:0007413	axonal fasciculation	8/733	26/17568	0.307692	7.37454	6.78719	7.07434e-06	0.000134322	0.000110819	ENSRNOG00000009033/ENSRNOG00000012531/ENSRNOG00000013213/ENSRNOG00000015220/ENSRNOG00000045665/ENSRNOG00000052687/ENSRNOG00000053889/ENSRNOG00000061230	8	Cntn2, Ephb2, Epha4, Crtac1, Amigo1, Megf8, Celsr3, L1cam
GO:0106030	GO:0106030	neuron projection fasciculation	8/733	26/17568	0.307692	7.37454	6.78719	7.07434e-06	0.000134322	0.000110819	ENSRNOG00000009033/ENSRNOG00000012531/ENSRNOG00000013213/ENSRNOG00000015220/ENSRNOG00000045665/ENSRNOG00000052687/ENSRNOG00000053889/ENSRNOG00000061230	8	Cntn2, Ephb2, Epha4, Crtac1, Amigo1, Megf8, Celsr3, L1cam
GO:1904375	GO:1904375	regulation of protein localization to cell periphery	21/733	168/17568	0.125	2.99591	5.42394	7.09638e-06	0.000134322	0.000110819	ENSRNOG00000003031/ENSRNOG00000004013/ENSRNOG00000004276/ENSRNOG00000006410/ENSRNOG00000008656/ENSRNOG00000009862/ENSRNOG00000010545/ENSRNOG00000011589/ENSRNOG00000012531/ENSRNOG00000014104/ENSRNOG00000015480/ENSRNOG00000015670/ENSRNOG00000016724/ENSRNOG00000018712/ENSRNOG00000021128/ENSRNOG00000021259/ENSRNOG00000030547/ENSRNOG00000050104/ENSRNOG00000052080/ENSRNOG00000057817/ENSRNOG00000058975	21	Atp2b4, Grip1, Itga3, Akap5, Snca, Olfm1, Mrap2, Camk2d, Ephb2, Myo5b, Prkcz, Stx7, Epb41l3, Camk2a, Kcnj11, Prnp, Dpp6, Clip3, Camk2b, Epb41l1, Iqsec2
GO:0031114	GO:0031114	regulation of microtubule depolymerization	10/733	43/17568	0.232558	5.57378	6.26578	8.2538e-06	0.000154923	0.000127815	ENSRNOG00000000986/ENSRNOG00000003198/ENSRNOG00000008741/ENSRNOG00000009161/ENSRNOG00000011705/ENSRNOG00000017883/ENSRNOG00000020330/ENSRNOG00000021611/ENSRNOG00000033791/ENSRNOG00000048738	10	Camsap3, Bmerb1, Camsap2, Clasp2, Stmn2, Camsap1, Wdr47, Clip2, Apc2, Hdac6
GO:0051968	GO:0051968	positive regulation of synaptic transmission, glutamatergic	10/733	43/17568	0.232558	5.57378	6.26578	8.2538e-06	0.000154923	0.000127815	ENSRNOG00000008766/ENSRNOG00000011726/ENSRNOG00000012362/ENSRNOG00000015420/ENSRNOG00000021063/ENSRNOG00000027839/ENSRNOG00000048738/ENSRNOG00000049882/ENSRNOG00000050206/ENSRNOG00000058975	10	Grin2b, Grin1, Cacng3, Stxbp1, Grin2d, Ptk2b, Hdac6, Adcyap1, Shank2, Iqsec2
GO:0007156	GO:0007156	homophilic cell adhesion via plasma membrane adhesion molecules	17/733	119/17568	0.142857	3.42389	5.536	8.87928e-06	0.00016578	0.000136772	ENSRNOG00000003365/ENSRNOG00000006403/ENSRNOG00000008054/ENSRNOG00000011156/ENSRNOG00000013101/ENSRNOG00000013330/ENSRNOG00000014371/ENSRNOG00000016384/ENSRNOG00000016398/ENSRNOG00000020058/ENSRNOG00000020862/ENSRNOG00000029598/ENSRNOG00000031643/ENSRNOG00000045665/ENSRNOG00000052405/ENSRNOG00000053889/ENSRNOG00000061230	17	Cadm3, Nectin1, Igsf9, Clstn3, Pcdh8, Cdhr1, Cdh13, Pik3cb, Clstn1, Celsr2, Ptpn23, Robo2, Dchs1, Amigo1, Cdh4, Celsr3, L1cam
GO:0140056	GO:0140056	organelle localization by membrane tethering	13/733	73/17568	0.178082	4.26814	5.83848	8.90612e-06	0.00016578	0.000136772	ENSRNOG00000004201/ENSRNOG00000006426/ENSRNOG00000006989/ENSRNOG00000011000/ENSRNOG00000012482/ENSRNOG00000015420/ENSRNOG00000015670/ENSRNOG00000018452/ENSRNOG00000018712/ENSRNOG00000019193/ENSRNOG00000020731/ENSRNOG00000029912/ENSRNOG00000058842	13	Rims2, Syt1, Vamp2, Rims1, Ndrg4, Stxbp1, Stx7, Unc13a, Camk2a, Stx1b, Ppfia3, Septin5, Sptbn2
GO:0048172	GO:0048172	regulation of short-term neuronal synaptic plasticity	7/733	20/17568	0.35	8.38854	6.89849	1.02996e-05	0.000190926	0.000157518	ENSRNOG00000000368/ENSRNOG00000017333/ENSRNOG00000018452/ENSRNOG00000019433/ENSRNOG00000020263/ENSRNOG00000020731/ENSRNOG00000059720	7	Grik2, Syt4, Unc13a, Rab3a, Atp1a3, Ppfia3, Syp
GO:0043244	GO:0043244	regulation of protein-containing complex disassembly	18/733	133/17568	0.135338	3.24369	5.41966	1.05212e-05	0.000194231	0.000160245	ENSRNOG00000000986/ENSRNOG00000002139/ENSRNOG00000003198/ENSRNOG00000008741/ENSRNOG00000009161/ENSRNOG00000009570/ENSRNOG00000011705/ENSRNOG00000015396/ENSRNOG00000017833/ENSRNOG00000017883/ENSRNOG00000020330/ENSRNOG00000021611/ENSRNOG00000024322/ENSRNOG00000024452/ENSRNOG00000033791/ENSRNOG00000048738/ENSRNOG00000055371/ENSRNOG00000058842	18	Camsap3, Cracd, Bmerb1, Camsap2, Clasp2, Pdxp, Stmn2, Sptan1, Actn2, Camsap1, Wdr47, Clip2, Shroom2, Carmil2, Apc2, Hdac6, Sptbn4, Sptbn2
GO:0035592	GO:0035592	establishment of protein localization to extracellular region	38/733	429/17568	0.0885781	2.12297	4.9136	1.08195e-05	0.00019892	0.000164113	ENSRNOG00000001130/ENSRNOG00000001313/ENSRNOG00000002141/ENSRNOG00000002229/ENSRNOG00000002886/ENSRNOG00000004201/ENSRNOG00000005003/ENSRNOG00000005345/ENSRNOG00000006037/ENSRNOG00000006410/ENSRNOG00000006490/ENSRNOG00000007104/ENSRNOG00000008052/ENSRNOG00000008428/ENSRNOG00000008697/ENSRNOG00000009719/ENSRNOG00000011073/ENSRNOG00000011107/ENSRNOG00000011156/ENSRNOG00000012747/ENSRNOG00000014486/…	38	Nos1, Gnaz, Cd200, Adcy5, Myh10, Rims2, Ptprn2, Vsnl1, Snap25, Akap5, Neo1, Itpr1, Atp13a2, Drd2, Ccn3, C2cd2l, Htt, Pcsk1, Clstn3, Spock1, Rfx3, Gipr, Hmgcr, Syt4, Acsl4, Rab3a, Trpm4, Ptpn23, Kcnj11, Tmem132a, Vps13a, Syt7, Fkbp1b, Adra2a, Ensa, Chrm3, Adcyap1, Chga
GO:0008088	GO:0008088	axo-dendritic transport	15/733	97/17568	0.154639	3.70628	5.57691	1.1217e-05	0.000205386	0.000169448	ENSRNOG00000002343/ENSRNOG00000002544/ENSRNOG00000005299/ENSRNOG00000011073/ENSRNOG00000011572/ENSRNOG00000018337/ENSRNOG00000018651/ENSRNOG00000019249/ENSRNOG00000019262/ENSRNOG00000020247/ENSRNOG00000020299/ENSRNOG00000022635/ENSRNOG00000048738/ENSRNOG00000053288/ENSRNOG00000055433	15	Uchl1, Kifap3, Kif5a, Htt, Klc1, Caly, Agtpbp1, Ap3b2, Trak1, Cnih2, Klc2, Dlg2, Hdac6, Ank3, Trim46
GO:0099563	GO:0099563	modification of synaptic structure	12/733	64/17568	0.1875	4.49386	5.8428	1.13547e-05	0.000207061	0.00017083	ENSRNOG00000001173/ENSRNOG00000002886/ENSRNOG00000004049/ENSRNOG00000005284/ENSRNOG00000009570/ENSRNOG00000013213/ENSRNOG00000014104/ENSRNOG00000014302/ENSRNOG00000021581/ENSRNOG00000053288/ENSRNOG00000053804/ENSRNOG00000058938	12	Cabp1, Myh10, Baiap2, Itpka, Pdxp, Epha4, Myo5b, Dlgap3, Rapgef2, Ank3, Prmt8, Camkv
GO:0099010	GO:0099010	modification of postsynaptic structure	11/733	54/17568	0.203704	4.88222	5.96181	1.14811e-05	0.00020852	0.000172033	ENSRNOG00000001173/ENSRNOG00000002886/ENSRNOG00000004049/ENSRNOG00000005284/ENSRNOG00000009570/ENSRNOG00000014104/ENSRNOG00000014302/ENSRNOG00000021581/ENSRNOG00000053288/ENSRNOG00000053804/ENSRNOG00000058938	11	Cabp1, Myh10, Baiap2, Itpka, Pdxp, Myo5b, Dlgap3, Rapgef2, Ank3, Prmt8, Camkv
GO:0034763	GO:0034763	negative regulation of transmembrane transport	20/733	160/17568	0.125	2.99591	5.292	1.1663e-05	0.000209755	0.000173053	ENSRNOG00000001130/ENSRNOG00000001173/ENSRNOG00000002773/ENSRNOG00000004013/ENSRNOG00000004290/ENSRNOG00000008428/ENSRNOG00000009615/ENSRNOG00000011589/ENSRNOG00000011646/ENSRNOG00000012531/ENSRNOG00000017610/ENSRNOG00000017833/ENSRNOG00000020205/ENSRNOG00000020417/ENSRNOG00000024349/ENSRNOG00000028708/ENSRNOG00000047143/ENSRNOG00000047545/ENSRNOG00000053288/ENSRNOG00000054274	20	Nos1, Cabp1, Rgs4, Grip1, Grb10, Drd2, Mtor, Camk2d, Rem2, Ephb2, Nedd4l, Actn2, Agrn, Gsk3a, Cbarp, Ntsr1, Fkbp1b, Adra2a, Ank3, Cacnb3
GO:1903169	GO:1903169	regulation of calcium ion transmembrane transport	23/733	201/17568	0.114428	2.74252	5.18451	1.16802e-05	0.000209755	0.000173053	ENSRNOG00000001173/ENSRNOG00000002934/ENSRNOG00000004518/ENSRNOG00000006410/ENSRNOG00000006604/ENSRNOG00000006979/ENSRNOG00000008428/ENSRNOG00000008656/ENSRNOG00000011073/ENSRNOG00000011589/ENSRNOG00000011646/ENSRNOG00000011726/ENSRNOG00000016326/ENSRNOG00000019430/ENSRNOG00000021259/ENSRNOG00000024349/ENSRNOG00000027839/ENSRNOG00000028708/ENSRNOG00000033531/ENSRNOG00000047143/ENSRNOG00000047545/…	23	Cabp1, Atp1b1, Cacnb1, Akap5, Thy1, Hpca, Drd2, Snca, Htt, Camk2d, Rem2, Grin1, Cx3cl1, Coro1a, Prnp, Cbarp, Ptk2b, Ntsr1, Cacna2d1, Fkbp1b, Adra2a, Cacna1a, Cacnb3
GO:0060048	GO:0060048	cardiac muscle contraction	18/733	134/17568	0.134328	3.21948	5.38146	1.16894e-05	0.000209755	0.000173053	ENSRNOG00000002934/ENSRNOG00000009450/ENSRNOG00000009615/ENSRNOG00000011589/ENSRNOG00000015380/ENSRNOG00000016983/ENSRNOG00000017610/ENSRNOG00000020205/ENSRNOG00000020263/ENSRNOG00000020714/ENSRNOG00000026455/ENSRNOG00000033531/ENSRNOG00000033893/ENSRNOG00000047143/ENSRNOG00000052549/ENSRNOG00000057221/ENSRNOG00000060087/ENSRNOG00000060528	18	Atp1b1, Hcn4, Mtor, Camk2d, Jup, Myh7, Nedd4l, Agrn, Atp1a3, Trpm4, Gpd1l, Cacna2d1, Cacna1h, Fkbp1b, Chga, Scn3b, Adra1b, Cacna1g
[truncated: 4,236 more rows]

## Sheet: Up, KEGG
	category	subcategory	ID	Description	GeneRatio	BgRatio	RichFactor	FoldEnrichment	zScore	pvalue	p.adjust	qvalue	geneID	Count	geneID_symbol
[truncated: 270 more rows]

## Sheet: Down, GO (BP)
	ID	Description	GeneRatio	BgRatio	RichFactor	FoldEnrichment	zScore	pvalue	p.adjust	qvalue	geneID	Count	geneID_symbol
[truncated: 3,899 more rows]

## Sheet: GSEA
	pathway	pval	padj	log2err	ES	NES	size	leadingEdge
[truncated: 124 more rows]
