# Supplementary material for: Extracellular Vesicles from iPSC-Derived Glial Progenitor Cells Prevent Glutamate-Induced Excitotoxicity by Stabilising Calcium Oscillations and Mitochondrial Depolarisation
Source: Cells. 2025 Dec 2;14(23):1915. doi: 10.3390/cells14231915 (PMC12691032; doi:10.3390/cells14231915)
Supplement: Supplementary file 1 [file cells-14-01915-s001.zip › DEGs_K_vs_EV.xlsx]

## Sheet: DEGs
	baseMean	log2FoldChange	lfcSE	stat	pvalue	padj	gene_name	entrezgene_id	Significance	up	down	label_up	label_down
ENSRNOG00000000007	2001.25	-0.0381779	0.2576	-0.148206	0.88218	0.999887	Gad1	24379	Not Significant	FALSE	FALSE
ENSRNOG00000000010	64.2627	-0.0191968	0.306552	-0.0626215	0.950068	0.999887	Cbln1	498922	Not Significant	FALSE	FALSE
ENSRNOG00000000021	22.0122	-0.0421031	0.436002	-0.0965664	0.923071	0.999887	AABR07061902.1		Not Significant	FALSE	FALSE
ENSRNOG00000000024	121.105	-0.167656	0.354813	-0.472518	0.636557	0.999887	Hebp1	362454	Not Significant	FALSE	FALSE
ENSRNOG00000000033	765.047	0.157997	0.157817	1.00114	0.316759	0.999887	Tmcc2	305095	Not Significant	FALSE	FALSE
ENSRNOG00000000034	23.9013	0.047868	0.444736	0.107633	0.914287	0.999887	Nuak2	289419	Not Significant	FALSE	FALSE
ENSRNOG00000000036	45.7715	0.336437	0.351608	0.956853	0.338641	0.999887	Klhdc8a	305096	Not Significant	FALSE	FALSE
ENSRNOG00000000041	17.0855	0.21903	0.503316	0.435174	0.663436	0.999887	Slc26a1	64076	Not Significant	FALSE	FALSE
ENSRNOG00000000042	419.898	-0.157482	0.392264	-0.401469	0.688075	0.999887	Xpr1	289424	Not Significant	FALSE	FALSE
ENSRNOG00000000043	39.5735	0.0878587	0.48697	0.180419	0.856824	0.999887	Idua	360904	Not Significant	FALSE	FALSE
ENSRNOG00000000044	67.6938	0.4284	0.291553	1.46937	0.141731	0.999887	Tmem175	305623	Not Significant	FALSE	FALSE
ENSRNOG00000000047	59.8761	0.593794	0.410111	1.44789	0.147649	0.999887	Cd82	83628	Not Significant	TRUE	FALSE
ENSRNOG00000000048	620.349	-0.0727531	0.151683	-0.479639	0.631484	0.999887	Gak	81659	Not Significant	FALSE	FALSE
ENSRNOG00000000054	457.682	0.0994253	0.267194	0.37211	0.709811	0.999887	Abhd8	306338	Not Significant	FALSE	FALSE
ENSRNOG00000000060	1189.17	-0.0203245	0.189336	-0.107346	0.914514	0.999887	Cplx1		Not Significant	FALSE	FALSE
ENSRNOG00000000062	242.047	-0.0174408	0.246995	-0.0706119	0.943707	0.999887	Pcgf3	305624	Not Significant	FALSE	FALSE
ENSRNOG00000000064	646.88	-0.0210876	0.418675	-0.0503673	0.95983	0.999887	Atp5i	140608	Not Significant	FALSE	FALSE
ENSRNOG00000000066	119.274	-0.21189	0.315085	-0.672483	0.501276	0.999887	Fbxo28	305105	Not Significant	FALSE	FALSE
ENSRNOG00000000068	391.194	-0.11441	0.201068	-0.569011	0.569349	0.999887	Ppp2r5a	312754	Not Significant	FALSE	FALSE
ENSRNOG00000000070	36.6648	0.141003	1.54704	0.0911436	0.927379	0.999887	Dr1	289881	Not Significant	FALSE	FALSE
ENSRNOG00000000073	19.7926	-0.352056	0.734709	-0.479178	0.631812	0.999887	Tmed5	289883	Not Significant	FALSE	FALSE
ENSRNOG00000000075	207.015	-0.0109743	0.192052	-0.0571425	0.954432	0.999887	Mtf2	360905	Not Significant	FALSE	FALSE
ENSRNOG00000000081	34.2184	-1.12749	0.535653	-2.10489	0.0353007	0.999887	Antxr2	305633	Significant	FALSE	TRUE		Antxr2
ENSRNOG00000000082	238.031	0.128144	0.336285	0.381058	0.70316	0.999887	Hltf	295568	Not Significant	FALSE	FALSE
ENSRNOG00000000091	51.3224	-0.237672	0.414306	-0.573662	0.566197	0.999887	Smad9	85435	Not Significant	FALSE	FALSE
ENSRNOG00000000095	155.344	0.0528823	0.222333	0.237852	0.811996	0.999887	Gpr89b	362003	Not Significant	FALSE	FALSE
ENSRNOG00000000098	435.866	0.0864968	0.226388	0.382073	0.702407	0.999887	Rnf115	362002	Not Significant	FALSE	FALSE
ENSRNOG00000000104	286.507	0.0495936	0.231178	0.214525	0.830137	0.999887	Thoc3	290519	Not Significant	FALSE	FALSE
ENSRNOG00000000105	2281.22	-0.00444132	0.140214	-0.0316753	0.974731	0.999887	Cplx2	116657	Not Significant	FALSE	FALSE
ENSRNOG00000000108	60.4163	-0.0804127	0.29764	-0.270167	0.787032	0.999887	Aga	290923	Not Significant	FALSE	FALSE
ENSRNOG00000000111	72.7163	0.146946	0.364477	0.40317	0.686823	0.999887	Coprs	290925	Not Significant	FALSE	FALSE
ENSRNOG00000000112	500.144	-0.0979556	0.151419	-0.646918	0.517685	0.999887	Champ1	306647	Not Significant	FALSE	FALSE
ENSRNOG00000000113	72.7202	0.18886	0.282962	0.667438	0.504492	0.999887	Elac1	307604	Not Significant	FALSE	FALSE
ENSRNOG00000000121	30.2446	0.00148553	0.457261	0.00324876	0.997408	0.999887	Pigv	366478	Not Significant	FALSE	FALSE
ENSRNOG00000000122	153.208	-0.528048	0.265781	-1.98678	0.046947	0.999887	Ak2	24184	Significant	FALSE	FALSE
ENSRNOG00000000123	401.401	-0.307316	0.199181	-1.5429	0.122855	0.999887	Rnf19b	313806	Not Significant	FALSE	FALSE
ENSRNOG00000000127	573.901	-0.0282917	0.251881	-0.112321	0.910569	0.999887	Kpna6	362607	Not Significant	FALSE	FALSE
ENSRNOG00000000129	108.008	0.0234855	0.265667	0.0884019	0.929557	0.999887	RGD1559864	500446	Not Significant	FALSE	FALSE
ENSRNOG00000000130	582.591	-0.0916586	0.19686	-0.465603	0.6415	0.999887	Dnajb5	313811	Not Significant	FALSE	FALSE
ENSRNOG00000000133	598.148	0.112275	0.377475	0.297438	0.766132	0.999887	Txndc15	307180	Not Significant	FALSE	FALSE
ENSRNOG00000000142	111.923	-0.17256	0.510053	-0.338318	0.735123	0.999887	Plxdc2	361282	Not Significant	FALSE	FALSE
ENSRNOG00000000145	328.088	0.29107	0.217302	1.33947	0.180418	0.999887	Pik3r3	60664	Not Significant	FALSE	FALSE
ENSRNOG00000000150	64.9489	-0.0531428	0.349619	-0.152002	0.879185	0.999887	Dnajc1	100360412	Not Significant	FALSE	FALSE
ENSRNOG00000000155	121.404	0.122209	0.290715	0.420374	0.674212	0.999887	Cog3	361073	Not Significant	FALSE	FALSE
ENSRNOG00000000157	484.09	0.0063391	0.168937	0.0375235	0.970068	0.999887	Atg12	361321	Not Significant	FALSE	FALSE
ENSRNOG00000000158	523.584	-0.145718	0.182936	-0.796549	0.425713	0.999887	Cdo1	81718	Not Significant	FALSE	FALSE
ENSRNOG00000000161	98.9776	-0.0501617	0.492079	-0.101938	0.918806	0.999887	Chm	24942	Not Significant	FALSE	FALSE
ENSRNOG00000000164	373.177	-0.0561735	0.20487	-0.27419	0.783939	0.999887	Lamp2	24944	Not Significant	FALSE	FALSE
ENSRNOG00000000166	27.3211	-0.0645127	0.369553	-0.17457	0.861418	0.999887	Apex2	317628	Not Significant	FALSE	FALSE
ENSRNOG00000000168	827.223	0.0664155	0.229365	0.289562	0.772151	0.999887	Gatm	81660	Not Significant	FALSE	FALSE
ENSRNOG00000000169	35.5957	-0.314094	0.349689	-0.898208	0.369074	0.999887	Spata5l1	691729	Not Significant	FALSE	FALSE
ENSRNOG00000000170	496.041	-0.21309	0.404209	-0.527178	0.59807	0.999887	Slc30a4	64469	Not Significant	FALSE	FALSE
ENSRNOG00000000175	152.541	-0.0634606	0.275709	-0.230173	0.817958	0.999887	Mier2		Not Significant	FALSE	FALSE
ENSRNOG00000000185	209.697	0.0764963	0.357468	0.213995	0.830551	0.999887	Mpst	192172	Not Significant	FALSE	FALSE
ENSRNOG00000000186	280.208	0.297432	0.38684	0.768877	0.441966	0.999887	Tst	25274	Not Significant	FALSE	FALSE
ENSRNOG00000000190	143.464	-0.0836935	0.387812	-0.215809	0.829137	0.999887	Ep300		Not Significant	FALSE	FALSE
ENSRNOG00000000195	14.0791	0.734429	1.12023	0.655604	0.512079	0.999887	Vwa5a	301097	Not Significant	TRUE	FALSE
ENSRNOG00000000204	840.965	-0.34685	0.275998	-1.25671	0.208857	0.999887	Syncrip	363113	Not Significant	FALSE	FALSE
ENSRNOG00000000219	230.803	0.000678589	0.216997	0.00312719	0.997505	0.999887	Ano10	301111	Not Significant	FALSE	FALSE
ENSRNOG00000000221	177.027	0.0451192	0.22713	0.198649	0.842537	0.999887	Abhd5	316122	Not Significant	FALSE	FALSE
ENSRNOG00000000230	52.2813	0.370672	0.438269	0.845765	0.397684	0.999887	Lmf1	360495	Not Significant	FALSE	FALSE
ENSRNOG00000000231	361.4	-0.0235253	0.311083	-0.0756238	0.939718	0.999887	Kctd17	300317	Not Significant	FALSE	FALSE
ENSRNOG00000000233	10.8359	-0.0919389	0.739832	-0.12427	0.901102	0.999887	Grm6	24419	Not Significant	FALSE	FALSE
ENSRNOG00000000236	557.831	-0.105437	0.232673	-0.453156	0.650436	0.999887	Zfp207	303763	Not Significant	FALSE	FALSE
ENSRNOG00000000237	104.962	0.293372	0.296266	0.990233	0.32206	0.999887	RGD1310429	303764	Not Significant	FALSE	FALSE
ENSRNOG00000000244	91.9586	-0.32966	0.241316	-1.36609	0.17191	0.999887	Coil	50998	Not Significant	FALSE	FALSE
ENSRNOG00000000245	32.8679	0.0655748	0.351136	0.18675	0.851856	0.999887	Slc16a6	303772	Not Significant	FALSE	FALSE
ENSRNOG00000000246	1208.14	0.100459	0.134713	0.745729	0.455831	0.999887	Amz2	360650	Not Significant	FALSE	FALSE
ENSRNOG00000000247	101.441	0.082391	0.264501	0.311496	0.755424	0.999887	Mfsd11	360667	Not Significant	FALSE	FALSE
ENSRNOG00000000248	1241.83	-0.151992	0.1811	-0.83927	0.401318	0.999887	Srsf2	494445	Not Significant	FALSE	FALSE
ENSRNOG00000000249	26.0638	0.180971	0.453062	0.39944	0.689569	0.999887	Mettl23	287918	Not Significant	FALSE	FALSE
ENSRNOG00000000250	149.286	-0.203177	0.212364	-0.95674	0.338699	0.999887	Jmjd6	360665	Not Significant	FALSE	FALSE
ENSRNOG00000000257	1321.02	-0.0807143	0.201078	-0.401408	0.68812	0.999887	Smpd3	94338	Not Significant	FALSE	FALSE
ENSRNOG00000000258	194.198	-0.0169853	0.197764	-0.0858867	0.931557	0.999887	Prmt7	361402	Not Significant	FALSE	FALSE
ENSRNOG00000000262	272.863	0.155447	0.247635	0.627729	0.530182	0.999887	Zfp821	307834	Not Significant	FALSE	FALSE
ENSRNOG00000000264	238.746	0.182033	0.220676	0.824887	0.409436	0.999887	Def8	307973	Not Significant	FALSE	FALSE
ENSRNOG00000000274	623.868	-0.0275752	0.255057	-0.108114	0.913905	0.999887	Phyhipl	309901	Not Significant	FALSE	FALSE
ENSRNOG00000000275	99.8523	0.285955	0.392982	0.727653	0.466826	0.999887	Fam13c	294565	Not Significant	FALSE	FALSE
ENSRNOG00000000277	190.062	0.186428	0.383398	0.486251	0.626789	0.999887	Tet1		Not Significant	FALSE	FALSE
ENSRNOG00000000279	50.138	-0.0267966	0.330862	-0.0809904	0.93545	0.999887	Rtn4ip1	309912	Not Significant	FALSE	FALSE
ENSRNOG00000000281	22.4519	0.383345	0.519944	0.737282	0.460951	0.999887	Prodh	680409	Not Significant	FALSE	FALSE
ENSRNOG00000000283	91.9324	0.22259	0.301293	0.738782	0.46004	0.999887	Dgcr14	360741	Not Significant	FALSE	FALSE
ENSRNOG00000000288	20.6964	-0.120543	0.417971	-0.288401	0.77304	0.999887	Scarf2	287949	Not Significant	FALSE	FALSE
ENSRNOG00000000299	86.6111	0.0696642	0.267766	0.260169	0.794734	0.999887	Foxo3	294515	Not Significant	FALSE	FALSE
ENSRNOG00000000302	196.281	0.370038	0.201295	1.83829	0.0660201	0.999887	Sesn1	294518	Not Significant	FALSE	FALSE
ENSRNOG00000000303	83.1362	0.0558065	0.246723	0.22619	0.821053	0.999887	Cep57l1	294519	Not Significant	FALSE	FALSE
ENSRNOG00000000304	340.687	-0.193985	0.283757	-0.683632	0.494208	0.999887	Cd164	83689	Not Significant	FALSE	FALSE
ENSRNOG00000000306	23.5962	0.498887	0.525309	0.949702	0.342264	0.999887	Smpd2	83537	Not Significant	FALSE	FALSE
ENSRNOG00000000307	55.4743	-0.0115544	0.371523	-0.0311002	0.97519	0.999887	Mical1	294520	Not Significant	FALSE	FALSE
ENSRNOG00000000308	85.0803	-0.0865532	0.239684	-0.361115	0.718014	0.999887	Zbtb24	365590	Not Significant	FALSE	FALSE
ENSRNOG00000000312	291.965	0.0368964	0.209962	0.175729	0.860507	0.999887	Fig4	309855	Not Significant	FALSE	FALSE
ENSRNOG00000000314	750.013	-0.0591464	0.196204	-0.301454	0.763069	0.999887	Sec63	309858	Not Significant	FALSE	FALSE
ENSRNOG00000000316	668.919	0.115214	0.146586	0.785982	0.431878	0.999887	Sobp	309860	Not Significant	FALSE	FALSE
ENSRNOG00000000321	3283.11	0.0316939	0.154518	0.205114	0.837483	0.999887	Cd24	25145	Not Significant	FALSE	FALSE
ENSRNOG00000000322	154.767	-0.0495981	0.204039	-0.243081	0.807942	0.999887	Atg5	365601	Not Significant	FALSE	FALSE
ENSRNOG00000000327	148.184	-0.0421151	0.280505	-0.150141	0.880654	0.999887	Hace1	361866	Not Significant	FALSE	FALSE
ENSRNOG00000000340	681.091	-0.0149722	0.278443	-0.0537711	0.957118	0.999887	RGD1304704	302247	Not Significant	FALSE	FALSE
ENSRNOG00000000341	26.9187	0.45663	0.442976	1.03082	0.302623	0.999887	Nid2	302248	Not Significant	FALSE	FALSE
ENSRNOG00000000368	431.412	0.00522885	0.239287	0.0218518	0.982566	0.999887	Grik2	54257	Not Significant	FALSE	FALSE
ENSRNOG00000000387	180.411	-0.148893	0.285132	-0.522191	0.601538	0.999887	Slc25a16	361836	Not Significant	FALSE	FALSE
ENSRNOG00000000392	166.163	-0.0348839	0.24158	-0.144399	0.885186	0.999887	Supv3l1	294385	Not Significant	FALSE	FALSE
ENSRNOG00000000395	528.287	0.103194	0.16222	0.636137	0.524687	0.999887	LOC606294	606294	Not Significant	FALSE	FALSE
ENSRNOG00000000396	361.753	-0.22738	0.167712	-1.35577	0.175171	0.999887	Ddx50	361848	Not Significant	FALSE	FALSE
ENSRNOG00000000397	987.85	-0.00379174	0.180946	-0.0209551	0.983281	0.999887	Ccar1	361849	Not Significant	FALSE	FALSE
ENSRNOG00000000398	53.537	0.279873	0.318377	0.87906	0.379369	0.999887	Zufsp	294390	Not Significant	FALSE	FALSE
ENSRNOG00000000407	67.6456	0.0691907	0.290892	0.237857	0.811992	0.999887	Dcbld1		Not Significant	FALSE	FALSE
ENSRNOG00000000408	503.401	-0.00880576	0.27529	-0.0319872	0.974482	0.999887	Gopc	309774	Not Significant	FALSE	FALSE
ENSRNOG00000000411	564.235	-0.119627	0.190594	-0.627653	0.530231	0.999887	Nus1	294400	Not Significant	FALSE	FALSE
ENSRNOG00000000412	1446.13	-0.0460182	0.258689	-0.17789	0.858809	0.999887	Slc35f1	502421	Not Significant	FALSE	FALSE
ENSRNOG00000000414	67.4756	-0.385053	0.321849	-1.19638	0.231549	0.999887	Cep85l	100365935	Not Significant	FALSE	FALSE
ENSRNOG00000000415	183.464	-0.0606854	0.235981	-0.257162	0.797054	0.999887	Asf1a	294408	Not Significant	FALSE	FALSE
ENSRNOG00000000417	823.508	0.193994	0.190457	1.01857	0.308408	0.999887	Numa1	308870	Not Significant	FALSE	FALSE
ENSRNOG00000000418	177.814	-0.177687	0.300338	-0.591623	0.554103	0.999887	Zbtb12		Not Significant	FALSE	FALSE
ENSRNOG00000000420	160.537	0.00710355	0.266989	0.0266061	0.978774	0.999887	Nelfe	294258	Not Significant	FALSE	FALSE
ENSRNOG00000000421	232.131	0.0529445	0.250838	0.21107	0.832833	0.999887	Skiv2l	294260	Not Significant	FALSE	FALSE
ENSRNOG00000000422	39.1445	0.155147	0.41485	0.373985	0.708416	0.999887	Dxo	361799	Not Significant	FALSE	FALSE
ENSRNOG00000000423	15.4676	0.338511	0.55953	0.604993	0.545184	0.999887	LOC100360835		Not Significant	FALSE	FALSE
ENSRNOG00000000431	284.501	0.197248	0.26382	0.747659	0.454666	0.999887	Atf6b	406169	Not Significant	FALSE	FALSE
ENSRNOG00000000432	69.9656	0.105482	0.403542	0.261391	0.793791	0.999887	Fkbpl	406168	Not Significant	FALSE	FALSE
ENSRNOG00000000433	353.966	0.0430809	0.275436	0.15641	0.87571	0.999887	Prrt1	406167	Not Significant	FALSE	FALSE
ENSRNOG00000000435	72.6959	0.431527	0.303835	1.42027	0.15553	0.999887	Ppt2	54398	Not Significant	FALSE	FALSE
ENSRNOG00000000436	14.4054	1.09967	0.744151	1.47775	0.139476	0.999887	Egfl8	406166	Not Significant	TRUE	FALSE
ENSRNOG00000000437	945.603	-0.041487	0.193998	-0.213853	0.830662	0.999887	Agpat1	406165	Not Significant	FALSE	FALSE
ENSRNOG00000000438	317.898	-0.158503	0.241448	-0.656469	0.511522	0.999887	Rnf5	407784	Not Significant	FALSE	FALSE
ENSRNOG00000000439	15.15	1.345	0.84348	1.59459	0.110804	0.999887	Ager	81722	Not Significant	TRUE	FALSE
ENSRNOG00000000440	227.784	0.10352	0.205585	0.503539	0.614585	0.999887	Pbx2	406164	Not Significant	FALSE	FALSE
ENSRNOG00000000442	41.4896	0.178237	0.399452	0.446203	0.655451	0.999887	Notch4	406162	Not Significant	FALSE	FALSE
ENSRNOG00000000443	14.9092	-0.057517	0.970548	-0.0592624	0.952743	0.999887	C4a		Not Significant	FALSE	FALSE
ENSRNOG00000000455	21.962	-0.540741	0.48072	-1.12486	0.26065	0.999887	Tap2	24812	Not Significant	FALSE	FALSE
ENSRNOG00000000456	9.77968	-1.15246	0.726761	-1.58574	0.112797	0.999887	Psmb8	24968	Not Significant	FALSE	TRUE
ENSRNOG00000000457	31.3612	-0.242017	0.394414	-0.613612	0.539471	0.999887	Tap1	24811	Not Significant	FALSE	FALSE
ENSRNOG00000000459	12.9074	-0.224731	0.662527	-0.339202	0.734457	0.999887	Psmb9	24967	Not Significant	FALSE	FALSE
ENSRNOG00000000461	646.246	-0.128523	0.178486	-0.720072	0.471481	0.999887	Brd2	294276	Not Significant	FALSE	FALSE
ENSRNOG00000000463	25.0659	0.627035	0.546178	1.14804	0.250951	0.999887	Col11a2	294279	Not Significant	TRUE	FALSE
ENSRNOG00000000464	235.009	0.242896	0.366482	0.662779	0.507472	0.999887	Rxrb	361801	Not Significant	FALSE	FALSE
ENSRNOG00000000465	441.389	0.0469164	0.297595	0.157652	0.874731	0.999887	Slc39a7	294281	Not Significant	FALSE	FALSE
ENSRNOG00000000466	71.4065	0.23915	0.481451	0.496728	0.619381	0.999887	Hsd17b8	361802	Not Significant	FALSE	FALSE
ENSRNOG00000000467	101.353	0.0717972	0.37885	0.189514	0.84969	0.999887	Ring1	309626	Not Significant	FALSE	FALSE
ENSRNOG00000000470	490.674	0.0129218	0.251223	0.0514355	0.958979	0.999887	Vps52	25218	Not Significant	FALSE	FALSE
ENSRNOG00000000471	14.451	0.516983	0.712438	0.725653	0.468052	0.999887	B3galt4	294282	Not Significant	FALSE	FALSE
ENSRNOG00000000473	116.298	-0.0655388	0.349297	-0.187631	0.851166	0.999887	Pfdn6	309629	Not Significant	FALSE	FALSE
ENSRNOG00000000474	109.954	0.0381712	0.414917	0.0919972	0.9267	0.999887	Rgl2	294283	Not Significant	FALSE	FALSE
ENSRNOG00000000476	199.296	0.121052	0.234286	0.516685	0.605376	0.999887	Zbtb22	309630	Not Significant	FALSE	FALSE
ENSRNOG00000000477	176.973	0.137607	0.236959	0.580723	0.561427	0.999887	Daxx	140926	Not Significant	FALSE	FALSE
ENSRNOG00000000479	64.6769	0.0599993	0.493302	0.121628	0.903194	0.999887	Kifc1	294286	Not Significant	FALSE	FALSE
ENSRNOG00000000480	91.2728	-0.0448432	0.338271	-0.132566	0.894537	0.999887	Phf1	294287	Not Significant	FALSE	FALSE
ENSRNOG00000000481	123.299	0.109899	0.39863	0.275693	0.782784	0.999887	Cuta	294288	Not Significant	FALSE	FALSE
ENSRNOG00000000483	1768.38	-0.0249892	0.179618	-0.139124	0.889352	0.999887	Syngap1	192117	Not Significant	FALSE	FALSE
ENSRNOG00000000485	136.19	-0.191858	0.262818	-0.730006	0.465386	0.999887	Bak1	116502	Not Significant	FALSE	FALSE
ENSRNOG00000000487	68.1331	-0.108821	0.264696	-0.411117	0.680987	0.999887	Grm4	24417	Not Significant	FALSE	FALSE
ENSRNOG00000000488	74.9399	-0.836225	0.28218	-2.96344	0.00304222	0.300345	Hmga1	117062	Significant	FALSE	TRUE		Hmga1
ENSRNOG00000000490	368.139	-0.0177296	0.487935	-0.036336	0.971014	0.999887	Rps10	81773	Not Significant	FALSE	FALSE
ENSRNOG00000000493	371.346	-0.0112726	0.338782	-0.033274	0.973456	0.999887	Snrpc	361808	Not Significant	FALSE	FALSE
ENSRNOG00000000495	114.216	-0.22215	0.309099	-0.718703	0.472324	0.999887	Uhrf1bp1		Not Significant	FALSE	FALSE
ENSRNOG00000000498	328.872	0.0530086	0.171983	0.30822	0.757915	0.999887	Anks1a	309639	Not Significant	FALSE	FALSE
ENSRNOG00000000500	9.7911	0.242206	0.651036	0.372031	0.70987	0.999887	Scube3	294297	Not Significant	FALSE	FALSE
ENSRNOG00000000501	150.98	0.245972	0.256529	0.95885	0.337634	0.999887	Zfp523	361809	Not Significant	FALSE	FALSE
ENSRNOG00000000503	58.3071	0.143453	0.350336	0.409474	0.682192	0.999887	Ppard	25682	Not Significant	FALSE	FALSE
ENSRNOG00000000504	61.3071	0.0362295	0.417083	0.086864	0.93078	0.999887	Fance	309643	Not Significant	FALSE	FALSE
ENSRNOG00000000505	1088.75	-0.0442741	0.309379	-0.143106	0.886206	0.999887	Rpl10a	366656	Not Significant	FALSE	FALSE
ENSRNOG00000000506	22.9925	-0.0495168	0.482054	-0.10272	0.918185	0.999887	Tead3	294299	Not Significant	FALSE	FALSE
ENSRNOG00000000511	503.62	-0.176037	0.165665	-1.06261	0.28796	0.999887	Srpk1	361811	Not Significant	FALSE	FALSE
ENSRNOG00000000512	44.6801	0.28181	0.341798	0.824491	0.409661	0.999887	Slc26a8	309646	Not Significant	FALSE	FALSE
ENSRNOG00000000513	391.712	-0.238894	0.194013	-1.23133	0.218199	0.999887	Mapk14	81649	Not Significant	FALSE	FALSE
ENSRNOG00000000517	111.032	-0.0320718	0.271518	-0.118121	0.905972	0.999887	Kctd20	294307	Not Significant	FALSE	FALSE
ENSRNOG00000000519	172.992	-0.12966	0.215039	-0.602961	0.546535	0.999887	Stk38	361813	Not Significant	FALSE	FALSE
ENSRNOG00000000520	1845.02	-0.0906908	0.191308	-0.474058	0.635459	0.999887	Srsf3	361814	Not Significant	FALSE	FALSE
ENSRNOG00000000521	135.595	0.18051	0.274671	0.657186	0.511061	0.999887	Cdkn1a	114851	Not Significant	FALSE	FALSE
ENSRNOG00000000522	295.408	0.0937127	0.24443	0.383393	0.701429	0.999887	Cpne5	309650	Not Significant	FALSE	FALSE
ENSRNOG00000000523	34.668	0.373509	0.365688	1.02139	0.307072	0.999887	Ppil1	309651	Not Significant	FALSE	FALSE
ENSRNOG00000000524	328.978	-0.0348454	0.234537	-0.148571	0.881892	0.999887	RGD735065	294311	Not Significant	FALSE	FALSE
ENSRNOG00000000525	32.9072	0.127682	0.613425	0.208146	0.835115	0.999887	Pi16	294312	Not Significant	FALSE	FALSE
ENSRNOG00000000527	2411.08	0.0713166	0.30135	0.236657	0.812923	0.999887	Mtch1	294313	Not Significant	FALSE	FALSE
ENSRNOG00000000529	19.9062	-0.380604	0.470001	-0.809794	0.418059	0.999887	Pim1	24649	Not Significant	FALSE	FALSE
ENSRNOG00000000531	11.466	0.153848	0.666007	0.231001	0.817314	0.999887	Ccdc167		Not Significant	FALSE	FALSE
ENSRNOG00000000532	574.732	-0.0333015	0.145353	-0.229108	0.818785	0.999887	Cmtr1	309656	Not Significant	FALSE	FALSE
ENSRNOG00000000536	553.792	0.059398	0.192331	0.308832	0.757449	0.999887	Mdga1	309659	Not Significant	FALSE	FALSE
ENSRNOG00000000540	236.052	0.0121298	0.20057	0.0604766	0.951776	0.999887	Btbd9	294318	Not Significant	FALSE	FALSE
ENSRNOG00000000541	549.972	0.0703953	0.251899	0.279459	0.779893	0.999887	Glo1	294320	Not Significant	FALSE	FALSE
ENSRNOG00000000546	24.7131	-0.369863	0.41745	-0.886007	0.375614	0.999887	Nt5dc1	294456	Not Significant	FALSE	FALSE
ENSRNOG00000000547	1130.76	-0.051011	0.204418	-0.249542	0.802941	0.999887	Tspyl4	309828	Not Significant	FALSE	FALSE
ENSRNOG00000000549	852.969	0.110675	0.16109	0.687034	0.492061	0.999887	Tspyl1		Not Significant	FALSE	FALSE
ENSRNOG00000000551	109.42	0.290838	0.357752	0.812961	0.41624	0.999887	RGD1305587	294499	Not Significant	FALSE	FALSE
ENSRNOG00000000557	1681.74	-0.0146834	0.18108	-0.0810876	0.935372	0.999887	Sar1a	361842	Not Significant	FALSE	FALSE
ENSRNOG00000000560	72.7184	0.637942	0.331448	1.92471	0.0542656	0.999887	Lrrc20	499430	Not Significant	TRUE	FALSE
ENSRNOG00000000561	22.4498	-0.200324	0.55529	-0.360756	0.718282	0.999887	Pald1	294508	Not Significant	FALSE	FALSE
ENSRNOG00000000565	426.721	-0.0459597	0.204175	-0.225099	0.821902	0.999887	Sgpl1	286896	Not Significant	FALSE	FALSE
ENSRNOG00000000567	51.7992	0.409847	0.29786	1.37597	0.16883	0.999887	Unc5b	60630	Not Significant	FALSE	FALSE
ENSRNOG00000000568	41.3921	0.417885	0.414244	1.00879	0.313076	0.999887	Slc29a3	353307	Not Significant	FALSE	FALSE
ENSRNOG00000000569	36.0909	0.965712	0.562487	1.71686	0.0860043	0.999887	MGC112715	690899	Not Significant	TRUE	FALSE
ENSRNOG00000000571	5131.09	0.0902115	0.279171	0.323141	0.746589	0.999887	Psap	25524	Not Significant	FALSE	FALSE
ENSRNOG00000000572	146.007	-0.6401	0.261521	-2.4476	0.014381	0.941455	Chst3	84468	Significant	FALSE	TRUE		Chst3
ENSRNOG00000000576	145.028	-0.0330225	0.334571	-0.0987011	0.921376	0.999887	Anapc16	100360936	Not Significant	FALSE	FALSE
ENSRNOG00000000579	5361.86	0.0781422	0.179449	0.435456	0.663232	0.999887	Marcks	25603	Not Significant	FALSE	FALSE
ENSRNOG00000000581	206.051	0.0867245	0.198561	0.436765	0.662282	0.999887	Cdc40	361859	Not Significant	FALSE	FALSE
ENSRNOG00000000583	1159.92	-0.0580499	0.247128	-0.234899	0.814287	0.999887	Cdk19	309804	Not Significant	FALSE	FALSE
ENSRNOG00000000585	960.254	-0.157316	0.154176	-1.02036	0.307556	0.999887	Amd1	81640	Not Significant	FALSE	FALSE
ENSRNOG00000000586	233.604	-0.0773697	0.248398	-0.311475	0.75544	0.999887	Gtf3c6	361858	Not Significant	FALSE	FALSE
ENSRNOG00000000587	271.865	-0.201754	0.176592	-1.14249	0.253252	0.999887	Rpf2	294436	Not Significant	FALSE	FALSE
ENSRNOG00000000593	1743.77	-0.00380905	0.442417	-0.00860964	0.993131	0.999887	Rev3l	309812	Not Significant	FALSE	FALSE
ENSRNOG00000000596	2158.29	-0.00420672	0.145996	-0.028814	0.977013	0.999887	Fyn	25150	Not Significant	FALSE	FALSE
ENSRNOG00000000598	57.1554	-0.0729812	0.358715	-0.203452	0.838782	0.999887	Tube1	361856	Not Significant	FALSE	FALSE
ENSRNOG00000000599	31.0031	-0.393525	0.494559	-0.795708	0.426202	0.999887	Lama4	309816	Not Significant	FALSE	FALSE
ENSRNOG00000000604	1322.44	-0.0644277	0.143118	-0.450173	0.652585	0.999887	Hdac2	84577	Not Significant	FALSE	FALSE
ENSRNOG00000000605	24.3582	0.308325	0.52216	0.59048	0.554869	0.999887	Hs3st5	294449	Not Significant	FALSE	FALSE
ENSRNOG00000000606	74.9392	0.0739578	0.370121	0.19982	0.841621	0.999887	Pcdh15	690865	Not Significant	FALSE	FALSE
ENSRNOG00000000609	377.252	-0.147491	0.223876	-0.658805	0.510021	0.999887	Ipmk	171458	Not Significant	FALSE	FALSE
ENSRNOG00000000610	388.695	0.0451027	0.292809	0.154035	0.877582	0.999887	Cisd1	294362	Not Significant	FALSE	FALSE
ENSRNOG00000000611	552.646	0.0150385	0.167926	0.0895542	0.928641	0.999887	Ube2d1	361831	Not Significant	FALSE	FALSE
ENSRNOG00000000613	281.549	0.0165657	0.213472	0.0776013	0.938145	0.999887	Tfam	83474	Not Significant	FALSE	FALSE
ENSRNOG00000000614	37.6259	-1.32389	0.393296	-3.36614	0.000762268	0.100341	Bicc1	361832	Significant	FALSE	TRUE		Bicc1
ENSRNOG00000000618	180.094	-0.0893205	0.380739	-0.234598	0.814521	0.999887	Mdga2	314180	Not Significant	FALSE	FALSE
ENSRNOG00000000622	1251.64	0.0261619	0.306878	0.0852519	0.932061	0.999887	Hint1-ps1		Not Significant	FALSE	FALSE
ENSRNOG00000000632	136.755	-0.0703669	0.356698	-0.197273	0.843614	0.999887	Cdk1	54237	Not Significant	FALSE	FALSE
ENSRNOG00000000633	86.6309	-0.0826795	0.248121	-0.333222	0.738966	0.999887	Rhobtb1	309722	Not Significant	FALSE	FALSE
ENSRNOG00000000635	268.911	-0.171535	0.227746	-0.753185	0.451339	0.999887	Arid5b	309728	Not Significant	FALSE	FALSE
ENSRNOG00000000636	41.9102	-0.141357	0.384728	-0.367421	0.713305	0.999887	Rtkn2	309729	Not Significant	FALSE	FALSE
ENSRNOG00000000638	155.768	-0.110372	0.287037	-0.384522	0.700592	0.999887	Zfp365	499425	Not Significant	FALSE	FALSE
ENSRNOG00000000639	26.3866	-0.287625	0.497389	-0.578271	0.563081	0.999887	Ado		Not Significant	FALSE	FALSE
ENSRNOG00000000641	74.8155	0.0975314	0.263661	0.369912	0.711448	0.999887	LOC100363472	58839	Not Significant	FALSE	FALSE
ENSRNOG00000000645	487.538	0.107158	0.318247	0.336714	0.736333	0.999887	Reep3	294375	Not Significant	FALSE	FALSE
ENSRNOG00000000648	1000.4	0.0345221	0.285268	0.121017	0.903678	0.999887	Jmjd1c	171120	Not Significant	FALSE	FALSE
ENSRNOG00000000657	33.6828	-0.0619626	0.436107	-0.142081	0.887016	0.999887	Nek7	360850	Not Significant	FALSE	FALSE
ENSRNOG00000000661	87.7711	-0.0505781	0.424848	-0.11905	0.905236	0.999887	Hps4	304555	Not Significant	FALSE	FALSE
ENSRNOG00000000662	31.209	0.152182	0.369364	0.41201	0.680332	0.999887	Srrd	288717	Not Significant	FALSE	FALSE
ENSRNOG00000000663	213.736	0.00794453	0.191573	0.0414701	0.966921	0.999887	Tfip11	288718	Not Significant	FALSE	FALSE
ENSRNOG00000000664	45.7796	-0.153796	0.309048	-0.497644	0.618735	0.999887	Tpst2	288719	Not Significant	FALSE	FALSE
ENSRNOG00000000665	515.211	-0.12878	0.152671	-0.843514	0.398941	0.999887	Pitpnb	114561	Not Significant	FALSE	FALSE
ENSRNOG00000000692	43.8707	-0.796645	0.499162	-1.59597	0.110496	0.999887	Ung	304577	Not Significant	FALSE	TRUE
ENSRNOG00000000693	618.043	0.0388143	0.306167	0.126775	0.899119	0.999887	Svop	171442	Not Significant	FALSE	FALSE
ENSRNOG00000000695	82.0664	-0.0339273	0.313059	-0.108374	0.913699	0.999887	Ssh1	304580	Not Significant	FALSE	FALSE
ENSRNOG00000000697	2222.55	-0.0321211	0.200127	-0.160504	0.872484	0.999887	Coro1c	501841	Not Significant	FALSE	FALSE
ENSRNOG00000000701	162.908	0.197544	0.342772	0.576311	0.564405	0.999887	Iscu	288740	Not Significant	FALSE	FALSE
ENSRNOG00000000702	394.747	-0.0755704	0.252228	-0.299611	0.764474	0.999887	Sart3	304582	Not Significant	FALSE	FALSE
ENSRNOG00000000708	243.184	0.188992	0.181418	1.04174	0.29753	0.999887	Sgsm1	288743	Not Significant	FALSE	FALSE
ENSRNOG00000000718	547.434	-0.116323	0.323215	-0.359895	0.718926	0.999887	Cggbp1	288353	Not Significant	FALSE	FALSE
ENSRNOG00000000720	80.8457	-0.00565432	0.263055	-0.0214948	0.982851	0.999887	MGC95208	304176	Not Significant	FALSE	FALSE
ENSRNOG00000000723	18.0102	-0.505105	0.583912	-0.865035	0.38702	0.999887	RT1-CE5		Not Significant	FALSE	FALSE
ENSRNOG00000000729	23.9136	-0.00693564	0.423247	-0.0163867	0.986926	0.999887	Tmlhe	170898	Not Significant	FALSE	FALSE
ENSRNOG00000000774	5995.59	0.0734478	0.123469	0.59487	0.551931	0.999887	Gabbr1	81657	Not Significant	FALSE	FALSE
ENSRNOG00000000778	28.3989	-0.14175	0.453791	-0.312369	0.75476	0.999887	Znrd1as1	499401	Not Significant	FALSE	FALSE
ENSRNOG00000000779	69.1255	-0.176555	0.406645	-0.434174	0.664162	0.999887	Znrd1	361784	Not Significant	FALSE	FALSE
ENSRNOG00000000780	255.441	0.127244	0.193038	0.659165	0.50979	0.999887	Ppp1r11	294207	Not Significant	FALSE	FALSE
ENSRNOG00000000785	113.474	0.121967	0.265784	0.458894	0.64631	0.999887	Trim39	309591	Not Significant	FALSE	FALSE
ENSRNOG00000000786	127.792	0.0757441	0.371499	0.203888	0.838441	0.999887	Rpp21	406230	Not Significant	FALSE	FALSE
ENSRNOG00000000796	1267.16	-0.223492	0.404299	-0.552788	0.580408	0.999887	Ranbp2	294429	Not Significant	FALSE	FALSE
ENSRNOG00000000798	592.79	-0.00716536	0.320747	-0.0223396	0.982177	0.999887	Gnl1	309593	Not Significant	FALSE	FALSE
ENSRNOG00000000799	1034.17	-0.00285728	0.207978	-0.0137383	0.989039	0.999887	Abcf1	85493	Not Significant	FALSE	FALSE
ENSRNOG00000000800	82.9261	-0.558893	0.444267	-1.25801	0.208387	0.999887	Man1a1	294410	Not Significant	FALSE	FALSE
ENSRNOG00000000801	21.562	-0.130714	0.415566	-0.314545	0.753108	0.999887	Msl3l2	309790	Not Significant	FALSE	FALSE
ENSRNOG00000000802	26.6384	-0.181564	0.477306	-0.380394	0.703653	0.999887	Tbc1d32	100359595	Not Significant	FALSE	FALSE
ENSRNOG00000000804	151.639	-0.164185	0.299971	-0.547336	0.584148	0.999887	Mrps18b	294230	Not Significant	FALSE	FALSE
ENSRNOG00000000805	1088.05	-0.00551329	0.261599	-0.0210753	0.983186	0.999887	Gja1	24392	Not Significant	FALSE	FALSE
ENSRNOG00000000808	393.214	-0.0377369	0.235243	-0.160417	0.872553	0.999887	Hsf2	64441	Not Significant	FALSE	FALSE
ENSRNOG00000000809	1589.42	0.121195	0.185036	0.654982	0.51248	0.999887	Atat1	361789	Not Significant	FALSE	FALSE
ENSRNOG00000000812	89.2356	0.101687	0.266149	0.382066	0.702412	0.999887	RGD1302996		Not Significant	FALSE	FALSE
ENSRNOG00000000814	6096.19	0.158645	0.25806	0.614759	0.538714	0.999887	Fabp7	80841	Not Significant	FALSE	FALSE
ENSRNOG00000000815	45.4217	0.197743	0.436329	0.453196	0.650408	0.999887	Smpdl3a	294422	Not Significant	FALSE	FALSE
ENSRNOG00000000816	234.835	-0.004848	0.275195	-0.0176166	0.985945	0.999887	Ppp1r18		Not Significant	FALSE	FALSE
ENSRNOG00000000818	27.7356	0.152209	0.508267	0.299466	0.764584	0.999887	Nrm	361790	Not Significant	FALSE	FALSE
ENSRNOG00000000823	501.98	-0.0844685	0.277603	-0.304279	0.760916	0.999887	Gcc2	309798	Not Significant	FALSE	FALSE
ENSRNOG00000000824	30.4555	-0.892507	0.496563	-1.79737	0.0722767	0.999887	Dse	365583	Not Significant	FALSE	TRUE
ENSRNOG00000000826	384.25	-0.024741	0.30997	-0.0798173	0.936383	0.999887	Flot1	64665	Not Significant	FALSE	FALSE
ENSRNOG00000000827	12.7754	-3.65205	0.81519	-4.47999	7.46465e-06	0.00172419	Ier3	294235	Significant	FALSE	TRUE		Ier3
ENSRNOG00000000831	58.3429	0.0453464	0.379955	0.119347	0.905001	0.999887	Gtf2h4	294236	Not Significant	FALSE	FALSE
ENSRNOG00000000833	113.825	0.349528	0.309319	1.12999	0.258479	0.999887	Vars2		Not Significant	FALSE	FALSE
ENSRNOG00000000839	64.6856	0.47987	0.407969	1.17624	0.239499	0.999887	Nfkbil1	361794	Not Significant	FALSE	FALSE
ENSRNOG00000000840	827.196	0.0981777	0.255093	0.38487	0.700334	0.999887	Atp6v1g2	368044	Not Significant	FALSE	FALSE
ENSRNOG00000000841	2188.79	0.1857	0.33743	0.550337	0.582088	0.999887	Ddx39b	114612	Not Significant	FALSE	FALSE
ENSRNOG00000000842	666.443	0.166551	0.359467	0.463327	0.64313	0.999887	Ddah2	294239	Not Significant	FALSE	FALSE
ENSRNOG00000000847	608.488	-0.00251314	0.322871	-0.00778374	0.99379	0.999887	Csnk2b	81650	Not Significant	FALSE	FALSE
ENSRNOG00000000848	96.6385	0.111289	0.382269	0.291127	0.770954	0.999887	Gpank1	415064	Not Significant	FALSE	FALSE
ENSRNOG00000000851	1506.18	0.0624789	0.168777	0.370187	0.711243	0.999887	Bag6	94342	Not Significant	FALSE	FALSE
ENSRNOG00000000852	2569.29	-0.0721172	0.182779	-0.394559	0.693168	0.999887	Prrc2a	294250	Not Significant	FALSE	FALSE
ENSRNOG00000000858	17.8325	0.30389	0.742521	0.409268	0.682343	0.999887	Sapcd1	406170	Not Significant	FALSE	FALSE
ENSRNOG00000000861	13.0774	0.127823	0.64112	0.199374	0.84197	0.999887	Zic3	367944	Not Significant	FALSE	FALSE
ENSRNOG00000000866	588.674	0.150781	0.234664	0.642537	0.520525	0.999887	Rbmx	302855	Not Significant	FALSE	FALSE
ENSRNOG00000000867	560.031	0.0605822	0.200779	0.301737	0.762853	0.999887	Vars	25009	Not Significant	FALSE	FALSE
ENSRNOG00000000869	23.5159	-0.232053	0.479105	-0.484347	0.62814	0.999887	Arhgef6	363509	Not Significant	FALSE	FALSE
ENSRNOG00000000875	839.049	0.172295	0.175325	0.982719	0.325746	0.999887	Fhl1	25177	Not Significant	FALSE	FALSE
ENSRNOG00000000879	1182.94	0.0446659	0.29056	0.153724	0.877828	0.999887	Slc9a6	302863	Not Significant	FALSE	FALSE
ENSRNOG00000000881	518.539	-0.155422	0.30735	-0.505685	0.613078	0.999887	Mmgt1		Not Significant	FALSE	FALSE
ENSRNOG00000000885	312.145	-0.198239	0.244611	-0.810425	0.417696	0.999887	Auts2	304419	Not Significant	FALSE	FALSE
ENSRNOG00000000886	107.307	-0.00163966	0.307892	-0.00532543	0.995751	0.999887	Caln1	363909	Not Significant	FALSE	FALSE
ENSRNOG00000000888	197.039	-0.0318894	0.213222	-0.14956	0.881112	0.999887	Sbds	288615	Not Significant	FALSE	FALSE
ENSRNOG00000000891	40.8139	0.100122	0.490911	0.203951	0.838392	0.999887	AABR07035107.1	102548389	Not Significant	FALSE	FALSE
ENSRNOG00000000893	118.209	-0.141734	0.256342	-0.552908	0.580326	0.999887	Tmem248	288616	Not Significant	FALSE	FALSE
ENSRNOG00000000894	1147.35	0.0459958	0.428472	0.107348	0.914513	0.999887	Fry	304244	Not Significant	FALSE	FALSE
ENSRNOG00000000895	198.249	-0.150088	0.190649	-0.787246	0.431138	0.999887	Rabgef1	360797	Not Significant	FALSE	FALSE
ENSRNOG00000000900	209.711	-0.0763582	0.198046	-0.385558	0.699824	0.999887	Tpst1	288617	Not Significant	FALSE	FALSE
ENSRNOG00000000901	151.225	-0.0514415	0.254519	-0.202113	0.839828	0.999887	Crcp	399684	Not Significant	FALSE	FALSE
ENSRNOG00000000902	1507.19	-0.110755	0.141768	-0.781241	0.43466	0.999887	Hsph1	288444	Not Significant	FALSE	FALSE
ENSRNOG00000000903	91.6924	-0.00363731	0.35775	-0.0101672	0.991888	0.999887	Asl	59085	Not Significant	FALSE	FALSE
ENSRNOG00000000909	358.559	-0.111939	0.198445	-0.564081	0.572699	0.999887	Uspl1	288447	Not Significant	FALSE	FALSE
ENSRNOG00000000913	30.9646	0.258914	0.354764	0.729819	0.465501	0.999887	Gusb	24434	Not Significant	FALSE	FALSE
ENSRNOG00000000916	76.4721	0.507679	0.421944	1.20319	0.228903	0.999887	Katnal1		Not Significant	FALSE	FALSE
ENSRNOG00000000918	81.9017	0.0255619	0.346446	0.0737832	0.941183	0.999887	Zbed5	288622	Not Significant	FALSE	FALSE
ENSRNOG00000000921	427.737	0.143396	0.203986	0.70297	0.482075	0.999887	Ubl3	363869	Not Significant	FALSE	FALSE
ENSRNOG00000000922	33.9154	-0.0124359	0.379864	-0.0327377	0.973884	0.999887	Sumf2	360800	Not Significant	FALSE	FALSE
ENSRNOG00000000923	1821.57	-0.0517741	0.1555	-0.332952	0.73917	0.999887	Cct6a	288620	Not Significant	FALSE	FALSE
ENSRNOG00000000924	368.279	-0.488815	0.337036	-1.45033	0.146966	0.999887	Slc7a1	25648	Not Significant	FALSE	FALSE
ENSRNOG00000000925	84.0009	0.405607	0.323378	1.25428	0.209739	0.999887	Psph	304429	Not Significant	FALSE	FALSE
ENSRNOG00000000926	124.817	0.275358	0.276057	0.997467	0.318538	0.999887	Mrps17	288621	Not Significant	FALSE	FALSE
ENSRNOG00000000931	336.766	0.066514	0.307194	0.216521	0.828582	0.999887	Sfswap	304431	Not Significant	FALSE	FALSE
ENSRNOG00000000936	80.6424	0.357571	0.392237	0.91162	0.361969	0.999887	Stx2	25130	Not Significant	FALSE	FALSE
ENSRNOG00000000937	10.9469	1.82046	0.693047	2.62674	0.00862062	0.663733	Slc46a3	288454	Significant	TRUE	FALSE	Slc46a3
ENSRNOG00000000938	1478.38	-0.0699863	0.22239	-0.314701	0.752988	0.999887	Ran	84509	Not Significant	FALSE	FALSE
ENSRNOG00000000942	109.766	-0.157083	0.404405	-0.388431	0.697697	0.999887	Pan3	360760	Not Significant	FALSE	FALSE
ENSRNOG00000000954	228.473	-0.0148169	0.271097	-0.0546555	0.956413	0.999887	Rpo1-3	360762	Not Significant	FALSE	FALSE
ENSRNOG00000000955	62.8786	-0.316979	0.325078	-0.975088	0.329516	0.999887	Lnx2	360761	Not Significant	FALSE	FALSE
ENSRNOG00000000956	10.2727	-0.0210663	0.579634	-0.0363442	0.971008	0.999887	Rasl11a	304268	Not Significant	FALSE	FALSE
ENSRNOG00000000957	2051.52	0.0802422	0.305695	0.262491	0.792943	0.999887	LOC100361103	134484054	Not Significant	FALSE	FALSE
ENSRNOG00000000961	76.0707	-0.0633025	0.289338	-0.218784	0.826819	0.999887	Glt1d1	304445	Not Significant	FALSE	FALSE
ENSRNOG00000000962	123.955	0.0786593	0.235939	0.333389	0.738841	0.999887	Slc15a4	246280	Not Significant	FALSE	FALSE
ENSRNOG00000000963	29.8704	-0.0909902	0.486596	-0.186993	0.851666	0.999887	Tmem132c	363915	Not Significant	FALSE	FALSE
ENSRNOG00000000967	552.016	0.0876776	0.201619	0.434868	0.663658	0.999887	Aacs	65984	Not Significant	FALSE	FALSE
ENSRNOG00000000968	97.0516	-0.107083	0.310758	-0.344588	0.730404	0.999887	Rnf6	304271	Not Significant	FALSE	FALSE
ENSRNOG00000000974	175.745	0.142543	0.350157	0.407084	0.683946	0.999887	Zfp358	360754	Not Significant	FALSE	FALSE
ENSRNOG00000000975	173.257	0.0408162	0.278313	0.146656	0.883404	0.999887	Mcoln1	288371	Not Significant	FALSE	FALSE
ENSRNOG00000000977	238.12	0.10043	0.234531	0.428216	0.668494	0.999887	Pnpla6	360753	Not Significant	FALSE	FALSE
ENSRNOG00000000979	171.385	0.0870115	0.275828	0.315456	0.752416	0.999887	Bri3bp		Not Significant	FALSE	FALSE
ENSRNOG00000000981	142.923	0.110088	0.278329	0.395532	0.69245	0.999887	Scarb1	25073	Not Significant	FALSE	FALSE
ENSRNOG00000000983	69.4788	0.0863769	0.277858	0.310867	0.755902	0.999887	Zfp394	252860	Not Significant	FALSE	FALSE
ENSRNOG00000000985	102.219	-0.0761836	0.363491	-0.209589	0.833989	0.999887	Cpsf4	304277	Not Significant	FALSE	FALSE
ENSRNOG00000000986	555.262	0.0723795	0.195135	0.370919	0.710698	0.999887	Camsap3	689074	Not Significant	FALSE	FALSE
ENSRNOG00000000987	157.243	0.0314324	0.326399	0.0963007	0.923282	0.999887	Ptcd1	304278	Not Significant	FALSE	FALSE
ENSRNOG00000000988	238.93	-0.0772715	0.301175	-0.256567	0.797513	0.999887	Xab2	245976	Not Significant	FALSE	FALSE
ENSRNOG00000000989	318.739	-0.0232549	0.305711	-0.0760681	0.939365	0.999887	Bud31	89819	Not Significant	FALSE	FALSE
ENSRNOG00000000990	1298.93	-0.0259377	0.251261	-0.10323	0.91778	0.999887	Pdap1	64527	Not Significant	FALSE	FALSE
ENSRNOG00000000991	33.9019	-1.54529	0.422289	-3.65932	0.000252882	0.0377534	Arpc1b	54227	Significant	FALSE	TRUE		Arpc1b
ENSRNOG00000000994	12.4224	-0.182845	0.71807	-0.254635	0.799005	0.999887	Stxbp2	81804	Not Significant	FALSE	FALSE
ENSRNOG00000000996	783.299	-0.0332523	0.258824	-0.128475	0.897773	0.999887	Arpc1a	81824	Not Significant	FALSE	FALSE
ENSRNOG00000000999	450.464	-0.124916	0.231601	-0.539359	0.589639	0.999887	Smurf1	690516	Not Significant	FALSE	FALSE
ENSRNOG00000001003	283.043	0.0675857	0.348729	0.193806	0.846328	0.999887	Trappc5	363858	Not Significant	FALSE	FALSE
ENSRNOG00000001004	778.316	-0.235243	0.252556	-0.931448	0.351622	0.999887	Ncor2	360801	Not Significant	FALSE	FALSE
ENSRNOG00000001006	77.2552	-1.20302	0.277067	-4.34198	1.41207e-05	0.00308688	Nptx2	288475	Significant	FALSE	TRUE		Nptx2
ENSRNOG00000001009	215.024	0.0299378	0.364182	0.0822056	0.934483	0.999887	Bri3	304284	Not Significant	FALSE	FALSE
ENSRNOG00000001010	426.413	0.25388	0.190786	1.3307	0.183287	0.999887	Tecpr1	304285	Not Significant	FALSE	FALSE
ENSRNOG00000001030	3681.15	0.15904	0.173591	0.916177	0.359574	0.999887	Tsc22d1	498545	Not Significant	FALSE	FALSE
ENSRNOG00000001032	353.508	0.0669773	0.187452	0.357304	0.720864	0.999887	Ccz1b	360768	Not Significant	FALSE	FALSE
ENSRNOG00000001033	284.255	-0.101027	0.194121	-0.520433	0.602762	0.999887	Nufip1	364430	Not Significant	FALSE	FALSE
ENSRNOG00000001034	622.504	0.177198	0.202285	0.875984	0.381039	0.999887	Evi5l	304201	Not Significant	FALSE	FALSE
ENSRNOG00000001035	140.019	0.303361	0.203367	1.49169	0.13578	0.999887	Gtf2h3	288651	Not Significant	FALSE	FALSE
ENSRNOG00000001036	34.0065	-0.36927	0.369685	-0.998879	0.317853	0.999887	Rsph10b	288478	Not Significant	FALSE	FALSE
ENSRNOG00000001037	133.418	-0.168969	0.242719	-0.69615	0.486335	0.999887	Gpalpp1	298712	Not Significant	FALSE	FALSE
ENSRNOG00000001039	187.454	-0.059816	0.292388	-0.204577	0.837902	0.999887	Eif2b1	64514	Not Significant	FALSE	FALSE
ENSRNOG00000001040	182.632	0.131237	0.214693	0.611278	0.541016	0.999887	Pms2	288479	Not Significant	FALSE	FALSE
ENSRNOG00000001043	97.593	-0.0285629	0.330729	-0.0863635	0.931177	0.999887	Ddx55	100362764	Not Significant	FALSE	FALSE
ENSRNOG00000001044	217.674	-0.291573	0.292261	-0.997648	0.31845	0.999887	Aimp2	288480	Not Significant	FALSE	FALSE
ENSRNOG00000001047	81.6508	-0.0109412	0.246642	-0.0443608	0.964617	0.999887	Map2k7	363855	Not Significant	FALSE	FALSE
ENSRNOG00000001049	4182.14	-0.0313699	0.228568	-0.137246	0.890837	0.999887	Tpt1	116646	Not Significant	FALSE	FALSE
ENSRNOG00000001050	427.488	-0.0752253	0.196163	-0.383484	0.701361	0.999887	Eif2ak1	27137	Not Significant	FALSE	FALSE
ENSRNOG00000001052	99.9246	-0.125319	0.36443	-0.343878	0.730938	0.999887	Slc25a30	361074	Not Significant	FALSE	FALSE
ENSRNOG00000001053	1051.81	-0.0498611	0.147447	-0.338164	0.73524	0.999887	Tmed2	65165	Not Significant	FALSE	FALSE
ENSRNOG00000001055	135.25	0.117833	0.237326	0.496504	0.619539	0.999887	Rilpl1	304469	Not Significant	FALSE	FALSE
ENSRNOG00000001056	164.976	0.0631667	0.379988	0.166234	0.867973	0.999887	Snapc2	304204	Not Significant	FALSE	FALSE
ENSRNOG00000001057	1526.12	0.103548	0.262561	0.394376	0.693303	0.999887	Ctxn1		Not Significant	FALSE	FALSE
ENSRNOG00000001058	203.807	0.0900309	0.302611	0.297514	0.766074	0.999887	Timm44	29635	Not Significant	FALSE	FALSE
ENSRNOG00000001059	366.846	-0.0486799	0.177126	-0.274831	0.783446	0.999887	Usp42	288482	Not Significant	FALSE	FALSE
ENSRNOG00000001060	121.633	0.0471374	0.362222	0.130134	0.896461	0.999887	Snrnp35	360803	Not Significant	FALSE	FALSE
ENSRNOG00000001061	100.432	0.330618	0.352002	0.939251	0.347602	0.999887	Rilpl2	288652	Not Significant	FALSE	FALSE
ENSRNOG00000001062	183.02	-0.189547	0.194085	-0.976623	0.328756	0.999887	Setd8		Not Significant	FALSE	FALSE
ENSRNOG00000001064	1056.66	-0.0832592	0.191159	-0.43555	0.663164	0.999887	Sbno1	304470	Not Significant	FALSE	FALSE
ENSRNOG00000001065	421.025	0.159022	0.248961	0.638743	0.52299	0.999887	Cyth3	116693	Not Significant	FALSE	FALSE
ENSRNOG00000001068	643.552	-0.0128762	0.276328	-0.0465975	0.962834	0.999887	Rac1	363875	Not Significant	FALSE	FALSE
ENSRNOG00000001069	406.475	-0.364083	0.252064	-1.4444	0.148625	0.999887	Elavl1	363854	Not Significant	FALSE	FALSE
ENSRNOG00000001070	476.534	0.0419904	0.273608	0.153469	0.878028	0.999887	Cdk2ap1	360804	Not Significant	FALSE	FALSE
ENSRNOG00000001072	214.998	0.167161	0.214122	0.78068	0.434991	0.999887	Cers4	304208	Not Significant	FALSE	FALSE
ENSRNOG00000001073	89.6303	0.589979	0.310627	1.89932	0.0575228	0.999887	RGD1563482	498179	Not Significant	TRUE	FALSE
ENSRNOG00000001074	87.6201	-0.138328	0.389783	-0.354885	0.722676	0.999887	Mphosph9	288654	Not Significant	FALSE	FALSE
ENSRNOG00000001079	49.2316	0.288235	0.313824	0.91846	0.358378	0.999887	Daglb	304289	Not Significant	FALSE	FALSE
ENSRNOG00000001080	162.487	0.0502083	0.319007	0.157389	0.874938	0.999887	Arl6ip4	288656	Not Significant	FALSE	FALSE
ENSRNOG00000001081	28.5795	0.159655	0.38123	0.41879	0.67537	0.999887	Ogfod2	288657	Not Significant	FALSE	FALSE
ENSRNOG00000001082	124.608	0.334232	0.254895	1.31126	0.189771	0.999887	Abcb9	63886	Not Significant	FALSE	FALSE
ENSRNOG00000001083	316.511	-0.157893	0.237992	-0.663439	0.507049	0.999887	Kdelr2	304290	Not Significant	FALSE	FALSE
ENSRNOG00000001086	309.005	0.196265	0.289434	0.678098	0.49771	0.999887	Vps37b	288659	Not Significant	FALSE	FALSE
ENSRNOG00000001088	121.467	-0.0507442	0.366052	-0.138626	0.889746	0.999887	Rfc3	288414	Not Significant	FALSE	FALSE
ENSRNOG00000001090	13.3685	0.510948	0.55685	0.917568	0.358845	0.999887	Stard13	498130	Not Significant	FALSE	FALSE
ENSRNOG00000001091	248.335	0.00105458	0.255385	0.00412936	0.996705	0.999887	Hip1r	81917	Not Significant	FALSE	FALSE
ENSRNOG00000001094	98.1478	0.211351	0.226769	0.932011	0.351331	0.999887	Zfp316	304293	Not Significant	FALSE	FALSE
ENSRNOG00000001098	1158.6	-0.0943893	0.31445	-0.300173	0.764045	0.999887	Pds5b	304218	Not Significant	FALSE	FALSE
ENSRNOG00000001099	101.699	0.152042	0.262718	0.578728	0.562773	0.999887	Rbak	288489	Not Significant	FALSE	FALSE
ENSRNOG00000001101	508.775	-0.00819643	0.155566	-0.0526878	0.957981	0.999887	Rnf216	304294	Not Significant	FALSE	FALSE
ENSRNOG00000001103	124.432	0.17562	0.40673	0.431786	0.665897	0.999887	Sdk1	304297	Not Significant	FALSE	FALSE
ENSRNOG00000001104	279.552	-0.261552	0.238945	-1.09461	0.273686	0.999887	Foxk1	304298	Not Significant	FALSE	FALSE
ENSRNOG00000001106	294.32	-0.0414783	0.243076	-0.170639	0.864507	0.999887	Denr	687565	Not Significant	FALSE	FALSE
ENSRNOG00000001107	13.1152	0.31226	0.521646	0.598606	0.549436	0.999887	Ap5z1		Not Significant	FALSE	FALSE
ENSRNOG00000001108	198.327	-0.23921	0.191116	-1.25165	0.210698	0.999887	N4bp2l2	288416	Not Significant	FALSE	FALSE
ENSRNOG00000001111	79.9438	-0.0754547	0.378625	-0.199286	0.842039	0.999887	Brca2	360254	Not Significant	FALSE	FALSE
ENSRNOG00000001113	692.857	0.233299	0.189803	1.22917	0.219009	0.999887	Mmd2	304301	Not Significant	FALSE	FALSE
ENSRNOG00000001114	278.445	-0.105939	0.177309	-0.597481	0.550186	0.999887	Wipi2	288498	Not Significant	FALSE	FALSE
ENSRNOG00000001115	562.084	0.121081	0.195484	0.619394	0.535657	0.999887	Slc29a4	288499	Not Significant	FALSE	FALSE
ENSRNOG00000001117	81.7711	0.0401251	0.244116	0.164369	0.86944	0.999887	Fbxl18	678726	Not Significant	FALSE	FALSE
ENSRNOG00000001120	931.742	-0.198152	0.262367	-0.755247	0.450101	0.999887	Med13l	360817	Not Significant	FALSE	FALSE
ENSRNOG00000001123	159.748	-0.109325	0.253502	-0.431258	0.666281	0.999887	RGD1562310	498188	Not Significant	FALSE	FALSE
ENSRNOG00000001124	771.339	0.0392935	0.211165	0.18608	0.852382	0.999887	Rnft2	304521	Not Significant	FALSE	FALSE
ENSRNOG00000001126	425.8	0.0883426	0.184832	0.477961	0.632678	0.999887	Fbxw8	304522	Not Significant	FALSE	FALSE
ENSRNOG00000001129	285.19	0.17862	0.207525	0.860713	0.389396	0.999887	Fbxo21	360818	Not Significant	FALSE	FALSE
ENSRNOG00000001130	560.595	-0.055884	0.280398	-0.199302	0.842026	0.999887	Nos1	24598	Not Significant	FALSE	FALSE
ENSRNOG00000001134	175.283	-0.0122761	0.330999	-0.037088	0.970415	0.999887	Rfc5	304528	Not Significant	FALSE	FALSE
ENSRNOG00000001135	1000.97	0.0139213	0.148507	0.0937419	0.925314	0.999887	Wsb2	288692	Not Significant	FALSE	FALSE
ENSRNOG00000001136	1989.34	0.0537047	0.267432	0.200816	0.840842	0.999887	Pebp1	29542	Not Significant	FALSE	FALSE
ENSRNOG00000001138	312.417	0.0622383	0.175041	0.355564	0.722167	0.999887	Taok3	304530	Not Significant	FALSE	FALSE
ENSRNOG00000001139	578.873	0.065528	0.230261	0.284581	0.775965	0.999887	Suds3	360819	Not Significant	FALSE	FALSE
ENSRNOG00000001141	113.728	-0.191567	0.234211	-0.817924	0.4134	0.999887	Srrm4	498189	Not Significant	FALSE	FALSE
ENSRNOG00000001142	136.021	0.214377	0.272846	0.785705	0.43204	0.999887	Prkab1	83803	Not Significant	FALSE	FALSE
ENSRNOG00000001143	285.33	-0.0175019	0.20298	-0.0862247	0.931288	0.999887	Cit	83620	Not Significant	FALSE	FALSE
ENSRNOG00000001148	4321.5	-0.00391094	0.306989	-0.0127397	0.989835	0.999887	Rplp0	64205	Not Significant	FALSE	FALSE
ENSRNOG00000001149	124.18	-0.0711043	0.284116	-0.250265	0.802382	0.999887	Pxn	360820	Not Significant	FALSE	FALSE
ENSRNOG00000001151	10.4917	-0.208596	0.602931	-0.34597	0.729365	0.999887	Sirt4	304539	Not Significant	FALSE	FALSE
ENSRNOG00000001156	457.163	0.396575	0.227525	1.743	0.0813338	0.999887	Msi1	259272	Not Significant	FALSE	FALSE
ENSRNOG00000001158	92.1893	0.405731	0.313617	1.29371	0.195764	0.999887	Abcg1	85264	Not Significant	FALSE	FALSE
ENSRNOG00000001160	127.583	-0.047159	0.267238	-0.176468	0.859926	0.999887	LOC100910137	691278	Not Significant	FALSE	FALSE
ENSRNOG00000001161	229.509	-0.0456682	0.266946	-0.171076	0.864164	0.999887	Gatc		Not Significant	FALSE	FALSE
ENSRNOG00000001163	73.8778	-0.162522	0.289746	-0.560911	0.574858	0.999887	Srsf9	288701	Not Significant	FALSE	FALSE
ENSRNOG00000001169	11.0901	-0.331107	0.640654	-0.516826	0.605278	0.999887	Slc37a1	294321	Not Significant	FALSE	FALSE
ENSRNOG00000001170	1156.87	0.0550578	0.34476	0.159699	0.873118	0.999887	Cox6a1	25282	Not Significant	FALSE	FALSE
ENSRNOG00000001171	116.822	-0.112796	0.354723	-0.317983	0.750498	0.999887	Coq5	304542	Not Significant	FALSE	FALSE
ENSRNOG00000001172	1626.79	0.00307113	0.191681	0.0160221	0.987217	0.999887	Rnf10	288710	Not Significant	FALSE	FALSE
ENSRNOG00000001173	68.4676	0.178987	0.456684	0.391928	0.695111	0.999887	Cabp1	171051	Not Significant	FALSE	FALSE
ENSRNOG00000001174	67.1561	-0.00514713	0.405011	-0.0127086	0.98986	0.999887	Pde9a	191569	Not Significant	FALSE	FALSE
ENSRNOG00000001177	46.8435	0.29305	0.588568	0.497903	0.618552	0.999887	Acads	64304	Not Significant	FALSE	FALSE
ENSRNOG00000001178	852.178	0.033613	0.158991	0.211414	0.832564	0.999887	Sppl3	360822	Not Significant	FALSE	FALSE
ENSRNOG00000001181	45.574	-0.147901	0.503485	-0.293754	0.768946	0.999887	Wdr4	690032	Not Significant	FALSE	FALSE
ENSRNOG00000001182	403.618	0.223962	0.355429	0.630117	0.528618	0.999887	Ndufv3	64539	Not Significant	FALSE	FALSE
ENSRNOG00000001184	156.094	-0.124459	0.212641	-0.585302	0.558345	0.999887	Pknox1	294322	Not Significant	FALSE	FALSE
ENSRNOG00000001185	920.973	0.103245	0.343998	0.300133	0.764075	0.999887	RGD1311899	288704	Not Significant	FALSE	FALSE
ENSRNOG00000001189	195.123	-0.0731424	0.198991	-0.367567	0.713196	0.999887	Sik1	59329	Not Significant	FALSE	FALSE
ENSRNOG00000001190	256.227	0.0999886	0.197665	0.505848	0.612963	0.999887	Git2	304546	Not Significant	FALSE	FALSE
ENSRNOG00000001191	192.672	-0.116859	0.253393	-0.461176	0.644673	0.999887	Tchp	304547	Not Significant	FALSE	FALSE
ENSRNOG00000001192	168.879	0.0752533	0.262405	0.286783	0.774279	0.999887	Gltp	288707	Not Significant	FALSE	FALSE
ENSRNOG00000001194	256.034	-0.209689	0.182253	-1.15054	0.249921	0.999887	Rrp1b	309673	Not Significant	FALSE	FALSE
ENSRNOG00000001198	21.5935	-0.264601	0.482256	-0.548674	0.583229	0.999887	Fam222a	498193	Not Significant	FALSE	FALSE
ENSRNOG00000001199	53.105	-0.207368	0.396685	-0.522752	0.601147	0.999887	Pop5	117241	Not Significant	FALSE	FALSE
ENSRNOG00000001201	194.418	-0.110519	0.289568	-0.381668	0.702708	0.999887	Cstb	25308	Not Significant	FALSE	FALSE
ENSRNOG00000001203	397.192	-0.108233	0.297222	-0.364147	0.715748	0.999887	Rrp1	309674	Not Significant	FALSE	FALSE
ENSRNOG00000001204	373.786	-0.0918304	0.168257	-0.545774	0.585221	0.999887	Ankrd13a	360823	Not Significant	FALSE	FALSE
ENSRNOG00000001205	1157.7	0.0906713	0.149159	0.607882	0.543266	0.999887	Agpat3	294324	Not Significant	FALSE	FALSE
ENSRNOG00000001210	341.11	-0.229542	0.204095	-1.12469	0.260722	0.999887	Pwp2		Not Significant	FALSE	FALSE
ENSRNOG00000001211	318.25	0.0512025	0.281573	0.181844	0.855705	0.999887	RGD1303003	294326	Not Significant	FALSE	FALSE
ENSRNOG00000001214	765.256	-0.0288972	0.318088	-0.0908464	0.927615	0.999887	Pfkl	25741	Not Significant	FALSE	FALSE
ENSRNOG00000001215	130.822	0.138246	0.314329	0.439811	0.660074	0.999887	RGD1309594	309681	Not Significant	FALSE	FALSE
ENSRNOG00000001216	12.2118	-0.23095	0.592414	-0.389845	0.696651	0.999887	Trpm2	294329	Not Significant	FALSE	FALSE
ENSRNOG00000001217	16.3788	0.143012	0.478642	0.298786	0.765103	0.999887	Lrrc3	246773	Not Significant	FALSE	FALSE
ENSRNOG00000001222	217.344	-0.311567	0.314343	-0.99117	0.321602	0.999887	Ube2g2	294331	Not Significant	FALSE	FALSE
ENSRNOG00000001223	377.522	0.0653323	0.257615	0.253604	0.799801	0.999887	Pttg1ip	365548	Not Significant	FALSE	FALSE
ENSRNOG00000001225	151.573	0.131226	0.312222	0.420295	0.67427	0.999887	Fam207a	294333	Not Significant	FALSE	FALSE
ENSRNOG00000001227	570.197	-0.0566574	0.243284	-0.232886	0.81585	0.999887	Adarb1	25367	Not Significant	FALSE	FALSE
ENSRNOG00000001228	151.347	0.00326556	0.26456	0.0123434	0.990152	0.999887	Pofut2	309686	Not Significant	FALSE	FALSE
ENSRNOG00000001229	17.8434	-0.882112	0.515652	-1.71067	0.0871417	0.999887	Col18a1	85251	Not Significant	FALSE	TRUE
ENSRNOG00000001232	41.5336	0.0362721	0.358548	0.101164	0.91942	0.999887	Slc19a1	29723	Not Significant	FALSE	FALSE
ENSRNOG00000001235	1318.75	-0.0442241	0.150828	-0.293209	0.769362	0.999887	Gna12	81663	Not Significant	FALSE	FALSE
ENSRNOG00000001236	69.1322	0.240095	0.269586	0.890604	0.373142	0.999887	Brat1	498150	Not Significant	FALSE	FALSE
ENSRNOG00000001237	592.678	-0.0205837	0.155863	-0.132062	0.894935	0.999887	Cabin1	94165	Not Significant	FALSE	FALSE
ENSRNOG00000001238	506.215	-0.0852573	0.155665	-0.547698	0.583899	0.999887	Rsrc2	360807	Not Significant	FALSE	FALSE
ENSRNOG00000001239	153.332	0.361522	0.363572	0.994361	0.320047	0.999887	Ddt		Not Significant	FALSE	FALSE
ENSRNOG00000001241	82.3099	0.161252	0.261137	0.617498	0.536906	0.999887	Iqce	304318	Not Significant	FALSE	FALSE
ENSRNOG00000001242	100.859	0.169453	0.358869	0.472184	0.636795	0.999887	Gstt3		Not Significant	FALSE	FALSE
ENSRNOG00000001243	250.78	0.0270723	0.231633	0.116876	0.906958	0.999887	Zcchc8	288661	Not Significant	FALSE	FALSE
ENSRNOG00000001245	339.412	-0.000969052	0.236069	-0.00410496	0.996725	0.999887	Pcbp3	294336	Not Significant	FALSE	FALSE
ENSRNOG00000001247	885.185	0.0274776	0.161103	0.17056	0.86457	0.999887	Clip1	65201	Not Significant	FALSE	FALSE
ENSRNOG00000001250	65.3035	-0.284412	0.30013	-0.947629	0.343318	0.999887	Lfng	170905	Not Significant	FALSE	FALSE
ENSRNOG00000001252	106.261	-0.112609	0.293477	-0.383707	0.701196	0.999887	Chst12	304322	Not Significant	FALSE	FALSE
ENSRNOG00000001253	1234.42	-0.161994	0.186495	-0.868626	0.385052	0.999887	Eif3b	288516	Not Significant	FALSE	FALSE
ENSRNOG00000001254	15.1734	0.105238	0.580696	0.181228	0.856188	0.999887	Col6a2	361821	Not Significant	FALSE	FALSE
ENSRNOG00000001255	186.492	0.00864739	0.256234	0.033748	0.973078	0.999887	Mlxip	304479	Not Significant	FALSE	FALSE
ENSRNOG00000001256	518.5	-0.202285	0.258332	-0.783042	0.433603	0.999887	Atxn2	288663	Not Significant	FALSE	FALSE
ENSRNOG00000001258	255.381	0.0983809	0.336421	0.292434	0.769955	0.999887	Snx8	288504	Not Significant	FALSE	FALSE
ENSRNOG00000001259	688.929	0.092057	0.232505	0.395936	0.692152	0.999887	Cux2	288665	Not Significant	FALSE	FALSE
ENSRNOG00000001260	18.5847	0.290774	0.607742	0.478449	0.632331	0.999887	Nudt1	117260	Not Significant	FALSE	FALSE
ENSRNOG00000001265	83.6797	0.0617887	0.354085	0.174502	0.861471	0.999887	Mad1l1	680006	Not Significant	FALSE	FALSE
ENSRNOG00000001269	1691.4	0.0208812	0.137871	0.151455	0.879617	0.999887	Ppp1cc	24669	Not Significant	FALSE	FALSE
ENSRNOG00000001272	622.528	0.034514	0.159533	0.216344	0.82872	0.999887	Mcm3ap	294339	Not Significant	FALSE	FALSE
ENSRNOG00000001273	85.4503	0.120137	0.381518	0.314892	0.752844	0.999887	Psmg3	100361517	Not Significant	FALSE	FALSE
ENSRNOG00000001274	480.777	-0.13628	0.209839	-0.649449	0.516048	0.999887	Vps29	288666	Not Significant	FALSE	FALSE
ENSRNOG00000001276	128.128	0.204947	0.281928	0.72695	0.467256	0.999887	Pcnt	309692	Not Significant	FALSE	FALSE
ENSRNOG00000001277	94.302	-0.129484	0.286161	-0.452487	0.650918	0.999887	Mafk		Not Significant	FALSE	FALSE
ENSRNOG00000001278	89.1471	0.134281	0.243206	0.55213	0.580859	0.999887	Gpn3	360810	Not Significant	FALSE	FALSE
ENSRNOG00000001283	331.346	0.113788	0.218641	0.520433	0.602762	0.999887	Anapc7	304490	Not Significant	FALSE	FALSE
ENSRNOG00000001285	3191.34	-0.048115	0.241914	-0.198893	0.842347	0.999887	Atp2a2	29693	Not Significant	FALSE	FALSE
ENSRNOG00000001289	83.841	-0.257121	0.294455	-0.873207	0.38255	0.999887	LOC498154	498154	Not Significant	FALSE	FALSE
ENSRNOG00000001293	262.267	-0.00561272	0.242787	-0.0231179	0.981556	0.999887	Get4	288518	Not Significant	FALSE	FALSE
ENSRNOG00000001294	135.389	0.0510748	0.210612	0.242507	0.808387	0.999887	Ift81	373066	Not Significant	FALSE	FALSE
ENSRNOG00000001295	1219.61	0.280808	0.319427	0.8791	0.379347	0.999887	S100b	25742	Not Significant	FALSE	FALSE
ENSRNOG00000001296	23.1231	0.0516536	0.442964	0.116609	0.90717	0.999887	P2rx7	29665	Not Significant	FALSE	FALSE
ENSRNOG00000001297	477.709	0.122645	0.251074	0.488483	0.625208	0.999887	Prmt2	499420	Not Significant	FALSE	FALSE
ENSRNOG00000001299	222.737	-0.0263267	0.198898	-0.132363	0.894697	0.999887	Sun1	360773	Not Significant	FALSE	FALSE
ENSRNOG00000001300	24.8854	-0.318563	0.424208	-0.750959	0.452677	0.999887	P2rx4	29659	Not Significant	FALSE	FALSE
ENSRNOG00000001302	55.0335	0.211631	0.403908	0.523959	0.600307	0.999887	Adora2a	25369	Not Significant	FALSE	FALSE
ENSRNOG00000001303	582.152	0.128052	0.180874	0.707959	0.478971	0.999887	Specc1l	361828	Not Significant	FALSE	FALSE
ENSRNOG00000001304	714.066	-0.0769608	0.195406	-0.39385	0.693692	0.999887	Bcr	309696	Not Significant	FALSE	FALSE
ENSRNOG00000001309	177.781	0.128378	0.219978	0.583595	0.559493	0.999887	Camkk2	83506	Not Significant	FALSE	FALSE
ENSRNOG00000001311	71.0451	0.0795128	0.304505	0.261121	0.793999	0.999887	Rab36	690407	Not Significant	FALSE	FALSE
ENSRNOG00000001312	210.921	-0.208347	0.302257	-0.689303	0.490633	0.999887	Pdgfa	25266	Not Significant	FALSE	FALSE
ENSRNOG00000001313	449.787	0.205491	0.17997	1.14181	0.253535	0.999887	Gnaz	25740	Not Significant	FALSE	FALSE
ENSRNOG00000001314	476.568	-0.0324945	0.184583	-0.176043	0.86026	0.999887	Fam20c	304334	Not Significant	FALSE	FALSE
ENSRNOG00000001316	2755.84	0.0243518	0.230305	0.105737	0.915791	0.999887	Anapc5	288671	Not Significant	FALSE	FALSE
ENSRNOG00000001317	505.228	-0.0145298	0.244934	-0.0593212	0.952696	0.999887	Zfp68	304337	Not Significant	FALSE	FALSE
ENSRNOG00000001323	197.383	0.0132605	0.221996	0.0597334	0.952368	0.999887	Zfp157	360775	Not Significant	FALSE	FALSE
ENSRNOG00000001325	44.3973	-0.0735203	0.604819	-0.121558	0.903249	0.999887	Il3ra	246144	Not Significant	FALSE	FALSE
ENSRNOG00000001331	314.206	-0.0388949	0.176476	-0.220397	0.825562	0.999887	Rnf34	282845	Not Significant	FALSE	FALSE
ENSRNOG00000001335	237.176	-0.177596	0.424344	-0.418519	0.675568	0.999887	Zkscan1	498160	Not Significant	FALSE	FALSE
ENSRNOG00000001336	32.4805	-0.329708	0.461117	-0.71502	0.474597	0.999887	Orai1	304496	Not Significant	FALSE	FALSE
ENSRNOG00000001337	299.681	-0.0987435	0.294183	-0.335653	0.737132	0.999887	Setd1b	100359816	Not Significant	FALSE	FALSE
ENSRNOG00000001339	108.662	0.130475	0.34257	0.380871	0.703299	0.999887	Psmd9		Not Significant	FALSE	FALSE
ENSRNOG00000001341	32.6387	0.802587	0.364057	2.20456	0.027485	0.999887	Zfp113		Significant	TRUE	FALSE	Zfp113
ENSRNOG00000001342	20.9241	-0.3224	0.435732	-0.739905	0.459358	0.999887	Wdr66		Not Significant	FALSE	FALSE
ENSRNOG00000001344	168.86	0.122861	0.216122	0.568479	0.56971	0.999887	Aldh2		Not Significant	FALSE	FALSE
ENSRNOG00000001345	269.336	0.0205129	0.194386	0.105527	0.915958	0.999887	Mapkapk5	498183	Not Significant	FALSE	FALSE
ENSRNOG00000001346	404.518	0.0928657	0.245635	0.378064	0.705383	0.999887	Cops6	304343	Not Significant	FALSE	FALSE
ENSRNOG00000001347	56.7206	0.0645172	0.317506	0.2032	0.838979	0.999887	AABR07036374.1	56777	Not Significant	FALSE	FALSE
ENSRNOG00000001348	469.842	-0.0227997	0.308823	-0.0738278	0.941147	0.999887	Erp29	117030	Not Significant	FALSE	FALSE
ENSRNOG00000001349	272.785	0.037951	0.420213	0.0903138	0.928038	0.999887	Mcm7	288532	Not Significant	FALSE	FALSE
ENSRNOG00000001350	280.359	-0.208172	0.274936	-0.757165	0.448951	0.999887	Naa25	360811	Not Significant	FALSE	FALSE
ENSRNOG00000001351	620.602	0.238859	0.244047	0.978745	0.327706	0.999887	Trafd1	114635	Not Significant	FALSE	FALSE
ENSRNOG00000001352	1402.16	-0.00556173	0.425158	-0.0130816	0.989563	0.999887	Hectd4	304503	Not Significant	FALSE	FALSE
ENSRNOG00000001353	55.3011	0.233641	0.310766	0.751824	0.452157	0.999887	Ap4m1	304344	Not Significant	FALSE	FALSE
ENSRNOG00000001355	139.276	0.0405323	0.237755	0.170479	0.864633	0.999887	Taf6	288533	Not Significant	FALSE	FALSE
ENSRNOG00000001357	30.1754	0.0937184	0.424256	0.2209	0.82517	0.999887	Mblac1		Not Significant	FALSE	FALSE
ENSRNOG00000001367	372.086	0.109842	0.331933	0.330917	0.740707	0.999887	Gpc2	171517	Not Significant	FALSE	FALSE
ENSRNOG00000001368	735.48	0.045185	0.179533	0.251681	0.801287	0.999887	Rph3a	171039	Not Significant	FALSE	FALSE
ENSRNOG00000001374	202.449	0.0405374	0.313311	0.129384	0.897054	0.999887	Rasal1	360814	Not Significant	FALSE	FALSE
ENSRNOG00000001375	10.1412	0.272782	0.678058	0.402298	0.687465	0.999887	Gal3st4	498166	Not Significant	FALSE	FALSE
ENSRNOG00000001376	27.0613	1.11894	0.421596	2.65405	0.00795311	0.628142	Mettl7a	315306	Significant	TRUE	FALSE	Mettl7a
ENSRNOG00000001377	427.241	-0.0559349	0.198317	-0.282048	0.777907	0.999887	Ddx54	360815	Not Significant	FALSE	FALSE
ENSRNOG00000001378	12.8264	1.1483	0.558442	2.05626	0.0397578	0.999887	Iqcd		Significant	TRUE	FALSE	Iqcd
ENSRNOG00000001385	216.35	0.106603	0.297055	0.358865	0.719696	0.999887	Plbd2	246120	Not Significant	FALSE	FALSE
ENSRNOG00000001387	280.105	0.0751342	0.284228	0.264345	0.791514	0.999887	LOC100910540	304361	Not Significant	FALSE	FALSE
ENSRNOG00000001396	109.148	0.156626	0.273197	0.573308	0.566436	0.999887	Mospd3	288557	Not Significant	FALSE	FALSE
ENSRNOG00000001397	132.011	-0.103654	0.22686	-0.456908	0.647737	0.999887	Rbm19	304512	Not Significant	FALSE	FALSE
ENSRNOG00000001402	38.3174	0.210048	0.447749	0.469119	0.638985	0.999887	Lrch4	360779	Not Significant	FALSE	FALSE
ENSRNOG00000001404	154.141	-0.00441698	0.299122	-0.0147665	0.988218	0.999887	Agfg2	304375	Not Significant	FALSE	FALSE
ENSRNOG00000001407	6.71819	0.582562	0.896944	0.649496	0.516018	0.999887	Tfr2	288562	Not Significant	TRUE	FALSE
ENSRNOG00000001408	442.511	-0.098378	0.300353	-0.327541	0.743259	0.999887	Actl6b	288563	Not Significant	FALSE	FALSE
ENSRNOG00000001409	2524.18	-0.00869141	0.27878	-0.0311766	0.975129	0.999887	Gnb2	81667	Not Significant	FALSE	FALSE
ENSRNOG00000001410	234.053	0.273973	0.286443	0.956466	0.338837	0.999887	Gigyf1	304378	Not Significant	FALSE	FALSE
ENSRNOG00000001415	686.949	-0.0901169	0.333247	-0.27042	0.786837	0.999887	Ap1s1	360785	Not Significant	FALSE	FALSE
ENSRNOG00000001416	300.772	-2.19369	0.225668	-9.72087	2.45669e-22	1.50374e-18	LOC100909521	29461	Significant	FALSE	TRUE		LOC100909521
ENSRNOG00000001417	171.113	-0.158291	0.244854	-0.646471	0.517975	0.999887	Plod3	288583	Not Significant	FALSE	FALSE
ENSRNOG00000001418	227.171	0.14021	0.39289	0.356869	0.72119	0.999887	Znhit1	100360077	Not Significant	FALSE	FALSE
ENSRNOG00000001420	346.879	0.0855734	0.36653	0.233469	0.815397	0.999887	Fis1	288584	Not Significant	FALSE	FALSE
ENSRNOG00000001422	63.997	-0.214636	0.308802	-0.695059	0.487018	0.999887	Col26a1	685612	Not Significant	FALSE	FALSE
ENSRNOG00000001424	644.366	-0.00300033	0.239999	-0.0125014	0.990026	0.999887	Cux1	116639	Not Significant	FALSE	FALSE
ENSRNOG00000001425	114.506	0.0438917	0.269924	0.162608	0.870827	0.999887	Sh2b2	114203	Not Significant	FALSE	FALSE
ENSRNOG00000001426	280.152	0.0941501	0.319537	0.294646	0.768265	0.999887	Prkrip1		Not Significant	FALSE	FALSE
ENSRNOG00000001427	401.454	0.0236311	0.255331	0.0925507	0.926261	0.999887	Orai2	304592	Not Significant	FALSE	FALSE
ENSRNOG00000001428	45.8742	-0.222337	0.38596	-0.576062	0.564573	0.999887	Alkbh4	288587	Not Significant	FALSE	FALSE
ENSRNOG00000001429	61.2458	0.112522	0.342285	0.328737	0.742354	0.999887	Lrwd1	304396	Not Significant	FALSE	FALSE
ENSRNOG00000001430	164.588	0.0683661	0.361123	0.189315	0.849846	0.999887	Polr2j	288588	Not Significant	FALSE	FALSE
ENSRNOG00000001432	61.6553	0.285112	0.304542	0.936197	0.349172	0.999887	Dtx2	304591	Not Significant	FALSE	FALSE
ENSRNOG00000001436	8831	-0.0401586	0.149269	-0.269035	0.787903	0.999887	Ywhag	56010	Not Significant	FALSE	FALSE
ENSRNOG00000001439	250.813	0.251873	0.303627	0.829546	0.406796	0.999887	RGD1307391	685890	Not Significant	FALSE	FALSE
ENSRNOG00000001440	1141.64	0.0565759	0.188034	0.300882	0.763505	0.999887	Mdh2	81829	Not Significant	FALSE	FALSE
ENSRNOG00000001441	179.979	-0.264334	0.345667	-0.764707	0.444446	0.999887	Tmem120a	288591	Not Significant	FALSE	FALSE
ENSRNOG00000001442	467.937	0.0917847	0.197299	0.465206	0.641784	0.999887	Por	29441	Not Significant	FALSE	FALSE
ENSRNOG00000001443	106.614	-0.184801	0.232526	-0.794754	0.426756	0.999887	Rhbdd2	360793	Not Significant	FALSE	FALSE
ENSRNOG00000001448	1254.35	-0.00579264	0.151421	-0.0382551	0.969484	0.999887	Hip1	192154	Not Significant	FALSE	FALSE
ENSRNOG00000001449	477.231	-0.0448375	0.172884	-0.25935	0.795365	0.999887	Pom121	113975	Not Significant	FALSE	FALSE
ENSRNOG00000001450	83.4576	0.0227106	0.306749	0.0740365	0.940981	0.999887	Nsun5	288595	Not Significant	FALSE	FALSE
ENSRNOG00000001452	54.0227	-0.126757	0.296647	-0.4273	0.669161	0.999887	Fzd9	266608	Not Significant	FALSE	FALSE
ENSRNOG00000001453	1068.49	0.00616588	0.206073	0.0299209	0.97613	0.999887	Baz1b	368002	Not Significant	FALSE	FALSE
ENSRNOG00000001454	1959.47	-0.0150209	0.151986	-0.0988306	0.921273	0.999887	Eif4h	288599	Not Significant	FALSE	FALSE
ENSRNOG00000001455	467.826	-0.100989	0.180612	-0.559148	0.576061	0.999887	Kif13a	308173	Not Significant	FALSE	FALSE
ENSRNOG00000001456	666.053	-0.289903	0.367982	-0.787817	0.430804	0.999887	Nup153	25281	Not Significant	FALSE	FALSE
ENSRNOG00000001457	109.328	-0.122387	0.388043	-0.315396	0.752461	0.999887	Rfc2	116468	Not Significant	FALSE	FALSE
ENSRNOG00000001465	719.368	0.0317339	0.509499	0.0622846	0.950336	0.999887	Ids	363513	Not Significant	FALSE	FALSE
ENSRNOG00000001469	314.567	0.11138	0.363527	0.306387	0.75931	0.999887	Eln	25043	Not Significant	FALSE	FALSE
ENSRNOG00000001470	560.168	0.00326396	0.19714	0.0165565	0.98679	0.999887	Limk1	65172	Not Significant	FALSE	FALSE
ENSRNOG00000001478	174.197	0.253079	0.219034	1.15544	0.247912	0.999887	Gtf2ird1	246770	Not Significant	FALSE	FALSE
ENSRNOG00000001479	1661.59	0.134728	0.142152	0.947779	0.343242	0.999887	Gtf2i	353256	Not Significant	FALSE	FALSE
ENSRNOG00000001482	99.0624	0.340994	0.313816	1.08661	0.277211	0.999887	Gtf2ird2	288606	Not Significant	FALSE	FALSE
ENSRNOG00000001483	118.465	-0.0450164	0.30622	-0.147007	0.883127	0.999887	Wbscr16	360796	Not Significant	FALSE	FALSE
ENSRNOG00000001484	147.09	-0.0210912	0.290196	-0.0726791	0.942061	0.999887	Gatsl2		Not Significant	FALSE	FALSE
ENSRNOG00000001488	1076.49	0.101525	0.278713	0.364263	0.715661	0.999887	Psmb1	94198	Not Significant	FALSE	FALSE
ENSRNOG00000001489	104.712	0.0250805	0.227913	0.110044	0.912374	0.999887	Tbp	117526	Not Significant	FALSE	FALSE
ENSRNOG00000001490	107.879	0.036294	0.353693	0.102614	0.918269	0.999887	Pdcd2	58934	Not Significant	FALSE	FALSE
ENSRNOG00000001492	331.591	0.233202	0.220797	1.05618	0.290885	0.999887	Slc8a2	140447	Not Significant	FALSE	FALSE
ENSRNOG00000001493	87.4177	0.31475	0.374592	0.840246	0.400771	0.999887	Kptn		Not Significant	FALSE	FALSE
ENSRNOG00000001494	383.533	0.0976292	0.262916	0.371332	0.710391	0.999887	Napa	140673	Not Significant	FALSE	FALSE
ENSRNOG00000001500	202.294	0.0280837	0.286013	0.0981902	0.921781	0.999887	Rab4b	50866	Not Significant	FALSE	FALSE
ENSRNOG00000001501	139.814	-0.0365204	0.364698	-0.100139	0.920234	0.999887	Snrpa	292729	Not Significant	FALSE	FALSE
ENSRNOG00000001506	987.326	0.0635693	0.179912	0.353335	0.723837	0.999887	Tmem35	308134	Not Significant	FALSE	FALSE
ENSRNOG00000001514	266.441	0.123708	0.538956	0.229532	0.818456	0.999887	Cdca7	311742	Not Significant	FALSE	FALSE
ENSRNOG00000001515	94.793	-0.263959	0.357603	-0.738133	0.460434	0.999887	Zak	311743	Not Significant	FALSE	FALSE
ENSRNOG00000001516	136.859	0.02387	0.493799	0.0483396	0.961446	0.999887	Rapgef4	252857	Not Significant	FALSE	FALSE
ENSRNOG00000001517	139.361	0.199848	0.249823	0.799956	0.423736	0.999887	Pdk1	116551	Not Significant	FALSE	FALSE
ENSRNOG00000001518	185.213	-0.352879	0.415404	-0.849484	0.395612	0.999887	Itga6	114517	Not Significant	FALSE	FALSE
ENSRNOG00000001519	58.6649	-0.0460212	0.428689	-0.107353	0.914509	0.999887	Dlx2	296499	Not Significant	FALSE	FALSE
ENSRNOG00000001520	761.97	0.0676188	0.336885	0.200718	0.840919	0.999887	Dlx1	296500	Not Significant	FALSE	FALSE
ENSRNOG00000001524	192.782	-0.0621743	0.302419	-0.20559	0.837111	0.999887	Hat1	296501	Not Significant	FALSE	FALSE
ENSRNOG00000001525	265.48	-0.29696	0.268391	-1.10644	0.268534	0.999887	Igsf11	303926	Not Significant	FALSE	FALSE
ENSRNOG00000001528	7970.34	0.00153553	0.215985	0.00710944	0.994328	0.999887	Gap43	29423	Not Significant	FALSE	FALSE
ENSRNOG00000001531	39.9727	0.185102	0.370679	0.499358	0.617527	0.999887	Chac2		Not Significant	FALSE	FALSE
ENSRNOG00000001547	198.219	-0.243897	0.420321	-0.580264	0.561736	0.999887	Agps	84114	Not Significant	FALSE	FALSE
ENSRNOG00000001548	122.773	-0.473821	0.249735	-1.89729	0.0577892	0.999887	Nfe2l2	83619	Not Significant	FALSE	FALSE
ENSRNOG00000001551	695.975	-0.0712656	0.252399	-0.282354	0.777672	0.999887	Atp5j	94271	Not Significant	FALSE	FALSE
ENSRNOG00000001554	12.6363	-0.0353623	0.744111	-0.0475229	0.962096	0.999887	RGD1563888	360692	Not Significant	FALSE	FALSE
ENSRNOG00000001555	41.5004	-0.570592	0.319729	-1.78461	0.0743247	0.999887	Btg3	54230	Not Significant	FALSE	FALSE
ENSRNOG00000001557	441.13	0.0540158	0.426889	0.126533	0.89931	0.999887	Cxadr	89843	Not Significant	FALSE	FALSE
ENSRNOG00000001559	187.185	0.0574412	0.202308	0.283929	0.776465	0.999887	Mtx2	288150	Not Significant	FALSE	FALSE
ENSRNOG00000001573	233.765	-0.0803909	0.380573	-0.211236	0.832703	0.999887	Usp25	304150	Not Significant	FALSE	FALSE
ENSRNOG00000001575	135.091	-0.0346371	0.250637	-0.138196	0.890085	0.999887	Grik1	29559	Not Significant	FALSE	FALSE
ENSRNOG00000001582	118.464	-0.368037	0.418546	-0.879322	0.379227	0.999887	Bach1	304127	Not Significant	FALSE	FALSE
ENSRNOG00000001585	892.068	-0.117807	0.427566	-0.27553	0.782909	0.999887	Nrip1	304157	Not Significant	FALSE	FALSE
ENSRNOG00000001592	2058.38	-0.0387694	0.151674	-0.25561	0.798252	0.999887	Cct8	288305	Not Significant	FALSE	FALSE
ENSRNOG00000001593	96.2809	-0.121239	0.39368	-0.307963	0.75811	0.999887	Lnp	362151	Not Significant	FALSE	FALSE
ENSRNOG00000001596	1304.02	-0.0181948	0.286994	-0.0633979	0.94945	0.999887	Atp5g3	114630	Not Significant	FALSE	FALSE
ENSRNOG00000001597	379.714	0.138325	0.353108	0.391736	0.695253	0.999887	Atf2		Not Significant	FALSE	FALSE
ENSRNOG00000001598	176.447	-0.157328	0.218385	-0.720419	0.471267	0.999887	Usp16	288306	Not Significant	FALSE	FALSE
ENSRNOG00000001599	130.218	-0.125892	0.222596	-0.565562	0.571692	0.999887	Rwdd2b	304132	Not Significant	FALSE	FALSE
ENSRNOG00000001602	421.86	-0.147565	0.316757	-0.465862	0.641314	0.999887	Ltn1	288308	Not Significant	FALSE	FALSE
ENSRNOG00000001603	36.8926	0.258074	0.400867	0.643788	0.519713	0.999887	N6amt1	288309	Not Significant	FALSE	FALSE
ENSRNOG00000001607	9.62859	-1.71434	0.654724	-2.61841	0.0088341	0.67349	Adamts1	79252	Significant	FALSE	TRUE		Adamts1
ENSRNOG00000001608	100.328	-0.0988823	0.241603	-0.409275	0.682338	0.999887	Nxpe3	681096	Not Significant	FALSE	FALSE
ENSRNOG00000001609	65.3973	-0.119693	0.413171	-0.289694	0.77205	0.999887	Cep97	304007	Not Significant	FALSE	FALSE
ENSRNOG00000001611	1625.27	-0.0549565	0.346312	-0.158691	0.873913	0.999887	Rpl24	64307	Not Significant	FALSE	FALSE
ENSRNOG00000001613	300.758	-0.12093	0.324612	-0.372539	0.709492	0.999887	Zbtb11	304010	Not Significant	FALSE	FALSE
ENSRNOG00000001616	254.616	-0.0956477	0.371204	-0.257669	0.796663	0.999887	Senp7	288167	Not Significant	FALSE	FALSE
ENSRNOG00000001618	9.53681	0.220538	0.670827	0.328756	0.74234	0.999887	Ripk4	304053	Not Significant	FALSE	FALSE
ENSRNOG00000001620	131.059	-0.00188664	0.254845	-0.00740308	0.994093	0.999887	Prdm15	304054	Not Significant	FALSE	FALSE
ENSRNOG00000001621	75.0732	-0.208745	0.31977	-0.652799	0.513886	0.999887	C2cd2	304055	Not Significant	FALSE	FALSE
ENSRNOG00000001623	179.831	-0.1053	0.290922	-0.361951	0.717388	0.999887	Zfp295	304056	Not Significant	FALSE	FALSE
ENSRNOG00000001628	213.95	0.0652063	0.273167	0.238704	0.811335	0.999887	Pcp4	25510	Not Significant	FALSE	FALSE
ENSRNOG00000001629	695.743	-0.0335069	0.184187	-0.181918	0.855647	0.999887	Wrb	288233	Not Significant	FALSE	FALSE
ENSRNOG00000001632	247.324	-0.0578354	0.335521	-0.172375	0.863143	0.999887	Brwd1	304061	Not Significant	FALSE	FALSE
ENSRNOG00000001633	541.872	-0.0227735	0.162858	-0.139836	0.88879	0.999887	Tfg	360709	Not Significant	FALSE	FALSE
ENSRNOG00000001640	725.913	-0.0938322	0.257614	-0.364235	0.715682	0.999887	Tomm70a	304017	Not Significant	FALSE	FALSE
ENSRNOG00000001642	390.17	-0.0443588	0.30862	-0.143733	0.885711	0.999887	Tbc1d23	304019	Not Significant	FALSE	FALSE
ENSRNOG00000001643	221.891	-0.0243454	0.253285	-0.0961186	0.923426	0.999887	Psmg1		Not Significant	FALSE	FALSE
ENSRNOG00000001645	21.7153	-0.241378	0.500622	-0.482157	0.629695	0.999887	Filip1l	304020	Not Significant	FALSE	FALSE
ENSRNOG00000001647	186.806	0.133038	0.254459	0.522825	0.601096	0.999887	Ets2	304063	Not Significant	FALSE	FALSE
ENSRNOG00000001653	9.14946	-0.712049	0.706141	-1.00837	0.313278	0.999887	St3gal6	304023	Not Significant	FALSE	TRUE
ENSRNOG00000001654	91.3056	-0.0172755	0.307232	-0.0562295	0.955159	0.999887	Cpox	304024	Not Significant	FALSE	FALSE
ENSRNOG00000001657	441.892	-0.131264	0.208738	-0.628844	0.529451	0.999887	Cldnd1	288182	Not Significant	FALSE	FALSE
ENSRNOG00000001658	142.596	-0.237367	0.498081	-0.476563	0.633673	0.999887	Kcnj6	25743	Not Significant	FALSE	FALSE
ENSRNOG00000001662	591.623	-0.0514225	0.361246	-0.142348	0.886805	0.999887	Dyrk1a	25255	Not Significant	FALSE	FALSE
ENSRNOG00000001680	39.3632	0.212962	0.371503	0.573246	0.566478	0.999887	Mina	266670	Not Significant	FALSE	FALSE
ENSRNOG00000001681	210.658	-0.0400352	0.193157	-0.207267	0.835801	0.999887	Dscr3	360703	Not Significant	FALSE	FALSE
ENSRNOG00000001682	7761.46	-0.0193666	0.166577	-0.116262	0.907445	0.999887	Ttc3	360702	Not Significant	FALSE	FALSE
ENSRNOG00000001686	17.8761	0.48374	0.485597	0.996176	0.319164	0.999887	Hlcs	288240	Not Significant	FALSE	FALSE
ENSRNOG00000001687	32.578	-0.330161	0.454525	-0.726388	0.467601	0.999887	Crybg3		Not Significant	FALSE	FALSE
ENSRNOG00000001689	189.624	0.0539328	0.283759	0.190065	0.849258	0.999887	Arl6	363760	Not Significant	FALSE	FALSE
ENSRNOG00000001692	43.4431	0.185858	0.407914	0.455631	0.648655	0.999887	Chaf1b	288242	Not Significant	FALSE	FALSE
ENSRNOG00000001699	115.672	0.0195889	0.263672	0.0742927	0.940778	0.999887	Setd4	245975	Not Significant	FALSE	FALSE
ENSRNOG00000001700	125.485	0.0165305	0.208956	0.0791099	0.936945	0.999887	Dfnb31	313255	Not Significant	FALSE	FALSE
ENSRNOG00000001701	48.1657	-0.200141	0.434658	-0.460455	0.64519	0.999887	Cbr3	304078	Not Significant	FALSE	FALSE
ENSRNOG00000001706	742.54	-0.113482	0.373346	-0.303959	0.76116	0.999887	Kalrn	84009	Not Significant	FALSE	FALSE
ENSRNOG00000001707	63.2277	0.13139	0.357007	0.368031	0.71285	0.999887	Vwa5b2	303812	Not Significant	FALSE	FALSE
ENSRNOG00000001708	779.628	-0.00692392	0.216469	-0.0319857	0.974483	0.999887	Dvl3	303811	Not Significant	FALSE	FALSE
ENSRNOG00000001709	3995.93	0.0303018	0.194342	0.155921	0.876096	0.999887	Ap2m1	116563	Not Significant	FALSE	FALSE
ENSRNOG00000001710	301.227	0.0114035	0.238659	0.0477818	0.96189	0.999887	Abcf3	287982	Not Significant	FALSE	FALSE
ENSRNOG00000001712	38.3444	-0.0644605	0.374686	-0.172039	0.863407	0.999887	Alg3	287983	Not Significant	FALSE	FALSE
ENSRNOG00000001713	39.7668	-0.547048	0.360609	-1.51701	0.129264	0.999887	AABR07034532.1		Not Significant	FALSE	FALSE
ENSRNOG00000001715	56.4865	0.22648	0.36777	0.615818	0.538015	0.999887	Ece2	408243	Not Significant	FALSE	FALSE
ENSRNOG00000001717	741.682	-0.0258296	0.403877	-0.063954	0.949007	0.999887	Opa1	171116	Not Significant	FALSE	FALSE
ENSRNOG00000001719	1863.47	-0.0425228	0.162291	-0.262016	0.793309	0.999887	Psmd2	287984	Not Significant	FALSE	FALSE
ENSRNOG00000001720	48.4493	-0.345087	0.347957	-0.991751	0.321319	0.999887	Hes1	29577	Not Significant	FALSE	FALSE
ENSRNOG00000001724	25.4642	-0.354436	0.66013	-0.536918	0.591324	0.999887	Atp13a3		Not Significant	FALSE	FALSE
ENSRNOG00000001726	236.169	0.146835	0.232762	0.630836	0.528148	0.999887	Tmem44	288028	Not Significant	FALSE	FALSE
ENSRNOG00000001727	200.157	-0.0251645	0.20422	-0.123222	0.901931	0.999887	Lsg1	288029	Not Significant	FALSE	FALSE
ENSRNOG00000001728	10.6214	0.108842	0.599078	0.181683	0.855832	0.999887	Fam43a		Not Significant	FALSE	FALSE
ENSRNOG00000001729	45.865	-0.036637	0.340809	-0.1075	0.914392	0.999887	Xxylt1	363799	Not Significant	FALSE	FALSE
ENSRNOG00000001730	238.041	-0.11927	0.398303	-0.299446	0.7646	0.999887	Acap2	619382	Not Significant	FALSE	FALSE
ENSRNOG00000001733	546.314	0.00535594	0.189089	0.028325	0.977403	0.999887	Ppp1r2	192361	Not Significant	FALSE	FALSE
ENSRNOG00000001736	322.171	0.156784	0.205978	0.76117	0.446556	0.999887	Bdh1	117099	Not Significant	FALSE	FALSE
ENSRNOG00000001738	3647.32	-0.0689817	0.150023	-0.459808	0.645654	0.999887	Eif4g1	287986	Not Significant	FALSE	FALSE
ENSRNOG00000001742	135.787	0.0417784	0.272565	0.153279	0.878179	0.999887	Clcn2	29232	Not Significant	FALSE	FALSE
ENSRNOG00000001746	429.822	0.014216	0.207694	0.0684466	0.94543	0.999887	Ncbp2	689116	Not Significant	FALSE	FALSE
ENSRNOG00000001747	927.425	-0.075972	0.253909	-0.29921	0.76478	0.999887	Pak2	29432	Not Significant	FALSE	FALSE
ENSRNOG00000001748	108.16	-0.170588	0.324599	-0.525535	0.599212	0.999887	LOC100912534	498109	Not Significant	FALSE	FALSE
ENSRNOG00000001750	11.8819	0.0716722	0.5525	0.129723	0.896785	0.999887	Chrd	117275	Not Significant	FALSE	FALSE
ENSRNOG00000001754	46.4405	-0.10439	0.323676	-0.322514	0.747064	0.999887	Wdr53	498097	Not Significant	FALSE	FALSE
ENSRNOG00000001756	41.1631	-0.436523	2.5753	-0.169504	0.865401	0.999887	LOC100911374		Not Significant	FALSE	FALSE
ENSRNOG00000001758	125.069	-0.0464736	0.323046	-0.143861	0.885611	0.999887	Tctex1d2	498095	Not Significant	FALSE	FALSE
ENSRNOG00000001762	346.59	-0.135473	0.20569	-0.658625	0.510136	0.999887	Pcyt1a	140544	Not Significant	FALSE	FALSE
ENSRNOG00000001764	394.81	0.0975623	0.245892	0.396769	0.691537	0.999887	Vps8		Not Significant	FALSE	FALSE
ENSRNOG00000001766	1366.2	-0.227968	0.431842	-0.527897	0.597571	0.999887	Tfrc	64678	Not Significant	FALSE	FALSE
ENSRNOG00000001767	81.2084	-0.0596945	0.282007	-0.211678	0.832358	0.999887	RGD1562339		Not Significant	FALSE	FALSE
ENSRNOG00000001769	481.628	0.145344	0.28304	0.51351	0.607595	0.999887	Tnk2	303882	Not Significant	FALSE	FALSE
ENSRNOG00000001773	198.274	0.041167	0.309915	0.132833	0.894325	0.999887	Senp2	78973	Not Significant	FALSE	FALSE
ENSRNOG00000001774	122.218	0.0506726	0.457259	0.110818	0.911761	0.999887	Lrch3	303883	Not Significant	FALSE	FALSE
ENSRNOG00000001781	110.272	0.248318	0.272896	0.909934	0.362857	0.999887	Lmln	363795	Not Significant	FALSE	FALSE
ENSRNOG00000001782	373.394	0.0198061	0.205976	0.0961575	0.923396	0.999887	Osbpl11	303888	Not Significant	FALSE	FALSE
ENSRNOG00000001783	1002.42	-0.195801	0.163654	-1.19643	0.23153	0.999887	Tra2b	117259	Not Significant	FALSE	FALSE
ENSRNOG00000001785	579.588	-0.790407	0.198884	-3.97422	7.06114e-05	0.0123489	Etv5	303828	Significant	FALSE	TRUE		Etv5
ENSRNOG00000001786	445.316	0.0131086	0.166484	0.0787383	0.937241	0.999887	Snx4	360725	Not Significant	FALSE	FALSE
ENSRNOG00000001789	722.927	-0.0636487	0.181007	-0.351637	0.725111	0.999887	Zfp148	58820	Not Significant	FALSE	FALSE
ENSRNOG00000001793	176.547	-0.0945018	0.295062	-0.320278	0.748757	0.999887	Heg1	689710	Not Significant	FALSE	FALSE
ENSRNOG00000001795	281.549	-0.0527683	0.294072	-0.17944	0.857592	0.999887	Itgb5	257645	Not Significant	FALSE	FALSE
ENSRNOG00000001796	72.0739	-0.136437	0.319631	-0.426859	0.669482	0.999887	Dgkg	25666	Not Significant	FALSE	FALSE
ENSRNOG00000001797	196.47	-0.403083	0.294174	-1.37022	0.170619	0.999887	Umps	288051	Not Significant	FALSE	FALSE
ENSRNOG00000001803	497.293	-0.0978287	0.201029	-0.486639	0.626514	0.999887	Dnajb11	360734	Not Significant	FALSE	FALSE
ENSRNOG00000001804	87.8586	-0.0697921	0.41589	-0.167814	0.86673	0.999887	AABR07062513.1	81678	Not Significant	FALSE	FALSE
ENSRNOG00000001807	64.4097	0.214609	0.290889	0.73777	0.460654	0.999887	Sspn	500364	Not Significant	FALSE	FALSE
ENSRNOG00000001808	166.13	-0.209734	0.276106	-0.759612	0.447486	0.999887	Asun	690728	Not Significant	FALSE	FALSE
ENSRNOG00000001811	230.01	-0.0849462	0.200767	-0.423107	0.672217	0.999887	Fgfr1op2	362463	Not Significant	FALSE	FALSE
ENSRNOG00000001813	593.198	-0.0442356	0.420809	-0.105121	0.91628	0.999887	Dnm1l	114114	Not Significant	FALSE	FALSE
ENSRNOG00000001815	3074.67	0.0225217	0.138594	0.162501	0.870911	0.999887	Eif4a2	303831	Not Significant	FALSE	FALSE
ENSRNOG00000001816	143.42	0.0600884	0.339436	0.177024	0.859489	0.999887	Rfc4	288003	Not Significant	FALSE	FALSE
ENSRNOG00000001817	186.299	0.027265	0.262238	0.103971	0.917193	0.999887	Tm7sf3	297725	Not Significant	FALSE	FALSE
ENSRNOG00000001820	82.9596	0.0855702	0.298488	0.286679	0.774358	0.999887	Med21	312849	Not Significant	FALSE	FALSE
ENSRNOG00000001823	197.004	0.304799	0.230015	1.32512	0.18513	0.999887	St6gal1	25197	Not Significant	FALSE	FALSE
ENSRNOG00000001827	215.387	-0.0829019	0.190339	-0.435549	0.663164	0.999887	Masp1	64023	Not Significant	FALSE	FALSE
ENSRNOG00000001828	191.218	-0.625297	0.22457	-2.78442	0.00536231	0.465982	Stk38l	691337	Significant	FALSE	TRUE		Stk38l
ENSRNOG00000001829	757.144	-0.025819	0.192139	-0.134377	0.893105	0.999887	Ube2v2	287927	Not Significant	FALSE	FALSE
ENSRNOG00000001833	301.254	-0.228596	0.326736	-0.699634	0.484156	0.999887	Mcm4	29728	Not Significant	FALSE	FALSE
ENSRNOG00000001834	109.289	0.0676088	0.2843	0.237808	0.81203	0.999887	Mzt2b		Not Significant	FALSE	FALSE
ENSRNOG00000001837	600.962	0.0820521	0.287172	0.285724	0.775089	0.999887	Sst	24797	Not Significant	FALSE	FALSE
ENSRNOG00000001842	152.379	0.0919557	0.27228	0.337725	0.735571	0.999887	Mrps35	297727	Not Significant	FALSE	FALSE
ENSRNOG00000001843	60.277	-0.133885	0.283083	-0.472954	0.636246	0.999887	Bcl6	303836	Not Significant	FALSE	FALSE
ENSRNOG00000001844	89.1281	-0.308835	0.429386	-0.719248	0.471988	0.999887	Klhl42	500367	Not Significant	FALSE	FALSE
ENSRNOG00000001845	152.629	0.0190741	0.206086	0.0925541	0.926258	0.999887	Top3b	287930	Not Significant	FALSE	FALSE
ENSRNOG00000001847	159.208	0.140197	0.325488	0.430728	0.666666	0.999887	Ccdc91	312863	Not Significant	FALSE	FALSE
ENSRNOG00000001849	610.611	-0.00582366	0.368451	-0.0158058	0.987389	0.999887	Mapk1	116590	Not Significant	FALSE	FALSE
ENSRNOG00000001851	152.846	0.035708	0.43715	0.0816838	0.934898	0.999887	Far2	500368	Not Significant	FALSE	FALSE
ENSRNOG00000001852	408.837	-0.029281	0.166557	-0.175802	0.86045	0.999887	Ergic2	297728	Not Significant	FALSE	FALSE
ENSRNOG00000001854	33.988	-0.0192039	0.457454	-0.0419799	0.966515	0.999887	Tmtc1		Not Significant	FALSE	FALSE
ENSRNOG00000001858	21.5854	0.169829	0.468719	0.362327	0.717108	0.999887	Ypel1		Not Significant	FALSE	FALSE
ENSRNOG00000001859	26.0738	0.200474	0.518403	0.386714	0.698968	0.999887	Sdf2l1	680945	Not Significant	FALSE	FALSE
ENSRNOG00000001861	114.318	-0.0798638	0.429842	-0.185798	0.852603	0.999887	Ydjc	287938	Not Significant	FALSE	FALSE
ENSRNOG00000001862	1198.76	0.00123023	0.159104	0.00773224	0.993831	0.999887	Ube2l3	363836	Not Significant	FALSE	FALSE
ENSRNOG00000001867	420.64	-0.0397776	0.192229	-0.206929	0.836066	0.999887	Snap29	116500	Not Significant	FALSE	FALSE
ENSRNOG00000001868	618.333	-0.198603	0.272094	-0.729906	0.465448	0.999887	LOC100911248	287942	Not Significant	FALSE	FALSE
ENSRNOG00000001870	411.132	0.204543	0.237184	0.862381	0.388478	0.999887	Lztr1	360745	Not Significant	FALSE	FALSE
ENSRNOG00000001874	54.6422	0.261263	0.397139	0.657863	0.510626	0.999887	Slc7a4	303787	Not Significant	FALSE	FALSE
ENSRNOG00000001875	156.992	0.193512	0.220418	0.877931	0.379981	0.999887	Smpd4	303790	Not Significant	FALSE	FALSE
ENSRNOG00000001877	215.354	-0.0596895	0.189834	-0.31443	0.753194	0.999887	Med15	360743	Not Significant	FALSE	FALSE
ENSRNOG00000001878	439.578	-0.0682356	0.185693	-0.367465	0.713273	0.999887	Klhl22	303792	Not Significant	FALSE	FALSE
ENSRNOG00000001880	150.176	0.313324	0.440073	0.711981	0.476477	0.999887	Dgcr6	303794	Not Significant	FALSE	FALSE
ENSRNOG00000001884	929.894	-0.0067917	0.263029	-0.0258211	0.9794	0.999887	RGD1565297	360739	Not Significant	FALSE	FALSE
ENSRNOG00000001885	116.777	0.154898	0.333463	0.464514	0.642279	0.999887	Trmt2a	287953	Not Significant	FALSE	FALSE
ENSRNOG00000001886	332.172	0.106061	0.209756	0.505642	0.613108	0.999887	Dgcr8	287954	Not Significant	FALSE	FALSE
ENSRNOG00000001888	306.291	0.221388	0.245419	0.902082	0.367013	0.999887	Arvcf	303798	Not Significant	FALSE	FALSE
ENSRNOG00000001889	247.919	0.0784688	0.291595	0.269102	0.787851	0.999887	Comt	24267	Not Significant	FALSE	FALSE
ENSRNOG00000001890	65.7804	0.199881	0.311827	0.640999	0.521523	0.999887	Txnrd2	50551	Not Significant	FALSE	FALSE
ENSRNOG00000001891	24.8875	-0.223502	0.48559	-0.460269	0.645323	0.999887	Gnb1l	680266	Not Significant	FALSE	FALSE
ENSRNOG00000001893	1186.54	0.0112784	0.134713	0.0837217	0.933278	0.999887	AABR07034742.1	100362453	Not Significant	FALSE	FALSE
ENSRNOG00000001911	25.022	0.234909	0.425744	0.551761	0.581112	0.999887	Map6d1	363823	Not Significant	FALSE	FALSE
ENSRNOG00000001915	20.6313	0.357399	0.48116	0.742785	0.457612	0.999887	Chodl	288289	Not Significant	FALSE	FALSE
ENSRNOG00000001928	64.2099	-1.2936	0.494209	-2.61751	0.00885736	0.67349	Il1rap	25466	Significant	FALSE	TRUE		Il1rap
ENSRNOG00000001930	243.228	-0.215383	0.248713	-0.865991	0.386495	0.999887	Ccdc50	288022	Not Significant	FALSE	FALSE
ENSRNOG00000001931	214.736	0.0511315	0.284747	0.179569	0.857491	0.999887	Fgf12	170630	Not Significant	FALSE	FALSE
ENSRNOG00000001953	16.7409	-0.385508	0.591863	-0.651347	0.514822	0.999887	Bace2	288227	Not Significant	FALSE	FALSE
ENSRNOG00000001956	424.315	-0.0263677	0.222171	-0.118682	0.905528	0.999887	Dzip3	303963	Not Significant	FALSE	FALSE
ENSRNOG00000001958	257.124	0.0347153	0.188687	0.183984	0.854026	0.999887	Ift57	303968	Not Significant	FALSE	FALSE
ENSRNOG00000001963	116.02	0.382967	0.394743	0.970167	0.331963	0.999887	Mx2	286918	Not Significant	FALSE	FALSE
ENSRNOG00000001964	500.328	0.0201638	0.324671	0.0621051	0.950479	0.999887	Cd47	29364	Not Significant	FALSE	FALSE
ENSRNOG00000001971	75.8396	-0.419646	0.258417	-1.62391	0.104395	0.999887	Bbx	303970	Not Significant	FALSE	FALSE
ENSRNOG00000001979	638.562	-0.336651	0.187564	-1.79486	0.0726757	0.999887	Rcan1	266766	Not Significant	FALSE	FALSE
ENSRNOG00000001982	408.363	-0.201063	0.361982	-0.555451	0.578586	0.999887	Cblb	171136	Not Significant	FALSE	FALSE
ENSRNOG00000001989	745.42	0.0299372	0.304853	0.0982022	0.921772	0.999887	Alcam	79559	Not Significant	FALSE	FALSE
ENSRNOG00000001991	832.966	0.0820863	0.356992	0.229939	0.818139	0.999887	Atp5o	192241	Not Significant	FALSE	FALSE
ENSRNOG00000001992	3133.81	0.0298089	0.231406	0.128817	0.897503	0.999887	Atp6v1a	685232	Not Significant	FALSE	FALSE
ENSRNOG00000001996	719.999	0.0711223	0.155048	0.458713	0.646441	0.999887	Ythdc1	170956	Not Significant	FALSE	FALSE
ENSRNOG00000002001	1066.31	-0.111428	0.219656	-0.507286	0.611954	0.999887	Itsn1	29491	Not Significant	FALSE	FALSE
ENSRNOG00000002004	171.897	0.154522	0.315746	0.489385	0.624569	0.999887	Prdm8	305198	Not Significant	FALSE	FALSE
ENSRNOG00000002012	67.5007	-0.0542065	0.264077	-0.205267	0.837363	0.999887	Donson	288257	Not Significant	FALSE	FALSE
ENSRNOG00000002013	242.969	0.169795	0.399494	0.425026	0.670818	0.999887	Sidt1	288109	Not Significant	FALSE	FALSE
ENSRNOG00000002021	2501.56	-0.0720004	0.18937	-0.38021	0.70379	0.999887	Son	304092	Not Significant	FALSE	FALSE
ENSRNOG00000002024	1391.63	-0.0379748	0.284859	-0.133311	0.893948	0.999887	Epha5	79208	Not Significant	FALSE	FALSE
ENSRNOG00000002026	19.5694	0.432418	0.500407	0.864134	0.387514	0.999887	Dnajc28	360699	Not Significant	FALSE	FALSE
ENSRNOG00000002028	490.31	0.0370609	0.205907	0.179988	0.857162	0.999887	Tmem50b	360698	Not Significant	FALSE	FALSE
ENSRNOG00000002032	284.338	-0.174189	0.193969	-0.898025	0.369172	0.999887	Ifngr2	360697	Not Significant	FALSE	FALSE
ENSRNOG00000002035	165.198	0.0555301	0.207907	0.267092	0.789399	0.999887	Paqr3	305203	Not Significant	FALSE	FALSE
ENSRNOG00000002036	135.78	0.102153	0.287433	0.355399	0.722291	0.999887	Paxbp1		Not Significant	FALSE	FALSE
ENSRNOG00000002039	542.404	0.000389867	0.221578	0.0017595	0.998596	0.999887	Evi5	100360066	Not Significant	FALSE	FALSE
ENSRNOG00000002040	51.4129	-0.128622	0.574861	-0.223745	0.822956	0.999887	Bmp2k	498333	Not Significant	FALSE	FALSE
ENSRNOG00000002041	99.3414	0.380303	0.309094	1.23038	0.218556	0.999887	Boc	360715	Not Significant	FALSE	FALSE
ENSRNOG00000002044	42.2871	0.172373	0.315801	0.54583	0.585183	0.999887	Gtpbp8	360714	Not Significant	FALSE	FALSE
ENSRNOG00000002050	41.564	-0.103042	0.362866	-0.283967	0.776436	0.999887	Igfbp7	289560	Not Significant	FALSE	FALSE
ENSRNOG00000002051	1192.72	0.00963803	0.312106	0.0308807	0.975365	0.999887	Synj1	85238	Not Significant	FALSE	FALSE
ENSRNOG00000002052	45.6004	0.223697	0.366303	0.610689	0.541405	0.999887	Ccdc80	64387	Not Significant	FALSE	FALSE
ENSRNOG00000002053	94.2004	-0.115248	0.48328	-0.238472	0.811515	0.999887	Fras1	289486	Not Significant	FALSE	FALSE
ENSRNOG00000002054	174.015	-0.0193873	0.2445	-0.0792939	0.936799	0.999887	Glmn	289437	Not Significant	FALSE	FALSE
ENSRNOG00000002055	156.902	-0.0346189	0.25548	-0.135505	0.892212	0.999887	Noa1	289562	Not Significant	FALSE	FALSE
ENSRNOG00000002061	74.5708	-0.421455	0.363584	-1.15917	0.246388	0.999887	Ptpn13	498331	Not Significant	FALSE	FALSE
ENSRNOG00000002069	150.244	0.154876	0.407722	0.379857	0.704051	0.999887	Slc35a5	498081	Not Significant	FALSE	FALSE
ENSRNOG00000002073	12.6133	0.423993	0.553724	0.765711	0.443848	0.999887	Brdt	305123	Not Significant	FALSE	FALSE
ENSRNOG00000002074	39.5171	-0.137163	0.483677	-0.283585	0.776729	0.999887	Rest	83618	Not Significant	FALSE	FALSE
ENSRNOG00000002075	245.762	-0.253736	0.430471	-0.589439	0.555567	0.999887	Cnot6l	360917	Not Significant	FALSE	FALSE
ENSRNOG00000002079	693.443	-0.0106826	0.153125	-0.0697642	0.944381	0.999887	Mapk10	25272	Not Significant	FALSE	FALSE
ENSRNOG00000002080	153.72	-0.195354	0.317938	-0.614441	0.538924	0.999887	Urb1	304104	Not Significant	FALSE	FALSE
ENSRNOG00000002089	383.305	0.307277	0.243299	1.26296	0.206602	0.999887	Ccng2	29157	Not Significant	FALSE	FALSE
ENSRNOG00000002091	154.1	0.177535	0.341802	0.51941	0.603475	0.999887	Gtf3c3	316810	Not Significant	FALSE	FALSE
ENSRNOG00000002092	24.1398	0.0458109	0.443312	0.103338	0.917695	0.999887	Hunk	288275	Not Significant	FALSE	FALSE
ENSRNOG00000002093	33.2923	-0.636701	0.475512	-1.33898	0.180577	0.999887	Tgfbr3	29610	Not Significant	FALSE	TRUE
ENSRNOG00000002094	305.807	-0.0234383	0.176915	-0.132484	0.894602	0.999887	Atg3	171415	Not Significant	FALSE	FALSE
ENSRNOG00000002097	94.7302	0.0364198	0.295709	0.123161	0.90198	0.999887	Rasl11b	305302	Not Significant	FALSE	FALSE
ENSRNOG00000002100	853.638	0.0152162	0.160882	0.0945798	0.924649	0.999887	Srp72	498351	Not Significant	FALSE	FALSE
ENSRNOG00000002101	618.34	-0.162473	0.177816	-0.913717	0.360866	0.999887	Paics	140946	Not Significant	FALSE	FALSE
ENSRNOG00000002104	290.089	-0.177483	0.267938	-0.662403	0.507713	0.999887	Scaf4	245924	Not Significant	FALSE	FALSE
ENSRNOG00000002105	89.9921	-0.0283981	0.302678	-0.0938228	0.92525	0.999887	Cdc7	360908	Not Significant	FALSE	FALSE
ENSRNOG00000002106	726.394	-0.0135564	0.275638	-0.0491821	0.960774	0.999887	Usp46	289584	Not Significant	FALSE	FALSE
ENSRNOG00000002112	587.809	-0.0286871	0.309631	-0.0926493	0.926182	0.999887	Zfp644	305127	Not Significant	FALSE	FALSE
ENSRNOG00000002115	931.536	0.0898965	0.325034	0.276576	0.782106	0.999887	Sod1	24786	Not Significant	FALSE	FALSE
ENSRNOG00000002116	315.46	0.0125234	0.421716	0.0296962	0.976309	0.999887	Rplp2		Not Significant	FALSE	FALSE
ENSRNOG00000002121	412.028	-0.05945	0.18735	-0.31732	0.751001	0.999887	Lrrc8d	305131	Not Significant	FALSE	FALSE
ENSRNOG00000002122	251.7	-0.308086	0.327223	-0.941516	0.34644	0.999887	Lrrc8c		Not Significant	FALSE	FALSE
ENSRNOG00000002125	3723.29	0.00148086	0.170011	0.00871038	0.99305	0.999887	Ccni	289500	Not Significant	FALSE	FALSE
ENSRNOG00000002126	194.933	-0.05654	0.350248	-0.161429	0.871756	0.999887	Ncam2	288280	Not Significant	FALSE	FALSE
ENSRNOG00000002128	341.44	-0.276711	0.276913	-0.999271	0.317663	0.999887	Ppat	117544	Not Significant	FALSE	FALSE
ENSRNOG00000002129	253.553	-0.24015	0.394941	-0.608066	0.543144	0.999887	Lrrc8b	305135	Not Significant	FALSE	FALSE
ENSRNOG00000002135	369.447	0.198903	0.267154	0.744528	0.456557	0.999887	Sgcb	680229	Not Significant	FALSE	FALSE
ENSRNOG00000002137	59.9245	0.339654	0.295671	1.14876	0.250656	0.999887	Aasdh	364136	Not Significant	FALSE	FALSE
ENSRNOG00000002139	2691.01	-0.0253503	0.281238	-0.090138	0.928178	0.999887	RGD1311575	289568	Not Significant	FALSE	FALSE
ENSRNOG00000002141	1612.53	0.0160165	0.221414	0.0723371	0.942334	0.999887	Cd200	24560	Not Significant	FALSE	FALSE
ENSRNOG00000002142	96.4478	0.01015	0.314194	0.032305	0.974229	0.999887	Cds1	81925	Not Significant	FALSE	FALSE
ENSRNOG00000002144	427.347	0.0102089	0.170065	0.0600292	0.952132	0.999887	Exoc1	305287	Not Significant	FALSE	FALSE
ENSRNOG00000002146	143.295	-0.311902	0.358092	-0.871009	0.383749	0.999887	Pkd2	498328	Not Significant	FALSE	FALSE
ENSRNOG00000002151	9.13155	6.57943	1.4297	4.60196	4.18543e-06	0.00102476	Tagln3		Significant	TRUE	FALSE	Tagln3
ENSRNOG00000002152	516.788	-0.123771	0.249172	-0.496731	0.619379	0.999887	Dcun1d4	360928	Not Significant	FALSE	FALSE
ENSRNOG00000002153	103.067	-0.0592654	0.349207	-0.169714	0.865235	0.999887	Cep135	305288	Not Significant	FALSE	FALSE
ENSRNOG00000002159	13.1602	-0.450495	0.669309	-0.673074	0.5009	0.999887	Agpat9	305166	Not Significant	FALSE	FALSE
ENSRNOG00000002163	328.14	-0.352596	0.277217	-1.27191	0.203405	0.999887	Klf3	114845	Not Significant	FALSE	FALSE
ENSRNOG00000002165	16.358	0.017288	0.561257	0.0308022	0.975427	0.999887	Fam175a	289468	Not Significant	FALSE	FALSE
ENSRNOG00000002171	32.3168	-0.160231	0.401429	-0.399152	0.689781	0.999887	Phldb2	685611	Not Significant	FALSE	FALSE
ENSRNOG00000002175	428.748	-0.104414	0.411728	-0.253601	0.799804	0.999887	Clock	60447	Not Significant	FALSE	FALSE
ENSRNOG00000002176	153.163	-0.266461	0.42607	-0.625393	0.531713	0.999887	Pvrl3	288124	Not Significant	FALSE	FALSE
ENSRNOG00000002177	75.0494	0.0292487	0.278921	0.104864	0.916484	0.999887	Gnpda2	289608	Not Significant	FALSE	FALSE
ENSRNOG00000002178	115.378	-0.0184724	0.332449	-0.0555646	0.955689	0.999887	Mrps18c	289469	Not Significant	FALSE	FALSE
ENSRNOG00000002180	165.033	-0.568283	0.269804	-2.10628	0.0351796	0.999887	Tbc1d1	360937	Significant	FALSE	FALSE
ENSRNOG00000002181	49.1795	0.121024	0.324644	0.37279	0.709305	0.999887	Helq	360912	Not Significant	FALSE	FALSE
ENSRNOG00000002182	1602.11	-0.16507	0.145067	-1.13788	0.255169	0.999887	Sept11	305227	Not Significant	FALSE	FALSE
ENSRNOG00000002185	111.602	-0.0924305	0.242303	-0.381466	0.702858	0.999887	Pgm2	289632	Not Significant	FALSE	FALSE
ENSRNOG00000002186	189.714	0.0473007	0.301985	0.156632	0.875535	0.999887	Nudt9	305149	Not Significant	FALSE	FALSE
ENSRNOG00000002191	11.2689	1.44784	0.69035	2.09725	0.0359715	0.999887	LOC498368	498368	Significant	TRUE	FALSE	LOC498368
ENSRNOG00000002192	24.197	0.161382	0.425372	0.37939	0.704398	0.999887	Rell1	289635	Not Significant	FALSE	FALSE
ENSRNOG00000002194	148.815	0.020517	0.254901	0.0804902	0.935847	0.999887	Coq2	498332	Not Significant	FALSE	FALSE
ENSRNOG00000002196	19.3995	0.006494	0.506953	0.0128099	0.989779	0.999887	Ociad2	100361733	Not Significant	FALSE	FALSE
ENSRNOG00000002199	203.087	-0.218148	0.185908	-1.17342	0.240628	0.999887	Tmem165	364137	Not Significant	FALSE	FALSE
ENSRNOG00000002203	165.993	-0.102029	0.360353	-0.283136	0.777072	0.999887	Lin54	305171	Not Significant	FALSE	FALSE
ENSRNOG00000002205	894.314	0.0147309	0.200557	0.0734499	0.941448	0.999887	Ociad1	289590	Not Significant	FALSE	FALSE
ENSRNOG00000002207	133.71	-0.343445	0.236383	-1.45292	0.146246	0.999887	Guf1	305317	Not Significant	FALSE	FALSE
ENSRNOG00000002208	87.4075	-0.228621	0.28034	-0.815512	0.41478	0.999887	Shroom3	305230	Not Significant	FALSE	FALSE
ENSRNOG00000002210	31.4662	0.19171	0.369266	0.519165	0.603646	0.999887	Hsd17b11	289456	Not Significant	FALSE	FALSE
ENSRNOG00000002214	287.087	0.0199793	0.166739	0.119824	0.904622	0.999887	Klhl8	289457	Not Significant	FALSE	FALSE
ENSRNOG00000002215	20.367	-0.502298	0.528865	-0.949766	0.342231	0.999887	Mylk	288057	Not Significant	FALSE	FALSE
ENSRNOG00000002216	36.9703	-0.133924	0.340547	-0.39326	0.694127	0.999887	Srd5a3	305291	Not Significant	FALSE	FALSE
ENSRNOG00000002218	12.8012	-0.142691	0.571408	-0.249719	0.802805	0.999887	Stbd1	305234	Not Significant	FALSE	FALSE
ENSRNOG00000002225	1450.2	0.0685304	0.229638	0.298428	0.765377	0.999887	Scarb2	117106	Not Significant	FALSE	FALSE
ENSRNOG00000002227	285.891	0.0381641	0.410299	0.0930153	0.925891	0.999887	Kit	64030	Not Significant	FALSE	FALSE
ENSRNOG00000002229	586.873	0.0408968	0.205005	0.199491	0.841878	0.999887	Adcy5	64532	Not Significant	FALSE	FALSE
ENSRNOG00000002232	31.2902	-0.331306	0.447062	-0.741075	0.458648	0.999887	Aff1	305152	Not Significant	FALSE	FALSE
ENSRNOG00000002238	78.1094	-0.177389	0.327616	-0.541455	0.588194	0.999887	Sema5b	303901	Not Significant	FALSE	FALSE
ENSRNOG00000002240	535.672	0.101519	0.150403	0.67498	0.499689	0.999887	Dirc2	303902	Not Significant	FALSE	FALSE
ENSRNOG00000002241	60.7945	0.248152	0.3019	0.821968	0.411095	0.999887	Hspbap1	171460	Not Significant	FALSE	FALSE
ENSRNOG00000002244	1097.12	0.0556337	0.26104	0.213124	0.831231	0.999887	Pdgfra	25267	Not Significant	FALSE	FALSE
ENSRNOG00000002246	607.562	-0.0244316	0.274636	-0.0889599	0.929114	0.999887	Slc30a9	498358	Not Significant	FALSE	FALSE
ENSRNOG00000002247	134.29	-0.167406	0.22246	-0.752521	0.451738	0.999887	Nup54	53372	Not Significant	FALSE	FALSE
ENSRNOG00000002248	319.531	-0.184661	0.333227	-0.55416	0.579469	0.999887	Fryl	364144	Not Significant	FALSE	FALSE
ENSRNOG00000002251	495.19	-0.179435	0.219982	-0.815678	0.414684	0.999887	Sec31a	93646	Not Significant	FALSE	FALSE
ENSRNOG00000002253	28.0581	0.135617	0.369629	0.366901	0.713693	0.999887	Wdr5b	303907	Not Significant	FALSE	FALSE
ENSRNOG00000002254	577.53	-0.105898	0.317566	-0.333467	0.738782	0.999887	Tmem33	59303	Not Significant	FALSE	FALSE
ENSRNOG00000002255	195.274	0.103659	0.345296	0.300204	0.764021	0.999887	Fam162a	360721	Not Significant	FALSE	FALSE
ENSRNOG00000002258	286.268	0.164057	0.189521	0.86564	0.386688	0.999887	Tmem150c	360916	Not Significant	FALSE	FALSE
ENSRNOG00000002262	316.133	-0.12316	0.1773	-0.69464	0.487281	0.999887	Enoph1	305177	Not Significant	FALSE	FALSE
ENSRNOG00000002267	60.1753	0.0521904	0.31053	0.168069	0.866529	0.999887	Chic2	83835	Not Significant	FALSE	FALSE
ENSRNOG00000002270	979.814	-0.0656137	0.194698	-0.337002	0.736116	0.999887	Hnrnpdl	305178	Not Significant	FALSE	FALSE
ENSRNOG00000002271	554.868	-0.0373471	0.330044	-0.113158	0.909905	0.999887	Slain2	305310	Not Significant	FALSE	FALSE
ENSRNOG00000002272	82.5579	0.0684625	0.274367	0.249529	0.802951	0.999887	Lnx1	360926	Not Significant	FALSE	FALSE
ENSRNOG00000002275	459.024	-0.206804	0.188689	-1.096	0.273077	0.999887	Fip1l1	289582	Not Significant	FALSE	FALSE
ENSRNOG00000002276	525.277	0.0780368	0.362459	0.215298	0.829535	0.999887	Phf6	100359714	Not Significant	FALSE	FALSE
ENSRNOG00000002278	30.7681	-0.0497394	0.448956	-0.110789	0.911784	0.999887	Tec	84492	Not Significant	FALSE	FALSE
ENSRNOG00000002280	130.981	-0.117413	0.34646	-0.338895	0.734689	0.999887	Sh3bgrl		Not Significant	FALSE	FALSE
ENSRNOG00000002285	20.1221	0.0484152	0.469259	0.103174	0.917825	0.999887	Fam122b	501647	Not Significant	FALSE	FALSE
ENSRNOG00000002291	131.211	0.00915542	0.345658	0.0264869	0.978869	0.999887	Brwd3	317213	Not Significant	FALSE	FALSE
ENSRNOG00000002292	1868.5	-0.17733	0.168542	-1.05214	0.292733	0.999887	Hnrpd	79256	Not Significant	FALSE	FALSE
ENSRNOG00000002294	172.523	0.0876676	0.20949	0.418482	0.675595	0.999887	Snx29	689142	Not Significant	FALSE	FALSE
ENSRNOG00000002301	738.634	-0.182817	0.226835	-0.805945	0.420274	0.999887	Uso1	56042	Not Significant	FALSE	FALSE
ENSRNOG00000002303	20.1569	0.85052	0.462433	1.83923	0.0658816	0.999887	Kcnj12	117052	Not Significant	TRUE	FALSE
ENSRNOG00000002305	261.75	0.191881	0.295246	0.6499	0.515757	0.999887	Slc15a2	60577	Not Significant	FALSE	FALSE
ENSRNOG00000002312	26.8613	-0.17018	0.399054	-0.426459	0.669774	0.999887	Atp10d	360932	Not Significant	FALSE	FALSE
ENSRNOG00000002318	1090.23	0.0885366	0.286747	0.308762	0.757503	0.999887	Limch1	305332	Not Significant	FALSE	FALSE
ENSRNOG00000002319	186.241	-0.0717791	0.295471	-0.242931	0.808059	0.999887	Tsn	60381	Not Significant	FALSE	FALSE
ENSRNOG00000002320	238.321	0.0548098	0.20296	0.270053	0.78712	0.999887	Commd8	289603	Not Significant	FALSE	FALSE
ENSRNOG00000002323	97.2633	0.000668627	0.292765	0.00228384	0.998178	0.999887	RGD1566265	363487	Not Significant	FALSE	FALSE
ENSRNOG00000002327	103.155	-0.0200483	0.298878	-0.0670784	0.946519	0.999887	Gabrb1	25450	Not Significant	FALSE	FALSE
ENSRNOG00000002332	13.4529	0.411354	0.613427	0.670583	0.502486	0.999887	Mospd1		Not Significant	FALSE	FALSE
ENSRNOG00000002336	201.666	0.0634963	0.28911	0.219627	0.826162	0.999887	Gabra4	140675	Not Significant	FALSE	FALSE
ENSRNOG00000002338	192.972	-0.0555331	0.269326	-0.206193	0.83664	0.999887	Dgke	497978	Not Significant	FALSE	FALSE
ENSRNOG00000002339	1070.61	0.00486206	0.20401	0.0238325	0.980986	0.999887	Mark1	117016	Not Significant	FALSE	FALSE
ENSRNOG00000002341	12.6395	-2.0382	0.68674	-2.96794	0.00299801	0.298387	Trim25	494338	Significant	FALSE	TRUE		Trim25
ENSRNOG00000002342	254.145	0.124007	0.236024	0.525401	0.599305	0.999887	Aldh3a2	65183	Not Significant	FALSE	FALSE
ENSRNOG00000002343	4327.63	0.0628442	0.277953	0.226097	0.821126	0.999887	Uchl1	29545	Not Significant	FALSE	FALSE
ENSRNOG00000002345	100.531	0.127575	0.267881	0.476235	0.633907	0.999887	Rasgef1b	100361238	Not Significant	FALSE	FALSE
ENSRNOG00000002347	268.661	0.0370196	0.224714	0.164741	0.869148	0.999887	Rgl1	289080	Not Significant	FALSE	FALSE
ENSRNOG00000002349	384.535	-0.174882	0.382952	-0.456669	0.647909	0.999887	Gabra2	289606	Not Significant	FALSE	FALSE
ENSRNOG00000002352	86.7371	0.119127	0.283848	0.419687	0.674714	0.999887	Tsen15	289083	Not Significant	FALSE	FALSE
ENSRNOG00000002353	275.734	-0.0288509	0.288947	-0.0998483	0.920465	0.999887	Rab3gap2	289350	Not Significant	FALSE	FALSE
ENSRNOG00000002358	122.78	0.226761	0.265435	0.854301	0.392938	0.999887	Scpep1	114861	Not Significant	FALSE	FALSE
ENSRNOG00000002360	112.511	0.125635	0.530768	0.236705	0.812886	0.999887	Gabrg1	140674	Not Significant	FALSE	FALSE
ENSRNOG00000002361	51.8036	-0.411264	0.345169	-1.19149	0.233463	0.999887	Prkg2	25523	Not Significant	FALSE	FALSE
ENSRNOG00000002364	286.997	0.161859	0.302256	0.535504	0.592301	0.999887	Rnf112	24916	Not Significant	FALSE	FALSE
ENSRNOG00000002365	16.2991	-0.218674	0.469288	-0.46597	0.641237	0.999887	Itm2a	317218	Not Significant	FALSE	FALSE
ENSRNOG00000002368	189.752	0.112422	0.236737	0.474883	0.63487	0.999887	Iars2		Not Significant	FALSE	FALSE
ENSRNOG00000002369	327.332	-0.445162	0.25713	-1.73127	0.0834029	0.999887	Rgs8	54297	Not Significant	FALSE	FALSE
ENSRNOG00000002373	482.56	-0.0887617	0.173293	-0.512207	0.608506	0.999887	Akap1	114124	Not Significant	FALSE	FALSE
ENSRNOG00000002376	795.308	0.0479627	0.364647	0.131532	0.895355	0.999887	Clasp1	304740	Not Significant	FALSE	FALSE
ENSRNOG00000002378	502.627	0.0315469	0.184218	0.171248	0.864029	0.999887	Bpnt1	64473	Not Significant	FALSE	FALSE
ENSRNOG00000002381	19.6009	0.174231	0.480408	0.362673	0.716849	0.999887	Bmp3	25667	Not Significant	FALSE	FALSE
ENSRNOG00000002382	49.3632	0.106345	1.59461	0.0666901	0.946828	0.999887	Mfap4		Not Significant	FALSE	FALSE
ENSRNOG00000002387	162.954	0.129401	0.194074	0.666761	0.504925	0.999887	Tceal1	302593	Not Significant	FALSE	FALSE
ENSRNOG00000002388	296.098	0.10972	0.266186	0.412191	0.680199	0.999887	Trim41	303088	Not Significant	FALSE	FALSE
ENSRNOG00000002389	2423.46	-0.0212402	0.130832	-0.162347	0.871032	0.999887	Morf4l2	317413	Not Significant	FALSE	FALSE
ENSRNOG00000002393	1968.97	-0.0713097	0.134816	-0.52894	0.596847	0.999887	Eprs	289352	Not Significant	FALSE	FALSE
ENSRNOG00000002394	1661.98	-0.0708366	0.23072	-0.307024	0.758825	0.999887	Tpr	304862	Not Significant	FALSE	FALSE
ENSRNOG00000002397	336.206	0.132978	0.23356	0.569355	0.569115	0.999887	Slc30a10	289353	Not Significant	FALSE	FALSE
ENSRNOG00000002407	164.187	0.0814514	0.248538	0.327722	0.743122	0.999887	Pdxdc1	304721	Not Significant	FALSE	FALSE
ENSRNOG00000002412	59.0346	-0.14437	0.509186	-0.283531	0.77677	0.999887	Mapk7		Not Significant	FALSE	FALSE
ENSRNOG00000002413	149.646	0.0988466	0.237808	0.415657	0.677661	0.999887	Gpc4	317322	Not Significant	FALSE	FALSE
ENSRNOG00000002414	31.3802	-0.235949	0.425755	-0.554191	0.579448	0.999887	Tfcp2l1	304741	Not Significant	FALSE	FALSE
ENSRNOG00000002418	1238.32	0.0857904	0.157298	0.5454	0.585479	0.999887	Tgfb2	81809	Not Significant	FALSE	FALSE
ENSRNOG00000002419	64.6053	0.267479	0.664419	0.402576	0.68726	0.999887	Plp1	24943	Not Significant	FALSE	FALSE
ENSRNOG00000002420	181.677	0.0122382	0.211428	0.0578836	0.953841	0.999887	Zc3h7a	360466	Not Significant	FALSE	FALSE
ENSRNOG00000002423	105.725	0.0957675	0.225463	0.424759	0.671012	0.999887	Fam114a2	303155	Not Significant	FALSE	FALSE
ENSRNOG00000002428	59.2428	0.565962	0.313748	1.80388	0.0712508	0.999887	Lpar4	302378	Not Significant	FALSE	FALSE
ENSRNOG00000002433	836.34	0.00638553	0.318053	0.0200769	0.983982	0.999887	G3bp2	305240	Not Significant	FALSE	FALSE
ENSRNOG00000002434	243.42	-1.67443	0.262026	-6.39032	1.65543e-10	1.44755e-07	Tmem100	497979	Significant	FALSE	TRUE		Tmem100
ENSRNOG00000002436	1390.78	-0.0325542	0.20292	-0.160429	0.872543	0.999887	Mmd	303439	Not Significant	FALSE	FALSE
ENSRNOG00000002440	113.919	-0.288348	0.248475	-1.16047	0.245859	0.999887	Ralb	116546	Not Significant	FALSE	FALSE
ENSRNOG00000002443	254.067	-0.0951517	0.256276	-0.371286	0.710424	0.999887	Mfap3	287299	Not Significant	FALSE	FALSE
ENSRNOG00000002449	684.321	0.07421	0.186934	0.396985	0.691378	0.999887	Maged2	113947	Not Significant	FALSE	FALSE
ENSRNOG00000002450	232.472	-0.254383	0.326762	-0.778495	0.436277	0.999887	Rrp15	360895	Not Significant	FALSE	FALSE
ENSRNOG00000002452	198.935	-0.196841	0.19654	-1.00153	0.31657	0.999887	Txndc11	302899	Not Significant	FALSE	FALSE
ENSRNOG00000002454	471.61	-0.110154	0.309467	-0.355949	0.721879	0.999887	Rnf2	304850	Not Significant	FALSE	FALSE
ENSRNOG00000002456	17.5989	0.578719	0.480806	1.20364	0.228728	0.999887	Hlf		Not Significant	FALSE	FALSE
ENSRNOG00000002461	508.107	-0.302216	0.431839	-0.699834	0.484031	0.999887	Nid1	25494	Not Significant	FALSE	FALSE
ENSRNOG00000002462	54.826	0.444013	0.433316	1.02469	0.30551	0.999887	LOC100911746	287383	Not Significant	FALSE	FALSE
ENSRNOG00000002468	926.844	-0.0607146	0.385583	-0.157462	0.874881	0.999887	Tnr	25567	Not Significant	FALSE	FALSE
ENSRNOG00000002469	10.9814	0.0168656	0.628655	0.026828	0.978597	0.999887	Trim7	303089	Not Significant	FALSE	FALSE
ENSRNOG00000002471	29.8265	-0.541648	0.504632	-1.07335	0.283113	0.999887	Polq	288079	Not Significant	FALSE	FALSE
ENSRNOG00000002473	49.7236	-0.232874	0.353373	-0.659004	0.509893	0.999887	RGD1307830	304863	Not Significant	FALSE	FALSE
ENSRNOG00000002474	10.5615	-0.236445	0.606952	-0.389561	0.696861	0.999887	Tom1l1	287622	Not Significant	FALSE	FALSE
ENSRNOG00000002478	33.1748	0.30325	0.355275	0.853565	0.393346	0.999887	Insig2	288985	Not Significant	FALSE	FALSE
ENSRNOG00000002480	29.1036	-0.551647	0.393527	-1.4018	0.160974	0.999887	Gpr137b	289287	Not Significant	FALSE	FALSE
ENSRNOG00000002488	186.877	0.102174	0.274901	0.371677	0.710133	0.999887	Galnt10	170501	Not Significant	FALSE	FALSE
ENSRNOG00000002496	91.2922	-0.162587	0.459309	-0.353981	0.723353	0.999887	Stxbp5l	288080	Not Significant	FALSE	FALSE
ENSRNOG00000002506	560.475	-0.0553153	0.298646	-0.18522	0.853056	0.999887	Cdkl2	305242	Not Significant	FALSE	FALSE
ENSRNOG00000002509	1959.27	-0.0428099	0.234321	-0.182697	0.855036	0.999887	Gnl3l	100034253	Not Significant	FALSE	FALSE
ENSRNOG00000002512	44.3671	-0.354706	0.319811	-1.10911	0.267382	0.999887	Gpatch2	289362	Not Significant	FALSE	FALSE
ENSRNOG00000002514	105.926	-0.0289136	0.288055	-0.100375	0.920046	0.999887	Ccdc93	304743	Not Significant	FALSE	FALSE
ENSRNOG00000002516	74.7087	0.038325	0.259187	0.147866	0.882449	0.999887	Mtm1	288762	Not Significant	FALSE	FALSE
ENSRNOG00000002520	135.341	-0.778868	0.280694	-2.77479	0.00552369	0.476204	Litaf	65161	Significant	FALSE	TRUE		Litaf
ENSRNOG00000002524	53.0886	0.108076	0.328885	0.328613	0.742448	0.999887	Gpr37	117549	Not Significant	FALSE	FALSE
ENSRNOG00000002525	12.542	0.187339	0.667803	0.280531	0.77907	0.999887	Ptgs2	29527	Not Significant	FALSE	FALSE
ENSRNOG00000002529	353.626	-0.154356	0.318542	-0.484569	0.627982	0.999887	Rap2c	302495	Not Significant	FALSE	FALSE
ENSRNOG00000002536	114.338	-0.103617	0.220252	-0.470447	0.638036	0.999887	C1galt1c1		Not Significant	FALSE	FALSE
ENSRNOG00000002537	184.519	-0.235114	0.490573	-0.479264	0.631751	0.999887	Wnk3	317420	Not Significant	FALSE	FALSE
ENSRNOG00000002538	73.1348	0.119015	0.400829	0.296922	0.766526	0.999887	Epb4.1l5	304733	Not Significant	FALSE	FALSE
ENSRNOG00000002541	535.582	-0.161381	0.297134	-0.543124	0.587045	0.999887	Pds5a	305343	Not Significant	FALSE	FALSE
ENSRNOG00000002542	122.768	0.0766454	0.269664	0.284226	0.776237	0.999887	Heatr6	497972	Not Significant	FALSE	FALSE
ENSRNOG00000002544	2108.89	0.0253161	0.262405	0.0964774	0.923141	0.999887	Kifap3	289168	Not Significant	FALSE	FALSE
ENSRNOG00000002545	588.814	-0.0488775	0.224411	-0.217803	0.827582	0.999887	RGD1309748	302913	Not Significant	FALSE	FALSE
ENSRNOG00000002546	206.424	0.125251	0.229084	0.546747	0.584552	0.999887	Rchy1	289508	Not Significant	FALSE	FALSE
ENSRNOG00000002553	303.173	-0.103829	0.195176	-0.531977	0.594742	0.999887	Smim14		Not Significant	FALSE	FALSE
ENSRNOG00000002556	592.89	-0.0842096	0.236213	-0.356499	0.721467	0.999887	Tsr2		Not Significant	FALSE	FALSE
ENSRNOG00000002563	344.841	-0.00124438	0.237322	-0.00524343	0.995816	0.999887	Mcts1	302500	Not Significant	FALSE	FALSE
ENSRNOG00000002565	477.695	-0.0183902	0.350077	-0.0525317	0.958105	0.999887	Taf1	317256	Not Significant	FALSE	FALSE
ENSRNOG00000002569	169.783	0.0643944	0.238259	0.270271	0.786952	0.999887	Mrps14	289143	Not Significant	FALSE	FALSE
ENSRNOG00000002572	964.139	-0.0677492	0.152714	-0.443634	0.657307	0.999887	Cacybp	289144	Not Significant	FALSE	FALSE
ENSRNOG00000002574	94.977	0.299887	0.300637	0.997505	0.31852	0.999887	Nubp1		Not Significant	FALSE	FALSE
ENSRNOG00000002575	51.3036	0.246181	0.327486	0.751732	0.452212	0.999887	Sap30l	360531	Not Significant	FALSE	FALSE
ENSRNOG00000002579	234.426	-0.153429	0.257221	-0.596487	0.55085	0.999887	Parm1	286894	Not Significant	FALSE	FALSE
ENSRNOG00000002580	111.144	0.091582	0.286237	0.319952	0.749005	0.999887	Trmt1l	304851	Not Significant	FALSE	FALSE
ENSRNOG00000002585	326.676	-0.00714074	0.371955	-0.0191979	0.984683	0.999887	Cul4b	302502	Not Significant	FALSE	FALSE
ENSRNOG00000002592	131.25	0.0604962	0.462122	0.13091	0.895847	0.999887	Rps6ka6	317203	Not Significant	FALSE	FALSE
ENSRNOG00000002593	51.1611	0.148605	0.386237	0.38475	0.700422	0.999887	Esrrg	360896	Not Significant	FALSE	FALSE
ENSRNOG00000002595	155.68	0.00896883	0.461457	0.0194359	0.984493	0.999887	Dpp10	363972	Not Significant	FALSE	FALSE
ENSRNOG00000002607	564.424	-0.0743033	0.303237	-0.245034	0.80643	0.999887	Sox9	140586	Not Significant	FALSE	FALSE
ENSRNOG00000002609	52.8008	0.0128856	0.460187	0.0280009	0.977661	0.999887	Ero1lb	364755	Not Significant	FALSE	FALSE
ENSRNOG00000002610	651.782	-0.154764	0.259274	-0.596914	0.550565	0.999887	Carhsp1	260416	Not Significant	FALSE	FALSE
ENSRNOG00000002612	134.131	-0.161116	0.236962	-0.679926	0.496552	0.999887	Ddx52	85432	Not Significant	FALSE	FALSE
ENSRNOG00000002615	111.421	-0.0528545	0.224234	-0.235711	0.813657	0.999887	Pmm2	302915	Not Significant	FALSE	FALSE
ENSRNOG00000002618	1549.23	-0.0415667	0.246984	-0.168297	0.86635	0.999887	Ivns1abp	289089	Not Significant	FALSE	FALSE
ENSRNOG00000002625	559.939	-0.02921	0.506362	-0.057686	0.953999	0.999887	Ptpn4	246116	Not Significant	FALSE	FALSE
ENSRNOG00000002626	25.4586	-0.265537	0.539955	-0.491776	0.622878	0.999887	Car10	100360015	Not Significant	FALSE	FALSE
ENSRNOG00000002627	658.433	0.0234615	0.15871	0.147826	0.88248	0.999887	Kctd3	305055	Not Significant	FALSE	FALSE
ENSRNOG00000002630	443.178	0.00805129	0.213832	0.0376525	0.969965	0.999887	Cnot8	363603	Not Significant	FALSE	FALSE
ENSRNOG00000002632	2261.39	0.02633	0.309718	0.0850128	0.932251	0.999887	Naca	288770	Not Significant	FALSE	FALSE
ENSRNOG00000002635	84.8081	-0.0254965	0.371702	-0.0685941	0.945313	0.999887	Dexi		Not Significant	FALSE	FALSE
ENSRNOG00000002636	411.135	0.191199	0.324359	0.589469	0.555547	0.999887	Abat	81632	Not Significant	FALSE	FALSE
ENSRNOG00000002642	1781.26	-0.146499	0.143706	-1.01944	0.307996	0.999887	Ptges3	362809	Not Significant	FALSE	FALSE
ENSRNOG00000002643	289.404	-0.0361423	0.211167	-0.171155	0.864102	0.999887	Ugdh	83472	Not Significant	FALSE	FALSE
ENSRNOG00000002644	139.617	-0.396193	0.285413	-1.38814	0.165095	0.999887	Utp18	303456	Not Significant	FALSE	FALSE
ENSRNOG00000002645	239.563	-0.211382	0.238743	-0.885396	0.375943	0.999887	Gemin5	691231	Not Significant	FALSE	FALSE
ENSRNOG00000002652	407.391	0.0165542	0.195855	0.0845225	0.932641	0.999887	Rap1gap2	303298	Not Significant	FALSE	FALSE
ENSRNOG00000002653	139.576	0.0233163	0.29449	0.0791753	0.936893	0.999887	Kcnk2	170899	Not Significant	FALSE	FALSE
ENSRNOG00000002660	624.247	0.0535727	0.243695	0.219835	0.826	0.999887	Magee1	317232	Not Significant	FALSE	FALSE
ENSRNOG00000002662	180.437	-0.178225	0.206178	-0.864425	0.387355	0.999887	Pbdc1	363485	Not Significant	FALSE	FALSE
ENSRNOG00000002664	30.8921	-0.120329	0.448598	-0.268232	0.78852	0.999887	Emp2	360468	Not Significant	FALSE	FALSE
ENSRNOG00000002667	11.4765	0.157435	0.615997	0.255578	0.798277	0.999887	Lamc2	192362	Not Significant	FALSE	FALSE
ENSRNOG00000002669	458.753	-0.0216205	0.180502	-0.11978	0.904658	0.999887	Cluh	303300	Not Significant	FALSE	FALSE
ENSRNOG00000002671	1717.91	-0.0967139	0.332648	-0.290739	0.771251	0.999887	Nme2	83782	Not Significant	FALSE	FALSE
ENSRNOG00000002680	420.232	-1.06192	0.268292	-3.95806	7.55614e-05	0.0130285	Lamc1	117036	Significant	FALSE	TRUE		Lamc1
ENSRNOG00000002682	42.7563	0.484505	0.698007	0.694127	0.487602	0.999887	Zfp692	303164	Not Significant	FALSE	FALSE
ENSRNOG00000002693	776.254	0.00471146	0.375621	0.0125431	0.989992	0.999887	Nme1	191575	Not Significant	FALSE	FALSE
ENSRNOG00000002695	136.219	-0.186868	0.209602	-0.891538	0.372641	0.999887	Tfb2m	289307	Not Significant	FALSE	FALSE
ENSRNOG00000002697	234.743	0.160322	0.200928	0.797905	0.424926	0.999887	Mtmr1	317296	Not Significant	FALSE	FALSE
ENSRNOG00000002705	201.179	-0.114739	0.228686	-0.501731	0.615857	0.999887	Vps4b	360834	Not Significant	FALSE	FALSE
ENSRNOG00000002708	233.597	0.0854336	0.34388	0.24844	0.803794	0.999887	Phf8	317425	Not Significant	FALSE	FALSE
ENSRNOG00000002710	75.6526	0.0991258	0.323801	0.306132	0.759504	0.999887	Cnst	498297	Not Significant	FALSE	FALSE
ENSRNOG00000002711	111.495	0.0842749	0.394307	0.213729	0.830758	0.999887	Nuf2	304951	Not Significant	FALSE	FALSE
ENSRNOG00000002713	82.2279	-0.173722	0.251062	-0.69195	0.488969	0.999887	Zfp672	303165	Not Significant	FALSE	FALSE
ENSRNOG00000002714	68.3236	0.283502	0.333652	0.849693	0.395496	0.999887	Mettl22	287054	Not Significant	FALSE	FALSE
ENSRNOG00000002721	539.597	0.0103867	0.287457	0.036133	0.971176	0.999887	LOC688963	288088	Not Significant	FALSE	FALSE
ENSRNOG00000002722	787.784	0.123774	0.21093	0.586799	0.557339	0.999887	Sec14l1	360668	Not Significant	FALSE	FALSE
ENSRNOG00000002724	466.443	0.102102	0.179187	0.569806	0.568809	0.999887	Prpsap2	117272	Not Significant	FALSE	FALSE
ENSRNOG00000002734	133.961	-0.180159	0.498264	-0.361574	0.717671	0.999887	AABR07042077.1		Not Significant	FALSE	FALSE
ENSRNOG00000002735	2186.89	-0.0545687	0.229308	-0.237971	0.811904	0.999887	Dhx9	304859	Not Significant	FALSE	FALSE
ENSRNOG00000002736	113.858	-0.216783	0.386727	-0.560558	0.575099	0.999887	Rabgap1l	304914	Not Significant	FALSE	FALSE
ENSRNOG00000002746	242.469	-0.212889	0.203492	-1.04618	0.295479	0.999887	Fstl1	79210	Not Significant	FALSE	FALSE
ENSRNOG00000002748	236.329	0.0158795	0.197851	0.0802599	0.936031	0.999887	Ccdc43	360637	Not Significant	FALSE	FALSE
ENSRNOG00000002749	2687.17	0.0571424	0.287437	0.1988	0.842419	0.999887	Spag9	360600	Not Significant	FALSE	FALSE
ENSRNOG00000002750	309.748	0.115591	0.499371	0.231473	0.816948	0.999887	Rc3h1	680586	Not Significant	FALSE	FALSE
ENSRNOG00000002751	20.628	0.160311	0.577548	0.277571	0.781342	0.999887	Zdhhc15	317235	Not Significant	FALSE	FALSE
ENSRNOG00000002753	95.9968	0.233021	0.253097	0.920677	0.357219	0.999887	Adam11	360638	Not Significant	FALSE	FALSE
ENSRNOG00000002755	4721.58	-0.0361313	0.383404	-0.0942381	0.92492	0.999887	Pafah1b1	83572	Not Significant	FALSE	FALSE
ENSRNOG00000002757	210.338	0.13582	0.192117	0.706964	0.479589	0.999887	Tada2a	360581	Not Significant	FALSE	FALSE
ENSRNOG00000002759	82.7392	0.253012	0.293347	0.862501	0.388412	0.999887	Lias	305348	Not Significant	FALSE	FALSE
ENSRNOG00000002763	942.339	-0.0100744	0.288443	-0.0349267	0.972138	0.999887	Ulk2	303206	Not Significant	FALSE	FALSE
ENSRNOG00000002764	168.667	-0.16059	0.213783	-0.751183	0.452542	0.999887	Mettl16	360568	Not Significant	FALSE	FALSE
ENSRNOG00000002767	1206.59	0.134627	0.172037	0.782548	0.433892	0.999887	Dlg3	58948	Not Significant	FALSE	FALSE
ENSRNOG00000002773	294.784	-0.556173	0.313765	-1.77258	0.0762988	0.999887	Rgs4	29480	Not Significant	FALSE	FALSE
ENSRNOG00000002775	19.8361	0.140328	0.571318	0.245622	0.805975	0.999887	Npl	304860	Not Significant	FALSE	FALSE
ENSRNOG00000002778	164.214	-0.0975365	0.210695	-0.462927	0.643417	0.999887	Aatf	114512	Not Significant	FALSE	FALSE
ENSRNOG00000002781	82.6058	0.107857	0.280586	0.3844	0.700682	0.999887	Kdsr	360833	Not Significant	FALSE	FALSE
ENSRNOG00000002784	39.6894	0.56434	0.460076	1.22662	0.219964	0.999887	Pou3f4	29589	Not Significant	FALSE	FALSE
ENSRNOG00000002790	32.4502	-0.0475168	0.603525	-0.0787321	0.937246	0.999887	Abcb7	302395	Not Significant	FALSE	FALSE
ENSRNOG00000002791	12.7356	-0.0263997	0.593619	-0.0444724	0.964528	0.999887	Bcl2		Not Significant	FALSE	FALSE
ENSRNOG00000002793	69.6284	0.37008	0.335489	1.10311	0.26998	0.999887	Sstr2	54305	Not Significant	FALSE	FALSE
ENSRNOG00000002795	141.644	0.148555	0.236879	0.627136	0.53057	0.999887	Cog1	303652	Not Significant	FALSE	FALSE
ENSRNOG00000002797	12.537	0.783309	0.546317	1.4338	0.15163	0.999887	Gpr156	260430	Not Significant	TRUE	FALSE
ENSRNOG00000002800	45.5459	0.809894	0.371777	2.17844	0.0293733	0.999887	Gdpd2	302421	Significant	TRUE	FALSE	Gdpd2
ENSRNOG00000002807	281.875	-0.0330605	0.213986	-0.154499	0.877217	0.999887	Sept9	83788	Not Significant	FALSE	FALSE
ENSRNOG00000002810	133.839	0.156915	0.280138	0.560134	0.575388	0.999887	Gfpt2	360518	Not Significant	FALSE	FALSE
ENSRNOG00000002811	77.3597	0.22858	0.308671	0.740531	0.458978	0.999887	Brinp3	286901	Not Significant	FALSE	FALSE
ENSRNOG00000002813	63.5333	0.128725	0.292888	0.439501	0.660298	0.999887	Dars2	304919	Not Significant	FALSE	FALSE
ENSRNOG00000002818	821.751	-0.0629524	0.150778	-0.417516	0.676301	0.999887	Eftud2	287739	Not Significant	FALSE	FALSE
ENSRNOG00000002821	615.489	-0.10762	0.29908	-0.359836	0.71897	0.999887	Phlpp1	59265	Not Significant	FALSE	FALSE
ENSRNOG00000002823	763.667	0.0856444	0.3316	0.258276	0.796194	0.999887	Mapk9	50658	Not Significant	FALSE	FALSE
ENSRNOG00000002824	225.042	-0.594189	0.367543	-1.61665	0.105954	0.999887	Rlim		Not Significant	FALSE	TRUE
ENSRNOG00000002826	167.713	-0.0910593	0.345432	-0.26361	0.79208	0.999887	Hsd17b7	29540	Not Significant	FALSE	FALSE
ENSRNOG00000002827	1197.65	-0.0465981	0.162027	-0.287595	0.773657	0.999887	Rbfox1	302920	Not Significant	FALSE	FALSE
ENSRNOG00000002828	126.021	0.376845	0.277697	1.35703	0.17477	0.999887	Tob1		Not Significant	FALSE	FALSE
ENSRNOG00000002832	368.772	0.0224884	0.271785	0.0827434	0.934056	0.999887	Slc16a2	259248	Not Significant	FALSE	FALSE
ENSRNOG00000002833	807.853	-0.0671944	0.372902	-0.180193	0.857001	0.999887	Gsk3b	84027	Not Significant	FALSE	FALSE
ENSRNOG00000002835	1115.03	0.118449	0.376901	0.314271	0.753315	0.999887	Luc7l3	360602	Not Significant	FALSE	FALSE
ENSRNOG00000002838	86.9576	0.135366	0.286839	0.471923	0.636982	0.999887	Pdzd11		Not Significant	FALSE	FALSE
ENSRNOG00000002839	69.4219	-0.234287	0.311714	-0.751608	0.452287	0.999887	Slc19a2	289175	Not Significant	FALSE	FALSE
ENSRNOG00000002840	7479.55	0.0219034	0.241611	0.0906556	0.927766	0.999887	Atp5b	171374	Not Significant	FALSE	FALSE
ENSRNOG00000002841	1445.29	-0.0446609	0.368921	-0.121058	0.903645	0.999887	Cdc42bpa	114116	Not Significant	FALSE	FALSE
ENSRNOG00000002844	131.579	-0.0820216	0.232515	-0.352758	0.72427	0.999887	Usp27x	302566	Not Significant	FALSE	FALSE
ENSRNOG00000002848	191.406	-0.0134892	0.334732	-0.0402985	0.967855	0.999887	Maoa	29253	Not Significant	FALSE	FALSE
ENSRNOG00000002851	323.166	-0.0966541	0.2123	-0.455271	0.648914	0.999887	Fam104a	619573	Not Significant	FALSE	FALSE
ENSRNOG00000002852	27.3092	-0.0488444	0.466837	-0.104628	0.916671	0.999887	Myo19	497974	Not Significant	FALSE	FALSE
ENSRNOG00000002855	400.895	-0.0520621	0.173904	-0.299372	0.764656	0.999887	Rfc1	89809	Not Significant	FALSE	FALSE
ENSRNOG00000002860	251.026	-0.00273745	0.204558	-0.0133822	0.989323	0.999887	Ccdc181	360867	Not Significant	FALSE	FALSE
ENSRNOG00000002862	20.6852	-0.306	0.669687	-0.45693	0.647722	0.999887	Clcn5	25749	Not Significant	FALSE	FALSE
ENSRNOG00000002863	387.312	-0.0223741	0.298466	-0.0749637	0.940244	0.999887	Cacna1e	54234	Not Significant	FALSE	FALSE
ENSRNOG00000002864	813.675	-0.0920228	0.159217	-0.577972	0.563283	0.999887	Nacc1	171454	Not Significant	FALSE	FALSE
ENSRNOG00000002871	801.659	-0.0044656	0.199008	-0.0224393	0.982098	0.999887	Rbm25l1		Not Significant	FALSE	FALSE
ENSRNOG00000002874	313.187	0.0281519	0.257489	0.109333	0.912939	0.999887	Rbm25		Not Significant	FALSE	FALSE
ENSRNOG00000002875	215.959	0.111329	0.241859	0.460303	0.645298	0.999887	Klhl20	304920	Not Significant	FALSE	FALSE
ENSRNOG00000002879	104.292	0.136364	0.263036	0.518426	0.604161	0.999887	Psen2	81751	Not Significant	FALSE	FALSE
ENSRNOG00000002881	38.6844	0.11974	0.383437	0.312279	0.754828	0.999887	Ddr2	685781	Not Significant	FALSE	FALSE
ENSRNOG00000002882	101.777	-0.339636	0.267965	-1.26746	0.204989	0.999887	Zcchc2	304695	Not Significant	FALSE	FALSE
ENSRNOG00000002883	37.9587	-0.0487487	0.395496	-0.12326	0.901901	0.999887	Alg1	360475	Not Significant	FALSE	FALSE
ENSRNOG00000002884	76.021	0.224746	0.254194	0.884152	0.376614	0.999887	Blzf1	498266	Not Significant	FALSE	FALSE
ENSRNOG00000002886	3142.36	-0.0273882	0.243529	-0.112464	0.910455	0.999887	Myh10	79433	Not Significant	FALSE	FALSE
ENSRNOG00000002894	77.1136	-0.00701989	0.2491	-0.028181	0.977518	0.999887	Mnt	287521	Not Significant	FALSE	FALSE
ENSRNOG00000002895	21.4993	-0.128378	0.452657	-0.283609	0.77671	0.999887	Nagpa	360476	Not Significant	FALSE	FALSE
ENSRNOG00000002896	645.267	0.126352	0.285194	0.44304	0.657737	0.999887	Prdx6		Not Significant	FALSE	FALSE
ENSRNOG00000002898	78.4632	0.505158	0.245719	2.05583	0.0397985	0.999887	Nme7	171566	Significant	FALSE	FALSE
ENSRNOG00000002899	149.853	-0.118301	0.389501	-0.303724	0.761338	0.999887	Akap10		Not Significant	FALSE	FALSE
ENSRNOG00000002903	257.106	-0.180066	0.251284	-0.716582	0.473632	0.999887	Specc1	303208	Not Significant	FALSE	FALSE
ENSRNOG00000002907	342.216	0.182837	0.17604	1.03861	0.298986	0.999887	Plekha6	360842	Not Significant	FALSE	FALSE
ENSRNOG00000002908	262.698	-0.0249008	0.197429	-0.126125	0.899633	0.999887	Slc35a4	257647	Not Significant	FALSE	FALSE
ENSRNOG00000002912	289.874	-0.0794036	0.224806	-0.353209	0.723932	0.999887	Parn	360464	Not Significant	FALSE	FALSE
ENSRNOG00000002914	238.041	-0.00997473	0.345317	-0.0288857	0.976956	0.999887	Trmt1	288914	Not Significant	FALSE	FALSE
ENSRNOG00000002915	65.1984	0.174496	0.304798	0.572497	0.566985	0.999887	Trim11		Not Significant	FALSE	FALSE
ENSRNOG00000002919	3518.18	-1.33251	0.483997	-2.75314	0.00590272	0.501814	Gfap	24387	Significant	FALSE	TRUE		Gfap
ENSRNOG00000002922	18.7277	0.598089	0.469053	1.2751	0.202275	0.999887	Adora2b	29316	Not Significant	TRUE	FALSE
ENSRNOG00000002926	212.531	-0.495702	0.276236	-1.79449	0.0727355	0.999887	Uap1	498272	Not Significant	FALSE	FALSE
ENSRNOG00000002928	425.284	0.0874782	0.367137	0.238271	0.811671	0.999887	Guk1	303179	Not Significant	FALSE	FALSE
ENSRNOG00000002932	98.8257	0.214562	0.38646	0.555199	0.578758	0.999887	Wdr19	305349	Not Significant	FALSE	FALSE
ENSRNOG00000002934	4414.26	0.00903421	0.266554	0.0338926	0.972963	0.999887	Atp1b1	25650	Not Significant	FALSE	FALSE
ENSRNOG00000002935	315.227	-0.0620918	0.172317	-0.360334	0.718597	0.999887	Ankrd40	690586	Not Significant	FALSE	FALSE
ENSRNOG00000002940	2019.76	-0.105588	0.222108	-0.475392	0.634507	0.999887	Ankrd17	289521	Not Significant	FALSE	FALSE
ENSRNOG00000002941	605.117	-0.209721	0.451755	-0.464236	0.642479	0.999887	Uhmk1	246332	Not Significant	FALSE	FALSE
ENSRNOG00000002943	83.5171	-0.261167	0.327735	-0.796884	0.425519	0.999887	Mrpl55	287356	Not Significant	FALSE	FALSE
ENSRNOG00000002944	93.0325	-0.0278103	0.416957	-0.0666984	0.946822	0.999887	RGD1304587	303180	Not Significant	FALSE	FALSE
ENSRNOG00000002946	10.3116	-2.45614	0.685449	-3.58326	0.000339333	0.048872	Socs3		Significant	FALSE	TRUE		Socs3
ENSRNOG00000002949	218.585	-0.109516	0.260672	-0.420129	0.674391	0.999887	Pgs1	303698	Not Significant	FALSE	FALSE
ENSRNOG00000002956	434.644	-0.0778666	0.163528	-0.476166	0.633956	0.999887	Stim2	117087	Not Significant	FALSE	FALSE
ENSRNOG00000002959	25.8916	-0.359062	0.48675	-0.737672	0.460714	0.999887	Shroom4	317391	Not Significant	FALSE	FALSE
ENSRNOG00000002960	61.0034	0.54361	0.306189	1.77541	0.0758309	0.999887	LOC100909913	363443	Not Significant	FALSE	FALSE
ENSRNOG00000002963	57.0239	-0.138135	0.37291	-0.370423	0.711067	0.999887	C1ql1		Not Significant	FALSE	FALSE
ENSRNOG00000002969	149.038	0.0207045	0.221088	0.0936481	0.925389	0.999887	Itpkb	54260	Not Significant	FALSE	FALSE
ENSRNOG00000002976	14.8913	-0.445876	0.566599	-0.786934	0.431321	0.999887	Maats1	303920	Not Significant	FALSE	FALSE
ENSRNOG00000002977	174.382	-0.12399	0.206967	-0.599082	0.549118	0.999887	Ttc19	691506	Not Significant	FALSE	FALSE
ENSRNOG00000002980	280.314	-0.251889	0.244068	-1.03204	0.302052	0.999887	Tsr1	100360406	Not Significant	FALSE	FALSE
ENSRNOG00000002983	1144	0.0714617	0.173176	0.412653	0.679861	0.999887	Nfix	81524	Not Significant	FALSE	FALSE
ENSRNOG00000002989	684.4	-0.135	0.203257	-0.664181	0.506574	0.999887	Nmt1	259274	Not Significant	FALSE	FALSE
ENSRNOG00000002991	257.505	0.0159018	0.289544	0.0549202	0.956202	0.999887	Srr	303306	Not Significant	FALSE	FALSE
ENSRNOG00000002997	109.662	0.203071	0.356203	0.570097	0.568612	0.999887	Slc9a3r2	116501	Not Significant	FALSE	FALSE
ENSRNOG00000002999	140.027	-0.0944041	0.298799	-0.315945	0.752044	0.999887	Timmdc1	303922	Not Significant	FALSE	FALSE
ENSRNOG00000003003	151.85	-0.0771539	0.31775	-0.242813	0.80815	0.999887	Tbc1d19	289657	Not Significant	FALSE	FALSE
ENSRNOG00000003005	44.3278	-0.0526614	0.336261	-0.156609	0.875553	0.999887	Rasgef1c	360519	Not Significant	FALSE	FALSE
ENSRNOG00000003011	135.87	-0.0504115	0.37078	-0.135961	0.891852	0.999887	Gadd45gip1	288916	Not Significant	FALSE	FALSE
ENSRNOG00000003013	67.0399	0.114943	0.331592	0.34664	0.728861	0.999887	Rpgr	367733	Not Significant	FALSE	FALSE
ENSRNOG00000003014	205.879	0.0649899	0.265816	0.244492	0.80685	0.999887	Poglut1	288091	Not Significant	FALSE	FALSE
ENSRNOG00000003018	15.1128	0.380401	0.523103	0.727201	0.467103	0.999887	Olfml2b	304960	Not Significant	FALSE	FALSE
ENSRNOG00000003019	537.654	-0.118182	0.21545	-0.548534	0.583326	0.999887	Ubn1	302935	Not Significant	FALSE	FALSE
ENSRNOG00000003025	254.605	-0.15135	0.259409	-0.583439	0.559598	0.999887	Nap1l2	317247	Not Significant	FALSE	FALSE
ENSRNOG00000003026	131.061	-0.0108494	0.297652	-0.03645	0.970924	0.999887	Rad23a	361381	Not Significant	FALSE	FALSE
ENSRNOG00000003029	3897.97	-0.102302	0.248601	-0.411512	0.680697	0.999887	Calr	64202	Not Significant	FALSE	FALSE
ENSRNOG00000003031	1175.88	-0.0292461	0.232808	-0.125624	0.90003	0.999887	Atp2b4	29600	Not Significant	FALSE	FALSE
ENSRNOG00000003033	34.3864	-0.997939	0.37209	-2.68198	0.0073187	0.589444	Plcd3	287745	Significant	FALSE	TRUE		Plcd3
ENSRNOG00000003038	52.6201	0.0135513	0.371306	0.0364962	0.970887	0.999887	Sft2d2	360868	Not Significant	FALSE	FALSE
ENSRNOG00000003041	330.738	-0.0463541	0.194291	-0.238581	0.811431	0.999887	Smg6	287522	Not Significant	FALSE	FALSE
ENSRNOG00000003042	198.12	-0.0808576	0.24675	-0.327691	0.743145	0.999887	Mettl13	289159	Not Significant	FALSE	FALSE
ENSRNOG00000003048	360.752	0.0455195	0.159553	0.285295	0.775418	0.999887	Tiprl	360869	Not Significant	FALSE	FALSE
ENSRNOG00000003049	197.108	0.170861	0.332625	0.513677	0.607478	0.999887	Hsd17b10	63864	Not Significant	FALSE	FALSE
ENSRNOG00000003050	407.513	-0.0559841	0.167508	-0.334218	0.738215	0.999887	Tbc1d9b	360520	Not Significant	FALSE	FALSE
ENSRNOG00000003052	47.7224	-0.122586	0.344389	-0.355951	0.721877	0.999887	Cox18	289522	Not Significant	FALSE	FALSE
ENSRNOG00000003062	56.7743	0.230182	0.306384	0.751287	0.45248	0.999887	LOC679960	679960	Not Significant	FALSE	FALSE
ENSRNOG00000003063	177.175	-0.122871	0.349602	-0.351459	0.725244	0.999887	Phka1	64561	Not Significant	FALSE	FALSE
ENSRNOG00000003065	1069.07	0.0734753	0.161099	0.456087	0.648327	0.999887	Glyr1	360477	Not Significant	FALSE	FALSE
ENSRNOG00000003068	64.3489	0.357221	0.287698	1.24165	0.214365	0.999887	RGD1564036	497895	Not Significant	FALSE	FALSE
ENSRNOG00000003069	34.7068	-0.177257	0.372756	-0.475532	0.634408	0.999887	Cd38	25668	Not Significant	FALSE	FALSE
ENSRNOG00000003070	14.8209	0.269392	0.616127	0.437235	0.661941	0.999887	Pigl	192263	Not Significant	FALSE	FALSE
ENSRNOG00000003071	340.553	-0.0840727	0.277783	-0.302656	0.762152	0.999887	Vamp4	364033	Not Significant	FALSE	FALSE
ENSRNOG00000003073	134.686	-0.163896	0.242321	-0.676359	0.498813	0.999887	Gpr161	289180	Not Significant	FALSE	FALSE
ENSRNOG00000003075	37.3195	0.0164144	0.350005	0.0468975	0.962595	0.999887	Tmem39a	288092	Not Significant	FALSE	FALSE
ENSRNOG00000003076	33.5929	0.14359	0.40133	0.357785	0.720504	0.999887	Rbms2	288771	Not Significant	FALSE	FALSE
ENSRNOG00000003078	459.312	0.0637187	0.162236	0.392752	0.694503	0.999887	Dcaf6	289181	Not Significant	FALSE	FALSE
ENSRNOG00000003081	17.3033	0.201645	0.51646	0.390438	0.696213	0.999887	Ribc1	317431	Not Significant	FALSE	FALSE
ENSRNOG00000003084	835.032	-0.0353731	0.207148	-0.170762	0.864411	0.999887	Parp1	25591	Not Significant	FALSE	FALSE
ENSRNOG00000003086	55.5048	0.220297	0.366579	0.600954	0.54787	0.999887	Cenpv	501702	Not Significant	FALSE	FALSE
ENSRNOG00000003088	113.297	-0.420446	0.317502	-1.32423	0.185427	0.999887	Arhgap31	288093	Not Significant	FALSE	FALSE
ENSRNOG00000003098	65.624	0.0690109	0.313197	0.220344	0.825604	0.999887	Prom1	60357	Not Significant	FALSE	FALSE
ENSRNOG00000003099	1392.97	0.00705599	0.213373	0.0330688	0.97362	0.999887	Ubqln2	317396	Not Significant	FALSE	FALSE
ENSRNOG00000003100	46.5846	-0.158249	0.310479	-0.509693	0.610266	0.999887	Dusp12	64014	Not Significant	FALSE	FALSE
ENSRNOG00000003104	238.485	0.174383	0.272279	0.640459	0.521874	0.999887	Trpv2	29465	Not Significant	FALSE	FALSE
ENSRNOG00000003105	16.2879	1.21983	0.686485	1.77691	0.0755823	0.999887	Kif19	303659	Not Significant	TRUE	FALSE
ENSRNOG00000003108	28.5037	0.668023	0.448263	1.49025	0.136159	0.999887	Acbd4	303577	Not Significant	TRUE	FALSE
ENSRNOG00000003109	42.7126	1.12677	0.438179	2.57148	0.0101264	0.742319	Btbd17	303660	Significant	TRUE	FALSE	Btbd17
ENSRNOG00000003111	76.5868	-0.00744499	0.319392	-0.0233099	0.981403	0.999887	Ovca2		Not Significant	FALSE	FALSE
ENSRNOG00000003114	64.6173	-0.0797053	0.343959	-0.231729	0.816749	0.999887	B4galt4	303923	Not Significant	FALSE	FALSE
ENSRNOG00000003116	69.8388	-0.200179	0.29478	-0.679079	0.497088	0.999887	Dph1	497954	Not Significant	FALSE	FALSE
ENSRNOG00000003117	758.005	-0.116771	0.163471	-0.714318	0.475031	0.999887	Psmd12	287772	Not Significant	FALSE	FALSE
ENSRNOG00000003120	21.6419	-0.0816117	0.520781	-0.15671	0.875473	0.999887	Prelp	84400	Not Significant	FALSE	FALSE
ENSRNOG00000003121	236.451	-0.0349438	0.231447	-0.15098	0.879992	0.999887	Rtn4rl1	303311	Not Significant	FALSE	FALSE
ENSRNOG00000003122	86.8503	0.134005	0.288532	0.464437	0.642335	0.999887	Hdac8	363481	Not Significant	FALSE	FALSE
ENSRNOG00000003123	430.517	0.110052	0.27854	0.395101	0.692768	0.999887	Rpa1	287524	Not Significant	FALSE	FALSE
ENSRNOG00000003125	294.148	0.151259	0.278587	0.542951	0.587163	0.999887	Rogdi	287061	Not Significant	FALSE	FALSE
ENSRNOG00000003127	80.7953	-0.036578	0.247263	-0.147932	0.882397	0.999887	Spryd4	288772	Not Significant	FALSE	FALSE
ENSRNOG00000003129	204.724	-0.064853	0.192081	-0.337634	0.735639	0.999887	Zfp496	287361	Not Significant	FALSE	FALSE
ENSRNOG00000003131	289.538	0.00278158	0.170718	0.0162935	0.987	0.999887	Traf7	360491	Not Significant	FALSE	FALSE
ENSRNOG00000003134	260.723	0.114039	0.418324	0.27261	0.785153	0.999887	Slc4a4	84484	Not Significant	FALSE	FALSE
ENSRNOG00000003139	1050.66	-0.0669783	0.146681	-0.456627	0.647939	0.999887	Smc1a		Not Significant	FALSE	FALSE
ENSRNOG00000003147	2287.67	0.016215	0.206452	0.0785411	0.937398	0.999887	Sqstm1	113894	Not Significant	FALSE	FALSE
ENSRNOG00000003148	1432.15	0.015528	0.135134	0.114908	0.908518	0.999887	Timp2		Not Significant	FALSE	FALSE
ENSRNOG00000003149	218.875	0.117669	0.308884	0.380949	0.703241	0.999887	Farsa	364976	Not Significant	FALSE	FALSE
ENSRNOG00000003150	141.501	0.243364	0.345087	0.705226	0.480669	0.999887	Mpc2	100359982	Not Significant	FALSE	FALSE
ENSRNOG00000003151	349.824	0.0428183	0.184562	0.231999	0.816539	0.999887	Bfar	304709	Not Significant	FALSE	FALSE
ENSRNOG00000003160	576.183	0.0649408	0.200954	0.323162	0.746573	0.999887	RragB		Not Significant	FALSE	FALSE
ENSRNOG00000003163	629.177	0.0159816	0.215493	0.0741629	0.940881	0.999887	Sdhc	289217	Not Significant	FALSE	FALSE
ENSRNOG00000003174	385.578	-0.0312925	0.25531	-0.122567	0.90245	0.999887	Tapt1	305386	Not Significant	FALSE	FALSE
ENSRNOG00000003177	189.173	0.168499	0.186832	0.901872	0.367125	0.999887	Mat2b	683630	Not Significant	FALSE	FALSE
ENSRNOG00000003178	374.935	-0.082956	0.218193	-0.380195	0.7038	0.999887	Mageh1	367767	Not Significant	FALSE	FALSE
ENSRNOG00000003183	10.7647	-0.188265	0.627612	-0.29997	0.7642	0.999887	Fmod	64507	Not Significant	FALSE	FALSE
ENSRNOG00000003185	424.3	-0.092965	0.185886	-0.50012	0.616991	0.999887	Acbd3	289312	Not Significant	FALSE	FALSE
ENSRNOG00000003186	103.57	0.117438	0.351578	0.334032	0.738355	0.999887	Anks3	302937	Not Significant	FALSE	FALSE
ENSRNOG00000003187	50.2717	-0.178349	0.298666	-0.597154	0.550405	0.999887	Armcx5	102552920	Not Significant	FALSE	FALSE
ENSRNOG00000003189	22.1034	-0.411611	0.475535	-0.865576	0.386723	0.999887	Cited1	64466	Not Significant	FALSE	FALSE
ENSRNOG00000003191	498.627	0.0386445	0.176374	0.219105	0.826568	0.999887	Bhlhb9	317407	Not Significant	FALSE	FALSE
ENSRNOG00000003195	962.572	0.126941	0.162577	0.780805	0.434917	0.999887	Caskin1	140722	Not Significant	FALSE	FALSE
ENSRNOG00000003198	1383.45	0.0647928	0.161395	0.401456	0.688084	0.999887	RGD1305733	360459	Not Significant	FALSE	FALSE
ENSRNOG00000003201	3120.19	0.0131548	0.274319	0.0479541	0.961753	0.999887	LOC100362640	100362640	Not Significant	FALSE	FALSE
ENSRNOG00000003203	230.345	0.143561	0.193704	0.741134	0.458612	0.999887	Hexim1	498008	Not Significant	FALSE	FALSE
ENSRNOG00000003205	404.794	-0.0704374	0.16855	-0.417903	0.676018	0.999887	Ldb2	289664	Not Significant	FALSE	FALSE
ENSRNOG00000003206	2037.11	-0.0389779	0.228674	-0.170452	0.864655	0.999887	Actr3	81732	Not Significant	FALSE	FALSE
ENSRNOG00000003207	138.624	-0.211277	0.206915	-1.02108	0.307217	0.999887	Fmnl1	287746	Not Significant	FALSE	FALSE
ENSRNOG00000003208	29.2289	-0.301443	0.498613	-0.604564	0.545469	0.999887	Ercc6l	317252	Not Significant	FALSE	FALSE
ENSRNOG00000003209	87.4849	-0.0843982	0.336079	-0.251126	0.801717	0.999887	Pcp4l1	685448	Not Significant	FALSE	FALSE
ENSRNOG00000003211	207.826	-0.0917166	0.22896	-0.400578	0.688731	0.999887	Srp9	690345	Not Significant	FALSE	FALSE
ENSRNOG00000003213	228.632	-0.0229357	0.339624	-0.0675328	0.946158	0.999887	Helz	287773	Not Significant	FALSE	FALSE
ENSRNOG00000003214	49.041	-0.241647	0.337066	-0.716912	0.473429	0.999887	AABR07029742.1		Not Significant	FALSE	FALSE
ENSRNOG00000003215	120.283	-0.107697	0.341629	-0.315247	0.752574	0.999887	Zfp287	303212	Not Significant	FALSE	FALSE
ENSRNOG00000003217	24.0062	-0.631987	0.465894	-1.3565	0.174939	0.999887	Lgals3bp	245955	Not Significant	FALSE	TRUE
ENSRNOG00000003218	111.682	0.178731	0.256654	0.696388	0.486186	0.999887	Zfp286a	497923	Not Significant	FALSE	FALSE
ENSRNOG00000003219	25.9404	0.211528	0.51603	0.409913	0.681869	0.999887	Trim16		Not Significant	FALSE	FALSE
ENSRNOG00000003220	406.024	0.148174	0.178658	0.829375	0.406892	0.999887	H3f3b	100361558	Not Significant	FALSE	FALSE
ENSRNOG00000003223	271.612	-0.137003	0.184772	-0.74147	0.458408	0.999887	Degs1	58970	Not Significant	FALSE	FALSE
ENSRNOG00000003224	213.928	-0.0712969	0.40646	-0.175409	0.860758	0.999887	Nudt16l1	497867	Not Significant	FALSE	FALSE
ENSRNOG00000003226	2166.27	0.00492788	0.158121	0.0311653	0.975138	0.999887	Mprip	116504	Not Significant	FALSE	FALSE
ENSRNOG00000003228	429.606	-0.486229	0.194517	-2.49968	0.0124306	0.840749	Mid1ip1	404280	Significant	FALSE	FALSE
ENSRNOG00000003229	2466.18	0.0842333	0.132033	0.637972	0.523492	0.999887	Tspan7	363447	Not Significant	FALSE	FALSE
ENSRNOG00000003232	110.071	0.996123	0.255476	3.89908	9.65578e-05	0.0160584	Slc9a3r1	59114	Significant	TRUE	FALSE	Slc9a3r1
ENSRNOG00000003234	789.48	0.0872141	0.214813	0.406001	0.684742	0.999887	Mgrn1	302938	Not Significant	FALSE	FALSE
ENSRNOG00000003235	604.908	0.156068	0.219264	0.711784	0.476599	0.999887	Mgat4b	303100	Not Significant	FALSE	FALSE
ENSRNOG00000003237	297.045	0.193053	0.186729	1.03387	0.301198	0.999887	Tp53bp2	305025	Not Significant	FALSE	FALSE
ENSRNOG00000003239	193.414	0.0135218	0.285384	0.0473812	0.962209	0.999887	Cant1	246272	Not Significant	FALSE	FALSE
ENSRNOG00000003241	281.334	0.0864986	0.439627	0.196754	0.84402	0.999887	Gabrg2	29709	Not Significant	FALSE	FALSE
ENSRNOG00000003242	20.2783	-0.0887894	0.446077	-0.199045	0.842228	0.999887	Gulp1	314543	Not Significant	FALSE	FALSE
ENSRNOG00000003243	194.368	0.115432	0.207454	0.556423	0.577922	0.999887	Wdr81	303312	Not Significant	FALSE	FALSE
ENSRNOG00000003247	307.769	0.119074	0.17357	0.686027	0.492696	0.999887	Sde2	289315	Not Significant	FALSE	FALSE
ENSRNOG00000003248	533.314	-0.0871849	0.155204	-0.561745	0.574289	0.999887	Mpzl1	360871	Not Significant	FALSE	FALSE
ENSRNOG00000003251	104.439	0.380168	0.330804	1.14922	0.250464	0.999887	B3galt2	686081	Not Significant	FALSE	FALSE
ENSRNOG00000003253	496.968	0.0838196	0.266654	0.314338	0.753264	0.999887	Qdpr	64192	Not Significant	FALSE	FALSE
ENSRNOG00000003256	1263.54	0.11053	0.144607	0.764348	0.44466	0.999887	Ccng1	25405	Not Significant	FALSE	FALSE
ENSRNOG00000003258	99.377	-0.111297	0.319577	-0.348263	0.727643	0.999887	Cdc73	304832	Not Significant	FALSE	FALSE
ENSRNOG00000003261	3545.05	-0.132707	0.480922	-0.275943	0.782592	0.999887	Usp9x	363445	Not Significant	FALSE	FALSE
ENSRNOG00000003262	2537.25	-0.0293412	0.131262	-0.223531	0.823122	0.999887	Cacng4	140725	Not Significant	FALSE	FALSE
ENSRNOG00000003264	74.5629	0.104916	0.387294	0.270895	0.786472	0.999887	Nat9	303669	Not Significant	FALSE	FALSE
ENSRNOG00000003267	139.293	0.0229608	0.348502	0.0658843	0.94747	0.999887	Pycr2	364064	Not Significant	FALSE	FALSE
ENSRNOG00000003268	104.78	-0.225572	0.339897	-0.66365	0.506915	0.999887	Maml1	303101	Not Significant	FALSE	FALSE
ENSRNOG00000003269	66.4518	-0.0103662	0.32781	-0.0316225	0.974773	0.999887	Atp6v0e1		Not Significant	FALSE	FALSE
ENSRNOG00000003276	13.1834	-0.159166	0.539586	-0.294978	0.76801	0.999887	Myo1d	25485	Not Significant	FALSE	FALSE
ENSRNOG00000003278	99.5257	-0.128151	0.273058	-0.469319	0.638842	0.999887	Map3k14	360640	Not Significant	FALSE	FALSE
ENSRNOG00000003280	14.3176	-0.283296	0.60902	-0.465166	0.641812	0.999887	Grin2c	24411	Not Significant	FALSE	FALSE
ENSRNOG00000003281	59.2592	0.0303324	0.281348	0.107811	0.914146	0.999887	Mcm9	499437	Not Significant	FALSE	FALSE
ENSRNOG00000003288	75.6932	0.166855	0.40268	0.414363	0.678609	0.999887	Cacng5	140726	Not Significant	FALSE	FALSE
ENSRNOG00000003289	232.365	-0.286685	0.188299	-1.5225	0.127884	0.999887	Lap3	289668	Not Significant	FALSE	FALSE
ENSRNOG00000003291	89.2882	-0.000620737	0.241768	-0.00256749	0.997951	0.999887	Creg1	289185	Not Significant	FALSE	FALSE
ENSRNOG00000003296	107.55	-0.0283725	0.445081	-0.0637468	0.949172	0.999887	Dck	79127	Not Significant	FALSE	FALSE
ENSRNOG00000003300	169.897	1.02034	0.329244	3.09904	0.00194151	0.22213	Btg2	29619	Significant	TRUE	FALSE	Btg2
ENSRNOG00000003302	227.158	0.231631	0.197345	1.17374	0.2405	0.999887	Flcn	303185	Not Significant	FALSE	FALSE
ENSRNOG00000003307	154.808	0.31761	0.289437	1.09734	0.272495	0.999887	Gcdh	364975	Not Significant	FALSE	FALSE
ENSRNOG00000003313	286.526	0.116797	0.238296	0.490134	0.624039	0.999887	Glra2	24397	Not Significant	FALSE	FALSE
ENSRNOG00000003326	466.161	-0.0689561	0.16676	-0.413505	0.679237	0.999887	LOC100910121	304714	Not Significant	FALSE	FALSE
ENSRNOG00000003328	567.263	-0.00232538	0.164596	-0.0141278	0.988728	0.999887	Cdip1	360480	Not Significant	FALSE	FALSE
ENSRNOG00000003329	169.048	-0.00193936	0.305033	-0.00635787	0.994927	0.999887	Ppm1d	287585	Not Significant	FALSE	FALSE
ENSRNOG00000003330	109.721	0.158597	0.274577	0.577606	0.56353	0.999887	Acsf2	619561	Not Significant	FALSE	FALSE
ENSRNOG00000003332	18.1142	0.117687	0.460175	0.255744	0.798149	0.999887	Nt5m	287368	Not Significant	FALSE	FALSE
ENSRNOG00000003334	111.117	-0.328383	0.234023	-1.40321	0.160555	0.999887	Klhl21	313743	Not Significant	FALSE	FALSE
ENSRNOG00000003338	218.646	-0.727502	0.186644	-3.8978	9.70691e-05	0.0160584	Pmp22	24660	Significant	FALSE	TRUE		Pmp22
ENSRNOG00000003343	4577.7	-0.103705	0.243659	-0.425614	0.670389	0.999887	Canx	29144	Not Significant	FALSE	FALSE
ENSRNOG00000003346	13.0504	0.799094	0.54126	1.47636	0.139847	0.999887	Fancb	501552	Not Significant	TRUE	FALSE
ENSRNOG00000003349	10.1001	-0.428588	0.812669	-0.527383	0.597927	0.999887	Col23a1	353303	Not Significant	FALSE	FALSE
ENSRNOG00000003350	75.0103	-0.0574515	0.496321	-0.115755	0.907847	0.999887	Mospd2	363463	Not Significant	FALSE	FALSE
ENSRNOG00000003359	794.583	0.323969	0.281	1.15291	0.248947	0.999887	Ogt	26295	Not Significant	FALSE	FALSE
ENSRNOG00000003365	2436.55	0.00270577	0.165191	0.0163796	0.986932	0.999887	Cadm3	360882	Not Significant	FALSE	FALSE
ENSRNOG00000003374	54.5522	0.111937	0.365491	0.306263	0.759404	0.999887	Ccdc85a	289855	Not Significant	FALSE	FALSE
ENSRNOG00000003385	142.618	-0.0831785	0.24329	-0.34189	0.732434	0.999887	Glrx2	114022	Not Significant	FALSE	FALSE
ENSRNOG00000003386	407.003	-0.0613254	0.202522	-0.302809	0.762036	0.999887	Rbfox3	287847	Not Significant	FALSE	FALSE
ENSRNOG00000003388	483.951	-0.0600686	0.3934	-0.152691	0.878642	0.999887	Cenpf	257649	Not Significant	FALSE	FALSE
ENSRNOG00000003392	519.352	-0.0675312	0.174996	-0.385902	0.699569	0.999887	Grsf1	305256	Not Significant	FALSE	FALSE
ENSRNOG00000003397	54.4701	0.0801789	0.299518	0.267693	0.788936	0.999887	Adprm	287406	Not Significant	FALSE	FALSE
ENSRNOG00000003398	82.2087	0.30441	0.241896	1.25843	0.208236	0.999887	Tomm40l	304971	Not Significant	FALSE	FALSE
ENSRNOG00000003399	2726	-0.0526986	0.156594	-0.33653	0.736471	0.999887	Hnrnph1	140931	Not Significant	FALSE	FALSE
ENSRNOG00000003402	481.215	0.0163266	0.169332	0.0964177	0.923189	0.999887	Stx6	60562	Not Significant	FALSE	FALSE
ENSRNOG00000003403	137.476	-0.0618555	0.236511	-0.261533	0.793681	0.999887	Slc35f5	288993	Not Significant	FALSE	FALSE
ENSRNOG00000003407	26.576	0.163134	0.434858	0.375143	0.707554	0.999887	Ptpn14	305064	Not Significant	FALSE	FALSE
ENSRNOG00000003424	245.007	-0.180314	0.201458	-0.895046	0.370763	0.999887	Elac2	282826	Not Significant	FALSE	FALSE
ENSRNOG00000003428	1670.49	0.118813	0.151795	0.782716	0.433794	0.999887	Rufy3	360921	Not Significant	FALSE	FALSE
ENSRNOG00000003434	204.797	-0.101543	0.669242	-0.151728	0.879401	0.999887	Trove2	304833	Not Significant	FALSE	FALSE
ENSRNOG00000003435	13.2743	0.281678	0.643512	0.43772	0.661589	0.999887	Mcf2		Not Significant	FALSE	FALSE
ENSRNOG00000003442	220.279	0.0519053	0.284434	0.182486	0.855201	0.999887	Adora1	29290	Not Significant	FALSE	FALSE
ENSRNOG00000003453	257.159	0.0811365	0.212866	0.381162	0.703083	0.999887	Lypd1	360838	Not Significant	FALSE	FALSE
ENSRNOG00000003455	76.7636	0.088299	0.267655	0.329899	0.741476	0.999887	Zfp13	287095	Not Significant	FALSE	FALSE
ENSRNOG00000003461	354.671	-0.101484	0.1852	-0.54797	0.583712	0.999887	Zfp330	361387	Not Significant	FALSE	FALSE
ENSRNOG00000003463	277.854	0.585703	0.18618	3.14589	0.0016558	0.198728	Srebf1	78968	Significant	TRUE	FALSE	Srebf1
ENSRNOG00000003464	588.518	0.162818	0.221762	0.7342	0.462827	0.999887	Hid1	287822	Not Significant	FALSE	FALSE
ENSRNOG00000003469	773.343	0.149343	0.183315	0.814679	0.415256	0.999887	MAST1		Not Significant	FALSE	FALSE
ENSRNOG00000003470	114.603	-0.00213759	0.246139	-0.00868449	0.993071	0.999887	Fundc1	363442	Not Significant	FALSE	FALSE
ENSRNOG00000003472	78.5391	-0.2305	0.593753	-0.388208	0.697862	0.999887	Atp11c	317599	Not Significant	FALSE	FALSE
ENSRNOG00000003479	104.422	-0.103862	0.245621	-0.422853	0.672403	0.999887	Rnf150	364983	Not Significant	FALSE	FALSE
ENSRNOG00000003491	402.334	-0.0143185	0.517228	-0.0276831	0.977915	0.999887	Prkca	24680	Not Significant	FALSE	FALSE
ENSRNOG00000003494	411.158	0.248386	0.255152	0.97348	0.330315	0.999887	Ppfia4	140592	Not Significant	FALSE	FALSE
ENSRNOG00000003495	2751.24	-0.0421329	0.327482	-0.128657	0.897629	0.999887	Prpf8	287530	Not Significant	FALSE	FALSE
ENSRNOG00000003496	801.113	0.0870082	0.340645	0.255422	0.798397	0.999887	Tbc1d9	304645	Not Significant	FALSE	FALSE
ENSRNOG00000003497	79.58	0.194867	0.319084	0.610708	0.541393	0.999887	Thoc6	79227	Not Significant	FALSE	FALSE
ENSRNOG00000003504	213.167	0.132127	0.389199	0.339485	0.734244	0.999887	Rnaseh2a		Not Significant	FALSE	FALSE
ENSRNOG00000003506	430.319	-0.0820875	0.164818	-0.498048	0.61845	0.999887	Gosr2	64154	Not Significant	FALSE	FALSE
ENSRNOG00000003508	646.039	-0.0912216	0.169824	-0.537155	0.59116	0.999887	Ergic1	287177	Not Significant	FALSE	FALSE
ENSRNOG00000003512	167.598	0.00557387	0.34276	0.0162617	0.987026	0.999887	Gabra1	29705	Not Significant	FALSE	FALSE
ENSRNOG00000003515	77.6266	0.201454	0.317691	0.634121	0.526002	0.999887	Ephx1	25315	Not Significant	FALSE	FALSE
ENSRNOG00000003520	2126.59	0.0637684	0.316031	0.201779	0.84009	0.999887	Prdx2	29338	Not Significant	FALSE	FALSE
ENSRNOG00000003524	1134.89	-0.187952	0.168477	-1.11559	0.264597	0.999887	Lrrc59	287633	Not Significant	FALSE	FALSE
ENSRNOG00000003533	675.928	0.0311867	0.417926	0.0746226	0.940515	0.999887	Clcn4	60586	Not Significant	FALSE	FALSE
ENSRNOG00000003536	170.781	-0.00630187	0.228597	-0.0275676	0.978007	0.999887	Rufy1	360521	Not Significant	FALSE	FALSE
ENSRNOG00000003537	32.5731	0.279896	0.516209	0.542214	0.587671	0.999887	Spta1	289257	Not Significant	FALSE	FALSE
ENSRNOG00000003541	102.215	0.029795	0.304379	0.0978877	0.922021	0.999887	Pggt1b	81746	Not Significant	FALSE	FALSE
ENSRNOG00000003542	63.2746	-0.0756208	0.353182	-0.214113	0.830459	0.999887	Hcfc1r1	287097	Not Significant	FALSE	FALSE
ENSRNOG00000003545	132.891	-0.0910377	0.236527	-0.384893	0.700316	0.999887	Uchl5	360853	Not Significant	FALSE	FALSE
ENSRNOG00000003546	50.6448	-3.99484	0.48966	-8.15839	3.39533e-16	8.31314e-13	Tnfrsf12a	302965	Significant	FALSE	TRUE		Tnfrsf12a
ENSRNOG00000003549	192.495	0.151036	0.285201	0.529579	0.596404	0.999887	Cnpy2	685814	Not Significant	FALSE	FALSE
ENSRNOG00000003550	215.176	-0.0234501	0.260848	-0.0898994	0.928367	0.999887	Acbd6	289125	Not Significant	FALSE	FALSE
ENSRNOG00000003551	322.812	-0.0191247	0.265167	-0.0721231	0.942504	0.999887	B4galt3	494342	Not Significant	FALSE	FALSE
ENSRNOG00000003554	34.5084	-0.225907	0.453052	-0.498633	0.618038	0.999887	Piga	363464	Not Significant	FALSE	FALSE
ENSRNOG00000003559	273.126	0.0133816	0.233138	0.0573978	0.954228	0.999887	Ccdc112	498858	Not Significant	FALSE	FALSE
ENSRNOG00000003562	244.308	0.0140406	0.224704	0.062485	0.950177	0.999887	Susd4	289335	Not Significant	FALSE	FALSE
ENSRNOG00000003563	585.541	0.0493168	0.19725	0.250021	0.802571	0.999887	Blmh	287552	Not Significant	FALSE	FALSE
ENSRNOG00000003567	56.503	0.068414	0.40419	0.169262	0.865591	0.999887	Ppox	289219	Not Significant	FALSE	FALSE
ENSRNOG00000003576	127.081	-0.159576	0.398651	-0.400289	0.688943	0.999887	Ints2	360589	Not Significant	FALSE	FALSE
ENSRNOG00000003578	401.033	-0.115479	0.348184	-0.331662	0.740144	0.999887	Fem1c	302288	Not Significant	FALSE	FALSE
ENSRNOG00000003581	55.603	0.0472154	0.306182	0.154207	0.877447	0.999887	Pou2f1	171068	Not Significant	FALSE	FALSE
ENSRNOG00000003583	343.562	-0.0462182	0.243589	-0.189739	0.849514	0.999887	Smyd2	289372	Not Significant	FALSE	FALSE
ENSRNOG00000003585	26.3979	-0.060717	0.478489	-0.126893	0.899025	0.999887	Sytl5	302538	Not Significant	FALSE	FALSE
ENSRNOG00000003590	373.028	0.137131	0.165872	0.826724	0.408394	0.999887	Tom1l2	360537	Not Significant	FALSE	FALSE
ENSRNOG00000003592	240.379	0.0900247	0.240495	0.374332	0.708158	0.999887	Med28	305391	Not Significant	FALSE	FALSE
ENSRNOG00000003594	641.69	0.00206388	0.164812	0.0125226	0.990009	0.999887	Tmem183a	289034	Not Significant	FALSE	FALSE
ENSRNOG00000003597	246.976	0.0882579	0.302184	0.292067	0.770236	0.999887	Tuba4a	316531	Not Significant	FALSE	FALSE
ENSRNOG00000003599	337.295	-0.209276	0.262556	-0.797074	0.425408	0.999887	Utp3	305258	Not Significant	FALSE	FALSE
ENSRNOG00000003600	120.679	-0.078544	0.287261	-0.273424	0.784528	0.999887	Pnpt1	360992	Not Significant	FALSE	FALSE
ENSRNOG00000003603	151.186	0.137444	0.340139	0.40408	0.686154	0.999887	Arhgap44	303222	Not Significant	FALSE	FALSE
ENSRNOG00000003606	11.5405	0.984724	1.28019	0.769204	0.441772	0.999887	RGD1561381	498340	Not Significant	TRUE	FALSE
ENSRNOG00000003611	141.045	0.0527752	0.268216	0.196764	0.844013	0.999887	Dynlt3	363448	Not Significant	FALSE	FALSE
ENSRNOG00000003613	116.111	0.0353298	0.251868	0.140271	0.888446	0.999887	Mid1	54252	Not Significant	FALSE	FALSE
ENSRNOG00000003614	316.866	-0.506622	0.292347	-1.73294	0.0831057	0.999887	Mgat5	65271	Not Significant	FALSE	FALSE
ENSRNOG00000003616	77.876	0.261568	0.295386	0.885513	0.37588	0.999887	Grem2	289264	Not Significant	FALSE	FALSE
ENSRNOG00000003625	884.414	-0.0670825	0.193743	-0.346244	0.729159	0.999887	Ubxn4	304766	Not Significant	FALSE	FALSE
ENSRNOG00000003626	1074.67	0.0444509	0.301898	0.147238	0.882944	0.999887	Atp5h	641434	Not Significant	FALSE	FALSE
ENSRNOG00000003629	108.779	0.0227761	0.240732	0.0946119	0.924623	0.999887	Nvl	289323	Not Significant	FALSE	FALSE
ENSRNOG00000003634	79.6719	-0.109281	0.355839	-0.307107	0.758762	0.999887	Zfp354a	24522	Not Significant	FALSE	FALSE
ENSRNOG00000003635	64.5724	-0.356979	0.261508	-1.36508	0.172228	0.999887	Disp1	289338	Not Significant	FALSE	FALSE
ENSRNOG00000003643	91.406	0.122648	0.493624	0.248464	0.803776	0.999887	Tab3	317546	Not Significant	FALSE	FALSE
ENSRNOG00000003645	3201.22	-0.157694	0.15747	-1.00142	0.316623	0.999887	Hnrnpab	83498	Not Significant	FALSE	FALSE
ENSRNOG00000003649	174.158	-0.0675357	0.306614	-0.220263	0.825666	0.999887	Qsox1	84491	Not Significant	FALSE	FALSE
ENSRNOG00000003653	330.541	0.0298962	0.181502	0.164715	0.869168	0.999887	Fh	24368	Not Significant	FALSE	FALSE
ENSRNOG00000003657	18.8434	0.209652	0.593688	0.353136	0.723987	0.999887	Pkmyt1	287101	Not Significant	FALSE	FALSE
ENSRNOG00000003661	2186.58	0.0710307	0.323004	0.219907	0.825944	0.999887	Hn1	690244	Not Significant	FALSE	FALSE
ENSRNOG00000003670	358.775	0.0135476	0.176813	0.0766207	0.938925	0.999887	Sumo2		Not Significant	FALSE	FALSE
ENSRNOG00000003673	198.561	-0.089302	0.291064	-0.306812	0.758986	0.999887	Nup85	287830	Not Significant	FALSE	FALSE
ENSRNOG00000003674	51.6301	-0.0699944	0.357104	-0.196006	0.844606	0.999887	Pir	363465	Not Significant	FALSE	FALSE
ENSRNOG00000003675	167.676	-0.0356755	0.327583	-0.108905	0.913278	0.999887	Ptchd1		Not Significant	FALSE	FALSE
ENSRNOG00000003679	971.267	-0.237787	0.469264	-0.506723	0.612349	0.999887	Med13	303403	Not Significant	FALSE	FALSE
ENSRNOG00000003680	119.006	0.254426	0.426757	0.596184	0.551052	0.999887	Gabrb2	25451	Not Significant	FALSE	FALSE
ENSRNOG00000003682	59.9116	0.155737	0.421664	0.369338	0.711876	0.999887	Hook2	304669	Not Significant	FALSE	FALSE
ENSRNOG00000003686	860.372	0.0394992	0.233609	0.169083	0.865732	0.999887	Tbl1x	302711	Not Significant	FALSE	FALSE
ENSRNOG00000003687	151.573	-0.0324746	0.244564	-0.132786	0.894363	0.999887	Rgs2	84583	Not Significant	FALSE	FALSE
ENSRNOG00000003689	2571.22	0.086922	0.165938	0.523823	0.600402	0.999887	Nono	317259	Not Significant	FALSE	FALSE
ENSRNOG00000003691	684.61	-0.0536805	0.358538	-0.14972	0.880985	0.999887	Tmed7	252889	Not Significant	FALSE	FALSE
ENSRNOG00000003694	298.374	0.0532867	0.413274	0.128938	0.897407	0.999887	Prox1	305066	Not Significant	FALSE	FALSE
ENSRNOG00000003699	31.3112	-0.0873525	0.434742	-0.200929	0.840754	0.999887	Endov	498029	Not Significant	FALSE	FALSE
ENSRNOG00000003703	411.795	-0.142791	0.345365	-0.41345	0.679277	0.999887	Mcm6	29685	Not Significant	FALSE	FALSE
ENSRNOG00000003704	134.153	0.0816171	0.232987	0.350308	0.726108	0.999887	Fam184b	289671	Not Significant	FALSE	FALSE
ENSRNOG00000003706	470.6	0.0810688	0.298019	0.272026	0.785602	0.999887	Ufc1	445268	Not Significant	FALSE	FALSE
ENSRNOG00000003707	744.988	0.205713	0.169751	1.21185	0.225569	0.999887	Zmym3	317260	Not Significant	FALSE	FALSE
ENSRNOG00000003712	527.32	-0.0762823	0.284133	-0.268474	0.788334	0.999887	Smek2	360993	Not Significant	FALSE	FALSE
ENSRNOG00000003714	66.2274	0.110275	0.380559	0.28977	0.771992	0.999887	Clk4	287269	Not Significant	FALSE	FALSE
ENSRNOG00000003717	124.361	-0.240122	0.221122	-1.08592	0.277513	0.999887	Cnih4	289324	Not Significant	FALSE	FALSE
ENSRNOG00000003719	88.7122	0.0323078	0.250283	0.129085	0.89729	0.999887	Atpaf2	303190	Not Significant	FALSE	FALSE
ENSRNOG00000003720	14.0186	0.561983	0.591039	0.950839	0.341686	0.999887	Prrx1	266813	Not Significant	FALSE	FALSE
ENSRNOG00000003721	223.19	0.146437	0.265087	0.552411	0.580667	0.999887	Paqr4		Not Significant	FALSE	FALSE
ENSRNOG00000003723	1111.86	-0.112929	0.334643	-0.337462	0.735768	0.999887	Wdr26	498301	Not Significant	FALSE	FALSE
ENSRNOG00000003724	213.155	-0.0614491	0.375216	-0.16377	0.869912	0.999887	Mrpl27	287635	Not Significant	FALSE	FALSE
ENSRNOG00000003726	15.3484	0.0471491	0.703357	0.0670343	0.946554	0.999887	Scml2	367793	Not Significant	FALSE	FALSE
ENSRNOG00000003728	138.493	0.155746	0.320459	0.48601	0.62696	0.999887	Xylt2	64134	Not Significant	FALSE	FALSE
ENSRNOG00000003732	164.174	-0.0322329	0.377512	-0.0853826	0.931957	0.999887	Flrt2	299236	Not Significant	FALSE	FALSE
ENSRNOG00000003736	68.7711	0.191958	0.420646	0.456342	0.648144	0.999887	Col5a2	85250	Not Significant	FALSE	FALSE
ENSRNOG00000003741	81.0303	-0.187425	0.36996	-0.506609	0.612429	0.999887	Nptx1		Not Significant	FALSE	FALSE
ENSRNOG00000003742	599.006	0.00945075	0.442907	0.021338	0.982976	0.999887	Cdkl5	100362725	Not Significant	FALSE	FALSE
ENSRNOG00000003743	545.699	-0.0123638	0.198331	-0.062339	0.950293	0.999887	Dars	116483	Not Significant	FALSE	FALSE
ENSRNOG00000003745	16.7628	-2.30987	0.54869	-4.2098	2.55595e-05	0.00512155	Atf3	25389	Significant	FALSE	TRUE		Atf3
ENSRNOG00000003747	436.119	0.104814	0.263454	0.397847	0.690743	0.999887	Asna1	288919	Not Significant	FALSE	FALSE
ENSRNOG00000003749	38.0709	-0.00855462	0.470023	-0.0182004	0.985479	0.999887	Xk	497078	Not Significant	FALSE	FALSE
ENSRNOG00000003755	11.6683	0.216301	0.624261	0.346492	0.728973	0.999887	Clgn	685504	Not Significant	FALSE	FALSE
ENSRNOG00000003756	15.996	0.422352	0.543484	0.777119	0.437088	0.999887	Lancl3	302540	Not Significant	FALSE	FALSE
ENSRNOG00000003759	25.2554	-0.0356388	0.6181	-0.0576587	0.954021	0.999887	Galc	314360	Not Significant	FALSE	FALSE
ENSRNOG00000003762	501.777	-0.0145764	0.288356	-0.0505499	0.959684	0.999887	Smarca1	317575	Not Significant	FALSE	FALSE
ENSRNOG00000003763	153.631	-0.0625368	0.287501	-0.217518	0.827804	0.999887	Prdx4	85274	Not Significant	FALSE	FALSE
ENSRNOG00000003767	373.607	-0.00496837	0.187925	-0.026438	0.978908	0.999887	Rps6kc1	289342	Not Significant	FALSE	FALSE
ENSRNOG00000003769	16.8156	-0.260978	0.543479	-0.480198	0.631086	0.999887	Tmem163	360839	Not Significant	FALSE	FALSE
ENSRNOG00000003772	126.172	0.0474073	0.34424	0.137716	0.890465	0.999887	Csrp2	29317	Not Significant	FALSE	FALSE
ENSRNOG00000003773	238.176	-0.0122963	0.231449	-0.0531275	0.95763	0.999887	Hmox2	79239	Not Significant	FALSE	FALSE
ENSRNOG00000003778	10.4244	-0.307609	0.624854	-0.492289	0.622515	0.999887	Opn3	498289	Not Significant	FALSE	FALSE
ENSRNOG00000003779	130.929	0.0835171	0.214003	0.390261	0.696343	0.999887	Dedd	83631	Not Significant	FALSE	FALSE
ENSRNOG00000003782	268.313	0.0287817	0.223809	0.128599	0.897675	0.999887	Acot9	302640	Not Significant	FALSE	FALSE
ENSRNOG00000003786	482.203	-0.000382637	0.186295	-0.00205393	0.998361	0.999887	Tspan6	302313	Not Significant	FALSE	FALSE
ENSRNOG00000003787	36.9607	-0.300537	0.645847	-0.465338	0.64169	0.999887	Lcorl	498385	Not Significant	FALSE	FALSE
ENSRNOG00000003792	415.338	-0.169328	0.421049	-0.402158	0.687568	0.999887	Med14	317343	Not Significant	FALSE	FALSE
ENSRNOG00000003794	95.5259	0.368213	0.347618	1.05924	0.289488	0.999887	Nmral1	287063	Not Significant	FALSE	FALSE
ENSRNOG00000003795	253.938	-0.0432678	0.181927	-0.23783	0.812013	0.999887	Angel2	305035	Not Significant	FALSE	FALSE
ENSRNOG00000003797	158.717	-0.191397	0.254981	-0.750633	0.452874	0.999887	Mrps7	113958	Not Significant	FALSE	FALSE
ENSRNOG00000003800	26.9387	0.0695136	0.398404	0.17448	0.861488	0.999887	Rgs9	29481	Not Significant	FALSE	FALSE
ENSRNOG00000003802	37.6548	0.0913401	0.441213	0.20702	0.835994	0.999887	Pttg1	64193	Not Significant	FALSE	FALSE
ENSRNOG00000003803	251.544	0.0667457	0.42535	0.156919	0.875308	0.999887	Zdhhc17	366889	Not Significant	FALSE	FALSE
ENSRNOG00000003805	22.6847	-0.0663605	0.580272	-0.114361	0.908952	0.999887	Rnft1	360595	Not Significant	FALSE	FALSE
ENSRNOG00000003809	223.153	-0.0206326	0.222075	-0.0929084	0.925976	0.999887	Sat1	302642	Not Significant	FALSE	FALSE
ENSRNOG00000003812	1402.99	0.0553313	0.270507	0.204547	0.837926	0.999887	Nlgn3	171297	Not Significant	FALSE	FALSE
ENSRNOG00000003813	187.239	-0.143482	0.338772	-0.423535	0.671905	0.999887	Kcnk10	65272	Not Significant	FALSE	FALSE
ENSRNOG00000003815	277.923	0.134014	0.209697	0.639085	0.522768	0.999887	Slc25a11	64201	Not Significant	FALSE	FALSE
ENSRNOG00000003816	233.678	0.126397	0.179526	0.704059	0.481396	0.999887	Tada1	360874	Not Significant	FALSE	FALSE
ENSRNOG00000003821	418.634	0.0846931	0.199919	0.423638	0.67183	0.999887	Rptor	287871	Not Significant	FALSE	FALSE
ENSRNOG00000003822	422.72	0.0358048	0.200208	0.178838	0.858065	0.999887	Slu7	303057	Not Significant	FALSE	FALSE
ENSRNOG00000003825	202.523	-0.215379	0.197765	-1.08907	0.276123	0.999887	Wdr75	314545	Not Significant	FALSE	FALSE
ENSRNOG00000003827	83.7853	0.28771	0.292446	0.983805	0.325211	0.999887	Wipi1	303630	Not Significant	FALSE	FALSE
ENSRNOG00000003829	289.97	0.019434	0.192138	0.101146	0.919435	0.999887	Ap3s1	302290	Not Significant	FALSE	FALSE
ENSRNOG00000003831	50.1985	0.169801	0.298603	0.568651	0.569593	0.999887	Tdp1	314380	Not Significant	FALSE	FALSE
ENSRNOG00000003832	763.593	0.00273721	0.181572	0.015075	0.987972	0.999887	Vash2	498309	Not Significant	FALSE	FALSE
ENSRNOG00000003833	50.4861	0.120545	0.49466	0.243692	0.807469	0.999887	Nenf	289380	Not Significant	FALSE	FALSE
ENSRNOG00000003834	191.73	-0.08692	0.439878	-0.1976	0.843358	0.999887	Map2k4	287398	Not Significant	FALSE	FALSE
ENSRNOG00000003835	373.706	0.0914099	0.174966	0.522445	0.601361	0.999887	Slc43a2	287532	Not Significant	FALSE	FALSE
ENSRNOG00000003837	17.4801	0.272455	0.517346	0.52664	0.598444	0.999887	Mif4gd		Not Significant	FALSE	FALSE
ENSRNOG00000003840	168.498	-0.0338742	0.458596	-0.0738651	0.941118	0.999887	Slit2	360272	Not Significant	FALSE	FALSE
ENSRNOG00000003841	60.6222	-0.112984	0.458152	-0.246609	0.805211	0.999887	Kcnh1	65198	Not Significant	FALSE	FALSE
ENSRNOG00000003844	758.58	-0.123464	0.29829	-0.413905	0.678944	0.999887	Dhx15	289693	Not Significant	FALSE	FALSE
ENSRNOG00000003846	1595.7	0.00529914	0.135943	0.0389807	0.968906	0.999887	Pitpna	29525	Not Significant	FALSE	FALSE
ENSRNOG00000003847	387.992	-0.0648185	0.209748	-0.30903	0.757299	0.999887	Gid4		Not Significant	FALSE	FALSE
ENSRNOG00000003848	227.779	0.0308244	0.237905	0.129566	0.89691	0.999887	Med12	679693	Not Significant	FALSE	FALSE
ENSRNOG00000003849	86.7413	0.127248	0.33707	0.377512	0.705793	0.999887	Stx8	59074	Not Significant	FALSE	FALSE
ENSRNOG00000003853	1225.86	0.0473265	0.130545	0.36253	0.716956	0.999887	Scoc	364981	Not Significant	FALSE	FALSE
ENSRNOG00000003855	302.328	-0.158221	0.174647	-0.905948	0.364963	0.999887	Dnaja3	360481	Not Significant	FALSE	FALSE
ENSRNOG00000003858	1058.06	0.0432878	0.197636	0.219028	0.826628	0.999887	Atp6ap2	302526	Not Significant	FALSE	FALSE
ENSRNOG00000003861	72.0187	0.0210608	0.317488	0.0663357	0.947111	0.999887	Gorab	304923	Not Significant	FALSE	FALSE
ENSRNOG00000003863	372.696	-0.0699946	0.339612	-0.206101	0.836712	0.999887	LOC100910447	288920	Not Significant	FALSE	FALSE
ENSRNOG00000003864	292.984	0.0640269	0.314864	0.203348	0.838863	0.999887	Gipc1	83823	Not Significant	FALSE	FALSE
ENSRNOG00000003866	145.376	0.281995	0.244166	1.15493	0.248118	0.999887	Cxcr4	60628	Not Significant	FALSE	FALSE
ENSRNOG00000003873	394.109	0.0225251	0.426864	0.0527688	0.957916	0.999887	Cpd	25306	Not Significant	FALSE	FALSE
ENSRNOG00000003875	218.222	0.115806	0.364856	0.317401	0.750939	0.999887	Ocrl	317576	Not Significant	FALSE	FALSE
ENSRNOG00000003878	90.6236	-0.156621	0.283966	-0.55155	0.581257	0.999887	Thsd7b	289007	Not Significant	FALSE	FALSE
ENSRNOG00000003879	357.786	0.0759856	0.217208	0.349828	0.726468	0.999887	Rnf167	360554	Not Significant	FALSE	FALSE
ENSRNOG00000003881	207.687	0.169196	0.198036	0.85437	0.3929	0.999887	Nit1	289222	Not Significant	FALSE	FALSE
ENSRNOG00000003882	401.513	-0.0138944	0.344551	-0.0403261	0.967833	0.999887	Cep350	246304	Not Significant	FALSE	FALSE
ENSRNOG00000003887	710.834	0.108788	0.331701	0.327969	0.742935	0.999887	Lgi2		Not Significant	FALSE	FALSE
ENSRNOG00000003889	178.833	-0.143741	0.348795	-0.412106	0.680261	0.999887	Tbc1d15		Not Significant	FALSE	FALSE
ENSRNOG00000003890	1889.01	-0.10474	0.145498	-0.719874	0.471603	0.999887	Nap1l1	89825	Not Significant	FALSE	FALSE
ENSRNOG00000003893	18.8016	0.300914	0.493372	0.609912	0.54192	0.999887	Ccnjl	303059	Not Significant	FALSE	FALSE
ENSRNOG00000003897	12.2277	-1.96048	0.721011	-2.71907	0.00654662	0.545195	Col1a1	29393	Significant	FALSE	TRUE		Col1a1
ENSRNOG00000003901	687.773	0.00143127	0.175723	0.00814502	0.993501	0.999887	Ccdc104	289859	Not Significant	FALSE	FALSE
ENSRNOG00000003905	1933.67	0.0700404	0.177809	0.393908	0.693649	0.999887	Nsf	60355	Not Significant	FALSE	FALSE
ENSRNOG00000003908	120.072	0.216133	0.321297	0.672689	0.501145	0.999887	Rn60_6_1241.2		Not Significant	FALSE	FALSE
ENSRNOG00000003915	129.461	-0.0803758	0.251566	-0.319501	0.749346	0.999887	Tmem206	305070	Not Significant	FALSE	FALSE
ENSRNOG00000003917	211.479	-0.307726	0.183328	-1.67856	0.0932379	0.999887	Uck2	304944	Not Significant	FALSE	FALSE
ENSRNOG00000003918	54.4904	0.21556	0.32846	0.656276	0.511646	0.999887	LOC100910173	303676	Not Significant	FALSE	FALSE
ENSRNOG00000003919	252.239	-0.0875861	0.33117	-0.264475	0.791414	0.999887	Rps6kb1	83840	Not Significant	FALSE	FALSE
ENSRNOG00000003923	270.244	-0.143492	0.27448	-0.522777	0.601129	0.999887	Rab21	299799	Not Significant	FALSE	FALSE
ENSRNOG00000003924	20.5688	-0.515034	0.441301	-1.16708	0.243178	0.999887	Pi4k2b	305419	Not Significant	FALSE	FALSE
ENSRNOG00000003928	169.395	0.048053	0.279293	0.172052	0.863396	0.999887	Tmco1	289196	Not Significant	FALSE	FALSE
ENSRNOG00000003929	278.646	-0.109933	0.313463	-0.350706	0.725809	0.999887	Pcdh19	317183	Not Significant	FALSE	FALSE
ENSRNOG00000003931	42.2283	0.0176476	0.405656	0.0435039	0.9653	0.999887	Arsg	303631	Not Significant	FALSE	FALSE
ENSRNOG00000003936	136.866	0.0340221	0.252239	0.134881	0.892706	0.999887	Pwwp2a	303060	Not Significant	FALSE	FALSE
ENSRNOG00000003942	429.645	-0.190397	0.168814	-1.12785	0.259382	0.999887	Asnsd1	299507	Not Significant	FALSE	FALSE
ENSRNOG00000003946	88.0425	-0.118179	0.289089	-0.4088	0.682686	0.999887	Tor1aip1	246314	Not Significant	FALSE	FALSE
ENSRNOG00000003947	21.7831	-0.197898	0.416596	-0.475036	0.634761	0.999887	Ntn1	114523	Not Significant	FALSE	FALSE
ENSRNOG00000003948	265.319	0.129048	0.231092	0.558426	0.576554	0.999887	Llgl1	54265	Not Significant	FALSE	FALSE
ENSRNOG00000003951	1391.76	0.00499774	0.265699	0.0188098	0.984993	0.999887	Psmc1	117263	Not Significant	FALSE	FALSE
ENSRNOG00000003953	178.91	0.044553	0.28618	0.155681	0.876284	0.999887	Rab3gap1	304759	Not Significant	FALSE	FALSE
ENSRNOG00000003955	105.585	0.145202	0.222312	0.653146	0.513662	0.999887	Spata7	192225	Not Significant	FALSE	FALSE
ENSRNOG00000003958	194.853	0.0597091	0.197074	0.302978	0.761907	0.999887	Commd10	361323	Not Significant	FALSE	FALSE
ENSRNOG00000003964	142.944	0.132123	0.218137	0.605688	0.544722	0.999887	Nsmce2	299957	Not Significant	FALSE	FALSE
ENSRNOG00000003967	497.624	0.0326755	0.151249	0.216038	0.828958	0.999887	Vmp1	192129	Not Significant	FALSE	FALSE
ENSRNOG00000003970	1691.81	0.0406053	0.178798	0.227101	0.820345	0.999887	Tnpo2	304670	Not Significant	FALSE	FALSE
ENSRNOG00000003971	258.083	-0.0237317	0.322749	-0.0735298	0.941385	0.999887	Gosr1	94189	Not Significant	FALSE	FALSE
ENSRNOG00000003972	99.8213	0.0207093	0.267398	0.0774477	0.938267	0.999887	Tshr	25360	Not Significant	FALSE	FALSE
ENSRNOG00000003973	98.8964	-0.0661079	0.254508	-0.259748	0.795058	0.999887	Cyb5r1	304805	Not Significant	FALSE	FALSE
ENSRNOG00000003975	976.399	-0.162045	0.268277	-0.604022	0.545829	0.999887	Pfn1	64303	Not Significant	FALSE	FALSE
ENSRNOG00000003977	62.852	0.154061	0.276849	0.55648	0.577883	0.999887	Dusp1		Not Significant	FALSE	FALSE
ENSRNOG00000003979	59.7337	0.207636	0.274765	0.755684	0.449839	0.999887	Zranb3	304761	Not Significant	FALSE	FALSE
ENSRNOG00000003980	329.965	-0.0913155	0.298994	-0.305409	0.760054	0.999887	Ttc1	287208	Not Significant	FALSE	FALSE
ENSRNOG00000003981	60.5859	0.0118704	0.291569	0.0407123	0.967525	0.999887	Zfp18	303226	Not Significant	FALSE	FALSE
ENSRNOG00000003983	437.518	-0.10774	0.218154	-0.493873	0.621396	0.999887	Pfdn2		Not Significant	FALSE	FALSE
ENSRNOG00000003984	11.3003	0.819919	0.733868	1.11726	0.263885	0.999887	Apln	58812	Not Significant	TRUE	FALSE
ENSRNOG00000003985	106.715	0.260839	0.232709	1.12088	0.262339	0.999887	Tmem19	299800	Not Significant	FALSE	FALSE
ENSRNOG00000003988	489.497	-0.0566743	0.189454	-0.299145	0.764829	0.999887	Dnajc27		Not Significant	FALSE	FALSE
ENSRNOG00000003990	1686.14	-0.00630957	0.172477	-0.0365821	0.970818	0.999887	Grb2	81504	Not Significant	FALSE	FALSE
ENSRNOG00000003993	19.4293	0.217513	0.64266	0.338457	0.735019	0.999887	Thap2		Not Significant	FALSE	FALSE
ENSRNOG00000003997	9.9102	0.316842	0.761887	0.415865	0.677509	0.999887	Pld5	289270	Not Significant	FALSE	FALSE
ENSRNOG00000003999	267.791	-0.0649581	0.18617	-0.348919	0.72715	0.999887	Adcy3	64508	Not Significant	FALSE	FALSE
ENSRNOG00000004000	38.4191	0.0597074	0.322855	0.184935	0.85328	0.999887	Tefm	287554	Not Significant	FALSE	FALSE
ENSRNOG00000004001	36.6627	-0.163503	0.37195	-0.439583	0.660239	0.999887	Osgepl1	314548	Not Significant	FALSE	FALSE
ENSRNOG00000004003	27.5414	0.210567	0.451237	0.466643	0.640755	0.999887	Dusp10	63995	Not Significant	FALSE	FALSE
ENSRNOG00000004004	87.433	0.28578	0.286644	0.996987	0.318771	0.999887	Nrde2		Not Significant	FALSE	FALSE
ENSRNOG00000004006	187.739	-0.0418914	0.225388	-0.185864	0.852551	0.999887	Dnajb9		Not Significant	FALSE	FALSE
ENSRNOG00000004011	52.1971	-0.370683	0.356247	-1.04052	0.298098	0.999887	Nedd1	299730	Not Significant	FALSE	FALSE
ENSRNOG00000004013	437.23	-0.06581	0.282459	-0.232989	0.81577	0.999887	Grip1	84016	Not Significant	FALSE	FALSE
ENSRNOG00000004014	267.927	0.0174799	0.298162	0.0586255	0.95325	0.999887	Chmp6	287873	Not Significant	FALSE	FALSE
ENSRNOG00000004016	216.864	0.154799	0.184463	0.839187	0.401364	0.999887	Msl3	317464	Not Significant	FALSE	FALSE
ENSRNOG00000004019	89.9865	-0.826523	0.274309	-3.01311	0.00258585	0.269762	Phlda1	29380	Significant	FALSE	TRUE		Phlda1
ENSRNOG00000004026	3166.19	0.00382009	0.156313	0.0244387	0.980503	0.999887	Atp2b1	29598	Not Significant	FALSE	FALSE
ENSRNOG00000004027	399.504	0.0502125	0.183782	0.273217	0.784687	0.999887	Aldh9a1	64040	Not Significant	FALSE	FALSE
ENSRNOG00000004032	167.951	0.419412	0.196713	2.1321	0.0329984	0.999887	2310067B10Rik	102553252	Significant	FALSE	FALSE
ENSRNOG00000004033	445.363	-0.187923	0.371724	-0.505544	0.613177	0.999887	Sema6a	361324	Not Significant	FALSE	FALSE
ENSRNOG00000004035	156.925	-0.0442916	0.227079	-0.195049	0.845354	0.999887	Krr1	314830	Not Significant	FALSE	FALSE
ENSRNOG00000004036	389.909	-0.0250185	0.226767	-0.110327	0.91215	0.999887	Snx12	363478	Not Significant	FALSE	FALSE
ENSRNOG00000004040	23.6614	0.164064	0.512928	0.319858	0.749076	0.999887	Abca8	303637	Not Significant	FALSE	FALSE
ENSRNOG00000004048	38.7438	-0.137066	0.446775	-0.306791	0.759003	0.999887	Lrrk2	300160	Not Significant	FALSE	FALSE
ENSRNOG00000004049	237.645	-0.176506	0.252939	-0.697823	0.485288	0.999887	Baiap2	117542	Not Significant	FALSE	FALSE
ENSRNOG00000004050	488.767	0.0868777	0.206827	0.42005	0.674449	0.999887	Snrk	170837	Not Significant	FALSE	FALSE
ENSRNOG00000004057	1851.06	-0.0862235	0.161085	-0.535267	0.592465	0.999887	Ccdc88a	305605	Not Significant	FALSE	FALSE
ENSRNOG00000004059	33.4961	0.112515	0.417414	0.269552	0.787505	0.999887	Ptrhd1	298861	Not Significant	FALSE	FALSE
ENSRNOG00000004060	11890.8	-0.00995909	0.202172	-0.0492605	0.960712	0.999887	Calm1	24242	Not Significant	FALSE	FALSE
ENSRNOG00000004061	638.145	-0.0892157	0.249245	-0.357944	0.720385	0.999887	Pnn	368070	Not Significant	FALSE	FALSE
ENSRNOG00000004063	370.724	-0.582822	0.276552	-2.10746	0.0350775	0.999887	Sh3pxd2b	303021	Significant	FALSE	TRUE		Sh3pxd2b
ENSRNOG00000004067	1619.55	-0.024839	0.340362	-0.0729781	0.941824	0.999887	Nrcam	497815	Not Significant	FALSE	FALSE
ENSRNOG00000004068	1546.53	3.19323e-05	0.224694	0.000142115	0.999887	0.999887	Ncoa1		Not Significant	FALSE	FALSE
ENSRNOG00000004072	169.607	0.18676	0.218029	0.856586	0.391674	0.999887	Myo1c	65261	Not Significant	FALSE	FALSE
ENSRNOG00000004076	74.4784	-0.106932	0.261032	-0.409653	0.682061	0.999887	Pms1	494322	Not Significant	FALSE	FALSE
ENSRNOG00000004077	51.49	0.272709	0.484818	0.562497	0.573777	0.999887	Kcnc2	246153	Not Significant	FALSE	FALSE
ENSRNOG00000004078	13.0549	-0.357032	0.678346	-0.526327	0.598661	0.999887	Eno3	25438	Not Significant	FALSE	FALSE
ENSRNOG00000004083	600.616	-0.0831841	0.267144	-0.311383	0.755509	0.999887	Zc3h14	192359	Not Significant	FALSE	FALSE
ENSRNOG00000004084	300.644	0.0226412	0.251444	0.0900446	0.928252	0.999887	Fam84a	313969	Not Significant	FALSE	FALSE
ENSRNOG00000004085	48.2106	0.255034	0.338838	0.752673	0.451647	0.999887	Tcaim	363169	Not Significant	FALSE	FALSE
ENSRNOG00000004089	83.8725	0.476809	0.385711	1.23618	0.216391	0.999887	Enpp2	84050	Not Significant	FALSE	FALSE
ENSRNOG00000004090	40.6365	-0.115684	0.372956	-0.310182	0.756423	0.999887	AABR07016056.1	100361025	Not Significant	FALSE	FALSE
ENSRNOG00000004091	160.29	-0.0417287	0.260737	-0.160041	0.872848	0.999887	Cwc25	360613	Not Significant	FALSE	FALSE
ENSRNOG00000004093	431.396	-0.075231	0.263374	-0.285643	0.775151	0.999887	Rhot1	303351	Not Significant	FALSE	FALSE
ENSRNOG00000004099	953.812	-0.0849332	0.284628	-0.298401	0.765397	0.999887	R3hdm1	304763	Not Significant	FALSE	FALSE
ENSRNOG00000004100	49.3127	-1.27033	0.353775	-3.59078	0.000329694	0.0480489	Trib1	78969	Significant	FALSE	TRUE		Trib1
ENSRNOG00000004103	189.314	0.221569	0.209786	1.05617	0.290893	0.999887	Trappc6b	299075	Not Significant	FALSE	FALSE
ENSRNOG00000004104	45.264	0.253166	0.397529	0.636849	0.524223	0.999887	Zfp167	363170	Not Significant	FALSE	FALSE
ENSRNOG00000004107	1306.48	-0.0319326	0.290889	-0.109776	0.912587	0.999887	Rpl23	29282	Not Significant	FALSE	FALSE
ENSRNOG00000004109	37.2335	-0.321782	0.412504	-0.780072	0.435349	0.999887	Zfpm2	314930	Not Significant	FALSE	FALSE
ENSRNOG00000004110	726.92	-0.302187	0.223165	-1.3541	0.175706	0.999887	Trib2	313974	Not Significant	FALSE	FALSE
ENSRNOG00000004111	44.4379	-0.0652136	0.416547	-0.156558	0.875593	0.999887	Soat1	81782	Not Significant	FALSE	FALSE
ENSRNOG00000004117	123.451	0.0669316	0.350897	0.190744	0.848726	0.999887	Kcnv1	60326	Not Significant	FALSE	FALSE
ENSRNOG00000004118	396.227	0.104122	0.338344	0.307741	0.75828	0.999887	Frmpd4	302656	Not Significant	FALSE	FALSE
ENSRNOG00000004127	1980.49	0.057671	0.406055	0.142028	0.887058	0.999887	AABR07021840.1	171457	Not Significant	FALSE	FALSE
ENSRNOG00000004130	448.044	0.0599884	0.181763	0.330036	0.741373	0.999887	Anapc4	305420	Not Significant	FALSE	FALSE
ENSRNOG00000004131	251.827	0.0181457	0.308674	0.0587858	0.953123	0.999887	Pkn1	29355	Not Significant	FALSE	FALSE
ENSRNOG00000004132	1447.04	0.0864919	0.14703	0.58826	0.556358	0.999887	Lasp1	29278	Not Significant	FALSE	FALSE
ENSRNOG00000004133	110.002	0.206904	0.276865	0.747312	0.454875	0.999887	Slc7a3	29485	Not Significant	FALSE	FALSE
ENSRNOG00000004135	68.22	0.115124	0.365579	0.31491	0.75283	0.999887	RGD1311745	301079	Not Significant	FALSE	FALSE
ENSRNOG00000004137	339.938	-0.202245	0.29476	-0.686133	0.492629	0.999887	Ubtd2	287178	Not Significant	FALSE	FALSE
ENSRNOG00000004139	351.133	0.00263623	0.186523	0.0141336	0.988723	0.999887	Ndel1	170845	Not Significant	FALSE	FALSE
ENSRNOG00000004140	35.3697	-0.00438541	0.359157	-0.0122103	0.990258	0.999887	Pacrgl	360947	Not Significant	FALSE	FALSE
ENSRNOG00000004141	25.6599	-0.112794	0.417888	-0.269914	0.787226	0.999887	Vasn	679921	Not Significant	FALSE	FALSE
ENSRNOG00000004143	505.838	-0.0688158	0.149282	-0.460979	0.644814	0.999887	Adipor1	289036	Not Significant	FALSE	FALSE
ENSRNOG00000004145	10.7527	0.804991	0.772226	1.04243	0.297213	0.999887	Prorsd1	289864	Not Significant	TRUE	FALSE
ENSRNOG00000004146	167.964	0.110234	0.195856	0.562833	0.573549	0.999887	Coro7	192276	Not Significant	FALSE	FALSE
ENSRNOG00000004147	25.2195	0.370515	0.476804	0.77708	0.437112	0.999887	Abca8a	303638	Not Significant	FALSE	FALSE
ENSRNOG00000004148	649.482	-0.196202	0.286774	-0.684169	0.493868	0.999887	Cdk17	314743	Not Significant	FALSE	FALSE
ENSRNOG00000004149	31.338	-0.406319	0.529187	-0.767818	0.442596	0.999887	Mgat4c	299756	Not Significant	FALSE	FALSE
ENSRNOG00000004150	186.363	-0.0873462	0.433179	-0.20164	0.840198	0.999887	Slc9a7	317170	Not Significant	FALSE	FALSE
ENSRNOG00000004152	414.874	-0.0365339	0.297541	-0.122786	0.902277	0.999887	Lrp12	314941	Not Significant	FALSE	FALSE
ENSRNOG00000004155	276.108	0.0120004	0.259033	0.0463277	0.963049	0.999887	Samd14	287637	Not Significant	FALSE	FALSE
ENSRNOG00000004158	197.28	0.12102	0.462315	0.26177	0.793499	0.999887	Hdac9	687001	Not Significant	FALSE	FALSE
ENSRNOG00000004159	549.019	-0.0254386	0.176184	-0.144387	0.885195	0.999887	Flii	287375	Not Significant	FALSE	FALSE
ENSRNOG00000004160	429.841	-0.294296	0.172557	-1.7055	0.0881007	0.999887	Prps2	24689	Not Significant	FALSE	FALSE
ENSRNOG00000004161	99.0615	0.21479	0.22957	0.935622	0.349468	0.999887	Mtif2	305606	Not Significant	FALSE	FALSE
ENSRNOG00000004162	293.983	0.186314	0.295058	0.631448	0.527748	0.999887	Pfkfb2	24640	Not Significant	FALSE	FALSE
ENSRNOG00000004165	112.665	0.163229	0.263093	0.620422	0.53498	0.999887	Prkd1	85421	Not Significant	FALSE	FALSE
ENSRNOG00000004168	192.602	0.0294919	0.266205	0.110786	0.911786	0.999887	Slc35e4	266687	Not Significant	FALSE	FALSE
ENSRNOG00000004169	232.069	0.104541	0.224002	0.466698	0.640716	0.999887	Fzr1	314642	Not Significant	FALSE	FALSE
ENSRNOG00000004171	24.3778	-0.0235256	0.430046	-0.0547048	0.956374	0.999887	Dnah9	117251	Not Significant	FALSE	FALSE
ENSRNOG00000004172	62.7914	0.217868	0.334138	0.652031	0.514381	0.999887	Pdk2	81530	Not Significant	FALSE	FALSE
ENSRNOG00000004180	587.527	-0.0633135	0.276189	-0.22924	0.818683	0.999887	Fam19a2		Not Significant	FALSE	FALSE
ENSRNOG00000004181	73.733	0.0342193	0.259654	0.131788	0.895152	0.999887	Sdccag8	305002	Not Significant	FALSE	FALSE
ENSRNOG00000004183	86.5305	-0.208792	0.314611	-0.663651	0.506914	0.999887	Ccdc59	314799	Not Significant	FALSE	FALSE
ENSRNOG00000004185	298.712	-0.0916743	0.376028	-0.243797	0.807388	0.999887	Mon2	314894	Not Significant	FALSE	FALSE
ENSRNOG00000004186	261.966	-0.11718	0.44156	-0.265378	0.790719	0.999887	Snx13		Not Significant	FALSE	FALSE
ENSRNOG00000004189	116.378	0.0730262	0.317091	0.2303	0.817858	0.999887	Helb		Not Significant	FALSE	FALSE
ENSRNOG00000004193	316.725	0.105557	0.1743	0.605604	0.544778	0.999887	Klhl12	266772	Not Significant	FALSE	FALSE
ENSRNOG00000004195	66.3378	-0.0880687	0.488853	-0.180154	0.857032	0.999887	Dtl	305073	Not Significant	FALSE	FALSE
ENSRNOG00000004196	2113.79	0.107086	0.43049	0.248755	0.803551	0.999887	Rps29	25348	Not Significant	FALSE	FALSE
ENSRNOG00000004198	72.5596	-0.181297	0.468381	-0.387071	0.698704	0.999887	Stxbp6		Not Significant	FALSE	FALSE
ENSRNOG00000004200	927.968	0.0668418	0.222673	0.300179	0.76404	0.999887	Sybu		Not Significant	FALSE	FALSE
ENSRNOG00000004201	442.08	-0.0273325	0.28846	-0.0947532	0.924511	0.999887	Rims2	116839	Not Significant	FALSE	FALSE
ENSRNOG00000004205	53.4287	0.0965048	0.341138	0.282891	0.77726	0.999887	Pkdcc	313860	Not Significant	FALSE	FALSE
ENSRNOG00000004206	261.37	0.0254402	0.367362	0.069251	0.94479	0.999887	Glrx5	362776	Not Significant	FALSE	FALSE
ENSRNOG00000004207	101.838	0.144341	0.386873	0.373097	0.709077	0.999887	Eml5	444982	Not Significant	FALSE	FALSE
ENSRNOG00000004208	298.578	-0.123485	0.30684	-0.402442	0.687358	0.999887	Crim1	298744	Not Significant	FALSE	FALSE
ENSRNOG00000004212	160.12	0.010949	0.287797	0.0380441	0.969653	0.999887	Fbxw9	288921	Not Significant	FALSE	FALSE
ENSRNOG00000004214	2176.51	0.0288911	0.3301	0.0875222	0.930256	0.999887	Rpl26	287417	Not Significant	FALSE	FALSE
ENSRNOG00000004217	19.5712	-0.459991	0.530721	-0.866729	0.386091	0.999887	Stk10	29398	Not Significant	FALSE	FALSE
ENSRNOG00000004218	90.4122	0.0206029	0.433956	0.047477	0.962133	0.999887	Klhl28	299103	Not Significant	FALSE	FALSE
ENSRNOG00000004219	237.264	0.0787902	0.280327	0.281066	0.77866	0.999887	Dhps	288923	Not Significant	FALSE	FALSE
ENSRNOG00000004220	125.607	-0.0624348	0.27486	-0.227151	0.820306	0.999887	Ebag9	299864	Not Significant	FALSE	FALSE
ENSRNOG00000004221	19.056	-0.378579	0.613027	-0.617557	0.536867	0.999887	Lgr5	299802	Not Significant	FALSE	FALSE
ENSRNOG00000004232	90.2265	-0.150117	0.469313	-0.319865	0.74907	0.999887	G2e3	299002	Not Significant	FALSE	FALSE
ENSRNOG00000004234	220.941	-0.348685	0.271274	-1.28536	0.198666	0.999887	Mgat2	94273	Not Significant	FALSE	FALSE
ENSRNOG00000004242	21.0576	-0.297314	0.611632	-0.486099	0.626897	0.999887	Pole2	299112	Not Significant	FALSE	FALSE
ENSRNOG00000004245	331.994	0.15394	0.331998	0.463677	0.642879	0.999887	Mgst3	289197	Not Significant	FALSE	FALSE
ENSRNOG00000004246	167.37	-0.013633	0.264396	-0.0515629	0.958877	0.999887	Spag7	303260	Not Significant	FALSE	FALSE
ENSRNOG00000004247	56.9842	0.0123956	0.612126	0.02025	0.983844	0.999887	Nhp2		Not Significant	FALSE	FALSE
ENSRNOG00000004252	955.256	0.0245703	0.218292	0.112557	0.910382	0.999887	Eif3h	299899	Not Significant	FALSE	FALSE
ENSRNOG00000004255	508.957	0.113371	0.265304	0.427326	0.669142	0.999887	Usf1	100359478	Not Significant	FALSE	FALSE
ENSRNOG00000004257	580.546	0.0281237	0.233205	0.120597	0.904011	0.999887	Ctps2	619580	Not Significant	FALSE	FALSE
ENSRNOG00000004258	63.6351	-0.389662	0.489118	-0.796662	0.425647	0.999887	Chst7	302302	Not Significant	FALSE	FALSE
ENSRNOG00000004259	187.503	0.0947783	0.379616	0.249669	0.802843	0.999887	Dohh	314644	Not Significant	FALSE	FALSE
ENSRNOG00000004262	39.5444	0.045945	0.565392	0.0812621	0.935233	0.999887	AABR07065886.1		Not Significant	FALSE	FALSE
ENSRNOG00000004263	334.208	0.206182	0.192424	1.0715	0.283946	0.999887	Ints7	289382	Not Significant	FALSE	FALSE
ENSRNOG00000004268	132.551	-0.0255575	0.367715	-0.0695036	0.944589	0.999887	Zfp386	25165	Not Significant	FALSE	FALSE
ENSRNOG00000004269	1808.97	0.0114987	0.216959	0.0529996	0.957732	0.999887	Myt1l		Not Significant	FALSE	FALSE
ENSRNOG00000004275	15.3803	0.408608	0.498582	0.81954	0.412479	0.999887	Egfl6	317470	Not Significant	FALSE	FALSE
ENSRNOG00000004276	299.302	0.0488841	0.1816	0.269185	0.787787	0.999887	Itga3	360606	Not Significant	FALSE	FALSE
ENSRNOG00000004279	155.373	0.113151	0.28305	0.399754	0.689337	0.999887	Adgra3	305408	Not Significant	FALSE	FALSE
ENSRNOG00000004280	73.8365	0.509874	0.292024	1.746	0.0808114	0.999887	Tcn2	64365	Not Significant	FALSE	FALSE
ENSRNOG00000004281	311.463	-0.0121764	0.247534	-0.0491906	0.960767	0.999887	Cobl	305497	Not Significant	FALSE	FALSE
ENSRNOG00000004282	155.378	-0.17833	0.234559	-0.760275	0.44709	0.999887	Arl4a		Not Significant	FALSE	FALSE
ENSRNOG00000004283	385.467	0.0818085	0.185687	0.440573	0.659522	0.999887	Camta2	287462	Not Significant	FALSE	FALSE
ENSRNOG00000004284	535.777	0.159307	0.18854	0.844949	0.398139	0.999887	Btg1	29618	Not Significant	FALSE	FALSE
ENSRNOG00000004287	76.8671	0.189594	0.340291	0.557152	0.577424	0.999887	Wdr83	288924	Not Significant	FALSE	FALSE
ENSRNOG00000004288	211.032	-0.0270022	0.213519	-0.126463	0.899366	0.999887	Ptrh2	287593	Not Significant	FALSE	FALSE
ENSRNOG00000004290	279.903	-0.129618	0.284212	-0.456061	0.648346	0.999887	Grb10	498416	Not Significant	FALSE	FALSE
ENSRNOG00000004291	4069.55	-0.116907	0.418131	-0.279594	0.779789	0.999887	Cltc	54241	Not Significant	FALSE	FALSE
ENSRNOG00000004292	253.749	0.146317	0.219026	0.668035	0.504111	0.999887	Sptssa	500651	Not Significant	FALSE	FALSE
ENSRNOG00000004294	121.455	0.497358	0.349075	1.42479	0.154219	0.999887	Ascl1	64186	Not Significant	FALSE	FALSE
ENSRNOG00000004300	643.725	-0.207763	0.327041	-0.63528	0.525246	0.999887	Gtf2a1	83830	Not Significant	FALSE	FALSE
ENSRNOG00000004301	261.178	-0.0835026	0.188812	-0.442252	0.658307	0.999887	Dcaf13	362902	Not Significant	FALSE	FALSE
ENSRNOG00000004303	134.554	-0.162333	0.354953	-0.457337	0.647429	0.999887	Timp3	25358	Not Significant	FALSE	FALSE
ENSRNOG00000004304	180.661	0.000182826	0.2104	0.000868946	0.999307	0.999887	Syap1	302678	Not Significant	FALSE	FALSE
ENSRNOG00000004305	172.539	-0.311533	0.327582	-0.951006	0.341601	0.999887	Abl2	304883	Not Significant	FALSE	FALSE
ENSRNOG00000004306	155.925	-0.292258	0.27867	-1.04876	0.294287	0.999887	Zbtb39	299510	Not Significant	FALSE	FALSE
ENSRNOG00000004307	19.8413	-0.427307	0.515326	-0.829199	0.406992	0.999887	Tor3a	304884	Not Significant	FALSE	FALSE
ENSRNOG00000004310	100.196	0.620988	0.296722	2.09283	0.0363644	0.999887	Caskin2	303678	Significant	TRUE	FALSE	Caskin2
ENSRNOG00000004312	87.6059	-0.0752726	0.29461	-0.255499	0.798338	0.999887	Tmbim4	362884	Not Significant	FALSE	FALSE
ENSRNOG00000004314	489.386	0.106324	0.309162	0.343909	0.730915	0.999887	Ppm1h	314897	Not Significant	FALSE	FALSE
ENSRNOG00000004316	41.6372	-0.218363	0.352484	-0.619498	0.535588	0.999887	Llph	299818	Not Significant	FALSE	FALSE
ENSRNOG00000004322	755.106	0.0118908	0.157421	0.0755351	0.939789	0.999887	Sh3kbp1	84357	Not Significant	FALSE	FALSE
ENSRNOG00000004328	27.1682	0.0407247	0.428227	0.0951007	0.924235	0.999887	Deptor	314979	Not Significant	FALSE	FALSE
ENSRNOG00000004330	18.5177	-0.00605917	0.560822	-0.0108041	0.99138	0.999887	Chrdl1	363455	Not Significant	FALSE	FALSE
ENSRNOG00000004332	300.207	0.220454	0.544772	0.404672	0.685718	0.999887	Egfr	24329	Not Significant	FALSE	FALSE
ENSRNOG00000004333	529.743	0.115305	0.296155	0.38934	0.697024	0.999887	Flywch1	360488	Not Significant	FALSE	FALSE
ENSRNOG00000004337	881.804	-0.181568	0.170948	-1.06212	0.288181	0.999887	Fam20b	304885	Not Significant	FALSE	FALSE
ENSRNOG00000004339	192.214	-0.226833	0.249329	-0.909771	0.362943	0.999887	Yy1	24919	Not Significant	FALSE	FALSE
ENSRNOG00000004342	40.3509	-0.530369	0.382348	-1.38714	0.1654	0.999887	Ahr	25690	Not Significant	FALSE	FALSE
ENSRNOG00000004344	377.99	-0.0046763	0.160258	-0.0291798	0.976721	0.999887	Zdhhc3	301081	Not Significant	FALSE	FALSE
ENSRNOG00000004345	2383.58	0.0955489	0.17245	0.554069	0.579532	0.999887	Daam1	314212	Not Significant	FALSE	FALSE
ENSRNOG00000004346	169.714	0.255487	0.309302	0.82601	0.408798	0.999887	Notch3	56761	Not Significant	FALSE	FALSE
ENSRNOG00000004351	64.6111	0.159368	0.38049	0.418849	0.675326	0.999887	Slc25a29	314441	Not Significant	FALSE	FALSE
ENSRNOG00000004353	546.128	-0.0139145	0.373955	-0.037209	0.970318	0.999887	Ppfia2	362876	Not Significant	FALSE	FALSE
ENSRNOG00000004359	571.914	-0.100005	0.172898	-0.578404	0.562991	0.999887	Wars	314442	Not Significant	FALSE	FALSE
ENSRNOG00000004360	51.4596	0.385369	0.332628	1.15856	0.246636	0.999887	Gemin2	84404	Not Significant	FALSE	FALSE
ENSRNOG00000004362	358.135	0.04154	0.381295	0.108945	0.913246	0.999887	Rps6ka5	314384	Not Significant	FALSE	FALSE
ENSRNOG00000004364	163.066	-0.0378753	0.235803	-0.160622	0.872391	0.999887	Bre	362704	Not Significant	FALSE	FALSE
ENSRNOG00000004367	72.9884	-0.808024	0.281759	-2.86778	0.00413363	0.386289	Elk3	362871	Significant	FALSE	TRUE		Elk3
ENSRNOG00000004372	49.4065	0.0190164	0.40745	0.0466717	0.962775	0.999887	Cbln4	499947	Not Significant	FALSE	FALSE
ENSRNOG00000004373	165.769	-0.170302	0.300097	-0.567489	0.570382	0.999887	Ddx39a	89827	Not Significant	FALSE	FALSE
ENSRNOG00000004377	71.2539	0.290523	0.316258	0.918628	0.35829	0.999887	Lpin1	313977	Not Significant	FALSE	FALSE
ENSRNOG00000004378	110.86	0.223297	0.521265	0.428376	0.668377	0.999887	Abca5	286970	Not Significant	FALSE	FALSE
ENSRNOG00000004382	1179.36	0.0725581	0.197514	0.367357	0.713353	0.999887	Arel1	299197	Not Significant	FALSE	FALSE
ENSRNOG00000004387	61.9055	-0.0517305	0.278425	-0.185797	0.852604	0.999887	Utp23		Not Significant	FALSE	FALSE
ENSRNOG00000004392	528.339	0.0739493	0.190728	0.387721	0.698222	0.999887	Aatk	690853	Not Significant	FALSE	FALSE
ENSRNOG00000004395	1130.58	-0.105496	0.17111	-0.616538	0.537539	0.999887	Fbxw11	303024	Not Significant	FALSE	FALSE
ENSRNOG00000004401	131.852	0.123545	0.324017	0.381292	0.702987	0.999887	Mrpl13	299938	Not Significant	FALSE	FALSE
ENSRNOG00000004402	686.814	-0.0557486	0.322115	-0.17307	0.862596	0.999887	Lpgat1	679692	Not Significant	FALSE	FALSE
ENSRNOG00000004403	49.3408	-0.197919	0.312503	-0.633335	0.526515	0.999887	Slc25a32	315023	Not Significant	FALSE	FALSE
ENSRNOG00000004410	103.173	0.462831	0.399112	1.15965	0.24619	0.999887	Pax6	25509	Not Significant	FALSE	FALSE
ENSRNOG00000004412	23.0257	-0.726857	0.582569	-1.24768	0.212149	0.999887	Mtbp	500870	Not Significant	FALSE	TRUE
ENSRNOG00000004415	243.821	0.0306003	0.329902	0.0927555	0.926098	0.999887	Fam179b	314169	Not Significant	FALSE	FALSE
ENSRNOG00000004419	7.46579	-0.173881	3.23931	-0.0536784	0.957191	0.999887	LOC100910318		Not Significant	FALSE	FALSE
ENSRNOG00000004420	1350.46	0.00606135	0.274906	0.0220488	0.982409	0.999887	Rad21	314949	Not Significant	FALSE	FALSE
ENSRNOG00000004421	166.208	-0.0305332	0.191697	-0.159278	0.873449	0.999887	Tmem5	299841	Not Significant	FALSE	FALSE
ENSRNOG00000004423	983.962	0.0195452	0.391132	0.0499709	0.960146	0.999887	Zfp238	64619	Not Significant	FALSE	FALSE
ENSRNOG00000004424	211.975	0.180982	0.266711	0.678569	0.497411	0.999887	Rabif	304807	Not Significant	FALSE	FALSE
ENSRNOG00000004425	39.4388	-0.0158637	0.347553	-0.0456439	0.963594	0.999887	Klhdc1	314190	Not Significant	FALSE	FALSE
ENSRNOG00000004426	1787.6	0.0241666	0.338705	0.0713499	0.943119	0.999887	Rps27a	100912032	Not Significant	FALSE	FALSE
ENSRNOG00000004430	336.438	0.0775339	0.334078	0.232084	0.816473	0.999887	Cep131	360672	Not Significant	FALSE	FALSE
ENSRNOG00000004437	182.017	0.159005	0.19492	0.815746	0.414645	0.999887	Map2k6	114495	Not Significant	FALSE	FALSE
ENSRNOG00000004438	2333.22	-0.0277312	0.466116	-0.0594942	0.952558	0.999887	Cntn1	117258	Not Significant	FALSE	FALSE
ENSRNOG00000004440	14.4294	-0.408169	0.577423	-0.70688	0.479641	0.999887	Fignl1	289777	Not Significant	FALSE	FALSE
ENSRNOG00000004442	13.1438	0.959122	0.552893	1.73473	0.0827878	0.999887	RGD1311756		Not Significant	TRUE	FALSE
ENSRNOG00000004449	162.453	-0.31448	0.247248	-1.27192	0.203401	0.999887	E2f6		Not Significant	FALSE	FALSE
ENSRNOG00000004458	79.1093	0.381304	0.453665	0.840498	0.400629	0.999887	Ston2	314349	Not Significant	FALSE	FALSE
ENSRNOG00000004461	21.1835	-0.101343	0.613946	-0.165068	0.86889	0.999887	Flywch2	108352059	Not Significant	FALSE	FALSE
ENSRNOG00000004464	1201.29	-0.0151724	0.236474	-0.064161	0.948842	0.999887	Sel1l	314352	Not Significant	FALSE	FALSE
ENSRNOG00000004466	66.6931	0.675984	0.299667	2.25578	0.0240844	0.999887	Fam210b	296408	Significant	TRUE	FALSE	Fam210b
ENSRNOG00000004471	84.7007	0.0661557	0.274584	0.24093	0.809609	0.999887	Polr3h	300088	Not Significant	FALSE	FALSE
ENSRNOG00000004473	97.3187	0.0180507	0.493045	0.0366106	0.970796	0.999887	Ppargc1a	83516	Not Significant	FALSE	FALSE
ENSRNOG00000004474	813.458	0.027696	0.22949	0.120685	0.903941	0.999887	Klhdc2	299113	Not Significant	FALSE	FALSE
ENSRNOG00000004476	135.37	0.0407478	0.274665	0.148354	0.882063	0.999887	Wif1	114557	Not Significant	FALSE	FALSE
ENSRNOG00000004477	321.219	0.0878973	0.185616	0.473545	0.635825	0.999887	Ublcp1	360514	Not Significant	FALSE	FALSE
ENSRNOG00000004479	73.4388	0.0649621	0.361462	0.17972	0.857372	0.999887	Aurka	261730	Not Significant	FALSE	FALSE
ENSRNOG00000004481	555.774	-0.634713	0.243378	-2.60794	0.00910902	0.68835	Adss	289276	Significant	FALSE	TRUE		Adss
ENSRNOG00000004482	254.717	0.0656366	0.190005	0.345446	0.729759	0.999887	Ccdc88c		Not Significant	FALSE	FALSE
ENSRNOG00000004483	80.5158	0.034574	0.290712	0.118929	0.905332	0.999887	Ptprr	94202	Not Significant	FALSE	FALSE
ENSRNOG00000004484	64.6182	0.286074	0.334574	0.85504	0.392529	0.999887	LOC100910472	245974	Not Significant	FALSE	FALSE
ENSRNOG00000004487	26.1857	0.0684881	0.454253	0.150771	0.880157	0.999887	Nek2		Not Significant	FALSE	FALSE
ENSRNOG00000004492	90.4783	-0.121316	0.238141	-0.509429	0.610452	0.999887	Mterfd1	299514	Not Significant	FALSE	FALSE
ENSRNOG00000004493	67.1748	-0.318586	0.268689	-1.1857	0.235739	0.999887	Tasp1	311468	Not Significant	FALSE	FALSE
ENSRNOG00000004494	137.797	-0.0374743	0.23742	-0.157839	0.874583	0.999887	Lta4h	299732	Not Significant	FALSE	FALSE
ENSRNOG00000004496	980.177	-0.400629	0.223262	-1.79443	0.0727441	0.999887	Rock2	25537	Not Significant	FALSE	FALSE
ENSRNOG00000004500	220.508	-0.618939	0.200099	-3.09316	0.00198037	0.222419	Myc	24577	Significant	FALSE	TRUE		Myc
ENSRNOG00000004503	12.0849	0.49744	0.582053	0.854631	0.392756	0.999887	L3hypdh	314214	Not Significant	FALSE	FALSE
ENSRNOG00000004505	38.9517	-0.251661	0.362099	-0.695006	0.487052	0.999887	Nfic	29228	Not Significant	FALSE	FALSE
ENSRNOG00000004509	185.063	-0.0751552	0.21495	-0.34964	0.726609	0.999887	Eapp	299043	Not Significant	FALSE	FALSE
ENSRNOG00000004510	326.088	-0.05346	0.225804	-0.236754	0.812848	0.999887	Slc35b1	287642	Not Significant	FALSE	FALSE
ENSRNOG00000004512	28.183	0.429614	0.397571	1.0806	0.279876	0.999887	Apool	317191	Not Significant	FALSE	FALSE
ENSRNOG00000004515	522.754	-0.278588	0.236003	-1.18044	0.237824	0.999887	Pes1	289740	Not Significant	FALSE	FALSE
ENSRNOG00000004517	75.0002	-0.0437866	0.331621	-0.132038	0.894954	0.999887	Igf1	24482	Not Significant	FALSE	FALSE
ENSRNOG00000004518	464.391	0.129144	0.208698	0.618811	0.536041	0.999887	Cacnb1	50688	Not Significant	FALSE	FALSE
ENSRNOG00000004519	844.79	-0.0061272	0.208386	-0.0294031	0.976543	0.999887	Atg2b	314415	Not Significant	FALSE	FALSE
ENSRNOG00000004520	153.382	-0.0868642	0.207124	-0.419382	0.674937	0.999887	Wdr60	314523	Not Significant	FALSE	FALSE
ENSRNOG00000004521	144.719	0.0706172	0.35691	0.197857	0.843157	0.999887	Prpf39	314171	Not Significant	FALSE	FALSE
ENSRNOG00000004524	142.876	-0.268956	0.27704	-0.97082	0.331638	0.999887	Desi2	289277	Not Significant	FALSE	FALSE
ENSRNOG00000004526	708.118	0.0887197	0.239829	0.369929	0.711435	0.999887	Cox7a2l	298762	Not Significant	FALSE	FALSE
ENSRNOG00000004527	13.6797	-0.512092	0.57206	-0.895171	0.370696	0.999887	Lin7a	85327	Not Significant	FALSE	FALSE
ENSRNOG00000004532	302.207	0.0368144	0.29344	0.125458	0.900161	0.999887	Fam69b	362090	Not Significant	FALSE	FALSE
ENSRNOG00000004534	10.3293	0.170457	0.579576	0.294106	0.768677	0.999887	Spdya	192209	Not Significant	FALSE	FALSE
ENSRNOG00000004535	25.1568	-0.250418	0.486387	-0.514853	0.606656	0.999887	Kcng3	171011	Not Significant	FALSE	FALSE
ENSRNOG00000004537	54.9205	0.160856	0.508146	0.316555	0.751581	0.999887	Rxrg	83574	Not Significant	FALSE	FALSE
ENSRNOG00000004538	411.643	-0.0159582	0.207339	-0.0769669	0.93865	0.999887	Brd1	315210	Not Significant	FALSE	FALSE
ENSRNOG00000004542	71.7467	0.361235	0.294243	1.22768	0.219568	0.999887	Ttc8	299246	Not Significant	FALSE	FALSE
ENSRNOG00000004544	1188.76	0.0266658	0.168798	0.157975	0.874477	0.999887	Ube2e3	295686	Not Significant	FALSE	FALSE
ENSRNOG00000004549	247.576	0.0961289	0.230255	0.417489	0.676321	0.999887	Dhx40	287595	Not Significant	FALSE	FALSE
ENSRNOG00000004553	86.5862	0.259247	0.259718	0.998186	0.318189	0.999887	Cox20		Not Significant	FALSE	FALSE
ENSRNOG00000004556	884.819	-0.0394832	0.158169	-0.249626	0.802877	0.999887	Dcaf5	314273	Not Significant	FALSE	FALSE
ENSRNOG00000004560	770.466	0.0396127	0.259924	0.152401	0.878871	0.999887	Cacna1b	257648	Not Significant	FALSE	FALSE
ENSRNOG00000004563	186.251	-0.477327	0.516396	-0.924343	0.355308	0.999887	Sec24a	287275	Not Significant	FALSE	FALSE
ENSRNOG00000004564	22.2456	0.0792011	0.422705	0.187367	0.851373	0.999887	Lrriq1		Not Significant	FALSE	FALSE
ENSRNOG00000004571	35.1074	0.303016	0.375934	0.806036	0.420222	0.999887	RGD1563680		Not Significant	FALSE	FALSE
ENSRNOG00000004572	54.1984	-0.321479	0.294373	-1.09208	0.274798	0.999887	Zfp472	314587	Not Significant	FALSE	FALSE
ENSRNOG00000004574	150.961	0.0479501	0.214955	0.223071	0.82348	0.999887	Ofd1	302661	Not Significant	FALSE	FALSE
ENSRNOG00000004577	129.209	0.0390277	0.239332	0.163069	0.870464	0.999887	Fez2	94269	Not Significant	FALSE	FALSE
ENSRNOG00000004581	650.682	0.00298864	0.176098	0.0169715	0.986459	0.999887	Zdhhc9	302808	Not Significant	FALSE	FALSE
ENSRNOG00000004585	35.9299	0.533857	0.370938	1.43921	0.150092	0.999887	Tmtc2	299762	Not Significant	FALSE	FALSE
ENSRNOG00000004588	229.277	-0.0818779	0.29457	-0.277958	0.781045	0.999887	LOC100910429	315211	Not Significant	FALSE	FALSE
ENSRNOG00000004589	545.48	0.124336	0.266242	0.467002	0.640498	0.999887	Galnt16	362760	Not Significant	FALSE	FALSE
ENSRNOG00000004591	51.7857	-0.113592	0.35021	-0.324353	0.745671	0.999887	Alg12	315212	Not Significant	FALSE	FALSE
ENSRNOG00000004595	85.9019	0.240893	0.242879	0.991825	0.321283	0.999887	Pou6f1	116545	Not Significant	FALSE	FALSE
ENSRNOG00000004598	44.7073	0.149747	0.397275	0.376935	0.706222	0.999887	Tsen54	690308	Not Significant	FALSE	FALSE
ENSRNOG00000004602	755.575	0.0363519	0.159249	0.228271	0.819436	0.999887	Rnf145	287212	Not Significant	FALSE	FALSE
ENSRNOG00000004603	313.466	-0.288669	0.318777	-0.905551	0.365174	0.999887	Srgap1	314903	Not Significant	FALSE	FALSE
ENSRNOG00000004604	257.182	-0.0369869	0.187886	-0.196859	0.843938	0.999887	Slc38a10	303740	Not Significant	FALSE	FALSE
ENSRNOG00000004606	109.564	-0.00772393	0.299672	-0.0257746	0.979437	0.999887	Meis1	686117	Not Significant	FALSE	FALSE
ENSRNOG00000004608	138.387	0.0677278	0.34729	0.195018	0.845379	0.999887	Pam16	679907	Not Significant	FALSE	FALSE
ENSRNOG00000004612	1952.24	-0.0307523	0.2867	-0.107263	0.91458	0.999887	Ppp1cb	25594	Not Significant	FALSE	FALSE
ENSRNOG00000004613	1756.83	0.0062192	0.221031	0.0281372	0.977553	0.999887	Gpm6b	192179	Not Significant	FALSE	FALSE
ENSRNOG00000004614	33.8521	0.0880576	0.411745	0.213865	0.830653	0.999887	Lypd6b		Not Significant	FALSE	FALSE
ENSRNOG00000004616	2916.86	-0.154393	0.154244	-1.00097	0.316842	0.999887	Npm1	25498	Not Significant	FALSE	FALSE
ENSRNOG00000004621	6693.88	0.00853955	0.252947	0.0337602	0.973068	0.999887	Rtn4	83765	Not Significant	FALSE	FALSE
ENSRNOG00000004624	302.119	-0.200072	0.362852	-0.551387	0.581368	0.999887	Rnd3	295588	Not Significant	FALSE	FALSE
ENSRNOG00000004628	150.896	-0.0531997	0.231735	-0.229571	0.818425	0.999887	Dazap2		Not Significant	FALSE	FALSE
ENSRNOG00000004629	808.717	-0.070995	0.212325	-0.33437	0.7381	0.999887	Fkbp3	299104	Not Significant	FALSE	FALSE
ENSRNOG00000004637	306.327	-0.0454635	0.224073	-0.202896	0.839217	0.999887	Fbxo7	366854	Not Significant	FALSE	FALSE
ENSRNOG00000004639	67.3559	-0.487408	0.454619	-1.07213	0.283664	0.999887	Traf6	311245	Not Significant	FALSE	FALSE
ENSRNOG00000004640	62.159	0.157639	0.33761	0.466925	0.640553	0.999887	Mtfp1	289745	Not Significant	FALSE	FALSE
ENSRNOG00000004641	42.7543	-0.296098	0.335023	-0.883811	0.376798	0.999887	Sstr4	25555	Not Significant	FALSE	FALSE
ENSRNOG00000004650	217.573	-0.00177948	0.220351	-0.00807567	0.993557	0.999887	Begain	79146	Not Significant	FALSE	FALSE
ENSRNOG00000004657	630.285	-0.015824	0.411029	-0.0384985	0.96929	0.999887	Sec23a	58817	Not Significant	FALSE	FALSE
ENSRNOG00000004659	84.0434	-0.164963	0.377267	-0.437259	0.661924	0.999887	Creld2	362978	Not Significant	FALSE	FALSE
ENSRNOG00000004666	8.28364	-2.24779	0.884406	-2.54158	0.0110353	0.790027	Prr5l	362171	Significant	FALSE	TRUE		Prr5l
ENSRNOG00000004667	21.2107	0.0395756	0.711144	0.0556506	0.95562	0.999887	Gen1	298884	Not Significant	FALSE	FALSE
ENSRNOG00000004670	197.997	-0.0652203	0.252888	-0.257902	0.796482	0.999887	Ddx56	289780	Not Significant	FALSE	FALSE
ENSRNOG00000004672	93.2393	0.481216	0.265849	1.81011	0.0702792	0.999887	Sec14l2	116486	Not Significant	FALSE	FALSE
ENSRNOG00000004673	9.47353	0.296246	0.710743	0.416811	0.676816	0.999887	Rbm43		Not Significant	FALSE	FALSE
ENSRNOG00000004676	1044.35	0.0902417	0.198929	0.453637	0.65009	0.999887	Pak3	29433	Not Significant	FALSE	FALSE
ENSRNOG00000004677	1560.32	-0.0220941	0.354645	-0.0622992	0.950325	0.999887	Zeb2	311071	Not Significant	FALSE	FALSE
ENSRNOG00000004679	20.4203	0.513248	0.434685	1.18073	0.237708	0.999887	Fign	295649	Not Significant	FALSE	FALSE
ENSRNOG00000004680	9826.27	0.00875015	0.22206	0.0394044	0.968568	0.999887	Kif5c	311024	Not Significant	FALSE	FALSE
ENSRNOG00000004681	401.872	-0.119579	0.19558	-0.611407	0.54093	0.999887	Eny2	685258	Not Significant	FALSE	FALSE
ENSRNOG00000004682	14.9867	-0.325254	0.646205	-0.503329	0.614733	0.999887	Parpbp	100310874	Not Significant	FALSE	FALSE
ENSRNOG00000004685	187.442	0.082182	0.233962	0.351263	0.725391	0.999887	Mta3	100362346	Not Significant	FALSE	FALSE
ENSRNOG00000004686	588.521	0.121632	0.183546	0.662676	0.507538	0.999887	Spop	287643	Not Significant	FALSE	FALSE
ENSRNOG00000004688	779.192	0.102089	0.233183	0.437807	0.661526	0.999887	Rbfox2	362950	Not Significant	FALSE	FALSE
ENSRNOG00000004693	1042.75	0.0207987	0.278542	0.0746698	0.940477	0.999887	Pbx1		Not Significant	FALSE	FALSE
ENSRNOG00000004695	1948.79	0.056284	0.193081	0.291505	0.770665	0.999887	Celf5	314647	Not Significant	FALSE	FALSE
ENSRNOG00000004696	916.796	0.00980917	0.255109	0.0384508	0.969328	0.999887	Arhgap5		Not Significant	FALSE	FALSE
ENSRNOG00000004697	340.853	-0.0892582	0.165734	-0.538564	0.590188	0.999887	Baalc	140720	Not Significant	FALSE	FALSE
ENSRNOG00000004700	63.6664	-0.329151	0.392083	-0.839491	0.401194	0.999887	Nxt1	296219	Not Significant	FALSE	FALSE
ENSRNOG00000004706	11.9457	0.243533	0.575127	0.423441	0.671973	0.999887	Vit		Not Significant	FALSE	FALSE
ENSRNOG00000004708	14.9977	0.295569	0.545245	0.542084	0.587761	0.999887	Aard	246323	Not Significant	FALSE	FALSE
ENSRNOG00000004709	311.784	0.074109	0.272036	0.272424	0.785296	0.999887	Foxn3	314374	Not Significant	FALSE	FALSE
ENSRNOG00000004710	29.3584	0.205964	0.389177	0.529229	0.596647	0.999887	Rbks	362706	Not Significant	FALSE	FALSE
ENSRNOG00000004711	644.721	0.0545325	0.158711	0.343595	0.731151	0.999887	Mta1	64520	Not Significant	FALSE	FALSE
ENSRNOG00000004720	39.1229	0.21889	0.433486	0.504953	0.613592	0.999887	Kcnj2		Not Significant	FALSE	FALSE
ENSRNOG00000004723	239.892	0.0761369	0.378947	0.200917	0.840764	0.999887	Fcf1	299198	Not Significant	FALSE	FALSE
ENSRNOG00000004726	250.767	-0.212172	0.210622	-1.00736	0.313762	0.999887	Mapkapk2	289014	Not Significant	FALSE	FALSE
ENSRNOG00000004727	53.1079	-0.163941	0.365087	-0.449045	0.653399	0.999887	Nup37	299706	Not Significant	FALSE	FALSE
ENSRNOG00000004730	1367.83	0.0506477	0.199844	0.253436	0.799931	0.999887	Meis2		Not Significant	FALSE	FALSE
ENSRNOG00000004731	11.5912	0.403027	0.549556	0.733367	0.463334	0.999887	Ano3		Not Significant	FALSE	FALSE
ENSRNOG00000004733	19.6977	0.224459	0.483709	0.464037	0.642621	0.999887	Wdr25	314443	Not Significant	FALSE	FALSE
ENSRNOG00000004735	222.204	0.0513239	0.227619	0.225481	0.821605	0.999887	Gzf1	311508	Not Significant	FALSE	FALSE
ENSRNOG00000004736	200.135	-0.0807788	0.261101	-0.309378	0.757034	0.999887	Ralgps2	304887	Not Significant	FALSE	FALSE
ENSRNOG00000004737	36.2836	0.454984	0.448388	1.01471	0.310244	0.999887	Cd48	245962	Not Significant	FALSE	FALSE
ENSRNOG00000004740	163.058	0.145112	0.220568	0.657899	0.510603	0.999887	Mmadhc	362134	Not Significant	FALSE	FALSE
ENSRNOG00000004741	2977.56	0.0162654	0.30008	0.0542034	0.956773	0.999887	Rpl19	81767	Not Significant	FALSE	FALSE
ENSRNOG00000004742	776.739	-0.106333	0.190379	-0.558536	0.576479	0.999887	Chp1	64152	Not Significant	FALSE	FALSE
ENSRNOG00000004749	173.13	-0.371414	0.411032	-0.903614	0.3662	0.999887	Slc30a1	58976	Not Significant	FALSE	FALSE
ENSRNOG00000004751	153.315	0.192735	0.223955	0.860596	0.38946	0.999887	Jkamp	299127	Not Significant	FALSE	FALSE
ENSRNOG00000004752	251.065	-0.0571722	0.440223	-0.129871	0.896668	0.999887	Nalcn	266760	Not Significant	FALSE	FALSE
ENSRNOG00000004753	290.513	0.0318737	0.391039	0.0815104	0.935036	0.999887	Napb	499903	Not Significant	FALSE	FALSE
ENSRNOG00000004755	164.245	0.370034	0.294672	1.25575	0.209207	0.999887	Commd9	295956	Not Significant	FALSE	FALSE
ENSRNOG00000004756	24.9755	0.51218	0.459338	1.11504	0.264834	0.999887	Syt2	24805	Not Significant	FALSE	FALSE
ENSRNOG00000004757	18.1649	0.180635	0.523485	0.345062	0.730048	0.999887	Tmem158	117582	Not Significant	FALSE	FALSE
ENSRNOG00000004760	113.615	0.292241	0.273835	1.06722	0.285874	0.999887	Lars2	363172	Not Significant	FALSE	FALSE
ENSRNOG00000004763	918.701	0.0259201	0.148887	0.174093	0.861793	0.999887	Sirpa	25528	Not Significant	FALSE	FALSE
ENSRNOG00000004766	90.8032	-0.20549	0.248665	-0.826375	0.408591	0.999887	Glis2	302946	Not Significant	FALSE	FALSE
ENSRNOG00000004772	10.1725	0.480548	0.690538	0.695904	0.486489	0.999887	Cytip	311047	Not Significant	FALSE	FALSE
ENSRNOG00000004773	350.053	0.11123	0.169374	0.656712	0.511366	0.999887	Yaf2	690262	Not Significant	FALSE	FALSE
ENSRNOG00000004775	197.339	-0.0547477	0.230962	-0.237042	0.812625	0.999887	Cstf1	311670	Not Significant	FALSE	FALSE
ENSRNOG00000004776	50.4796	0.359991	0.378294	0.951617	0.341291	0.999887	Ftsj1	363450	Not Significant	FALSE	FALSE
ENSRNOG00000004777	444.894	-0.273268	0.257597	-1.06083	0.288765	0.999887	Esf1	366203	Not Significant	FALSE	FALSE
ENSRNOG00000004781	9792.25	0.0559965	0.181066	0.309259	0.757124	0.999887	Crmp1	25415	Not Significant	FALSE	FALSE
ENSRNOG00000004783	723.871	-0.0762681	0.465191	-0.16395	0.86977	0.999887	Fam171b		Not Significant	FALSE	FALSE
ENSRNOG00000004784	173.187	-0.0341849	0.249074	-0.137248	0.890835	0.999887	Ndufaf5	296190	Not Significant	FALSE	FALSE
ENSRNOG00000004787	40.0941	0.0370032	0.370047	0.099996	0.920348	0.999887	AABR07053185.1	687694	Not Significant	FALSE	FALSE
ENSRNOG00000004789	104.086	-0.230918	0.235893	-0.978911	0.327624	0.999887	Diexf	305076	Not Significant	FALSE	FALSE
ENSRNOG00000004791	236.562	-0.411355	0.209338	-1.96503	0.0494109	0.999887	Arf6		Significant	FALSE	FALSE
ENSRNOG00000004793	465.283	0.0447305	0.323767	0.138157	0.890117	0.999887	Ncln	314648	Not Significant	FALSE	FALSE
ENSRNOG00000004794	8379.54	0.0411405	0.131152	0.313685	0.75376	0.999887	Rtn1	116644	Not Significant	FALSE	FALSE
ENSRNOG00000004805	91.7031	-0.260747	0.297556	-0.876296	0.380869	0.999887	Stac2		Not Significant	FALSE	FALSE
ENSRNOG00000004806	322.596	-0.160866	0.269368	-0.597196	0.550377	0.999887	Strn	29149	Not Significant	FALSE	FALSE
ENSRNOG00000004807	623.911	-0.18351	0.150842	-1.21657	0.223767	0.999887	Arf2	79119	Not Significant	FALSE	FALSE
ENSRNOG00000004810	661.3	-0.0782706	0.305149	-0.256499	0.797565	0.999887	Plcb1	24654	Not Significant	FALSE	FALSE
ENSRNOG00000004812	715.724	-0.0828872	0.343922	-0.241006	0.809551	0.999887	Sema6d	311384	Not Significant	FALSE	FALSE
ENSRNOG00000004813	594.981	-0.0637559	0.164239	-0.388191	0.697875	0.999887	Rtcb	362855	Not Significant	FALSE	FALSE
ENSRNOG00000004814	707.21	-0.00098178	0.410682	-0.00239061	0.998093	0.999887	Tceb2	81807	Not Significant	FALSE	FALSE
ENSRNOG00000004819	127.338	-0.0337535	0.272445	-0.123891	0.901402	0.999887	Porcn	317368	Not Significant	FALSE	FALSE
ENSRNOG00000004820	492.241	-0.136387	0.177517	-0.768304	0.442306	0.999887	Sar1b	287276	Not Significant	FALSE	FALSE
ENSRNOG00000004821	34.0091	0.135153	0.433018	0.312119	0.75495	0.999887	Sntb1	299940	Not Significant	FALSE	FALSE
ENSRNOG00000004823	225.612	0.0029637	0.473749	0.00625584	0.995009	0.999887	Dock4	366608	Not Significant	FALSE	FALSE
ENSRNOG00000004826	439.338	-0.110205	0.355552	-0.309954	0.756596	0.999887	Sos2	85384	Not Significant	FALSE	FALSE
ENSRNOG00000004827	858.11	-0.0873092	0.227905	-0.383094	0.70165	0.999887	Papola	314417	Not Significant	FALSE	FALSE
ENSRNOG00000004828	43.0028	-0.117435	0.668809	-0.175589	0.860617	0.999887	Acvr1c	245921	Not Significant	FALSE	FALSE
ENSRNOG00000004829	96.0037	0.117919	0.324387	0.363512	0.716222	0.999887	Immp1l	691145	Not Significant	FALSE	FALSE
ENSRNOG00000004831	463.369	-0.219085	0.36246	-0.604439	0.545552	0.999887	Arid2		Not Significant	FALSE	FALSE
ENSRNOG00000004837	68.4103	-0.372193	0.282526	-1.31738	0.187713	0.999887	Limd1	316101	Not Significant	FALSE	FALSE
ENSRNOG00000004839	398.728	-0.120806	0.272277	-0.443687	0.657269	0.999887	B4galnt1	64828	Not Significant	FALSE	FALSE
ENSRNOG00000004841	1487.9	0.00357057	0.377543	0.00945739	0.992454	0.999887	Akap6	64553	Not Significant	FALSE	FALSE
ENSRNOG00000004842	44.0894	0.059538	0.367088	0.16219	0.871156	0.999887	Dnajc24		Not Significant	FALSE	FALSE
ENSRNOG00000004844	87.7209	-0.14874	0.260696	-0.570548	0.568306	0.999887	Med30	299905	Not Significant	FALSE	FALSE
ENSRNOG00000004846	578.4	0.120869	0.150607	0.80255	0.422235	0.999887	Atp6v1c1	299971	Not Significant	FALSE	FALSE
ENSRNOG00000004854	39.4332	-2.28356	0.551312	-4.14205	3.4422e-05	0.0066888	Has2	25694	Significant	FALSE	TRUE		Has2
ENSRNOG00000004857	57.0157	-0.254381	0.306249	-0.830634	0.40618	0.999887	L2hgdh	314196	Not Significant	FALSE	FALSE
ENSRNOG00000004860	98.0633	-2.30237	3.72829	-0.61754	0.536879	0.999887	Myh9		Not Significant	FALSE	TRUE
ENSRNOG00000004863	437.429	0.00769757	0.214852	0.0358273	0.97142	0.999887	Mpped2	362185	Not Significant	FALSE	FALSE
ENSRNOG00000004864	937.363	-0.135647	0.209365	-0.647896	0.517052	0.999887	Prpf40a	295607	Not Significant	FALSE	FALSE
ENSRNOG00000004870	55.8762	0.212544	0.296158	0.717671	0.47296	0.999887	Dyrk3	304775	Not Significant	FALSE	FALSE
ENSRNOG00000004873	21.1547	0.601694	0.637824	0.943355	0.345499	0.999887	Prkch	81749	Not Significant	TRUE	FALSE
ENSRNOG00000004874	466.842	0.042674	0.16861	0.253093	0.800196	0.999887	Flrt3	366205	Not Significant	FALSE	FALSE
ENSRNOG00000004883	942.22	0.0268932	0.336579	0.0799015	0.936316	0.999887	Erh	681415	Not Significant	FALSE	FALSE
ENSRNOG00000004888	166.878	-0.221799	0.392043	-0.565752	0.571562	0.999887	Spred2	305539	Not Significant	FALSE	FALSE
ENSRNOG00000004889	372.042	0.171577	0.230663	0.743843	0.456972	0.999887	Vangl2	289229	Not Significant	FALSE	FALSE
ENSRNOG00000004890	86.4783	0.117926	0.276323	0.426769	0.669548	0.999887	Adcy8	29241	Not Significant	FALSE	FALSE
ENSRNOG00000004891	83.8642	0.068966	0.358627	0.192305	0.847503	0.999887	Arl14ep	311279	Not Significant	FALSE	FALSE
ENSRNOG00000004893	39.6481	0.137482	0.36735	0.374252	0.708216	0.999887	Atp5s	362749	Not Significant	FALSE	FALSE
ENSRNOG00000004899	17.9405	-0.250954	0.455872	-0.550493	0.581981	0.999887	Kcns3	83588	Not Significant	FALSE	FALSE
ENSRNOG00000004900	11.6766	-0.160704	0.566522	-0.283667	0.776665	0.999887	Crhr1	58959	Not Significant	FALSE	FALSE
ENSRNOG00000004901	200.788	0.0486954	0.199277	0.24436	0.806952	0.999887	Slc4a1ap	298805	Not Significant	FALSE	FALSE
ENSRNOG00000004903	26.1884	-0.141164	0.399181	-0.353635	0.723612	0.999887	Ebp	117278	Not Significant	FALSE	FALSE
ENSRNOG00000004904	1287.5	-0.140508	0.201273	-0.698095	0.485118	0.999887	Pa2g4	288778	Not Significant	FALSE	FALSE
ENSRNOG00000004908	710.627	-0.185362	0.154856	-1.197	0.231306	0.999887	Smc6	313961	Not Significant	FALSE	FALSE
ENSRNOG00000004909	259.864	0.161461	0.273309	0.590765	0.554678	0.999887	Cnot2	299805	Not Significant	FALSE	FALSE
ENSRNOG00000004910	104.51	0.0376485	0.299224	0.12582	0.899874	0.999887	Eif2d	498225	Not Significant	FALSE	FALSE
ENSRNOG00000004912	130.725	-0.728815	0.609637	-1.19549	0.231895	0.999887	Itgav	296456	Not Significant	FALSE	TRUE
ENSRNOG00000004917	196.801	-0.307351	0.307489	-0.999552	0.317527	0.999887	Rasal2	304893	Not Significant	FALSE	FALSE
ENSRNOG00000004918	57.3399	-0.374439	0.380272	-0.984661	0.324791	0.999887	Kcna4	25469	Not Significant	FALSE	FALSE
ENSRNOG00000004921	189.174	0.163369	0.410286	0.398183	0.690496	0.999887	Nusap1	311336	Not Significant	FALSE	FALSE
ENSRNOG00000004923	217.044	-0.0109187	0.379923	-0.0287392	0.977073	0.999887	Map4k5	503027	Not Significant	FALSE	FALSE
ENSRNOG00000004925	908.329	-0.0750494	0.147418	-0.509093	0.610687	0.999887	Ppp1r12a	116670	Not Significant	FALSE	FALSE
ENSRNOG00000004926	19.2904	-0.161488	0.440856	-0.366305	0.714137	0.999887	Mettl15		Not Significant	FALSE	FALSE
ENSRNOG00000004927	70.6071	-0.0564877	0.30235	-0.186829	0.851795	0.999887	Supt7l	313905	Not Significant	FALSE	FALSE
ENSRNOG00000004932	160.759	-0.21581	0.224528	-0.961172	0.336465	0.999887	Sel1l3	360945	Not Significant	FALSE	FALSE
ENSRNOG00000004936	185.687	0.0258774	0.247241	0.104665	0.916642	0.999887	Sdc2	25615	Not Significant	FALSE	FALSE
ENSRNOG00000004937	117.698	-0.11592	0.559996	-0.207001	0.836009	0.999887	Csmd3		Not Significant	FALSE	FALSE
ENSRNOG00000004940	102.662	-0.0401589	0.328092	-0.122401	0.902581	0.999887	Rnf215	305478	Not Significant	FALSE	FALSE
ENSRNOG00000004941	243.061	-0.0697587	0.213554	-0.326656	0.743928	0.999887	Gpn1	688393	Not Significant	FALSE	FALSE
ENSRNOG00000004947	231.346	-0.033791	0.449808	-0.0751232	0.940117	0.999887	LOC100364912		Not Significant	FALSE	FALSE
ENSRNOG00000004950	28.5587	-0.400957	0.448822	-0.893354	0.371668	0.999887	Ubxn2a		Not Significant	FALSE	FALSE
ENSRNOG00000004951	53.2111	0.224606	0.331668	0.677202	0.498278	0.999887	Kif16b	311478	Not Significant	FALSE	FALSE
ENSRNOG00000004956	22.6129	-0.158937	0.458861	-0.346373	0.729062	0.999887	Jade2	303113	Not Significant	FALSE	FALSE
ENSRNOG00000004959	1317.15	-0.0476414	0.266052	-0.179068	0.857884	0.999887	Actr2	289820	Not Significant	FALSE	FALSE
ENSRNOG00000004962	197.24	0.0538489	0.253805	0.212167	0.831977	0.999887	Prdm4	170820	Not Significant	FALSE	FALSE
ENSRNOG00000004964	29.4133	0.0444769	0.440195	0.101039	0.919519	0.999887	Erbb3	29496	Not Significant	FALSE	FALSE
ENSRNOG00000004967	400.928	-0.103273	0.307764	-0.33556	0.737202	0.999887	Snrpb2	362223	Not Significant	FALSE	FALSE
ENSRNOG00000004968	129.447	-0.21406	0.471971	-0.453546	0.650156	0.999887	Ncapg2		Not Significant	FALSE	FALSE
ENSRNOG00000004971	54.3921	-0.137066	0.31799	-0.431039	0.66644	0.999887	Txlng	302680	Not Significant	FALSE	FALSE
ENSRNOG00000004973	718.021	0.00859028	0.19842	0.0432935	0.965468	0.999887	Ppp2r5c	691318	Not Significant	FALSE	FALSE
ENSRNOG00000004978	634.65	-0.00398908	0.408567	-0.00976359	0.99221	0.999887	Prkacb	293508	Not Significant	FALSE	FALSE
ENSRNOG00000004980	36.2057	-0.0247557	0.414449	-0.0597316	0.952369	0.999887	Rangrf	287419	Not Significant	FALSE	FALSE
ENSRNOG00000004992	1150.77	-0.0542197	0.193512	-0.280187	0.779334	0.999887	Rab1a	81754	Not Significant	FALSE	FALSE
ENSRNOG00000004996	350.068	0.0664253	0.336657	0.197309	0.843586	0.999887	Zcrb1	362990	Not Significant	FALSE	FALSE
ENSRNOG00000004998	482.527	0.0657293	0.223778	0.293726	0.768968	0.999887	Jakmip1	305434	Not Significant	FALSE	FALSE
ENSRNOG00000005003	982.529	0.0890312	0.253487	0.351226	0.725418	0.999887	Ptprn2	29714	Not Significant	FALSE	FALSE
ENSRNOG00000005006	132.405	-0.0323406	0.248139	-0.130333	0.896303	0.999887	Ndufaf1	296086	Not Significant	FALSE	FALSE
ENSRNOG00000005007	749.243	0.0119262	0.405849	0.0293859	0.976557	0.999887	Scn3a	497770	Not Significant	FALSE	FALSE
ENSRNOG00000005009	74.7099	0.409684	0.25591	1.60089	0.1094	0.999887	Zfp3	497944	Not Significant	FALSE	FALSE
ENSRNOG00000005012	192.292	-0.127135	0.209695	-0.606287	0.544324	0.999887	Utp14a	317579	Not Significant	FALSE	FALSE
ENSRNOG00000005015	1231.15	-0.107971	0.180895	-0.596874	0.550591	0.999887	Rabep1	54190	Not Significant	FALSE	FALSE
ENSRNOG00000005016	216.308	0.339158	0.222793	1.5223	0.127933	0.999887	Tmed4	305502	Not Significant	FALSE	FALSE
ENSRNOG00000005018	2476.65	0.0602861	0.250098	0.241049	0.809517	0.999887	Scn2a		Not Significant	FALSE	FALSE
ENSRNOG00000005021	152.478	-0.145358	0.43523	-0.333979	0.738395	0.999887	Orc4	295596	Not Significant	FALSE	FALSE
ENSRNOG00000005024	214.101	0.071234	0.24854	0.28661	0.774411	0.999887	Cdkn2aipnl	287278	Not Significant	FALSE	FALSE
ENSRNOG00000005031	288.902	-0.102177	0.292034	-0.34988	0.726429	0.999887	Surf6	303076	Not Significant	FALSE	FALSE
ENSRNOG00000005033	376.597	-0.275965	0.321034	-0.859613	0.390002	0.999887	Acvr1	79558	Not Significant	FALSE	FALSE
ENSRNOG00000005034	200.566	0.0269665	0.301175	0.0895378	0.928655	0.999887	Arhgef25	314904	Not Significant	FALSE	FALSE
ENSRNOG00000005037	51.2795	-0.544719	0.49796	-1.0939	0.273999	0.999887	Kif18a	362186	Not Significant	FALSE	FALSE
ENSRNOG00000005038	13.0394	-0.234094	0.614268	-0.381094	0.703133	0.999887	Ube2t	360847	Not Significant	FALSE	FALSE
ENSRNOG00000005039	40.2857	-0.261014	0.31548	-0.827357	0.408035	0.999887	Tfpi	29436	Not Significant	FALSE	FALSE
ENSRNOG00000005041	1213.82	0.0566859	0.270098	0.209872	0.833768	0.999887	Crip2	338401	Not Significant	FALSE	FALSE
ENSRNOG00000005042	43.966	0.240167	0.351535	0.683194	0.494484	0.999887	Ranbp17	303029	Not Significant	FALSE	FALSE
ENSRNOG00000005043	65.6038	-0.0815303	0.66737	-0.122167	0.902767	0.999887	Cpeb2	360949	Not Significant	FALSE	FALSE
ENSRNOG00000005045	1047.94	0.0350721	0.232988	0.150532	0.880345	0.999887	Ppp2r5e	299147	Not Significant	FALSE	FALSE
ENSRNOG00000005046	1030.67	0.089773	0.178893	0.501825	0.615791	0.999887	Tspan13	366602	Not Significant	FALSE	FALSE
ENSRNOG00000005049	126.792	0.174495	0.402666	0.43335	0.66476	0.999887	Tbr1	680427	Not Significant	FALSE	FALSE
ENSRNOG00000005052	532.454	0.0236501	0.205925	0.114848	0.908565	0.999887	Slc39a9	314275	Not Significant	FALSE	FALSE
ENSRNOG00000005053	159.056	-0.178305	0.272077	-0.655345	0.512246	0.999887	Egln3	54702	Not Significant	FALSE	FALSE
ENSRNOG00000005058	76.8669	0.125008	0.25405	0.49206	0.622677	0.999887	Lpcat4	296048	Not Significant	FALSE	FALSE
ENSRNOG00000005059	77.7409	-0.726004	1.66472	-0.436111	0.662756	0.999887	Med22	499762	Not Significant	FALSE	TRUE
ENSRNOG00000005061	1133.19	-0.00793827	0.196585	-0.0403808	0.96779	0.999887	Dlst	299201	Not Significant	FALSE	FALSE
ENSRNOG00000005063	625.668	0.141516	0.183093	0.77292	0.43957	0.999887	Atl1	362750	Not Significant	FALSE	FALSE
ENSRNOG00000005064	215.978	-0.0373878	0.240823	-0.15525	0.876624	0.999887	Ube2b		Not Significant	FALSE	FALSE
ENSRNOG00000005067	236.337	-0.127077	0.239125	-0.531424	0.595125	0.999887	LOC100911319	298765	Not Significant	FALSE	FALSE
ENSRNOG00000005070	39.5853	0.0250603	0.552795	0.0453339	0.963841	0.999887	Spopl	296532	Not Significant	FALSE	FALSE
ENSRNOG00000005074	65.2667	-0.133343	0.432278	-0.308467	0.757727	0.999887	Arl6ip6	499798	Not Significant	FALSE	FALSE
ENSRNOG00000005076	315.227	0.0424415	0.227617	0.18646	0.852084	0.999887	Bcorl1	302810	Not Significant	FALSE	FALSE
ENSRNOG00000005081	85.0575	0.152595	0.247564	0.616385	0.537641	0.999887	Fbxl20	64039	Not Significant	FALSE	FALSE
ENSRNOG00000005083	384.322	0.0431809	0.207897	0.207703	0.835461	0.999887	Rtfdc1	296410	Not Significant	FALSE	FALSE
ENSRNOG00000005087	652.764	-0.211884	0.177239	-1.19547	0.231903	0.999887	Cebpz	362686	Not Significant	FALSE	FALSE
ENSRNOG00000005096	1357.23	0.0577937	0.25428	0.227284	0.820203	0.999887	Bzw2	171439	Not Significant	FALSE	FALSE
ENSRNOG00000005099	42.2891	0.406665	0.360251	1.12884	0.258967	0.999887	Top3a	303194	Not Significant	FALSE	FALSE
ENSRNOG00000005101	103.67	0.030723	0.325131	0.0944942	0.924717	0.999887	Ctage5	100912115	Not Significant	FALSE	FALSE
ENSRNOG00000005102	61.9576	0.00685035	0.358064	0.0191316	0.984736	0.999887	Ccdc53	299707	Not Significant	FALSE	FALSE
ENSRNOG00000005107	91.7762	0.197392	0.357511	0.552129	0.58086	0.999887	Recql5	287834	Not Significant	FALSE	FALSE
ENSRNOG00000005108	179.46	0.152669	0.517644	0.294931	0.768047	0.999887	Wfs1	83725	Not Significant	FALSE	FALSE
ENSRNOG00000005109	243.717	0.225041	0.310721	0.724254	0.46891	0.999887	Rprm	680110	Not Significant	FALSE	FALSE
ENSRNOG00000005114	45.3898	-0.147901	0.437887	-0.337761	0.735544	0.999887	Tmem74		Not Significant	FALSE	FALSE
ENSRNOG00000005115	23.051	0.0548785	0.620372	0.0884605	0.929511	0.999887	Asf1b	304648	Not Significant	FALSE	FALSE
ENSRNOG00000005116	424.943	-0.227706	0.384243	-0.59261	0.553443	0.999887	AABR07054332.1		Not Significant	FALSE	FALSE
ENSRNOG00000005122	32.5522	0.00719642	0.365764	0.0196751	0.984303	0.999887	Uvssa	314061	Not Significant	FALSE	FALSE
ENSRNOG00000005123	170.899	-0.112357	0.192928	-0.582378	0.560312	0.999887	Emc2	362905	Not Significant	FALSE	FALSE
ENSRNOG00000005124	24.3197	-0.128366	0.470347	-0.272917	0.784917	0.999887	Plekhh2	313866	Not Significant	FALSE	FALSE
ENSRNOG00000005129	640.51	0.115827	0.303564	0.381557	0.70279	0.999887	Dtx3	500847	Not Significant	FALSE	FALSE
ENSRNOG00000005130	747.067	0.0350788	0.154902	0.226458	0.820845	0.999887	Ogdh	360975	Not Significant	FALSE	FALSE
ENSRNOG00000005133	18808.7	0.0233553	0.208817	0.111846	0.910946	0.999887	Mapt	29477	Not Significant	FALSE	FALSE
ENSRNOG00000005135	131.338	-0.00420802	0.373493	-0.0112667	0.991011	0.999887	RGD1562161	501559	Not Significant	FALSE	FALSE
ENSRNOG00000005138	200.958	-0.0558079	0.200295	-0.278629	0.78053	0.999887	Pip4k2c	140607	Not Significant	FALSE	FALSE
ENSRNOG00000005141	75.6431	0.280909	0.319498	0.879219	0.379283	0.999887	Hus1	498411	Not Significant	FALSE	FALSE
ENSRNOG00000005144	215.495	-0.0233485	0.258561	-0.0903017	0.928047	0.999887	Tmem18	362722	Not Significant	FALSE	FALSE
ENSRNOG00000005147	18.4356	0.460999	0.459298	1.0037	0.315522	0.999887	Ccdc157	681091	Not Significant	FALSE	FALSE
ENSRNOG00000005149	286.023	-0.0160253	0.282637	-0.0566993	0.954785	0.999887	Sacm1l	116482	Not Significant	FALSE	FALSE
ENSRNOG00000005151	117.97	0.147379	0.278457	0.529269	0.596619	0.999887	Dync2li1	298767	Not Significant	FALSE	FALSE
ENSRNOG00000005153	146.1	0.00977212	0.346597	0.0281945	0.977507	0.999887	LOC690422		Not Significant	FALSE	FALSE
ENSRNOG00000005157	1237.3	-0.0561624	0.168864	-0.332591	0.739443	0.999887	Rbbp7	83712	Not Significant	FALSE	FALSE
ENSRNOG00000005159	90.0295	-0.2589	0.540527	-0.478978	0.631954	0.999887	Fam135b	315069	Not Significant	FALSE	FALSE
ENSRNOG00000005165	167.91	0.0360761	0.35201	0.102486	0.918371	0.999887	Smcr8	497918	Not Significant	FALSE	FALSE
ENSRNOG00000005174	38.0098	0.117838	0.380112	0.310007	0.756555	0.999887	Tmem121	691678	Not Significant	FALSE	FALSE
ENSRNOG00000005175	188.549	-0.0343974	0.258524	-0.133053	0.894151	0.999887	Sgpp1	81536	Not Significant	FALSE	FALSE
ENSRNOG00000005176	397.679	0.0170662	0.192055	0.0888609	0.929192	0.999887	Map7d2	317508	Not Significant	FALSE	FALSE
ENSRNOG00000005180	148.872	-0.121327	0.378112	-0.320875	0.748305	0.999887	Vstm2a	689106	Not Significant	FALSE	FALSE
ENSRNOG00000005183	1153.68	0.0174691	0.228454	0.0764665	0.939048	0.999887	Rtf1	366169	Not Significant	FALSE	FALSE
ENSRNOG00000005184	523.178	-0.00482897	0.304471	-0.0158602	0.987346	0.999887	Nop10	691534	Not Significant	FALSE	FALSE
ENSRNOG00000005185	12.618	0.00406181	0.64192	0.0063276	0.994951	0.999887	Nxph3		Not Significant	FALSE	FALSE
ENSRNOG00000005190	7.55741	0.590085	0.766966	0.769376	0.44167	0.999887	Nipal2	362899	Not Significant	TRUE	FALSE
ENSRNOG00000005191	538.324	-0.00048207	0.191691	-0.00251483	0.997993	0.999887	Trim44	362172	Not Significant	FALSE	FALSE
ENSRNOG00000005193	320.593	0.0451309	0.210526	0.214372	0.830257	0.999887	Pfas	287420	Not Significant	FALSE	FALSE
ENSRNOG00000005195	2261.75	0.0325144	0.403082	0.0806647	0.935709	0.999887	Cst3	25307	Not Significant	FALSE	FALSE
ENSRNOG00000005196	490.646	0.0827162	0.336925	0.245503	0.806067	0.999887	Slc12a6	691209	Not Significant	FALSE	FALSE
ENSRNOG00000005203	612.967	-0.109666	0.350426	-0.312951	0.754318	0.999887	LOC100361694	689134	Not Significant	FALSE	FALSE
ENSRNOG00000005206	260.464	0.0391473	0.495621	0.0789863	0.937044	0.999887	Kcnq3	29682	Not Significant	FALSE	FALSE
ENSRNOG00000005209	184.199	-0.492712	0.419042	-1.17581	0.239673	0.999887	Spred1		Not Significant	FALSE	FALSE
ENSRNOG00000005215	56.2755	0.00149419	0.482193	0.00309875	0.997528	0.999887	Klhl4	317196	Not Significant	FALSE	FALSE
ENSRNOG00000005218	795.393	-0.0107637	0.145314	-0.074072	0.940953	0.999887	Sf3a1	305479	Not Significant	FALSE	FALSE
ENSRNOG00000005223	19.3733	0.885119	0.523647	1.6903	0.0909713	0.999887	Hnmt	81676	Not Significant	TRUE	FALSE
ENSRNOG00000005227	49.4805	0.120551	0.394969	0.305216	0.760202	0.999887	Tfap4	360482	Not Significant	FALSE	FALSE
ENSRNOG00000005228	616.264	-0.0414387	0.371351	-0.111589	0.911149	0.999887	Gnptab	362865	Not Significant	FALSE	FALSE
ENSRNOG00000005234	199.731	-0.189797	0.236451	-0.802689	0.422155	0.999887	Gxylt1	300173	Not Significant	FALSE	FALSE
ENSRNOG00000005243	96.6054	-0.0960831	0.225842	-0.425443	0.670514	0.999887	Pop1	315045	Not Significant	FALSE	FALSE
ENSRNOG00000005247	83.6676	0.0497365	0.36849	0.134974	0.892633	0.999887	LOC100912008	64463	Not Significant	FALSE	FALSE
ENSRNOG00000005248	924.89	0.00961564	0.164242	0.0585455	0.953314	0.999887	Slc1a4	305540	Not Significant	FALSE	FALSE
ENSRNOG00000005249	406.625	-0.14625	0.187701	-0.779165	0.435883	0.999887	Snx6	362738	Not Significant	FALSE	FALSE
ENSRNOG00000005256	1485.15	-0.174616	0.2188	-0.798061	0.424835	0.999887	Zc3h15	362154	Not Significant	FALSE	FALSE
ENSRNOG00000005257	1253.77	0.0156741	0.2158	0.0726327	0.942098	0.999887	Prkaca	25636	Not Significant	FALSE	FALSE
ENSRNOG00000005258	1013.06	0.0432436	0.230587	0.187537	0.85124	0.999887	Myef2	679712	Not Significant	FALSE	FALSE
ENSRNOG00000005260	403.054	-0.0364971	0.185848	-0.196381	0.844312	0.999887	Acp1	24161	Not Significant	FALSE	FALSE
ENSRNOG00000005261	267.797	-0.113155	0.251496	-0.449925	0.652764	0.999887	Fbxl5	305424	Not Significant	FALSE	FALSE
ENSRNOG00000005263	647.236	-0.311828	0.272036	-1.14627	0.251682	0.999887	LOC688906	312030	Not Significant	FALSE	FALSE
ENSRNOG00000005264	141.952	-0.306428	0.289877	-1.0571	0.290468	0.999887	Sav1	299116	Not Significant	FALSE	FALSE
ENSRNOG00000005271	426.993	0.0227153	0.380787	0.0596535	0.952432	0.999887	Rapgef5	362799	Not Significant	FALSE	FALSE
ENSRNOG00000005274	92.754	0.02332	0.322496	0.0723109	0.942354	0.999887	Vrk1	362779	Not Significant	FALSE	FALSE
ENSRNOG00000005275	40.025	-0.237839	0.324712	-0.732461	0.463888	0.999887	Shmt1	287379	Not Significant	FALSE	FALSE
ENSRNOG00000005276	840.521	0.0246453	0.184342	0.133694	0.893645	0.999887	Csnk2a1	116549	Not Significant	FALSE	FALSE
ENSRNOG00000005278	50.7314	0.170861	0.536786	0.318303	0.750255	0.999887	Trhde	366894	Not Significant	FALSE	FALSE
ENSRNOG00000005279	143.342	0.192655	0.217449	0.885977	0.37563	0.999887	Ndufaf7	298748	Not Significant	FALSE	FALSE
ENSRNOG00000005281	297.07	0.123833	0.216306	0.57249	0.56699	0.999887	Stx16	362283	Not Significant	FALSE	FALSE
ENSRNOG00000005284	42.7123	-0.1624	0.31984	-0.507753	0.611627	0.999887	Itpka	81677	Not Significant	FALSE	FALSE
ENSRNOG00000005285	95.4627	-0.152075	0.253786	-0.599227	0.549022	0.999887	Fbxo33	314157	Not Significant	FALSE	FALSE
ENSRNOG00000005286	55.3905	0.349611	0.359081	0.973626	0.330242	0.999887	Coch	362735	Not Significant	FALSE	FALSE
ENSRNOG00000005289	136.717	-0.321606	0.328584	-0.978761	0.327698	0.999887	Prkd3	313834	Not Significant	FALSE	FALSE
ENSRNOG00000005290	9841.18	0.0335949	0.147373	0.227958	0.819679	0.999887	Ywhae	29753	Not Significant	FALSE	FALSE
ENSRNOG00000005291	429.678	-0.0707629	0.31544	-0.224331	0.8225	0.999887	Slc38a1	170567	Not Significant	FALSE	FALSE
ENSRNOG00000005292	430.625	-0.0678324	0.252674	-0.268458	0.788347	0.999887	Trip11		Not Significant	FALSE	FALSE
ENSRNOG00000005298	120.296	0.121912	0.260374	0.468218	0.639629	0.999887	Zfp513	313913	Not Significant	FALSE	FALSE
ENSRNOG00000005299	5594.31	0.0681235	0.227907	0.29891	0.765009	0.999887	Kif5a	314906	Not Significant	FALSE	FALSE
ENSRNOG00000005301	194.611	-0.0318745	0.247555	-0.128757	0.89755	0.999887	Eif2b4	117019	Not Significant	FALSE	FALSE
ENSRNOG00000005303	91.8032	0.156628	0.252118	0.621247	0.534437	0.999887	Tbc1d25	302552	Not Significant	FALSE	FALSE
ENSRNOG00000005307	357.986	0.0930396	0.420642	0.221185	0.824949	0.999887	Slc4a10	295645	Not Significant	FALSE	FALSE
ENSRNOG00000005308	431.582	-0.0722475	0.189633	-0.380986	0.703214	0.999887	Tmx2	295701	Not Significant	FALSE	FALSE
ENSRNOG00000005309	494.104	-0.0679989	0.339123	-0.200514	0.841079	0.999887	Scn8a	29710	Not Significant	FALSE	FALSE
ENSRNOG00000005310	935.703	-0.174378	0.260169	-0.670249	0.502699	0.999887	Cul1	362356	Not Significant	FALSE	FALSE
ENSRNOG00000005323	596.963	-0.179648	0.314365	-0.571463	0.567686	0.999887	Syne2	366669	Not Significant	FALSE	FALSE
ENSRNOG00000005326	1061.35	0.0259405	0.148846	0.174278	0.861647	0.999887	Cnrip1	364208	Not Significant	FALSE	FALSE
ENSRNOG00000005330	934.477	-0.198392	0.163904	-1.21041	0.226121	0.999887	Crebbp	54244	Not Significant	FALSE	FALSE
ENSRNOG00000005331	297.458	0.0477973	0.167626	0.285144	0.775534	0.999887	Vapb	60431	Not Significant	FALSE	FALSE
ENSRNOG00000005332	1291.7	0.061888	0.226082	0.273741	0.784283	0.999887	Csdc2	266600	Not Significant	FALSE	FALSE
ENSRNOG00000005333	2628.44	-0.221039	0.278149	-0.794678	0.426801	0.999887	Azin1	58961	Not Significant	FALSE	FALSE
ENSRNOG00000005334	203.06	-0.204115	0.463119	-0.44074	0.659401	0.999887	Acvr2a	29263	Not Significant	FALSE	FALSE
ENSRNOG00000005335	59.0547	-0.214398	0.310652	-0.690155	0.490097	0.999887	Galnt13	311039	Not Significant	FALSE	FALSE
ENSRNOG00000005342	28.3618	-0.146724	0.385399	-0.380706	0.703421	0.999887	Rassf5	54355	Not Significant	FALSE	FALSE
ENSRNOG00000005344	208.655	-0.347223	0.199628	-1.73935	0.0819738	0.999887	Nol10	313981	Not Significant	FALSE	FALSE
ENSRNOG00000005345	1063.02	0.110327	0.184121	0.599211	0.549033	0.999887	Vsnl1	24877	Not Significant	FALSE	FALSE
ENSRNOG00000005346	192.69	0.121127	0.255384	0.474292	0.635292	0.999887	Tmem128	360952	Not Significant	FALSE	FALSE
ENSRNOG00000005347	316.137	-0.0898181	0.215185	-0.417399	0.676387	0.999887	Fjx1	366140	Not Significant	FALSE	FALSE
ENSRNOG00000005348	18.4977	0.369689	0.475935	0.776765	0.437298	0.999887	Pamr1	311252	Not Significant	FALSE	FALSE
ENSRNOG00000005350	204.557	-0.158062	0.193917	-0.815103	0.415013	0.999887	Pwp1	362856	Not Significant	FALSE	FALSE
ENSRNOG00000005353	1003.25	-0.113977	0.298628	-0.381668	0.702708	0.999887	Rybp	312603	Not Significant	FALSE	FALSE
ENSRNOG00000005355	467.507	0.0899186	0.156354	0.575098	0.565225	0.999887	Ncstn	289231	Not Significant	FALSE	FALSE
ENSRNOG00000005357	346.374	0.153476	0.171176	0.896597	0.369934	0.999887	Ctc1	303238	Not Significant	FALSE	FALSE
ENSRNOG00000005358	468.313	0.180786	0.286922	0.630087	0.528638	0.999887	Pmm1	300089	Not Significant	FALSE	FALSE
ENSRNOG00000005359	186.348	-0.0630109	0.390207	-0.161481	0.871715	0.999887	Csrnp3	311093	Not Significant	FALSE	FALSE
ENSRNOG00000005360	113.908	0.0265736	0.33777	0.0786734	0.937292	0.999887	Dhrs7b	287380	Not Significant	FALSE	FALSE
ENSRNOG00000005362	114.058	0.0623109	0.22905	0.272041	0.78559	0.999887	Rab3ip	29885	Not Significant	FALSE	FALSE
ENSRNOG00000005365	222.731	0.0265691	0.192518	0.138009	0.890234	0.999887	Kcnip1	65023	Not Significant	FALSE	FALSE
ENSRNOG00000005366	104.731	-0.156733	0.303072	-0.51715	0.605051	0.999887	Fam98b	499866	Not Significant	FALSE	FALSE
[truncated: 10,247 more rows]

## Sheet: Down, GO (BP)
	ID	Description	GeneRatio	BgRatio	RichFactor	FoldEnrichment	zScore	pvalue	p.adjust	qvalue	geneID	Count	geneID_symbol
GO:0042060	GO:0042060	wound healing	22/165	404/17568	0.0544554	5.79802	9.49997	3.15505e-11	1.02602e-07	7.66511e-08	ENSRNOG00000003546/ENSRNOG00000004367/ENSRNOG00000006094/ENSRNOG00000006995/ENSRNOG00000007159/ENSRNOG00000010208/ENSRNOG00000010362/ENSRNOG00000010516/ENSRNOG00000010765/ENSRNOG00000011800/ENSRNOG00000014117/ENSRNOG00000014297/ENSRNOG00000014350/ENSRNOG00000014961/ENSRNOG00000015278/ENSRNOG00000016346/ENSRNOG00000018646/ENSRNOG00000023546/ENSRNOG00000027784/ENSRNOG00000029682/ENSRNOG00000043044/…	22	Tnfrsf12a, Elk3, Cd44, Ano6, Ccl2, Timp1, Anxa2, Plau, Vcl, F3, Hmox1, Sdc4, Ccn1, Pdpn, Myl12a, Prkcd, Hbegf, Hspb1, Tsku, Clic1, Cnn2, Itga5
GO:1901342	GO:1901342	regulation of vasculature development	19/165	367/17568	0.0517711	5.51221	8.50598	1.78022e-09	1.40045e-06	1.04624e-06	ENSRNOG00000001607/ENSRNOG00000003546/ENSRNOG00000006116/ENSRNOG00000007159/ENSRNOG00000009037/ENSRNOG00000010626/ENSRNOG00000010645/ENSRNOG00000011800/ENSRNOG00000012471/ENSRNOG00000013589/ENSRNOG00000014117/ENSRNOG00000014350/ENSRNOG00000019742/ENSRNOG00000021750/ENSRNOG00000021919/ENSRNOG00000023257/ENSRNOG00000023546/ENSRNOG00000031312/ENSRNOG00000057451	19	Adamts1, Tnfrsf12a, Hk2, Ccl2, Sulf1, Sphk1, Lgals3, F3, Thbs4, Cxcl12, Hmox1, Ccn1, Stat3, Id1, Rhoj, Adamts9, Hspb1, Tnfrsf1a, Itga5
GO:0030198	GO:0030198	extracellular matrix organization	18/165	329/17568	0.0547112	5.82526	8.60282	2.0522e-09	1.40045e-06	1.04624e-06	ENSRNOG00000000081/ENSRNOG00000001607/ENSRNOG00000002680/ENSRNOG00000002919/ENSRNOG00000003338/ENSRNOG00000003897/ENSRNOG00000004063/ENSRNOG00000004854/ENSRNOG00000009037/ENSRNOG00000010362/ENSRNOG00000010645/ENSRNOG00000012280/ENSRNOG00000014350/ENSRNOG00000014961/ENSRNOG00000023257/ENSRNOG00000031312/ENSRNOG00000057713/ENSRNOG00000061928	18	Antxr2, Adamts1, Lamc1, Gfap, Pmp22, Col1a1, Sh3pxd2b, Has2, Sulf1, Anxa2, Lgals3, Ptx3, Ccn1, Pdpn, Adamts9, Tnfrsf1a, Cav2, Myo1e
GO:0045229	GO:0045229	external encapsulating structure organization	18/165	329/17568	0.0547112	5.82526	8.60282	2.0522e-09	1.40045e-06	1.04624e-06	ENSRNOG00000000081/ENSRNOG00000001607/ENSRNOG00000002680/ENSRNOG00000002919/ENSRNOG00000003338/ENSRNOG00000003897/ENSRNOG00000004063/ENSRNOG00000004854/ENSRNOG00000009037/ENSRNOG00000010362/ENSRNOG00000010645/ENSRNOG00000012280/ENSRNOG00000014350/ENSRNOG00000014961/ENSRNOG00000023257/ENSRNOG00000031312/ENSRNOG00000057713/ENSRNOG00000061928	18	Antxr2, Adamts1, Lamc1, Gfap, Pmp22, Col1a1, Sh3pxd2b, Has2, Sulf1, Anxa2, Lgals3, Ptx3, Ccn1, Pdpn, Adamts9, Tnfrsf1a, Cav2, Myo1e
GO:0043062	GO:0043062	extracellular structure organization	18/165	330/17568	0.0545455	5.8076	8.58462	2.15322e-09	1.40045e-06	1.04624e-06	ENSRNOG00000000081/ENSRNOG00000001607/ENSRNOG00000002680/ENSRNOG00000002919/ENSRNOG00000003338/ENSRNOG00000003897/ENSRNOG00000004063/ENSRNOG00000004854/ENSRNOG00000009037/ENSRNOG00000010362/ENSRNOG00000010645/ENSRNOG00000012280/ENSRNOG00000014350/ENSRNOG00000014961/ENSRNOG00000023257/ENSRNOG00000031312/ENSRNOG00000057713/ENSRNOG00000061928	18	Antxr2, Adamts1, Lamc1, Gfap, Pmp22, Col1a1, Sh3pxd2b, Has2, Sulf1, Anxa2, Lgals3, Ptx3, Ccn1, Pdpn, Adamts9, Tnfrsf1a, Cav2, Myo1e
GO:0045765	GO:0045765	regulation of angiogenesis	18/165	357/17568	0.0504202	5.36837	8.1195	7.40185e-09	4.0118e-06	2.9971e-06	ENSRNOG00000001607/ENSRNOG00000003546/ENSRNOG00000006116/ENSRNOG00000007159/ENSRNOG00000009037/ENSRNOG00000010626/ENSRNOG00000010645/ENSRNOG00000011800/ENSRNOG00000012471/ENSRNOG00000014117/ENSRNOG00000014350/ENSRNOG00000019742/ENSRNOG00000021750/ENSRNOG00000021919/ENSRNOG00000023257/ENSRNOG00000023546/ENSRNOG00000031312/ENSRNOG00000057451	18	Adamts1, Tnfrsf12a, Hk2, Ccl2, Sulf1, Sphk1, Lgals3, F3, Thbs4, Hmox1, Ccn1, Stat3, Id1, Rhoj, Adamts9, Hspb1, Tnfrsf1a, Itga5
GO:0031589	GO:0031589	cell-substrate adhesion	18/165	370/17568	0.0486486	5.17975	7.91209	1.28908e-08	5.98869e-06	4.47397e-06	ENSRNOG00000002680/ENSRNOG00000003546/ENSRNOG00000003897/ENSRNOG00000004854/ENSRNOG00000009258/ENSRNOG00000010362/ENSRNOG00000010516/ENSRNOG00000010765/ENSRNOG00000013851/ENSRNOG00000014297/ENSRNOG00000014350/ENSRNOG00000014961/ENSRNOG00000018659/ENSRNOG00000021750/ENSRNOG00000023226/ENSRNOG00000023257/ENSRNOG00000043451/ENSRNOG00000057451	18	Lamc1, Tnfrsf12a, Col1a1, Has2, Cdk6, Anxa2, Plau, Vcl, Spry4, Sdc4, Ccn1, Pdpn, Csf1, Id1, S100a10, Adamts9, Spp1, Itga5
GO:0001666	GO:0001666	response to hypoxia	20/165	495/17568	0.040404	4.30193	7.25595	4.29392e-08	1.74548e-05	1.30399e-05	ENSRNOG00000004500/ENSRNOG00000006116/ENSRNOG00000007159/ENSRNOG00000007545/ENSRNOG00000008015/ENSRNOG00000009822/ENSRNOG00000010516/ENSRNOG00000013589/ENSRNOG00000014117/ENSRNOG00000014350/ENSRNOG00000016346/ENSRNOG00000019018/ENSRNOG00000019422/ENSRNOG00000019638/ENSRNOG00000019742/ENSRNOG00000020679/ENSRNOG00000031312/ENSRNOG00000047300/ENSRNOG00000047466/ENSRNOG00000061910	20	Myc, Hk2, Ccl2, Angptl4, Fos, Tlr2, Plau, Cxcl12, Hmox1, Ccn1, Prkcd, Plat, Egr1, Lmna, Stat3, Icam1, Tnfrsf1a, Bdkrb2, Bdnf, Igfbp3
GO:0034612	GO:0034612	response to tumor necrosis factor	15/165	278/17568	0.0539568	5.74493	7.76486	5.82571e-08	2.10502e-05	1.5726e-05	ENSRNOG00000003897/ENSRNOG00000004854/ENSRNOG00000007159/ENSRNOG00000008015/ENSRNOG00000010626/ENSRNOG00000014350/ENSRNOG00000015030/ENSRNOG00000017787/ENSRNOG00000020679/ENSRNOG00000026647/ENSRNOG00000031312/ENSRNOG00000031743/ENSRNOG00000047137/ENSRNOG00000047466/ENSRNOG00000058388	15	Col1a1, Has2, Ccl2, Fos, Sphk1, Ccn1, Tjp2, Ripk1, Icam1, Cxcl16, Tnfrsf1a, Gbp2, Erbin, Bdnf, Zfp36
GO:0009612	GO:0009612	response to mechanical stimulus	17/165	374/17568	0.0454545	4.83967	7.30836	8.94708e-08	2.90959e-05	2.17367e-05	ENSRNOG00000003897/ENSRNOG00000004500/ENSRNOG00000007159/ENSRNOG00000008015/ENSRNOG00000011800/ENSRNOG00000013589/ENSRNOG00000016346/ENSRNOG00000018659/ENSRNOG00000019422/ENSRNOG00000019638/ENSRNOG00000020298/ENSRNOG00000020552/ENSRNOG00000023546/ENSRNOG00000031312/ENSRNOG00000043044/ENSRNOG00000047466/ENSRNOG00000056786	17	Col1a1, Myc, Ccl2, Fos, F3, Cxcl12, Prkcd, Csf1, Egr1, Lmna, Bag3, Fosl1, Hspb1, Tnfrsf1a, Cnn2, Bdnf, Piezo1
GO:0071356	GO:0071356	cellular response to tumor necrosis factor	14/165	251/17568	0.0557769	5.93872	7.6735	1.09187e-07	3.22796e-05	2.41151e-05	ENSRNOG00000003897/ENSRNOG00000004854/ENSRNOG00000007159/ENSRNOG00000008015/ENSRNOG00000010626/ENSRNOG00000014350/ENSRNOG00000015030/ENSRNOG00000017787/ENSRNOG00000020679/ENSRNOG00000031312/ENSRNOG00000031743/ENSRNOG00000047137/ENSRNOG00000047466/ENSRNOG00000058388	14	Col1a1, Has2, Ccl2, Fos, Sphk1, Ccn1, Tjp2, Ripk1, Icam1, Tnfrsf1a, Gbp2, Erbin, Bdnf, Zfp36
GO:0010810	GO:0010810	regulation of cell-substrate adhesion	13/165	235/17568	0.0553191	5.88998	7.34823	3.47521e-07	9.41781e-05	7.03577e-05	ENSRNOG00000003897/ENSRNOG00000004854/ENSRNOG00000009258/ENSRNOG00000010516/ENSRNOG00000010765/ENSRNOG00000013851/ENSRNOG00000014297/ENSRNOG00000014350/ENSRNOG00000014961/ENSRNOG00000018659/ENSRNOG00000023226/ENSRNOG00000043451/ENSRNOG00000057451	13	Col1a1, Has2, Cdk6, Plau, Vcl, Spry4, Sdc4, Ccn1, Pdpn, Csf1, S100a10, Spp1, Itga5
GO:0019221	GO:0019221	cytokine-mediated signaling pathway	18/165	475/17568	0.0378947	4.03476	6.5289	5.45275e-07	0.000136403	0.000101902	ENSRNOG00000001928/ENSRNOG00000006094/ENSRNOG00000007159/ENSRNOG00000010626/ENSRNOG00000011800/ENSRNOG00000013589/ENSRNOG00000013805/ENSRNOG00000014504/ENSRNOG00000015030/ENSRNOG00000015078/ENSRNOG00000017787/ENSRNOG00000018659/ENSRNOG00000019422/ENSRNOG00000019742/ENSRNOG00000020552/ENSRNOG00000023463/ENSRNOG00000031312/ENSRNOG00000033192	18	Il1rap, Cd44, Ccl2, Sphk1, F3, Cxcl12, Tnip2, Il1r1, Tjp2, Ifitm3, Ripk1, Csf1, Egr1, Stat3, Fosl1, Parp9, Tnfrsf1a, Osmr
GO:2001233	GO:2001233	regulation of apoptotic signaling pathway	17/165	452/17568	0.0376106	4.00451	6.30115	1.27284e-06	0.000295662	0.00022088	ENSRNOG00000000827/ENSRNOG00000003338/ENSRNOG00000003546/ENSRNOG00000003745/ENSRNOG00000004500/ENSRNOG00000006094/ENSRNOG00000010645/ENSRNOG00000013589/ENSRNOG00000014117/ENSRNOG00000014797/ENSRNOG00000016346/ENSRNOG00000017787/ENSRNOG00000019638/ENSRNOG00000020679/ENSRNOG00000023546/ENSRNOG00000047300/ENSRNOG00000047466	17	Ier3, Pmp22, Tnfrsf12a, Atf3, Myc, Cd44, Lgals3, Cxcl12, Hmox1, Tmbim1, Prkcd, Ripk1, Lmna, Icam1, Hspb1, Bdkrb2, Bdnf
GO:0007015	GO:0007015	actin filament organization	17/165	460/17568	0.0369565	3.93486	6.21077	1.61646e-06	0.000350448	0.000261809	ENSRNOG00000000991/ENSRNOG00000004063/ENSRNOG00000008301/ENSRNOG00000008517/ENSRNOG00000008986/ENSRNOG00000009822/ENSRNOG00000014297/ENSRNOG00000016346/ENSRNOG00000018524/ENSRNOG00000020679/ENSRNOG00000021750/ENSRNOG00000021919/ENSRNOG00000023226/ENSRNOG00000025406/ENSRNOG00000043044/ENSRNOG00000050794/ENSRNOG00000061928	17	Arpc1b, Sh3pxd2b, Tagln2, Cdc42ep1, Diaph3, Tlr2, Sdc4, Prkcd, Ezr, Icam1, Id1, Rhoj, S100a10, Iqgap2, Cnn2, Pdlim4, Myo1e
GO:0002573	GO:0002573	myeloid leukocyte differentiation	13/165	274/17568	0.0474453	5.05163	6.58166	1.95961e-06	0.000398291	0.000297552	ENSRNOG00000004100/ENSRNOG00000004500/ENSRNOG00000006118/ENSRNOG00000007159/ENSRNOG00000008015/ENSRNOG00000008986/ENSRNOG00000009258/ENSRNOG00000009822/ENSRNOG00000010362/ENSRNOG00000013987/ENSRNOG00000015030/ENSRNOG00000017787/ENSRNOG00000018659	13	Trib1, Myc, Klf10, Ccl2, Fos, Diaph3, Cdk6, Tlr2, Anxa2, Sbno2, Tjp2, Ripk1, Csf1
GO:0014812	GO:0014812	muscle cell migration	10/165	160/17568	0.0625	6.65455	6.9962	2.75812e-06	0.00050374	0.00037633	ENSRNOG00000001607/ENSRNOG00000004100/ENSRNOG00000004500/ENSRNOG00000004854/ENSRNOG00000010516/ENSRNOG00000011800/ENSRNOG00000012471/ENSRNOG00000019018/ENSRNOG00000019422/ENSRNOG00000061910	10	Adamts1, Trib1, Myc, Has2, Plau, F3, Thbs4, Plat, Egr1, Igfbp3
GO:0070555	GO:0070555	response to interleukin-1	10/165	161/17568	0.0621118	6.61321	6.96693	2.91726e-06	0.00050374	0.00037633	ENSRNOG00000001928/ENSRNOG00000004500/ENSRNOG00000004854/ENSRNOG00000007159/ENSRNOG00000010626/ENSRNOG00000013805/ENSRNOG00000014504/ENSRNOG00000019422/ENSRNOG00000020679/ENSRNOG00000031743	10	Il1rap, Myc, Has2, Ccl2, Sphk1, Tnip2, Il1r1, Egr1, Icam1, Gbp2
GO:0071347	GO:0071347	cellular response to interleukin-1	9/165	126/17568	0.0714286	7.60519	7.24522	2.94313e-06	0.00050374	0.00037633	ENSRNOG00000001928/ENSRNOG00000004500/ENSRNOG00000004854/ENSRNOG00000007159/ENSRNOG00000013805/ENSRNOG00000014504/ENSRNOG00000019422/ENSRNOG00000020679/ENSRNOG00000031743	9	Il1rap, Myc, Has2, Ccl2, Tnip2, Il1r1, Egr1, Icam1, Gbp2
GO:0014074	GO:0014074	response to purine-containing compound	12/165	242/17568	0.0495868	5.27964	6.52746	3.12723e-06	0.000508487	0.000379876	ENSRNOG00000000488/ENSRNOG00000001416/ENSRNOG00000003897/ENSRNOG00000004481/ENSRNOG00000007159/ENSRNOG00000008015/ENSRNOG00000010626/ENSRNOG00000018524/ENSRNOG00000019018/ENSRNOG00000019422/ENSRNOG00000020552/ENSRNOG00000061088	12	Hmga1, Vgf, Col1a1, Adss2, Ccl2, Fos, Sphk1, Ezr, Plat, Egr1, Fosl1, Atf1
GO:0030099	GO:0030099	myeloid cell differentiation	17/165	486/17568	0.0349794	3.72435	5.9305	3.39069e-06	0.000525073	0.000392266	ENSRNOG00000000488/ENSRNOG00000004100/ENSRNOG00000004500/ENSRNOG00000006118/ENSRNOG00000007159/ENSRNOG00000008015/ENSRNOG00000008986/ENSRNOG00000009258/ENSRNOG00000009822/ENSRNOG00000010362/ENSRNOG00000013987/ENSRNOG00000015030/ENSRNOG00000015948/ENSRNOG00000017787/ENSRNOG00000018659/ENSRNOG00000019742/ENSRNOG00000058388	17	Hmga1, Trib1, Myc, Klf10, Ccl2, Fos, Diaph3, Cdk6, Tlr2, Anxa2, Sbno2, Tjp2, Slc1a5, Ripk1, Csf1, Stat3, Zfp36
GO:1904018	GO:1904018	positive regulation of vasculature development	11/165	205/17568	0.0536585	5.71317	6.60931	3.83531e-06	0.000566928	0.000423535	ENSRNOG00000006116/ENSRNOG00000010626/ENSRNOG00000010645/ENSRNOG00000011800/ENSRNOG00000013589/ENSRNOG00000014117/ENSRNOG00000014350/ENSRNOG00000019742/ENSRNOG00000023546/ENSRNOG00000031312/ENSRNOG00000057451	11	Hk2, Sphk1, Lgals3, F3, Cxcl12, Hmox1, Ccn1, Stat3, Hspb1, Tnfrsf1a, Itga5
GO:0046683	GO:0046683	response to organophosphorus	11/165	207/17568	0.0531401	5.65797	6.56407	4.21067e-06	0.000595352	0.00044477	ENSRNOG00000000488/ENSRNOG00000001416/ENSRNOG00000003897/ENSRNOG00000007159/ENSRNOG00000008015/ENSRNOG00000010626/ENSRNOG00000018524/ENSRNOG00000019018/ENSRNOG00000019422/ENSRNOG00000020552/ENSRNOG00000020679	11	Hmga1, Vgf, Col1a1, Ccl2, Fos, Sphk1, Ezr, Plat, Egr1, Fosl1, Icam1
GO:0045446	GO:0045446	endothelial cell differentiation	9/165	134/17568	0.0671642	7.15115	6.95968	4.89101e-06	0.000662732	0.000495108	ENSRNOG00000002434/ENSRNOG00000010765/ENSRNOG00000014524/ENSRNOG00000014961/ENSRNOG00000015030/ENSRNOG00000018524/ENSRNOG00000020679/ENSRNOG00000021750/ENSRNOG00000031312	9	Tmem100, Vcl, S1pr3, Pdpn, Tjp2, Ezr, Icam1, Id1, Tnfrsf1a
GO:0070371	GO:0070371	ERK1 and ERK2 cascade	14/165	350/17568	0.04	4.25891	5.99644	5.72757e-06	0.000724941	0.000541582	ENSRNOG00000003745/ENSRNOG00000004500/ENSRNOG00000006094/ENSRNOG00000008816/ENSRNOG00000009822/ENSRNOG00000011921/ENSRNOG00000013589/ENSRNOG00000013851/ENSRNOG00000014350/ENSRNOG00000014838/ENSRNOG00000018524/ENSRNOG00000020679/ENSRNOG00000023896/ENSRNOG00000051915	14	Atf3, Myc, Cd44, Gpnmb, Tlr2, Dusp4, Cxcl12, Spry4, Ccn1, Glipr2, Ezr, Icam1, Dusp6, Spred3
GO:2001234	GO:2001234	negative regulation of apoptotic signaling pathway	12/165	257/17568	0.0466926	4.97149	6.24507	5.79596e-06	0.000724941	0.000541582	ENSRNOG00000000827/ENSRNOG00000006094/ENSRNOG00000010645/ENSRNOG00000013589/ENSRNOG00000014117/ENSRNOG00000014797/ENSRNOG00000017787/ENSRNOG00000019638/ENSRNOG00000020679/ENSRNOG00000023546/ENSRNOG00000047300/ENSRNOG00000047466	12	Ier3, Cd44, Lgals3, Cxcl12, Hmox1, Tmbim1, Ripk1, Lmna, Icam1, Hspb1, Bdkrb2, Bdnf
GO:0001649	GO:0001649	osteoblast differentiation	12/165	258/17568	0.0465116	4.95222	6.22703	6.02983e-06	0.00072626	0.000542567	ENSRNOG00000003897/ENSRNOG00000004063/ENSRNOG00000008816/ENSRNOG00000009258/ENSRNOG00000014350/ENSRNOG00000019638/ENSRNOG00000021750/ENSRNOG00000029682/ENSRNOG00000043219/ENSRNOG00000043451/ENSRNOG00000050869/ENSRNOG00000061910	12	Col1a1, Sh3pxd2b, Gpnmb, Cdk6, Ccn1, Lmna, Id1, Clic1, Fbn2, Spp1, Cebpd, Igfbp3
GO:0001885	GO:0001885	endothelial cell development	7/165	78/17568	0.0897436	9.55524	7.37333	8.56503e-06	0.000986791	0.000737202	ENSRNOG00000010765/ENSRNOG00000014524/ENSRNOG00000015030/ENSRNOG00000018524/ENSRNOG00000020679/ENSRNOG00000021750/ENSRNOG00000031312	7	Vcl, S1pr3, Tjp2, Ezr, Icam1, Id1, Tnfrsf1a
GO:0014909	GO:0014909	smooth muscle cell migration	9/165	144/17568	0.0625	6.65455	6.63413	8.79979e-06	0.000986791	0.000737202	ENSRNOG00000001607/ENSRNOG00000004100/ENSRNOG00000004500/ENSRNOG00000004854/ENSRNOG00000010516/ENSRNOG00000011800/ENSRNOG00000019018/ENSRNOG00000019422/ENSRNOG00000061910	9	Adamts1, Trib1, Myc, Has2, Plau, F3, Plat, Egr1, Igfbp3
GO:1903034	GO:1903034	regulation of response to wounding	10/165	183/17568	0.0546448	5.81818	6.3797	9.11347e-06	0.000987901	0.000738031	ENSRNOG00000003546/ENSRNOG00000006995/ENSRNOG00000007159/ENSRNOG00000010362/ENSRNOG00000010516/ENSRNOG00000016346/ENSRNOG00000018646/ENSRNOG00000019742/ENSRNOG00000043451/ENSRNOG00000047466	10	Tnfrsf12a, Ano6, Ccl2, Anxa2, Plau, Prkcd, Hbegf, Stat3, Spp1, Bdnf
GO:0034341	GO:0034341	response to type II interferon	9/165	148/17568	0.0608108	6.47469	6.51246	1.09836e-05	0.00115222	0.000860788	ENSRNOG00000004500/ENSRNOG00000007159/ENSRNOG00000009822/ENSRNOG00000015078/ENSRNOG00000018087/ENSRNOG00000020679/ENSRNOG00000023463/ENSRNOG00000026647/ENSRNOG00000031743	9	Myc, Ccl2, Tlr2, Ifitm3, Vim, Icam1, Parp9, Cxcl16, Gbp2
GO:0070372	GO:0070372	regulation of ERK1 and ERK2 cascade	13/165	323/17568	0.0402477	4.28528	5.80258	1.17047e-05	0.0011895	0.000888637	ENSRNOG00000003745/ENSRNOG00000006094/ENSRNOG00000008816/ENSRNOG00000009822/ENSRNOG00000011921/ENSRNOG00000013589/ENSRNOG00000013851/ENSRNOG00000014350/ENSRNOG00000014838/ENSRNOG00000018524/ENSRNOG00000020679/ENSRNOG00000023896/ENSRNOG00000051915	13	Atf3, Cd44, Gpnmb, Tlr2, Dusp4, Cxcl12, Spry4, Ccn1, Glipr2, Ezr, Icam1, Dusp6, Spred3
GO:0061028	GO:0061028	establishment of endothelial barrier	6/165	55/17568	0.109091	11.6152	7.6773	1.24148e-05	0.00122342	0.000913984	ENSRNOG00000010765/ENSRNOG00000014524/ENSRNOG00000015030/ENSRNOG00000018524/ENSRNOG00000020679/ENSRNOG00000031312	6	Vcl, S1pr3, Tjp2, Ezr, Icam1, Tnfrsf1a
GO:0032388	GO:0032388	positive regulation of intracellular transport	9/165	151/17568	0.0596026	6.34606	6.42413	1.2911e-05	0.0012349	0.00092256	ENSRNOG00000004666/ENSRNOG00000010362/ENSRNOG00000011346/ENSRNOG00000012311/ENSRNOG00000012868/ENSRNOG00000016346/ENSRNOG00000018524/ENSRNOG00000020298/ENSRNOG00000031312	9	Prr5l, Anxa2, Ehd2, Slc35d3, Uaca, Prkcd, Ezr, Bag3, Tnfrsf1a
GO:0097529	GO:0097529	myeloid leukocyte migration	11/165	234/17568	0.0470085	5.00513	6.00556	1.34707e-05	0.00125162	0.000935047	ENSRNOG00000006995/ENSRNOG00000007159/ENSRNOG00000009822/ENSRNOG00000010645/ENSRNOG00000012471/ENSRNOG00000013589/ENSRNOG00000014504/ENSRNOG00000018659/ENSRNOG00000020485/ENSRNOG00000043044/ENSRNOG00000043451	11	Ano6, Ccl2, Tlr2, Lgals3, Thbs4, Cxcl12, Il1r1, Csf1, Vav3, Cnn2, Spp1
GO:0007596	GO:0007596	blood coagulation	10/165	196/17568	0.0510204	5.43228	6.07588	1.6587e-05	0.0014735	0.00110081	ENSRNOG00000006995/ENSRNOG00000010362/ENSRNOG00000010516/ENSRNOG00000010765/ENSRNOG00000011800/ENSRNOG00000014961/ENSRNOG00000015278/ENSRNOG00000016346/ENSRNOG00000023546/ENSRNOG00000029682	10	Ano6, Anxa2, Plau, Vcl, F3, Pdpn, Myl12a, Prkcd, Hspb1, Clic1
GO:0050731	GO:0050731	positive regulation of peptidyl-tyrosine phosphorylation	9/165	156/17568	0.0576923	6.14266	6.28209	1.67649e-05	0.0014735	0.00110081	ENSRNOG00000006094/ENSRNOG00000007584/ENSRNOG00000012471/ENSRNOG00000017438/ENSRNOG00000018646/ENSRNOG00000020679/ENSRNOG00000023463/ENSRNOG00000057451/ENSRNOG00000057713	9	Cd44, Ehd4, Thbs4, Gfra1, Hbegf, Icam1, Parp9, Itga5, Cav2
GO:0003158	GO:0003158	endothelium development	9/165	157/17568	0.0573248	6.10353	6.25443	1.7643e-05	0.00150987	0.00112798	ENSRNOG00000002434/ENSRNOG00000010765/ENSRNOG00000014524/ENSRNOG00000014961/ENSRNOG00000015030/ENSRNOG00000018524/ENSRNOG00000020679/ENSRNOG00000021750/ENSRNOG00000031312	9	Tmem100, Vcl, S1pr3, Pdpn, Tjp2, Ezr, Icam1, Id1, Tnfrsf1a
GO:0007599	GO:0007599	hemostasis	10/165	200/17568	0.05	5.32364	5.98781	1.9753e-05	0.0016471	0.0012305	ENSRNOG00000006995/ENSRNOG00000010362/ENSRNOG00000010516/ENSRNOG00000010765/ENSRNOG00000011800/ENSRNOG00000014961/ENSRNOG00000015278/ENSRNOG00000016346/ENSRNOG00000023546/ENSRNOG00000029682	10	Ano6, Anxa2, Plau, Vcl, F3, Pdpn, Myl12a, Prkcd, Hspb1, Clic1
GO:0045766	GO:0045766	positive regulation of angiogenesis	10/165	202/17568	0.049505	5.27093	5.94466	2.15219e-05	0.00174973	0.00130717	ENSRNOG00000006116/ENSRNOG00000010626/ENSRNOG00000010645/ENSRNOG00000011800/ENSRNOG00000014117/ENSRNOG00000014350/ENSRNOG00000019742/ENSRNOG00000023546/ENSRNOG00000031312/ENSRNOG00000057451	10	Hk2, Sphk1, Lgals3, F3, Hmox1, Ccn1, Stat3, Hspb1, Tnfrsf1a, Itga5
GO:0002687	GO:0002687	positive regulation of leukocyte migration	9/165	163/17568	0.0552147	5.87886	6.09332	2.37777e-05	0.00188598	0.00140896	ENSRNOG00000006995/ENSRNOG00000007159/ENSRNOG00000009822/ENSRNOG00000010645/ENSRNOG00000012471/ENSRNOG00000013589/ENSRNOG00000014504/ENSRNOG00000018659/ENSRNOG00000020679	9	Ano6, Ccl2, Tlr2, Lgals3, Thbs4, Cxcl12, Il1r1, Csf1, Icam1
GO:0050679	GO:0050679	positive regulation of epithelial cell proliferation	11/165	250/17568	0.044	4.6848	5.71365	2.48977e-05	0.00189409	0.00141502	ENSRNOG00000004500/ENSRNOG00000004854/ENSRNOG00000007159/ENSRNOG00000011800/ENSRNOG00000012471/ENSRNOG00000013589/ENSRNOG00000014117/ENSRNOG00000019742/ENSRNOG00000020918/ENSRNOG00000021750/ENSRNOG00000057713	11	Myc, Has2, Ccl2, F3, Thbs4, Cxcl12, Hmox1, Stat3, Ccnd1, Id1, Cav2
GO:0050817	GO:0050817	coagulation	10/165	206/17568	0.0485437	5.16858	5.86004	2.54711e-05	0.00189409	0.00141502	ENSRNOG00000006995/ENSRNOG00000010362/ENSRNOG00000010516/ENSRNOG00000010765/ENSRNOG00000011800/ENSRNOG00000014961/ENSRNOG00000015278/ENSRNOG00000016346/ENSRNOG00000023546/ENSRNOG00000029682	10	Ano6, Anxa2, Plau, Vcl, F3, Pdpn, Myl12a, Prkcd, Hspb1, Clic1
GO:0001822	GO:0001822	kidney development	14/165	400/17568	0.035	3.72655	5.37108	2.56272e-05	0.00189409	0.00141502	ENSRNOG00000000614/ENSRNOG00000001607/ENSRNOG00000004500/ENSRNOG00000004854/ENSRNOG00000006094/ENSRNOG00000006681/ENSRNOG00000009037/ENSRNOG00000014297/ENSRNOG00000017438/ENSRNOG00000019422/ENSRNOG00000043451/ENSRNOG00000047466/ENSRNOG00000052070/ENSRNOG00000061928	14	Bicc1, Adamts1, Myc, Has2, Cd44, Rdh10, Sulf1, Sdc4, Gfra1, Egr1, Spp1, Bdnf, Aldh1a3, Myo1e
GO:0050678	GO:0050678	regulation of epithelial cell proliferation	15/165	459/17568	0.0326797	3.4795	5.24128	2.90201e-05	0.00209718	0.00156674	ENSRNOG00000004500/ENSRNOG00000004854/ENSRNOG00000007159/ENSRNOG00000009037/ENSRNOG00000009258/ENSRNOG00000010516/ENSRNOG00000011800/ENSRNOG00000012471/ENSRNOG00000013589/ENSRNOG00000014117/ENSRNOG00000019742/ENSRNOG00000020918/ENSRNOG00000021750/ENSRNOG00000057713/ENSRNOG00000058388	15	Myc, Has2, Ccl2, Sulf1, Cdk6, Plau, F3, Thbs4, Cxcl12, Hmox1, Stat3, Ccnd1, Id1, Cav2, Zfp36
GO:0044344	GO:0044344	cellular response to fibroblast growth factor stimulus	8/165	130/17568	0.0615385	6.55217	6.18678	3.14219e-05	0.00219003	0.00163611	ENSRNOG00000003897/ENSRNOG00000004500/ENSRNOG00000006094/ENSRNOG00000007159/ENSRNOG00000009037/ENSRNOG00000013851/ENSRNOG00000018087/ENSRNOG00000058388	8	Col1a1, Myc, Cd44, Ccl2, Sulf1, Spry4, Vim, Zfp36
GO:0031329	GO:0031329	regulation of cellular catabolic process	14/165	408/17568	0.0343137	3.65348	5.28038	3.18411e-05	0.00219003	0.00163611	ENSRNOG00000001828/ENSRNOG00000002919/ENSRNOG00000004500/ENSRNOG00000006116/ENSRNOG00000009822/ENSRNOG00000010208/ENSRNOG00000010362/ENSRNOG00000010971/ENSRNOG00000012311/ENSRNOG00000014117/ENSRNOG00000016346/ENSRNOG00000019742/ENSRNOG00000020298/ENSRNOG00000023400	14	Stk38l, Gfap, Myc, Hk2, Tlr2, Timp1, Anxa2, Snx18, Slc35d3, Hmox1, Prkcd, Stat3, Bag3, Dtx3l
GO:0036005	GO:0036005	response to macrophage colony-stimulating factor	4/165	20/17568	0.2	21.2945	8.84218	3.23252e-05	0.00219003	0.00163611	ENSRNOG00000007159/ENSRNOG00000009822/ENSRNOG00000018659/ENSRNOG00000043451	4	Ccl2, Tlr2, Csf1, Spp1
GO:0014910	GO:0014910	regulation of smooth muscle cell migration	8/165	131/17568	0.0610687	6.50215	6.15476	3.32015e-05	0.0022035	0.00164617	ENSRNOG00000001607/ENSRNOG00000004100/ENSRNOG00000004500/ENSRNOG00000004854/ENSRNOG00000010516/ENSRNOG00000011800/ENSRNOG00000019422/ENSRNOG00000061910	8	Adamts1, Trib1, Myc, Has2, Plau, F3, Egr1, Igfbp3
GO:0044319	GO:0044319	wound healing, spreading of cells	5/165	40/17568	0.125	13.3091	7.58872	3.46921e-05	0.00221213	0.00165262	ENSRNOG00000006094/ENSRNOG00000014350/ENSRNOG00000014961/ENSRNOG00000018646/ENSRNOG00000057451	5	Cd44, Ccn1, Pdpn, Hbegf, Itga5
GO:0090505	GO:0090505	epiboly involved in wound healing	5/165	40/17568	0.125	13.3091	7.58872	3.46921e-05	0.00221213	0.00165262	ENSRNOG00000006094/ENSRNOG00000014350/ENSRNOG00000014961/ENSRNOG00000018646/ENSRNOG00000057451	5	Cd44, Ccn1, Pdpn, Hbegf, Itga5
GO:0072001	GO:0072001	renal system development	14/165	413/17568	0.0338983	3.60924	5.22484	3.6365e-05	0.00227421	0.001699	ENSRNOG00000000614/ENSRNOG00000001607/ENSRNOG00000004500/ENSRNOG00000004854/ENSRNOG00000006094/ENSRNOG00000006681/ENSRNOG00000009037/ENSRNOG00000014297/ENSRNOG00000017438/ENSRNOG00000019422/ENSRNOG00000043451/ENSRNOG00000047466/ENSRNOG00000052070/ENSRNOG00000061928	14	Bicc1, Adamts1, Myc, Has2, Cd44, Rdh10, Sulf1, Sdc4, Gfra1, Egr1, Spp1, Bdnf, Aldh1a3, Myo1e
GO:2000351	GO:2000351	regulation of endothelial cell apoptotic process	6/165	67/17568	0.0895522	9.53487	6.81525	3.89472e-05	0.00234377	0.00175097	ENSRNOG00000006995/ENSRNOG00000007159/ENSRNOG00000007545/ENSRNOG00000013805/ENSRNOG00000020679/ENSRNOG00000021750	6	Ano6, Ccl2, Angptl4, Tnip2, Icam1, Id1
GO:0090504	GO:0090504	epiboly	5/165	41/17568	0.121951	12.9845	7.48059	3.92123e-05	0.00234377	0.00175097	ENSRNOG00000006094/ENSRNOG00000014350/ENSRNOG00000014961/ENSRNOG00000018646/ENSRNOG00000057451	5	Cd44, Ccn1, Pdpn, Hbegf, Itga5
GO:1905038	GO:1905038	regulation of membrane lipid metabolic process	4/165	21/17568	0.190476	20.2805	8.60807	3.96395e-05	0.00234377	0.00175097	ENSRNOG00000010626/ENSRNOG00000014350/ENSRNOG00000016346/ENSRNOG00000031312	4	Sphk1, Ccn1, Prkcd, Tnfrsf1a
GO:0060326	GO:0060326	cell chemotaxis	12/165	313/17568	0.0383387	4.08202	5.35709	4.11878e-05	0.00239183	0.00178687	ENSRNOG00000006995/ENSRNOG00000007159/ENSRNOG00000010645/ENSRNOG00000012471/ENSRNOG00000013589/ENSRNOG00000016346/ENSRNOG00000018646/ENSRNOG00000018659/ENSRNOG00000020485/ENSRNOG00000023546/ENSRNOG00000026647/ENSRNOG00000043451	12	Ano6, Ccl2, Lgals3, Thbs4, Cxcl12, Prkcd, Hbegf, Csf1, Vav3, Hspb1, Cxcl16, Spp1
GO:0070849	GO:0070849	response to epidermal growth factor	6/165	70/17568	0.0857143	9.12623	6.6332	4.99974e-05	0.00284357	0.00212435	ENSRNOG00000003897/ENSRNOG00000004500/ENSRNOG00000008015/ENSRNOG00000014504/ENSRNOG00000021750/ENSRNOG00000058388	6	Col1a1, Myc, Fos, Il1r1, Id1, Zfp36
GO:0071774	GO:0071774	response to fibroblast growth factor	8/165	139/17568	0.057554	6.12793	5.91006	5.07156e-05	0.00284357	0.00212435	ENSRNOG00000003897/ENSRNOG00000004500/ENSRNOG00000006094/ENSRNOG00000007159/ENSRNOG00000009037/ENSRNOG00000013851/ENSRNOG00000018087/ENSRNOG00000058388	8	Col1a1, Myc, Cd44, Ccl2, Sulf1, Spry4, Vim, Zfp36
GO:0050730	GO:0050730	regulation of peptidyl-tyrosine phosphorylation	10/165	224/17568	0.0446429	4.75325	5.50472	5.18862e-05	0.0028599	0.00213655	ENSRNOG00000006094/ENSRNOG00000007584/ENSRNOG00000012471/ENSRNOG00000016346/ENSRNOG00000017438/ENSRNOG00000018646/ENSRNOG00000020679/ENSRNOG00000023463/ENSRNOG00000057451/ENSRNOG00000057713	10	Cd44, Ehd4, Thbs4, Prkcd, Gfra1, Hbegf, Icam1, Parp9, Itga5, Cav2
GO:0072577	GO:0072577	endothelial cell apoptotic process	6/165	71/17568	0.084507	8.9977	6.57493	5.4192e-05	0.00293721	0.0021943	ENSRNOG00000006995/ENSRNOG00000007159/ENSRNOG00000007545/ENSRNOG00000013805/ENSRNOG00000020679/ENSRNOG00000021750	6	Ano6, Ccl2, Angptl4, Tnip2, Icam1, Id1
GO:0010811	GO:0010811	positive regulation of cell-substrate adhesion	8/165	141/17568	0.0567376	6.04101	5.85186	5.61289e-05	0.00299232	0.00223547	ENSRNOG00000004854/ENSRNOG00000009258/ENSRNOG00000014297/ENSRNOG00000014350/ENSRNOG00000018659/ENSRNOG00000023226/ENSRNOG00000043451/ENSRNOG00000057451	8	Has2, Cdk6, Sdc4, Ccn1, Csf1, S100a10, Spp1, Itga5
GO:0009266	GO:0009266	response to temperature stimulus	9/165	184/17568	0.048913	5.20791	5.587	6.14364e-05	0.00318489	0.00237934	ENSRNOG00000001416/ENSRNOG00000003338/ENSRNOG00000011800/ENSRNOG00000013589/ENSRNOG00000014117/ENSRNOG00000014504/ENSRNOG00000020298/ENSRNOG00000023546/ENSRNOG00000059406	9	Vgf, Pmp22, F3, Cxcl12, Hmox1, Il1r1, Bag3, Hspb1, Ier5
GO:0034109	GO:0034109	homotypic cell-cell adhesion	7/165	106/17568	0.0660377	7.03122	6.06443	6.34227e-05	0.00318489	0.00237934	ENSRNOG00000010765/ENSRNOG00000014961/ENSRNOG00000015030/ENSRNOG00000015278/ENSRNOG00000016346/ENSRNOG00000023546/ENSRNOG00000029682	7	Vcl, Pdpn, Tjp2, Myl12a, Prkcd, Hspb1, Clic1
GO:0042063	GO:0042063	gliogenesis	14/165	435/17568	0.0321839	3.42671	4.99027	6.36667e-05	0.00318489	0.00237934	ENSRNOG00000001785/ENSRNOG00000002919/ENSRNOG00000003338/ENSRNOG00000004500/ENSRNOG00000007159/ENSRNOG00000008415/ENSRNOG00000009258/ENSRNOG00000009822/ENSRNOG00000018087/ENSRNOG00000018659/ENSRNOG00000018911/ENSRNOG00000019422/ENSRNOG00000019742/ENSRNOG00000043098	14	Etv5, Gfap, Pmp22, Myc, Ccl2, Nab2, Cdk6, Tlr2, Vim, Csf1, Pfkfb3, Egr1, Stat3, Mt2A
GO:0045785	GO:0045785	positive regulation of cell adhesion	15/165	492/17568	0.0304878	3.24612	4.92041	6.39462e-05	0.00318489	0.00237934	ENSRNOG00000004854/ENSRNOG00000006094/ENSRNOG00000007159/ENSRNOG00000009258/ENSRNOG00000013589/ENSRNOG00000014297/ENSRNOG00000014350/ENSRNOG00000014961/ENSRNOG00000018659/ENSRNOG00000020485/ENSRNOG00000020679/ENSRNOG00000023226/ENSRNOG00000043451/ENSRNOG00000056786/ENSRNOG00000057451	15	Has2, Cd44, Ccl2, Cdk6, Cxcl12, Sdc4, Ccn1, Pdpn, Csf1, Vav3, Icam1, S100a10, Spp1, Piezo1, Itga5
GO:0044703	GO:0044703	multi-organism reproductive process	12/165	328/17568	0.0365854	3.89534	5.15403	6.4638e-05	0.00318489	0.00237934	ENSRNOG00000003338/ENSRNOG00000007159/ENSRNOG00000008015/ENSRNOG00000010208/ENSRNOG00000010516/ENSRNOG00000010626/ENSRNOG00000018087/ENSRNOG00000020552/ENSRNOG00000023546/ENSRNOG00000043219/ENSRNOG00000057451/ENSRNOG00000061910	12	Pmp22, Ccl2, Fos, Timp1, Plau, Sphk1, Vim, Fosl1, Hspb1, Fbn2, Itga5, Igfbp3
GO:0030856	GO:0030856	regulation of epithelial cell differentiation	9/165	186/17568	0.0483871	5.15191	5.54285	6.67885e-05	0.00324173	0.0024218	ENSRNOG00000002434/ENSRNOG00000010765/ENSRNOG00000012886/ENSRNOG00000014524/ENSRNOG00000020918/ENSRNOG00000021750/ENSRNOG00000031312/ENSRNOG00000051915/ENSRNOG00000058388	9	Tmem100, Vcl, Maff, S1pr3, Ccnd1, Id1, Tnfrsf1a, Spred3, Zfp36
GO:0045637	GO:0045637	regulation of myeloid cell differentiation	10/165	233/17568	0.0429185	4.56964	5.34097	7.21579e-05	0.00345084	0.00257802	ENSRNOG00000004100/ENSRNOG00000004500/ENSRNOG00000006118/ENSRNOG00000008015/ENSRNOG00000009258/ENSRNOG00000015030/ENSRNOG00000017787/ENSRNOG00000018659/ENSRNOG00000019742/ENSRNOG00000058388	10	Trib1, Myc, Klf10, Fos, Cdk6, Tjp2, Ripk1, Csf1, Stat3, Zfp36
GO:0008630	GO:0008630	intrinsic apoptotic signaling pathway in response to DNA damage	7/165	109/17568	0.0642202	6.8377	5.95284	7.57441e-05	0.00346929	0.00259181	ENSRNOG00000000827/ENSRNOG00000004500/ENSRNOG00000006094/ENSRNOG00000012868/ENSRNOG00000013589/ENSRNOG00000014117/ENSRNOG00000031312	7	Ier3, Myc, Cd44, Uaca, Cxcl12, Hmox1, Tnfrsf1a
GO:0032611	GO:0032611	interleukin-1 beta production	7/165	109/17568	0.0642202	6.8377	5.95284	7.57441e-05	0.00346929	0.00259181	ENSRNOG00000009822/ENSRNOG00000010626/ENSRNOG00000014350/ENSRNOG00000014524/ENSRNOG00000019422/ENSRNOG00000019742/ENSRNOG00000023546	7	Tlr2, Sphk1, Ccn1, S1pr3, Egr1, Stat3, Hspb1
GO:0032651	GO:0032651	regulation of interleukin-1 beta production	7/165	109/17568	0.0642202	6.8377	5.95284	7.57441e-05	0.00346929	0.00259181	ENSRNOG00000009822/ENSRNOG00000010626/ENSRNOG00000014350/ENSRNOG00000014524/ENSRNOG00000019422/ENSRNOG00000019742/ENSRNOG00000023546	7	Tlr2, Sphk1, Ccn1, S1pr3, Egr1, Stat3, Hspb1
GO:0071219	GO:0071219	cellular response to molecule of bacterial origin	12/165	334/17568	0.0359281	3.82537	5.07614	7.68353e-05	0.00347039	0.00259263	ENSRNOG00000002520/ENSRNOG00000004100/ENSRNOG00000007159/ENSRNOG00000009822/ENSRNOG00000010516/ENSRNOG00000013805/ENSRNOG00000013987/ENSRNOG00000018087/ENSRNOG00000020679/ENSRNOG00000026647/ENSRNOG00000031743/ENSRNOG00000058388	12	Litaf, Trib1, Ccl2, Tlr2, Plau, Tnip2, Sbno2, Vim, Icam1, Cxcl16, Gbp2, Zfp36
GO:0002761	GO:0002761	regulation of myeloid leukocyte differentiation	8/165	148/17568	0.0540541	5.75528	5.65668	7.90123e-05	0.0034801	0.00259988	ENSRNOG00000004100/ENSRNOG00000004500/ENSRNOG00000006118/ENSRNOG00000008015/ENSRNOG00000009258/ENSRNOG00000015030/ENSRNOG00000017787/ENSRNOG00000018659	8	Trib1, Myc, Klf10, Fos, Cdk6, Tjp2, Ripk1, Csf1
GO:1900182	GO:1900182	positive regulation of protein localization to nucleus	7/165	110/17568	0.0636364	6.77554	5.91657	8.02605e-05	0.0034801	0.00259988	ENSRNOG00000012868/ENSRNOG00000016346/ENSRNOG00000020298/ENSRNOG00000023400/ENSRNOG00000023463/ENSRNOG00000031312/ENSRNOG00000057713	7	Uaca, Prkcd, Bag3, Dtx3l, Parp9, Tnfrsf1a, Cav2
GO:1990266	GO:1990266	neutrophil migration	7/165	110/17568	0.0636364	6.77554	5.91657	8.02605e-05	0.0034801	0.00259988	ENSRNOG00000007159/ENSRNOG00000009822/ENSRNOG00000010645/ENSRNOG00000012471/ENSRNOG00000014504/ENSRNOG00000020485/ENSRNOG00000043451	7	Ccl2, Tlr2, Lgals3, Thbs4, Il1r1, Vav3, Spp1
GO:0050900	GO:0050900	leukocyte migration	13/165	392/17568	0.0331633	3.53098	4.93458	8.67511e-05	0.00366651	0.00273914	ENSRNOG00000006995/ENSRNOG00000007159/ENSRNOG00000009822/ENSRNOG00000010645/ENSRNOG00000012471/ENSRNOG00000013589/ENSRNOG00000014504/ENSRNOG00000018659/ENSRNOG00000020485/ENSRNOG00000020679/ENSRNOG00000026647/ENSRNOG00000043044/ENSRNOG00000043451	13	Ano6, Ccl2, Tlr2, Lgals3, Thbs4, Cxcl12, Il1r1, Csf1, Vav3, Icam1, Cxcl16, Cnn2, Spp1
GO:0097530	GO:0097530	granulocyte migration	8/165	150/17568	0.0533333	5.67855	5.6032	8.68147e-05	0.00366651	0.00273914	ENSRNOG00000007159/ENSRNOG00000009822/ENSRNOG00000010645/ENSRNOG00000012471/ENSRNOG00000014504/ENSRNOG00000018659/ENSRNOG00000020485/ENSRNOG00000043451	8	Ccl2, Tlr2, Lgals3, Thbs4, Il1r1, Csf1, Vav3, Spp1
GO:0033273	GO:0033273	response to vitamin	9/165	193/17568	0.0466321	4.96505	5.39316	8.87196e-05	0.00369892	0.00276336	ENSRNOG00000001607/ENSRNOG00000002341/ENSRNOG00000003897/ENSRNOG00000006094/ENSRNOG00000007159/ENSRNOG00000018087/ENSRNOG00000020918/ENSRNOG00000043451/ENSRNOG00000047466	9	Adamts1, Trim25, Col1a1, Cd44, Ccl2, Vim, Ccnd1, Spp1, Bdnf
GO:0044706	GO:0044706	multi-multicellular organism process	12/165	340/17568	0.0352941	3.75786	5.00004	9.09696e-05	0.00374472	0.00279757	ENSRNOG00000004063/ENSRNOG00000007159/ENSRNOG00000008015/ENSRNOG00000010208/ENSRNOG00000010516/ENSRNOG00000010626/ENSRNOG00000018087/ENSRNOG00000020552/ENSRNOG00000023546/ENSRNOG00000043219/ENSRNOG00000057451/ENSRNOG00000061910	12	Sh3pxd2b, Ccl2, Fos, Timp1, Plau, Sphk1, Vim, Fosl1, Hspb1, Fbn2, Itga5, Igfbp3
GO:0031639	GO:0031639	plasminogen activation	4/165	26/17568	0.153846	16.3804	7.64177	9.54561e-05	0.00388029	0.00289885	ENSRNOG00000010362/ENSRNOG00000010516/ENSRNOG00000019018/ENSRNOG00000023226	4	Anxa2, Plau, Plat, S100a10
GO:0070527	GO:0070527	platelet aggregation	6/165	79/17568	0.0759494	8.08654	6.14672	9.88741e-05	0.00396961	0.00296558	ENSRNOG00000010765/ENSRNOG00000014961/ENSRNOG00000015278/ENSRNOG00000016346/ENSRNOG00000023546/ENSRNOG00000029682	6	Vcl, Pdpn, Myl12a, Prkcd, Hspb1, Clic1
GO:0002685	GO:0002685	regulation of leukocyte migration	10/165	244/17568	0.0409836	4.36364	5.1518	0.000105743	0.0041936	0.00313291	ENSRNOG00000006995/ENSRNOG00000007159/ENSRNOG00000009822/ENSRNOG00000010645/ENSRNOG00000012471/ENSRNOG00000013589/ENSRNOG00000014504/ENSRNOG00000018659/ENSRNOG00000020679/ENSRNOG00000043044	10	Ano6, Ccl2, Tlr2, Lgals3, Thbs4, Cxcl12, Il1r1, Csf1, Icam1, Cnn2
GO:0045471	GO:0045471	response to ethanol	11/165	294/17568	0.037415	3.98367	5.02351	0.00010756	0.00421428	0.00314836	ENSRNOG00000004500/ENSRNOG00000007159/ENSRNOG00000008015/ENSRNOG00000009822/ENSRNOG00000016346/ENSRNOG00000019422/ENSRNOG00000019742/ENSRNOG00000020679/ENSRNOG00000020918/ENSRNOG00000031312/ENSRNOG00000047466	11	Myc, Ccl2, Fos, Tlr2, Prkcd, Egr1, Stat3, Icam1, Ccnd1, Tnfrsf1a, Bdnf
GO:0050878	GO:0050878	regulation of body fluid levels	13/165	402/17568	0.0323383	3.44315	4.82511	0.000111589	0.00426684	0.00318763	ENSRNOG00000004854/ENSRNOG00000006116/ENSRNOG00000006995/ENSRNOG00000010362/ENSRNOG00000010516/ENSRNOG00000010765/ENSRNOG00000011800/ENSRNOG00000014961/ENSRNOG00000015278/ENSRNOG00000016346/ENSRNOG00000020918/ENSRNOG00000023546/ENSRNOG00000029682	13	Has2, Hk2, Ano6, Anxa2, Plau, Vcl, F3, Pdpn, Myl12a, Prkcd, Ccnd1, Hspb1, Clic1
GO:0001938	GO:0001938	positive regulation of endothelial cell proliferation	7/165	116/17568	0.0603448	6.42508	5.70809	0.000112205	0.00426684	0.00318763	ENSRNOG00000007159/ENSRNOG00000011800/ENSRNOG00000012471/ENSRNOG00000013589/ENSRNOG00000014117/ENSRNOG00000019742/ENSRNOG00000057713	7	Ccl2, F3, Thbs4, Cxcl12, Hmox1, Stat3, Cav2
GO:0045601	GO:0045601	regulation of endothelial cell differentiation	5/165	51/17568	0.0980392	10.4385	6.5726	0.000113959	0.00426684	0.00318763	ENSRNOG00000002434/ENSRNOG00000010765/ENSRNOG00000014524/ENSRNOG00000021750/ENSRNOG00000031312	5	Tmem100, Vcl, S1pr3, Id1, Tnfrsf1a
GO:0051591	GO:0051591	response to cAMP	8/165	156/17568	0.0512821	5.46014	5.44835	0.00011415	0.00426684	0.00318763	ENSRNOG00000000488/ENSRNOG00000001416/ENSRNOG00000003897/ENSRNOG00000008015/ENSRNOG00000018524/ENSRNOG00000019018/ENSRNOG00000019422/ENSRNOG00000020552	8	Hmga1, Vgf, Col1a1, Fos, Ezr, Plat, Egr1, Fosl1
GO:1902041	GO:1902041	regulation of extrinsic apoptotic signaling pathway via death domain receptors	5/165	52/17568	0.0961538	10.2378	6.49576	0.000125133	0.00453874	0.00339076	ENSRNOG00000003745/ENSRNOG00000010645/ENSRNOG00000014117/ENSRNOG00000014797/ENSRNOG00000020679	5	Atf3, Lgals3, Hmox1, Tmbim1, Icam1
GO:0032102	GO:0032102	negative regulation of response to external stimulus	13/165	407/17568	0.031941	3.40085	4.77166	0.000126163	0.00453874	0.00339076	ENSRNOG00000000827/ENSRNOG00000004100/ENSRNOG00000006094/ENSRNOG00000007159/ENSRNOG00000010362/ENSRNOG00000010516/ENSRNOG00000012868/ENSRNOG00000016346/ENSRNOG00000019742/ENSRNOG00000028896/ENSRNOG00000031312/ENSRNOG00000043451/ENSRNOG00000058388	13	Ier3, Trib1, Cd44, Ccl2, Anxa2, Plau, Uaca, Prkcd, Stat3, A2m, Tnfrsf1a, Spp1, Zfp36
GO:0050727	GO:0050727	regulation of inflammatory response	13/165	407/17568	0.031941	3.40085	4.77166	0.000126163	0.00453874	0.00339076	ENSRNOG00000000827/ENSRNOG00000003338/ENSRNOG00000006094/ENSRNOG00000009822/ENSRNOG00000010626/ENSRNOG00000012868/ENSRNOG00000013987/ENSRNOG00000014504/ENSRNOG00000017787/ENSRNOG00000019742/ENSRNOG00000031312/ENSRNOG00000031743/ENSRNOG00000058388	13	Ier3, Pmp22, Cd44, Tlr2, Sphk1, Uaca, Sbno2, Il1r1, Ripk1, Stat3, Tnfrsf1a, Gbp2, Zfp36
GO:0002246	GO:0002246	wound healing involved in inflammatory response	3/165	11/17568	0.272727	29.038	9.05727	0.000127007	0.00453874	0.00339076	ENSRNOG00000006094/ENSRNOG00000010208/ENSRNOG00000014117	3	Cd44, Timp1, Hmox1
GO:0031579	GO:0031579	membrane raft organization	4/165	28/17568	0.142857	15.2104	7.32738	0.000128834	0.00455401	0.00340217	ENSRNOG00000003338/ENSRNOG00000010362/ENSRNOG00000023226/ENSRNOG00000057713	4	Pmp22, Anxa2, S100a10, Cav2
GO:0032760	GO:0032760	positive regulation of tumor necrosis factor production	7/165	119/17568	0.0588235	6.2631	5.6093	0.000131673	0.00460429	0.00343973	ENSRNOG00000007159/ENSRNOG00000009822/ENSRNOG00000014350/ENSRNOG00000017787/ENSRNOG00000019742/ENSRNOG00000023546/ENSRNOG00000031312	7	Ccl2, Tlr2, Ccn1, Ripk1, Stat3, Hspb1, Tnfrsf1a
GO:0055093	GO:0055093	response to hyperoxia	5/165	53/17568	0.0943396	10.0446	6.42097	0.000137127	0.00466398	0.00348432	ENSRNOG00000003897/ENSRNOG00000010516/ENSRNOG00000014961/ENSRNOG00000019422/ENSRNOG00000047466	5	Col1a1, Plau, Pdpn, Egr1, Bdnf
GO:0071346	GO:0071346	cellular response to type II interferon	7/165	120/17568	0.0583333	6.21091	5.57712	0.000138739	0.00466398	0.00348432	ENSRNOG00000004500/ENSRNOG00000007159/ENSRNOG00000009822/ENSRNOG00000018087/ENSRNOG00000020679/ENSRNOG00000023463/ENSRNOG00000031743	7	Myc, Ccl2, Tlr2, Vim, Icam1, Parp9, Gbp2
GO:0008625	GO:0008625	extrinsic apoptotic signaling pathway via death domain receptors	6/165	84/17568	0.0714286	7.60519	5.90859	0.000139116	0.00466398	0.00348432	ENSRNOG00000003745/ENSRNOG00000010645/ENSRNOG00000014117/ENSRNOG00000014797/ENSRNOG00000020298/ENSRNOG00000020679	6	Atf3, Lgals3, Hmox1, Tmbim1, Bag3, Icam1
GO:0014911	GO:0014911	positive regulation of smooth muscle cell migration	6/165	84/17568	0.0714286	7.60519	5.90859	0.000139116	0.00466398	0.00348432	ENSRNOG00000001607/ENSRNOG00000004500/ENSRNOG00000004854/ENSRNOG00000010516/ENSRNOG00000011800/ENSRNOG00000019422	6	Adamts1, Myc, Has2, Plau, F3, Egr1
GO:0007565	GO:0007565	female pregnancy	11/165	304/17568	0.0361842	3.85263	4.88529	0.000144304	0.00478854	0.00357737	ENSRNOG00000007159/ENSRNOG00000008015/ENSRNOG00000010208/ENSRNOG00000010516/ENSRNOG00000010626/ENSRNOG00000018087/ENSRNOG00000020552/ENSRNOG00000023546/ENSRNOG00000043219/ENSRNOG00000057451/ENSRNOG00000061910	11	Ccl2, Fos, Timp1, Plau, Sphk1, Vim, Fosl1, Hspb1, Fbn2, Itga5, Igfbp3
GO:1903557	GO:1903557	positive regulation of tumor necrosis factor superfamily cytokine production	7/165	121/17568	0.0578512	6.15958	5.5453	0.00014611	0.00479951	0.00358557	ENSRNOG00000007159/ENSRNOG00000009822/ENSRNOG00000014350/ENSRNOG00000017787/ENSRNOG00000019742/ENSRNOG00000023546/ENSRNOG00000031312	7	Ccl2, Tlr2, Ccn1, Ripk1, Stat3, Hspb1, Tnfrsf1a
GO:0032640	GO:0032640	tumor necrosis factor production	9/165	208/17568	0.0432692	4.60699	5.09543	0.00015657	0.00504124	0.00376616	ENSRNOG00000007159/ENSRNOG00000008816/ENSRNOG00000009822/ENSRNOG00000014350/ENSRNOG00000017787/ENSRNOG00000019742/ENSRNOG00000023546/ENSRNOG00000031312/ENSRNOG00000058388	9	Ccl2, Gpnmb, Tlr2, Ccn1, Ripk1, Stat3, Hspb1, Tnfrsf1a, Zfp36
GO:0032680	GO:0032680	regulation of tumor necrosis factor production	9/165	208/17568	0.0432692	4.60699	5.09543	0.00015657	0.00504124	0.00376616	ENSRNOG00000007159/ENSRNOG00000008816/ENSRNOG00000009822/ENSRNOG00000014350/ENSRNOG00000017787/ENSRNOG00000019742/ENSRNOG00000023546/ENSRNOG00000031312/ENSRNOG00000058388	9	Ccl2, Gpnmb, Tlr2, Ccn1, Ripk1, Stat3, Hspb1, Tnfrsf1a, Zfp36
GO:0033002	GO:0033002	muscle cell proliferation	11/165	309/17568	0.0355987	3.79029	4.81836	0.000166367	0.00530418	0.0039626	ENSRNOG00000001607/ENSRNOG00000004100/ENSRNOG00000004500/ENSRNOG00000008015/ENSRNOG00000009037/ENSRNOG00000014117/ENSRNOG00000018646/ENSRNOG00000019422/ENSRNOG00000019742/ENSRNOG00000057713/ENSRNOG00000061910	11	Adamts1, Trib1, Myc, Fos, Sulf1, Hmox1, Hbegf, Egr1, Stat3, Cav2, Igfbp3
GO:0071873	GO:0071873	response to norepinephrine	3/165	12/17568	0.25	26.6182	8.6438	0.000168175	0.00530975	0.00396675	ENSRNOG00000014350/ENSRNOG00000019422/ENSRNOG00000047466	3	Ccn1, Egr1, Bdnf
GO:0071216	GO:0071216	cellular response to biotic stimulus	12/165	364/17568	0.032967	3.51009	4.71199	0.00017221	0.00534876	0.0039959	ENSRNOG00000002520/ENSRNOG00000004100/ENSRNOG00000007159/ENSRNOG00000009822/ENSRNOG00000010516/ENSRNOG00000013805/ENSRNOG00000013987/ENSRNOG00000018087/ENSRNOG00000020679/ENSRNOG00000026647/ENSRNOG00000031743/ENSRNOG00000058388	12	Litaf, Trib1, Ccl2, Tlr2, Plau, Tnip2, Sbno2, Vim, Icam1, Cxcl16, Gbp2, Zfp36
GO:0071706	GO:0071706	tumor necrosis factor superfamily cytokine production	9/165	211/17568	0.042654	4.54149	5.03928	0.000174345	0.00534876	0.0039959	ENSRNOG00000007159/ENSRNOG00000008816/ENSRNOG00000009822/ENSRNOG00000014350/ENSRNOG00000017787/ENSRNOG00000019742/ENSRNOG00000023546/ENSRNOG00000031312/ENSRNOG00000058388	9	Ccl2, Gpnmb, Tlr2, Ccn1, Ripk1, Stat3, Hspb1, Tnfrsf1a, Zfp36
GO:1903555	GO:1903555	regulation of tumor necrosis factor superfamily cytokine production	9/165	211/17568	0.042654	4.54149	5.03928	0.000174345	0.00534876	0.0039959	ENSRNOG00000007159/ENSRNOG00000008816/ENSRNOG00000009822/ENSRNOG00000014350/ENSRNOG00000017787/ENSRNOG00000019742/ENSRNOG00000023546/ENSRNOG00000031312/ENSRNOG00000058388	9	Ccl2, Gpnmb, Tlr2, Ccn1, Ripk1, Stat3, Hspb1, Tnfrsf1a, Zfp36
GO:0032868	GO:0032868	response to insulin	12/165	365/17568	0.0328767	3.50047	4.70051	0.000176636	0.00536544	0.00400837	ENSRNOG00000000488/ENSRNOG00000001416/ENSRNOG00000003897/ENSRNOG00000004500/ENSRNOG00000007159/ENSRNOG00000008015/ENSRNOG00000009822/ENSRNOG00000016346/ENSRNOG00000019422/ENSRNOG00000020679/ENSRNOG00000057713/ENSRNOG00000061910	12	Hmga1, Vgf, Col1a1, Myc, Ccl2, Fos, Tlr2, Prkcd, Egr1, Icam1, Cav2, Igfbp3
GO:0014009	GO:0014009	glial cell proliferation	6/165	88/17568	0.0681818	7.2595	5.73178	0.000179838	0.00536544	0.00400837	ENSRNOG00000001785/ENSRNOG00000002919/ENSRNOG00000003338/ENSRNOG00000004500/ENSRNOG00000018087/ENSRNOG00000018659	6	Etv5, Gfap, Pmp22, Myc, Vim, Csf1
GO:0070373	GO:0070373	negative regulation of ERK1 and ERK2 cascade	6/165	88/17568	0.0681818	7.2595	5.73178	0.000179838	0.00536544	0.00400837	ENSRNOG00000003745/ENSRNOG00000011921/ENSRNOG00000013851/ENSRNOG00000018524/ENSRNOG00000023896/ENSRNOG00000051915	6	Atf3, Dusp4, Spry4, Ezr, Dusp6, Spred3
GO:0070498	GO:0070498	interleukin-1-mediated signaling pathway	4/165	31/17568	0.129032	13.7384	6.9119	0.000193691	0.00570994	0.00426573	ENSRNOG00000001928/ENSRNOG00000013805/ENSRNOG00000014504/ENSRNOG00000019422	4	Il1rap, Tnip2, Il1r1, Egr1
GO:0002064	GO:0002064	epithelial cell development	10/165	263/17568	0.0380228	4.04839	4.85	0.000194897	0.00570994	0.00426573	ENSRNOG00000009258/ENSRNOG00000010765/ENSRNOG00000014524/ENSRNOG00000015030/ENSRNOG00000018087/ENSRNOG00000018524/ENSRNOG00000020679/ENSRNOG00000021750/ENSRNOG00000031312/ENSRNOG00000061928	10	Cdk6, Vcl, S1pr3, Tjp2, Vim, Ezr, Icam1, Id1, Tnfrsf1a, Myo1e
GO:1900180	GO:1900180	regulation of protein localization to nucleus	8/165	169/17568	0.0473373	5.04013	5.13872	0.000198216	0.00575535	0.00429965	ENSRNOG00000012868/ENSRNOG00000016346/ENSRNOG00000019638/ENSRNOG00000020298/ENSRNOG00000023400/ENSRNOG00000023463/ENSRNOG00000031312/ENSRNOG00000057713	8	Uaca, Prkcd, Lmna, Bag3, Dtx3l, Parp9, Tnfrsf1a, Cav2
GO:0032612	GO:0032612	interleukin-1 production	7/165	128/17568	0.0546875	5.82273	5.33216	0.000207083	0.00585847	0.00437669	ENSRNOG00000009822/ENSRNOG00000010626/ENSRNOG00000014350/ENSRNOG00000014524/ENSRNOG00000019422/ENSRNOG00000019742/ENSRNOG00000023546	7	Tlr2, Sphk1, Ccn1, S1pr3, Egr1, Stat3, Hspb1
GO:0032652	GO:0032652	regulation of interleukin-1 production	7/165	128/17568	0.0546875	5.82273	5.33216	0.000207083	0.00585847	0.00437669	ENSRNOG00000009822/ENSRNOG00000010626/ENSRNOG00000014350/ENSRNOG00000014524/ENSRNOG00000019422/ENSRNOG00000019742/ENSRNOG00000023546	7	Tlr2, Sphk1, Ccn1, S1pr3, Egr1, Stat3, Hspb1
GO:0032355	GO:0032355	response to estradiol	10/165	265/17568	0.0377358	4.01784	4.81989	0.000207172	0.00585847	0.00437669	ENSRNOG00000000991/ENSRNOG00000003897/ENSRNOG00000004500/ENSRNOG00000007159/ENSRNOG00000011800/ENSRNOG00000018087/ENSRNOG00000019742/ENSRNOG00000020918/ENSRNOG00000031312/ENSRNOG00000061910	10	Arpc1b, Col1a1, Myc, Ccl2, F3, Vim, Stat3, Ccnd1, Tnfrsf1a, Igfbp3
GO:1902895	GO:1902895	positive regulation of miRNA transcription	5/165	58/17568	0.0862069	9.17868	6.07481	0.000210842	0.00591083	0.00441581	ENSRNOG00000004500/ENSRNOG00000008015/ENSRNOG00000019422/ENSRNOG00000019742/ENSRNOG00000020552	5	Myc, Fos, Egr1, Stat3, Fosl1
GO:0032060	GO:0032060	bleb assembly	3/165	13/17568	0.230769	24.5706	8.27792	0.00021712	0.00598369	0.00447024	ENSRNOG00000003338/ENSRNOG00000006995/ENSRNOG00000008676	3	Pmp22, Ano6, Emp1
GO:2000303	GO:2000303	regulation of ceramide biosynthetic process	3/165	13/17568	0.230769	24.5706	8.27792	0.00021712	0.00598369	0.00447024	ENSRNOG00000010626/ENSRNOG00000014350/ENSRNOG00000016346	3	Sphk1, Ccn1, Prkcd
GO:0071222	GO:0071222	cellular response to lipopolysaccharide	11/165	319/17568	0.0344828	3.67147	4.6886	0.000219189	0.00598994	0.00447491	ENSRNOG00000002520/ENSRNOG00000004100/ENSRNOG00000007159/ENSRNOG00000010516/ENSRNOG00000013805/ENSRNOG00000013987/ENSRNOG00000018087/ENSRNOG00000020679/ENSRNOG00000026647/ENSRNOG00000031743/ENSRNOG00000058388	11	Litaf, Trib1, Ccl2, Plau, Tnip2, Sbno2, Vim, Icam1, Cxcl16, Gbp2, Zfp36
GO:0002262	GO:0002262	myeloid cell homeostasis	9/165	218/17568	0.0412844	4.39566	4.91227	0.000222448	0.00600676	0.00448748	ENSRNOG00000000488/ENSRNOG00000006094/ENSRNOG00000008986/ENSRNOG00000009258/ENSRNOG00000014117/ENSRNOG00000015948/ENSRNOG00000018659/ENSRNOG00000019742/ENSRNOG00000058388	9	Hmga1, Cd44, Diaph3, Cdk6, Hmox1, Slc1a5, Csf1, Stat3, Zfp36
GO:0060759	GO:0060759	regulation of response to cytokine stimulus	8/165	172/17568	0.0465116	4.95222	5.07177	0.000223499	0.00600676	0.00448748	ENSRNOG00000009822/ENSRNOG00000010626/ENSRNOG00000014504/ENSRNOG00000015030/ENSRNOG00000017787/ENSRNOG00000018659/ENSRNOG00000023463/ENSRNOG00000031312	8	Tlr2, Sphk1, Il1r1, Tjp2, Ripk1, Csf1, Parp9, Tnfrsf1a
GO:0060251	GO:0060251	regulation of glial cell proliferation	5/165	59/17568	0.0847458	9.02311	6.01059	0.000228632	0.0060448	0.00451589	ENSRNOG00000001785/ENSRNOG00000002919/ENSRNOG00000003338/ENSRNOG00000004500/ENSRNOG00000018087	5	Etv5, Gfap, Pmp22, Myc, Vim
GO:0071354	GO:0071354	cellular response to interleukin-6	5/165	59/17568	0.0847458	9.02311	6.01059	0.000228632	0.0060448	0.00451589	ENSRNOG00000007159/ENSRNOG00000013987/ENSRNOG00000017787/ENSRNOG00000019742/ENSRNOG00000020679	5	Ccl2, Sbno2, Ripk1, Stat3, Icam1
GO:0141091	GO:0141091	transforming growth factor beta receptor superfamily signaling pathway	12/165	377/17568	0.0318302	3.38905	4.56588	0.000237813	0.00621322	0.00464172	ENSRNOG00000002434/ENSRNOG00000007159/ENSRNOG00000008015/ENSRNOG00000009037/ENSRNOG00000014350/ENSRNOG00000019422/ENSRNOG00000019742/ENSRNOG00000021750/ENSRNOG00000043219/ENSRNOG00000050404/ENSRNOG00000051915/ENSRNOG00000057713	12	Tmem100, Ccl2, Fos, Sulf1, Ccn1, Egr1, Stat3, Id1, Fbn2, Pmepa1, Spred3, Cav2
GO:0008360	GO:0008360	regulation of cell shape	7/165	131/17568	0.0534351	5.68938	5.24559	0.000238823	0.00621322	0.00464172	ENSRNOG00000007159/ENSRNOG00000008517/ENSRNOG00000014961/ENSRNOG00000015278/ENSRNOG00000018524/ENSRNOG00000020679/ENSRNOG00000021919	7	Ccl2, Cdc42ep1, Pdpn, Myl12a, Ezr, Icam1, Rhoj
GO:2001236	GO:2001236	regulation of extrinsic apoptotic signaling pathway	8/165	174/17568	0.045977	4.8953	5.02799	0.00024178	0.00624021	0.00466188	ENSRNOG00000003546/ENSRNOG00000003745/ENSRNOG00000010645/ENSRNOG00000014117/ENSRNOG00000014797/ENSRNOG00000017787/ENSRNOG00000019638/ENSRNOG00000020679	8	Tnfrsf12a, Atf3, Lgals3, Hmox1, Tmbim1, Ripk1, Lmna, Icam1
GO:0071364	GO:0071364	cellular response to epidermal growth factor stimulus	5/165	60/17568	0.0833333	8.87273	5.94787	0.000247541	0.00625797	0.00467514	ENSRNOG00000003897/ENSRNOG00000004500/ENSRNOG00000008015/ENSRNOG00000021750/ENSRNOG00000058388	5	Col1a1, Myc, Fos, Id1, Zfp36
GO:0060252	GO:0060252	positive regulation of glial cell proliferation	4/165	33/17568	0.121212	12.9058	6.66562	0.00024824	0.00625797	0.00467514	ENSRNOG00000001785/ENSRNOG00000002919/ENSRNOG00000004500/ENSRNOG00000018087	4	Etv5, Gfap, Myc, Vim
GO:0090594	GO:0090594	inflammatory response to wounding	4/165	33/17568	0.121212	12.9058	6.66562	0.00024824	0.00625797	0.00467514	ENSRNOG00000006094/ENSRNOG00000010208/ENSRNOG00000014117/ENSRNOG00000019742	4	Cd44, Timp1, Hmox1, Stat3
GO:0032731	GO:0032731	positive regulation of interleukin-1 beta production	5/165	61/17568	0.0819672	8.72727	5.88659	0.000267617	0.00664343	0.00496311	ENSRNOG00000009822/ENSRNOG00000014350/ENSRNOG00000019422/ENSRNOG00000019742/ENSRNOG00000023546	5	Tlr2, Ccn1, Egr1, Stat3, Hspb1
GO:0036296	GO:0036296	response to increased oxygen levels	5/165	61/17568	0.0819672	8.72727	5.88659	0.000267617	0.00664343	0.00496311	ENSRNOG00000003897/ENSRNOG00000010516/ENSRNOG00000014961/ENSRNOG00000019422/ENSRNOG00000047466	5	Col1a1, Plau, Pdpn, Egr1, Bdnf
GO:0061041	GO:0061041	regulation of wound healing	7/165	134/17568	0.0522388	5.56201	5.16165	0.000274372	0.00671017	0.00501297	ENSRNOG00000003546/ENSRNOG00000006995/ENSRNOG00000007159/ENSRNOG00000010362/ENSRNOG00000010516/ENSRNOG00000016346/ENSRNOG00000018646	7	Tnfrsf12a, Ano6, Ccl2, Anxa2, Plau, Prkcd, Hbegf
GO:0036006	GO:0036006	cellular response to macrophage colony-stimulating factor stimulus	3/165	14/17568	0.214286	22.8156	7.951	0.000274432	0.00671017	0.00501297	ENSRNOG00000007159/ENSRNOG00000009822/ENSRNOG00000018659	3	Ccl2, Tlr2, Csf1
GO:0030316	GO:0030316	osteoclast differentiation	7/165	135/17568	0.0518519	5.52081	5.13423	0.000287124	0.00696812	0.00520568	ENSRNOG00000006118/ENSRNOG00000007159/ENSRNOG00000008015/ENSRNOG00000010362/ENSRNOG00000013987/ENSRNOG00000015030/ENSRNOG00000018659	7	Klf10, Ccl2, Fos, Anxa2, Sbno2, Tjp2, Csf1
GO:0030595	GO:0030595	leukocyte chemotaxis	9/165	226/17568	0.039823	4.24006	4.7735	0.000290447	0.00699655	0.00522692	ENSRNOG00000006995/ENSRNOG00000007159/ENSRNOG00000010645/ENSRNOG00000012471/ENSRNOG00000013589/ENSRNOG00000018659/ENSRNOG00000020485/ENSRNOG00000026647/ENSRNOG00000043451	9	Ano6, Ccl2, Lgals3, Thbs4, Cxcl12, Csf1, Vav3, Cxcl16, Spp1
GO:0042542	GO:0042542	response to hydrogen peroxide	8/165	179/17568	0.0446927	4.75856	4.92141	0.000292898	0.00699814	0.00522811	ENSRNOG00000003897/ENSRNOG00000010626/ENSRNOG00000011800/ENSRNOG00000014117/ENSRNOG00000016346/ENSRNOG00000017787/ENSRNOG00000020552/ENSRNOG00000023546	8	Col1a1, Sphk1, F3, Hmox1, Prkcd, Ripk1, Fosl1, Hspb1
GO:0006935	GO:0006935	chemotaxis	13/165	444/17568	0.0292793	3.11744	4.40027	0.000294817	0.00699814	0.00522811	ENSRNOG00000006995/ENSRNOG00000007159/ENSRNOG00000010645/ENSRNOG00000012471/ENSRNOG00000013589/ENSRNOG00000014350/ENSRNOG00000016346/ENSRNOG00000018646/ENSRNOG00000018659/ENSRNOG00000020485/ENSRNOG00000023546/ENSRNOG00000026647/ENSRNOG00000043451	13	Ano6, Ccl2, Lgals3, Thbs4, Cxcl12, Ccn1, Prkcd, Hbegf, Csf1, Vav3, Hspb1, Cxcl16, Spp1
GO:0030282	GO:0030282	bone mineralization	7/165	136/17568	0.0514706	5.48021	5.10709	0.000300349	0.00707778	0.0052876	ENSRNOG00000006118/ENSRNOG00000006995/ENSRNOG00000008816/ENSRNOG00000013987/ENSRNOG00000014350/ENSRNOG00000043219/ENSRNOG00000043451	7	Klf10, Ano6, Gpnmb, Sbno2, Ccn1, Fbn2, Spp1
GO:0042330	GO:0042330	taxis	13/165	446/17568	0.029148	3.10347	4.38131	0.000307799	0.00720116	0.00537978	ENSRNOG00000006995/ENSRNOG00000007159/ENSRNOG00000010645/ENSRNOG00000012471/ENSRNOG00000013589/ENSRNOG00000014350/ENSRNOG00000016346/ENSRNOG00000018646/ENSRNOG00000018659/ENSRNOG00000020485/ENSRNOG00000023546/ENSRNOG00000026647/ENSRNOG00000043451	13	Ano6, Ccl2, Lgals3, Thbs4, Cxcl12, Ccn1, Prkcd, Hbegf, Csf1, Vav3, Hspb1, Cxcl16, Spp1
GO:1903901	GO:1903901	negative regulation of viral life cycle	4/165	35/17568	0.114286	12.1683	6.4398	0.000313036	0.00727138	0.00543224	ENSRNOG00000002341/ENSRNOG00000012280/ENSRNOG00000014117/ENSRNOG00000015078	4	Trim25, Ptx3, Hmox1, Ifitm3
GO:0018108	GO:0018108	peptidyl-tyrosine phosphorylation	10/165	280/17568	0.0357143	3.8026	4.60305	0.000321665	0.00739485	0.00552448	ENSRNOG00000006094/ENSRNOG00000007584/ENSRNOG00000012471/ENSRNOG00000016346/ENSRNOG00000017438/ENSRNOG00000018646/ENSRNOG00000020679/ENSRNOG00000023463/ENSRNOG00000057451/ENSRNOG00000057713	10	Cd44, Ehd4, Thbs4, Prkcd, Gfra1, Hbegf, Icam1, Parp9, Itga5, Cav2
GO:0031214	GO:0031214	biomineral tissue development	8/165	182/17568	0.043956	4.68012	4.85933	0.000327591	0.00739485	0.00552448	ENSRNOG00000003897/ENSRNOG00000006118/ENSRNOG00000006995/ENSRNOG00000008816/ENSRNOG00000013987/ENSRNOG00000014350/ENSRNOG00000043219/ENSRNOG00000043451	8	Col1a1, Klf10, Ano6, Gpnmb, Sbno2, Ccn1, Fbn2, Spp1
GO:0071456	GO:0071456	cellular response to hypoxia	9/165	230/17568	0.0391304	4.16632	4.7065	0.000330418	0.00739485	0.00552448	ENSRNOG00000004500/ENSRNOG00000008015/ENSRNOG00000010516/ENSRNOG00000014350/ENSRNOG00000019422/ENSRNOG00000019638/ENSRNOG00000019742/ENSRNOG00000020679/ENSRNOG00000047300	9	Myc, Fos, Plau, Ccn1, Egr1, Lmna, Stat3, Icam1, Bdkrb2
GO:0030225	GO:0030225	macrophage differentiation	5/165	64/17568	0.078125	8.31818	5.71088	0.000335308	0.00739485	0.00552448	ENSRNOG00000004100/ENSRNOG00000008986/ENSRNOG00000009822/ENSRNOG00000017787/ENSRNOG00000018659	5	Trib1, Diaph3, Tlr2, Ripk1, Csf1
GO:0060760	GO:0060760	positive regulation of response to cytokine stimulus	5/165	64/17568	0.078125	8.31818	5.71088	0.000335308	0.00739485	0.00552448	ENSRNOG00000009822/ENSRNOG00000014504/ENSRNOG00000017787/ENSRNOG00000018659/ENSRNOG00000023463	5	Tlr2, Il1r1, Ripk1, Csf1, Parp9
GO:0018212	GO:0018212	peptidyl-tyrosine modification	10/165	282/17568	0.035461	3.77563	4.57528	0.000340313	0.00739485	0.00552448	ENSRNOG00000006094/ENSRNOG00000007584/ENSRNOG00000012471/ENSRNOG00000016346/ENSRNOG00000017438/ENSRNOG00000018646/ENSRNOG00000020679/ENSRNOG00000023463/ENSRNOG00000057451/ENSRNOG00000057713	10	Cd44, Ehd4, Thbs4, Prkcd, Gfra1, Hbegf, Icam1, Parp9, Itga5, Cav2
GO:0001765	GO:0001765	membrane raft assembly	3/165	15/17568	0.2	21.2945	7.65646	0.000340678	0.00739485	0.00552448	ENSRNOG00000010362/ENSRNOG00000023226/ENSRNOG00000057713	3	Anxa2, S100a10, Cav2
GO:0003376	GO:0003376	sphingosine-1-phosphate receptor signaling pathway	3/165	15/17568	0.2	21.2945	7.65646	0.000340678	0.00739485	0.00552448	ENSRNOG00000010626/ENSRNOG00000014524/ENSRNOG00000018524	3	Sphk1, S1pr3, Ezr
GO:0090153	GO:0090153	regulation of sphingolipid biosynthetic process	3/165	15/17568	0.2	21.2945	7.65646	0.000340678	0.00739485	0.00552448	ENSRNOG00000010626/ENSRNOG00000014350/ENSRNOG00000016346	3	Sphk1, Ccn1, Prkcd
GO:0007160	GO:0007160	cell-matrix adhesion	9/165	231/17568	0.038961	4.14829	4.68999	0.000341091	0.00739485	0.00552448	ENSRNOG00000009258/ENSRNOG00000010362/ENSRNOG00000010516/ENSRNOG00000010765/ENSRNOG00000014297/ENSRNOG00000018659/ENSRNOG00000023226/ENSRNOG00000023257/ENSRNOG00000057451	9	Cdk6, Anxa2, Plau, Vcl, Sdc4, Csf1, S100a10, Adamts9, Itga5
GO:2000352	GO:2000352	negative regulation of endothelial cell apoptotic process	4/165	36/17568	0.111111	11.8303	6.33366	0.000349605	0.00744453	0.00556159	ENSRNOG00000007545/ENSRNOG00000013805/ENSRNOG00000020679/ENSRNOG00000021750	4	Angptl4, Tnip2, Icam1, Id1
GO:0001667	GO:0001667	ameboidal-type cell migration	10/165	283/17568	0.0353357	3.76229	4.56148	0.00034997	0.00744453	0.00556159	ENSRNOG00000003338/ENSRNOG00000004666/ENSRNOG00000004854/ENSRNOG00000008990/ENSRNOG00000010208/ENSRNOG00000014297/ENSRNOG00000014838/ENSRNOG00000018087/ENSRNOG00000018646/ENSRNOG00000043219	10	Pmp22, Prr5l, Has2, Amotl1, Timp1, Sdc4, Glipr2, Vim, Hbegf, Fbn2
GO:0031099	GO:0031099	regeneration	11/165	337/17568	0.0326409	3.47537	4.46765	0.00035025	0.00744453	0.00556159	ENSRNOG00000000572/ENSRNOG00000002919/ENSRNOG00000004500/ENSRNOG00000007159/ENSRNOG00000010516/ENSRNOG00000013589/ENSRNOG00000014117/ENSRNOG00000018087/ENSRNOG00000020918/ENSRNOG00000043451/ENSRNOG00000047466	11	Chst3, Gfap, Myc, Ccl2, Plau, Cxcl12, Hmox1, Vim, Ccnd1, Spp1, Bdnf
GO:2000630	GO:2000630	positive regulation of miRNA metabolic process	5/165	65/17568	0.0769231	8.19021	5.65485	0.000360522	0.00761311	0.00568753	ENSRNOG00000004500/ENSRNOG00000008015/ENSRNOG00000019422/ENSRNOG00000019742/ENSRNOG00000020552	5	Myc, Fos, Egr1, Stat3, Fosl1
GO:0001936	GO:0001936	regulation of endothelial cell proliferation	8/165	185/17568	0.0432432	4.60423	4.7986	0.000365568	0.00766986	0.00572993	ENSRNOG00000007159/ENSRNOG00000009037/ENSRNOG00000011800/ENSRNOG00000012471/ENSRNOG00000013589/ENSRNOG00000014117/ENSRNOG00000019742/ENSRNOG00000057713	8	Ccl2, Sulf1, F3, Thbs4, Cxcl12, Hmox1, Stat3, Cav2
GO:0061448	GO:0061448	connective tissue development	11/165	340/17568	0.0323529	3.44471	4.43228	0.000377485	0.00786911	0.00587878	ENSRNOG00000003897/ENSRNOG00000004063/ENSRNOG00000006094/ENSRNOG00000009037/ENSRNOG00000010208/ENSRNOG00000012826/ENSRNOG00000014350/ENSRNOG00000018659/ENSRNOG00000019422/ENSRNOG00000019638/ENSRNOG00000027784	11	Col1a1, Sh3pxd2b, Cd44, Sulf1, Timp1, Creb3l2, Ccn1, Csf1, Egr1, Lmna, Tsku
GO:0009408	GO:0009408	response to heat	6/165	101/17568	0.0594059	6.32511	5.22588	0.000380483	0.00788108	0.00588773	ENSRNOG00000003338/ENSRNOG00000014117/ENSRNOG00000014504/ENSRNOG00000020298/ENSRNOG00000023546/ENSRNOG00000059406	6	Pmp22, Hmox1, Il1r1, Bag3, Hspb1, Ier5
GO:0032233	GO:0032233	positive regulation of actin filament bundle assembly	5/165	66/17568	0.0757576	8.06612	5.59999	0.000387144	0.00794606	0.00593627	ENSRNOG00000004063/ENSRNOG00000014297/ENSRNOG00000021750/ENSRNOG00000023226/ENSRNOG00000050794	5	Sh3pxd2b, Sdc4, Id1, S100a10, Pdlim4
GO:0051090	GO:0051090	regulation of DNA-binding transcription factor activity	12/165	398/17568	0.0301508	3.21023	4.34283	0.000388506	0.00794606	0.00593627	ENSRNOG00000001928/ENSRNOG00000002341/ENSRNOG00000004100/ENSRNOG00000009822/ENSRNOG00000010626/ENSRNOG00000014117/ENSRNOG00000017787/ENSRNOG00000020552/ENSRNOG00000020679/ENSRNOG00000021750/ENSRNOG00000047137/ENSRNOG00000047466	12	Il1rap, Trim25, Trib1, Tlr2, Sphk1, Hmox1, Ripk1, Fosl1, Icam1, Id1, Erbin, Bdnf
GO:1901654	GO:1901654	response to ketone	13/165	458/17568	0.0283843	3.02215	4.26973	0.000396408	0.00805299	0.00601615	ENSRNOG00000001607/ENSRNOG00000004019/ENSRNOG00000004500/ENSRNOG00000007159/ENSRNOG00000008015/ENSRNOG00000009822/ENSRNOG00000010626/ENSRNOG00000019018/ENSRNOG00000020552/ENSRNOG00000020679/ENSRNOG00000020918/ENSRNOG00000028896/ENSRNOG00000043451	13	Adamts1, Phlda1, Myc, Ccl2, Fos, Tlr2, Sphk1, Plat, Fosl1, Icam1, Ccnd1, A2m, Spp1
GO:0031331	GO:0031331	positive regulation of cellular catabolic process	9/165	236/17568	0.0381356	4.0604	4.60881	0.000398824	0.00805299	0.00601615	ENSRNOG00000004500/ENSRNOG00000006116/ENSRNOG00000009822/ENSRNOG00000010971/ENSRNOG00000012311/ENSRNOG00000014117/ENSRNOG00000016346/ENSRNOG00000020298/ENSRNOG00000023400	9	Myc, Hk2, Tlr2, Snx18, Slc35d3, Hmox1, Prkcd, Bag3, Dtx3l
GO:2001237	GO:2001237	negative regulation of extrinsic apoptotic signaling pathway	6/165	102/17568	0.0588235	6.2631	5.19067	0.000401164	0.00805299	0.00601615	ENSRNOG00000010645/ENSRNOG00000014117/ENSRNOG00000014797/ENSRNOG00000017787/ENSRNOG00000019638/ENSRNOG00000020679	6	Lgals3, Hmox1, Tmbim1, Ripk1, Lmna, Icam1
GO:0002011	GO:0002011	morphogenesis of an epithelial sheet	5/165	67/17568	0.0746269	7.94573	5.54629	0.000415225	0.00821336	0.00613596	ENSRNOG00000006094/ENSRNOG00000014350/ENSRNOG00000014961/ENSRNOG00000018646/ENSRNOG00000057451	5	Cd44, Ccn1, Pdpn, Hbegf, Itga5
GO:0070741	GO:0070741	response to interleukin-6	5/165	67/17568	0.0746269	7.94573	5.54629	0.000415225	0.00821336	0.00613596	ENSRNOG00000007159/ENSRNOG00000013987/ENSRNOG00000017787/ENSRNOG00000019742/ENSRNOG00000020679	5	Ccl2, Sbno2, Ripk1, Stat3, Icam1
GO:0043409	GO:0043409	negative regulation of MAPK cascade	8/165	189/17568	0.042328	4.50678	4.71961	0.000421712	0.00821336	0.00613596	ENSRNOG00000003745/ENSRNOG00000004500/ENSRNOG00000011921/ENSRNOG00000013851/ENSRNOG00000016346/ENSRNOG00000018524/ENSRNOG00000023896/ENSRNOG00000051915	8	Atf3, Myc, Dusp4, Spry4, Prkcd, Ezr, Dusp6, Spred3
GO:0090398	GO:0090398	cellular senescence	6/165	103/17568	0.0582524	6.20229	5.15594	0.000422712	0.00821336	0.00613596	ENSRNOG00000000488/ENSRNOG00000009258/ENSRNOG00000014350/ENSRNOG00000016346/ENSRNOG00000019638/ENSRNOG00000020679	6	Hmga1, Cdk6, Ccn1, Prkcd, Lmna, Icam1
GO:0014902	GO:0014902	myotube differentiation	7/165	144/17568	0.0486111	5.17576	4.89916	0.00042472	0.00821336	0.00613596	ENSRNOG00000003338/ENSRNOG00000004500/ENSRNOG00000011346/ENSRNOG00000013589/ENSRNOG00000047466/ENSRNOG00000056786/ENSRNOG00000057713	7	Pmp22, Myc, Ehd2, Cxcl12, Bdnf, Piezo1, Cav2
GO:0007584	GO:0007584	response to nutrient	11/165	345/17568	0.0318841	3.39478	4.37421	0.000426832	0.00821336	0.00613596	ENSRNOG00000001607/ENSRNOG00000002341/ENSRNOG00000003897/ENSRNOG00000006094/ENSRNOG00000007159/ENSRNOG00000014117/ENSRNOG00000018087/ENSRNOG00000020918/ENSRNOG00000028896/ENSRNOG00000043451/ENSRNOG00000047466	11	Adamts1, Trim25, Col1a1, Cd44, Ccl2, Hmox1, Vim, Ccnd1, A2m, Spp1, Bdnf
GO:0034504	GO:0034504	protein localization to nucleus	11/165	345/17568	0.0318841	3.39478	4.37421	0.000426832	0.00821336	0.00613596	ENSRNOG00000003897/ENSRNOG00000012868/ENSRNOG00000016346/ENSRNOG00000019638/ENSRNOG00000019742/ENSRNOG00000020298/ENSRNOG00000023400/ENSRNOG00000023463/ENSRNOG00000031312/ENSRNOG00000031743/ENSRNOG00000057713	11	Col1a1, Uaca, Prkcd, Lmna, Stat3, Bag3, Dtx3l, Parp9, Tnfrsf1a, Gbp2, Cav2
GO:0032970	GO:0032970	regulation of actin filament-based process	12/165	404/17568	0.029703	3.16256	4.28181	0.000444114	0.00849565	0.00634685	ENSRNOG00000004063/ENSRNOG00000008517/ENSRNOG00000009822/ENSRNOG00000014297/ENSRNOG00000014961/ENSRNOG00000016346/ENSRNOG00000020679/ENSRNOG00000021750/ENSRNOG00000023226/ENSRNOG00000025406/ENSRNOG00000043044/ENSRNOG00000050794	12	Sh3pxd2b, Cdc42ep1, Tlr2, Sdc4, Pdpn, Prkcd, Icam1, Id1, S100a10, Iqgap2, Cnn2, Pdlim4
GO:0032386	GO:0032386	regulation of intracellular transport	10/165	293/17568	0.0341297	3.63388	4.4269	0.000459778	0.00874385	0.00653227	ENSRNOG00000000827/ENSRNOG00000004666/ENSRNOG00000010362/ENSRNOG00000011346/ENSRNOG00000012311/ENSRNOG00000012868/ENSRNOG00000016346/ENSRNOG00000018524/ENSRNOG00000020298/ENSRNOG00000031312	10	Ier3, Prr5l, Anxa2, Ehd2, Slc35d3, Uaca, Prkcd, Ezr, Bag3, Tnfrsf1a
GO:0097191	GO:0097191	extrinsic apoptotic signaling pathway	9/165	242/17568	0.0371901	3.95973	4.51429	0.000478509	0.00904715	0.00675886	ENSRNOG00000003546/ENSRNOG00000003745/ENSRNOG00000010645/ENSRNOG00000014117/ENSRNOG00000014797/ENSRNOG00000017787/ENSRNOG00000019638/ENSRNOG00000020298/ENSRNOG00000020679	9	Tnfrsf12a, Atf3, Lgals3, Hmox1, Tmbim1, Ripk1, Lmna, Bag3, Icam1
GO:0034350	GO:0034350	regulation of glial cell apoptotic process	3/165	17/17568	0.176471	18.7893	7.14515	0.000502163	0.00938525	0.00701144	ENSRNOG00000003338/ENSRNOG00000007159/ENSRNOG00000016346	3	Pmp22, Ccl2, Prkcd
GO:1902946	GO:1902946	protein localization to early endosome	3/165	17/17568	0.176471	18.7893	7.14515	0.000502163	0.00938525	0.00701144	ENSRNOG00000018524/ENSRNOG00000023400/ENSRNOG00000047137	3	Ezr, Dtx3l, Erbin
GO:0007178	GO:0007178	cell surface receptor protein serine/threonine kinase signaling pathway	12/165	411/17568	0.0291971	3.10869	4.21204	0.000517353	0.0096139	0.00718226	ENSRNOG00000002434/ENSRNOG00000007159/ENSRNOG00000008015/ENSRNOG00000009037/ENSRNOG00000014350/ENSRNOG00000019422/ENSRNOG00000019742/ENSRNOG00000021750/ENSRNOG00000043219/ENSRNOG00000050404/ENSRNOG00000051915/ENSRNOG00000057713	12	Tmem100, Ccl2, Fos, Sulf1, Ccn1, Egr1, Stat3, Id1, Fbn2, Pmepa1, Spred3, Cav2
GO:0032732	GO:0032732	positive regulation of interleukin-1 production	5/165	71/17568	0.0704225	7.49808	5.34209	0.000543169	0.00994548	0.00742998	ENSRNOG00000009822/ENSRNOG00000014350/ENSRNOG00000019422/ENSRNOG00000019742/ENSRNOG00000023546	5	Tlr2, Ccn1, Egr1, Stat3, Hspb1
GO:0071869	GO:0071869	response to catecholamine	5/165	71/17568	0.0704225	7.49808	5.34209	0.000543169	0.00994548	0.00742998	ENSRNOG00000014350/ENSRNOG00000019422/ENSRNOG00000021750/ENSRNOG00000047466/ENSRNOG00000057713	5	Ccn1, Egr1, Id1, Bdnf, Cav2
GO:0090316	GO:0090316	positive regulation of intracellular protein transport	6/165	108/17568	0.0555556	5.91515	4.98891	0.000544371	0.00994548	0.00742998	ENSRNOG00000004666/ENSRNOG00000012311/ENSRNOG00000012868/ENSRNOG00000016346/ENSRNOG00000020298/ENSRNOG00000031312	6	Prr5l, Slc35d3, Uaca, Prkcd, Bag3, Tnfrsf1a
GO:0036294	GO:0036294	cellular response to decreased oxygen levels	9/165	249/17568	0.0361446	3.84841	4.40778	0.000587571	0.0106747	0.00797479	ENSRNOG00000004500/ENSRNOG00000008015/ENSRNOG00000010516/ENSRNOG00000014350/ENSRNOG00000019422/ENSRNOG00000019638/ENSRNOG00000019742/ENSRNOG00000020679/ENSRNOG00000047300	9	Myc, Fos, Plau, Ccn1, Egr1, Lmna, Stat3, Icam1, Bdkrb2
GO:0061430	GO:0061430	bone trabecula morphogenesis	3/165	18/17568	0.166667	17.7455	6.92107	0.000598452	0.0107523	0.00803272	ENSRNOG00000003897/ENSRNOG00000013987/ENSRNOG00000043219	3	Col1a1, Sbno2, Fbn2
GO:0090520	GO:0090520	sphingolipid mediated signaling pathway	3/165	18/17568	0.166667	17.7455	6.92107	0.000598452	0.0107523	0.00803272	ENSRNOG00000010626/ENSRNOG00000014524/ENSRNOG00000018524	3	Sphk1, S1pr3, Ezr
GO:0072659	GO:0072659	protein localization to plasma membrane	10/165	306/17568	0.0326797	3.4795	4.26048	0.000644007	0.0115072	0.00859669	ENSRNOG00000007584/ENSRNOG00000010362/ENSRNOG00000010645/ENSRNOG00000011346/ENSRNOG00000014797/ENSRNOG00000015278/ENSRNOG00000018524/ENSRNOG00000023226/ENSRNOG00000031312/ENSRNOG00000047137	10	Ehd4, Anxa2, Lgals3, Ehd2, Tmbim1, Myl12a, Ezr, S100a10, Tnfrsf1a, Erbin
GO:0071867	GO:0071867	response to monoamine	5/165	74/17568	0.0675676	7.1941	5.1991	0.000657026	0.0116646	0.00871426	ENSRNOG00000014350/ENSRNOG00000019422/ENSRNOG00000021750/ENSRNOG00000047466/ENSRNOG00000057713	5	Ccn1, Egr1, Id1, Bdnf, Cav2
GO:0006986	GO:0006986	response to unfolded protein	6/165	112/17568	0.0535714	5.7039	4.86265	0.000659988	0.0116646	0.00871426	ENSRNOG00000003338/ENSRNOG00000003745/ENSRNOG00000012471/ENSRNOG00000012826/ENSRNOG00000020298/ENSRNOG00000020918	6	Pmp22, Atf3, Thbs4, Creb3l2, Bag3, Ccnd1
GO:0048608	GO:0048608	reproductive structure development	12/165	424/17568	0.0283019	3.01338	4.08631	0.000680506	0.0119622	0.0089366	ENSRNOG00000000081/ENSRNOG00000001416/ENSRNOG00000001607/ENSRNOG00000004500/ENSRNOG00000006094/ENSRNOG00000006681/ENSRNOG00000009037/ENSRNOG00000012280/ENSRNOG00000017438/ENSRNOG00000020679/ENSRNOG00000020918/ENSRNOG00000028896	12	Antxr2, Vgf, Adamts1, Myc, Cd44, Rdh10, Sulf1, Ptx3, Gfra1, Icam1, Ccnd1, A2m
GO:0045651	GO:0045651	positive regulation of macrophage differentiation	3/165	19/17568	0.157895	16.8115	6.71432	0.000705777	0.0122655	0.00916321	ENSRNOG00000004100/ENSRNOG00000017787/ENSRNOG00000018659	3	Trib1, Ripk1, Csf1
GO:0071374	GO:0071374	cellular response to parathyroid hormone stimulus	3/165	19/17568	0.157895	16.8115	6.71432	0.000705777	0.0122655	0.00916321	ENSRNOG00000001607/ENSRNOG00000008015/ENSRNOG00000018659	3	Adamts1, Fos, Csf1
GO:1903706	GO:1903706	regulation of hemopoiesis	12/165	426/17568	0.028169	2.99923	4.06739	0.000709077	0.0122655	0.00916321	ENSRNOG00000004100/ENSRNOG00000004500/ENSRNOG00000006094/ENSRNOG00000006118/ENSRNOG00000008015/ENSRNOG00000009258/ENSRNOG00000015030/ENSRNOG00000017787/ENSRNOG00000018659/ENSRNOG00000019742/ENSRNOG00000023546/ENSRNOG00000058388	12	Trib1, Myc, Cd44, Klf10, Fos, Cdk6, Tjp2, Ripk1, Csf1, Stat3, Hspb1, Zfp36
GO:0060348	GO:0060348	bone development	9/165	256/17568	0.0351562	3.74318	4.30506	0.000716223	0.0123236	0.00920658	ENSRNOG00000003897/ENSRNOG00000004063/ENSRNOG00000004854/ENSRNOG00000006995/ENSRNOG00000008415/ENSRNOG00000009037/ENSRNOG00000010362/ENSRNOG00000015030/ENSRNOG00000027784	9	Col1a1, Sh3pxd2b, Has2, Ano6, Nab2, Sulf1, Anxa2, Tjp2, Tsku
GO:0032570	GO:0032570	response to progesterone	5/165	76/17568	0.0657895	7.00478	5.10814	0.000742278	0.0127047	0.00949129	ENSRNOG00000007159/ENSRNOG00000008015/ENSRNOG00000009822/ENSRNOG00000010626/ENSRNOG00000020552	5	Ccl2, Fos, Tlr2, Sphk1, Fosl1
GO:0007249	GO:0007249	canonical NF-kappaB signal transduction	10/165	312/17568	0.0320513	3.41259	4.18667	0.000747609	0.0127289	0.0095094	ENSRNOG00000002341/ENSRNOG00000002520/ENSRNOG00000009822/ENSRNOG00000012868/ENSRNOG00000013805/ENSRNOG00000014117/ENSRNOG00000017787/ENSRNOG00000019742/ENSRNOG00000023546/ENSRNOG00000031312	10	Trim25, Litaf, Tlr2, Uaca, Tnip2, Hmox1, Ripk1, Stat3, Hspb1, Tnfrsf1a
GO:0061458	GO:0061458	reproductive system development	12/165	429/17568	0.027972	2.97826	4.03922	0.000753817	0.0127406	0.00951815	ENSRNOG00000000081/ENSRNOG00000001416/ENSRNOG00000001607/ENSRNOG00000004500/ENSRNOG00000006094/ENSRNOG00000006681/ENSRNOG00000009037/ENSRNOG00000012280/ENSRNOG00000017438/ENSRNOG00000020679/ENSRNOG00000020918/ENSRNOG00000028896	12	Antxr2, Vgf, Adamts1, Myc, Cd44, Rdh10, Sulf1, Ptx3, Gfra1, Icam1, Ccnd1, A2m
GO:0050764	GO:0050764	regulation of phagocytosis	6/165	115/17568	0.0521739	5.5551	4.77189	0.000758531	0.0127406	0.00951815	ENSRNOG00000006995/ENSRNOG00000007159/ENSRNOG00000009822/ENSRNOG00000010626/ENSRNOG00000012280/ENSRNOG00000043044	6	Ano6, Ccl2, Tlr2, Sphk1, Ptx3, Cnn2
GO:0002691	GO:0002691	regulation of cellular extravasation	4/165	44/17568	0.0909091	9.67934	5.61274	0.00076005	0.0127406	0.00951815	ENSRNOG00000007159/ENSRNOG00000013589/ENSRNOG00000014504/ENSRNOG00000020679	4	Ccl2, Cxcl12, Il1r1, Icam1
GO:0001959	GO:0001959	regulation of cytokine-mediated signaling pathway	7/165	159/17568	0.0440252	4.68748	4.54799	0.000766807	0.012788	0.00955353	ENSRNOG00000010626/ENSRNOG00000014504/ENSRNOG00000015030/ENSRNOG00000017787/ENSRNOG00000018659/ENSRNOG00000023463/ENSRNOG00000031312	7	Sphk1, Il1r1, Tjp2, Ripk1, Csf1, Parp9, Tnfrsf1a
GO:0010721	GO:0010721	negative regulation of cell development	10/165	314/17568	0.0318471	3.39085	4.16247	0.000785055	0.0130255	0.00973097	ENSRNOG00000004100/ENSRNOG00000004500/ENSRNOG00000006094/ENSRNOG00000009258/ENSRNOG00000014524/ENSRNOG00000015030/ENSRNOG00000021750/ENSRNOG00000023546/ENSRNOG00000043451/ENSRNOG00000047466	10	Trib1, Myc, Cd44, Cdk6, S1pr3, Tjp2, Id1, Hspb1, Spp1, Bdnf
GO:0045655	GO:0045655	regulation of monocyte differentiation	3/165	20/17568	0.15	15.9709	6.52271	0.000824621	0.0136017	0.0101615	ENSRNOG00000004500/ENSRNOG00000009258/ENSRNOG00000018659	3	Myc, Cdk6, Csf1
GO:0002548	GO:0002548	monocyte chemotaxis	4/165	45/17568	0.0888889	9.46424	5.53565	0.000828151	0.0136017	0.0101615	ENSRNOG00000006995/ENSRNOG00000007159/ENSRNOG00000010645/ENSRNOG00000013589	4	Ano6, Ccl2, Lgals3, Cxcl12
GO:0001935	GO:0001935	endothelial cell proliferation	8/165	210/17568	0.0380952	4.0561	4.33817	0.000842966	0.0137755	0.0102913	ENSRNOG00000007159/ENSRNOG00000009037/ENSRNOG00000011800/ENSRNOG00000012471/ENSRNOG00000013589/ENSRNOG00000014117/ENSRNOG00000019742/ENSRNOG00000057713	8	Ccl2, Sulf1, F3, Thbs4, Cxcl12, Hmox1, Stat3, Cav2
GO:0002526	GO:0002526	acute inflammatory response	6/165	118/17568	0.0508475	5.41387	4.68426	0.000868081	0.014115	0.0105449	ENSRNOG00000006995/ENSRNOG00000011800/ENSRNOG00000019742/ENSRNOG00000020679/ENSRNOG00000028896/ENSRNOG00000047300	6	Ano6, F3, Stat3, Icam1, A2m, Bdkrb2
GO:0045669	GO:0045669	positive regulation of osteoblast differentiation	5/165	79/17568	0.0632911	6.73878	4.97771	0.00088531	0.0143235	0.0107007	ENSRNOG00000014350/ENSRNOG00000019638/ENSRNOG00000029682/ENSRNOG00000043219/ENSRNOG00000050869	5	Ccn1, Lmna, Clic1, Fbn2, Cebpd
GO:0048705	GO:0048705	skeletal system morphogenesis	9/165	264/17568	0.0340909	3.62975	4.19201	0.000890528	0.0143366	0.0107105	ENSRNOG00000003897/ENSRNOG00000004063/ENSRNOG00000004500/ENSRNOG00000004854/ENSRNOG00000006681/ENSRNOG00000008415/ENSRNOG00000009037/ENSRNOG00000027784/ENSRNOG00000043219	9	Col1a1, Sh3pxd2b, Myc, Has2, Rdh10, Nab2, Sulf1, Tsku, Fbn2
GO:0030168	GO:0030168	platelet activation	6/165	119/17568	0.0504202	5.36837	4.65572	0.000907182	0.0145328	0.010857	ENSRNOG00000010765/ENSRNOG00000014961/ENSRNOG00000015278/ENSRNOG00000016346/ENSRNOG00000023546/ENSRNOG00000029682	6	Vcl, Pdpn, Myl12a, Prkcd, Hspb1, Clic1
GO:1902893	GO:1902893	regulation of miRNA transcription	5/165	80/17568	0.0625	6.65455	4.93573	0.000937259	0.0149381	0.0111598	ENSRNOG00000004500/ENSRNOG00000008015/ENSRNOG00000019422/ENSRNOG00000019742/ENSRNOG00000020552	5	Myc, Fos, Egr1, Stat3, Fosl1
GO:0002693	GO:0002693	positive regulation of cellular extravasation	3/165	21/17568	0.142857	15.2104	6.34443	0.000955452	0.0149381	0.0111598	ENSRNOG00000007159/ENSRNOG00000014504/ENSRNOG00000020679	3	Ccl2, Il1r1, Icam1
GO:0015810	GO:0015810	aspartate transmembrane transport	3/165	21/17568	0.142857	15.2104	6.34443	0.000955452	0.0149381	0.0111598	ENSRNOG00000002919/ENSRNOG00000015948/ENSRNOG00000016346	3	Gfap, Slc1a5, Prkcd
GO:1901550	GO:1901550	regulation of endothelial cell development	3/165	21/17568	0.142857	15.2104	6.34443	0.000955452	0.0149381	0.0111598	ENSRNOG00000010765/ENSRNOG00000014524/ENSRNOG00000031312	3	Vcl, S1pr3, Tnfrsf1a
GO:1903140	GO:1903140	regulation of establishment of endothelial barrier	3/165	21/17568	0.142857	15.2104	6.34443	0.000955452	0.0149381	0.0111598	ENSRNOG00000010765/ENSRNOG00000014524/ENSRNOG00000031312	3	Vcl, S1pr3, Tnfrsf1a
GO:1902106	GO:1902106	negative regulation of leukocyte differentiation	6/165	121/17568	0.0495868	5.27964	4.59958	0.000989444	0.0153532	0.0114699	ENSRNOG00000004100/ENSRNOG00000004500/ENSRNOG00000006094/ENSRNOG00000009258/ENSRNOG00000015030/ENSRNOG00000023546	6	Trib1, Myc, Cd44, Cdk6, Tjp2, Hspb1
GO:0002763	GO:0002763	positive regulation of myeloid leukocyte differentiation	5/165	81/17568	0.0617284	6.57239	4.89446	0.000991442	0.0153532	0.0114699	ENSRNOG00000004100/ENSRNOG00000006118/ENSRNOG00000008015/ENSRNOG00000017787/ENSRNOG00000018659	5	Trib1, Klf10, Fos, Ripk1, Csf1
GO:0071453	GO:0071453	cellular response to oxygen levels	9/165	269/17568	0.0334572	3.56228	4.12355	0.00101598	0.0156586	0.0116981	ENSRNOG00000004500/ENSRNOG00000008015/ENSRNOG00000010516/ENSRNOG00000014350/ENSRNOG00000019422/ENSRNOG00000019638/ENSRNOG00000019742/ENSRNOG00000020679/ENSRNOG00000047300	9	Myc, Fos, Plau, Ccn1, Egr1, Lmna, Stat3, Icam1, Bdkrb2
GO:0046545	GO:0046545	development of primary female sexual characteristics	7/165	167/17568	0.0419162	4.46293	4.37818	0.00102254	0.0156854	0.0117181	ENSRNOG00000001416/ENSRNOG00000001607/ENSRNOG00000004500/ENSRNOG00000011032/ENSRNOG00000012280/ENSRNOG00000020679/ENSRNOG00000028896	7	Vgf, Adamts1, Myc, Lhfpl2, Ptx3, Icam1, A2m
GO:0071621	GO:0071621	granulocyte chemotaxis	6/165	122/17568	0.0491803	5.23636	4.57198	0.00103267	0.0157664	0.0117786	ENSRNOG00000007159/ENSRNOG00000010645/ENSRNOG00000012471/ENSRNOG00000018659/ENSRNOG00000020485/ENSRNOG00000043451	6	Ccl2, Lgals3, Thbs4, Csf1, Vav3, Spp1
GO:0061614	GO:0061614	miRNA transcription	5/165	82/17568	0.0609756	6.49224	4.85389	0.00104792	0.0159244	0.0118967	ENSRNOG00000004500/ENSRNOG00000008015/ENSRNOG00000019422/ENSRNOG00000019742/ENSRNOG00000020552	5	Myc, Fos, Egr1, Stat3, Fosl1
GO:0051345	GO:0051345	positive regulation of hydrolase activity	11/165	385/17568	0.0285714	3.04208	3.94486	0.00105286	0.0159251	0.0118972	ENSRNOG00000004500/ENSRNOG00000010971/ENSRNOG00000011800/ENSRNOG00000012868/ENSRNOG00000014350/ENSRNOG00000016346/ENSRNOG00000019742/ENSRNOG00000020679/ENSRNOG00000023226/ENSRNOG00000027024/ENSRNOG00000057713	11	Myc, Snx18, F3, Uaca, Ccn1, Prkcd, Stat3, Icam1, S100a10, Rgs16, Cav2
GO:0034405	GO:0034405	response to fluid shear stress	4/165	48/17568	0.0833333	8.87273	5.31811	0.00105817	0.0159314	0.0119019	ENSRNOG00000004854/ENSRNOG00000010516/ENSRNOG00000011800/ENSRNOG00000043451	4	Has2, Plau, F3, Spp1
GO:0048660	GO:0048660	regulation of smooth muscle cell proliferation	8/165	218/17568	0.0366972	3.90726	4.20572	0.00107285	0.0159976	0.0119513	ENSRNOG00000001607/ENSRNOG00000004100/ENSRNOG00000004500/ENSRNOG00000009037/ENSRNOG00000014117/ENSRNOG00000018646/ENSRNOG00000019422/ENSRNOG00000061910	8	Adamts1, Trib1, Myc, Sulf1, Hmox1, Hbegf, Egr1, Igfbp3
GO:0071674	GO:0071674	mononuclear cell migration	8/165	218/17568	0.0366972	3.90726	4.20572	0.00107285	0.0159976	0.0119513	ENSRNOG00000006995/ENSRNOG00000007159/ENSRNOG00000010645/ENSRNOG00000013589/ENSRNOG00000018659/ENSRNOG00000020679/ENSRNOG00000026647/ENSRNOG00000043044	8	Ano6, Ccl2, Lgals3, Cxcl12, Csf1, Icam1, Cxcl16, Cnn2
GO:0045639	GO:0045639	positive regulation of myeloid cell differentiation	6/165	123/17568	0.0487805	5.19379	4.54467	0.00107733	0.0159976	0.0119513	ENSRNOG00000004100/ENSRNOG00000006118/ENSRNOG00000008015/ENSRNOG00000017787/ENSRNOG00000018659/ENSRNOG00000019742	6	Trib1, Klf10, Fos, Ripk1, Csf1, Stat3
GO:0062197	GO:0062197	cellular response to chemical stress	11/165	387/17568	0.0284238	3.02636	3.92488	0.00109772	0.0162263	0.0121222	ENSRNOG00000001785/ENSRNOG00000004500/ENSRNOG00000004666/ENSRNOG00000008015/ENSRNOG00000010626/ENSRNOG00000011800/ENSRNOG00000016346/ENSRNOG00000017787/ENSRNOG00000019422/ENSRNOG00000023546/ENSRNOG00000047300	11	Etv5, Myc, Prr5l, Fos, Sphk1, F3, Prkcd, Ripk1, Egr1, Hspb1, Bdkrb2
GO:0071559	GO:0071559	response to transforming growth factor beta	10/165	331/17568	0.0302115	3.2167	3.96432	0.00117017	0.0172189	0.0128637	ENSRNOG00000003897/ENSRNOG00000007159/ENSRNOG00000008015/ENSRNOG00000014504/ENSRNOG00000019742/ENSRNOG00000021750/ENSRNOG00000043219/ENSRNOG00000050404/ENSRNOG00000051915/ENSRNOG00000057713	10	Col1a1, Ccl2, Fos, Il1r1, Stat3, Id1, Fbn2, Pmepa1, Spred3, Cav2
GO:0110053	GO:0110053	regulation of actin filament organization	9/165	275/17568	0.0327273	3.48456	4.04352	0.00118507	0.0173597	0.0129689	ENSRNOG00000004063/ENSRNOG00000008517/ENSRNOG00000009822/ENSRNOG00000014297/ENSRNOG00000016346/ENSRNOG00000020679/ENSRNOG00000021750/ENSRNOG00000023226/ENSRNOG00000050794	9	Sh3pxd2b, Cdc42ep1, Tlr2, Sdc4, Prkcd, Icam1, Id1, S100a10, Pdlim4
GO:0034101	GO:0034101	erythrocyte homeostasis	7/165	172/17568	0.0406977	4.33319	4.27739	0.00121364	0.0176985	0.013222	ENSRNOG00000000488/ENSRNOG00000008986/ENSRNOG00000009258/ENSRNOG00000014117/ENSRNOG00000015948/ENSRNOG00000019742/ENSRNOG00000058388	7	Hmga1, Diaph3, Cdk6, Hmox1, Slc1a5, Stat3, Zfp36
GO:0090026	GO:0090026	positive regulation of monocyte chemotaxis	3/165	23/17568	0.130435	13.8877	6.02203	0.00125486	0.0182178	0.01361	ENSRNOG00000006995/ENSRNOG00000007159/ENSRNOG00000013589	3	Ano6, Ccl2, Cxcl12
GO:1903707	GO:1903707	negative regulation of hemopoiesis	6/165	127/17568	0.0472441	5.03021	4.43836	0.00127097	0.0183697	0.0137235	ENSRNOG00000004100/ENSRNOG00000004500/ENSRNOG00000006094/ENSRNOG00000009258/ENSRNOG00000015030/ENSRNOG00000023546	6	Trib1, Myc, Cd44, Cdk6, Tjp2, Hspb1
GO:0030593	GO:0030593	neutrophil chemotaxis	5/165	86/17568	0.0581395	6.19027	4.69811	0.00129796	0.0186768	0.0139529	ENSRNOG00000007159/ENSRNOG00000010645/ENSRNOG00000012471/ENSRNOG00000020485/ENSRNOG00000043451	5	Ccl2, Lgals3, Thbs4, Vav3, Spp1
GO:0032943	GO:0032943	mononuclear cell proliferation	10/165	336/17568	0.0297619	3.16883	3.90847	0.00130901	0.0187529	0.0140097	ENSRNOG00000004500/ENSRNOG00000006094/ENSRNOG00000008816/ENSRNOG00000010645/ENSRNOG00000013589/ENSRNOG00000014297/ENSRNOG00000016346/ENSRNOG00000018659/ENSRNOG00000020485/ENSRNOG00000043044	10	Myc, Cd44, Gpnmb, Lgals3, Cxcl12, Sdc4, Prkcd, Csf1, Vav3, Cnn2
GO:0010803	GO:0010803	regulation of tumor necrosis factor-mediated signaling pathway	4/165	51/17568	0.0784314	8.3508	5.11881	0.0013297	0.0189657	0.0141687	ENSRNOG00000010626/ENSRNOG00000015030/ENSRNOG00000017787/ENSRNOG00000031312	4	Sphk1, Tjp2, Ripk1, Tnfrsf1a
GO:0045137	GO:0045137	development of primary sexual characteristics	10/165	338/17568	0.0295858	3.15008	3.88642	0.00136818	0.0192591	0.0143879	ENSRNOG00000001416/ENSRNOG00000001607/ENSRNOG00000004500/ENSRNOG00000006681/ENSRNOG00000011032/ENSRNOG00000012280/ENSRNOG00000017438/ENSRNOG00000020679/ENSRNOG00000020918/ENSRNOG00000028896	10	Vgf, Adamts1, Myc, Rdh10, Lhfpl2, Ptx3, Gfra1, Icam1, Ccnd1, A2m
GO:0032535	GO:0032535	regulation of cellular component size	11/165	398/17568	0.0276382	2.94271	3.81719	0.0013736	0.0192591	0.0143879	ENSRNOG00000003546/ENSRNOG00000006995/ENSRNOG00000008517/ENSRNOG00000009822/ENSRNOG00000013589/ENSRNOG00000016346/ENSRNOG00000018524/ENSRNOG00000020485/ENSRNOG00000020679/ENSRNOG00000043451/ENSRNOG00000047466	11	Tnfrsf12a, Ano6, Cdc42ep1, Tlr2, Cxcl12, Prkcd, Ezr, Vav3, Icam1, Spp1, Bdnf
GO:0001952	GO:0001952	regulation of cell-matrix adhesion	6/165	129/17568	0.0465116	4.95222	4.38686	0.00137724	0.0192591	0.0143879	ENSRNOG00000009258/ENSRNOG00000010516/ENSRNOG00000010765/ENSRNOG00000014297/ENSRNOG00000018659/ENSRNOG00000023226	6	Cdk6, Plau, Vcl, Sdc4, Csf1, S100a10
GO:0051092	GO:0051092	positive regulation of NF-kappaB transcription factor activity	6/165	129/17568	0.0465116	4.95222	4.38686	0.00137724	0.0192591	0.0143879	ENSRNOG00000001928/ENSRNOG00000002341/ENSRNOG00000009822/ENSRNOG00000010626/ENSRNOG00000017787/ENSRNOG00000020679	6	Il1rap, Trim25, Tlr2, Sphk1, Ripk1, Icam1
GO:0045667	GO:0045667	regulation of osteoblast differentiation	7/165	176/17568	0.0397727	4.23471	4.19948	0.0013858	0.0192591	0.0143879	ENSRNOG00000009258/ENSRNOG00000014350/ENSRNOG00000019638/ENSRNOG00000021750/ENSRNOG00000029682/ENSRNOG00000043219/ENSRNOG00000050869	7	Cdk6, Ccn1, Lmna, Id1, Clic1, Fbn2, Cebpd
GO:0051017	GO:0051017	actin filament bundle assembly	7/165	176/17568	0.0397727	4.23471	4.19948	0.0013858	0.0192591	0.0143879	ENSRNOG00000004063/ENSRNOG00000008986/ENSRNOG00000014297/ENSRNOG00000018524/ENSRNOG00000021750/ENSRNOG00000023226/ENSRNOG00000050794	7	Sh3pxd2b, Diaph3, Sdc4, Ezr, Id1, S100a10, Pdlim4
GO:0035966	GO:0035966	response to topologically incorrect protein	6/165	130/17568	0.0461538	4.91413	4.36151	0.00143286	0.0198283	0.0148132	ENSRNOG00000003338/ENSRNOG00000003745/ENSRNOG00000012471/ENSRNOG00000012826/ENSRNOG00000020298/ENSRNOG00000020918	6	Pmp22, Atf3, Thbs4, Creb3l2, Bag3, Ccnd1
GO:0048659	GO:0048659	smooth muscle cell proliferation	8/165	229/17568	0.0349345	3.71957	4.03353	0.00146807	0.0202295	0.0151129	ENSRNOG00000001607/ENSRNOG00000004100/ENSRNOG00000004500/ENSRNOG00000009037/ENSRNOG00000014117/ENSRNOG00000018646/ENSRNOG00000019422/ENSRNOG00000061910	8	Adamts1, Trib1, Myc, Sulf1, Hmox1, Hbegf, Egr1, Igfbp3
GO:1990778	GO:1990778	protein localization to cell periphery	11/165	402/17568	0.0273632	2.91343	3.77894	0.00148708	0.020405	0.0152439	ENSRNOG00000001006/ENSRNOG00000007584/ENSRNOG00000010362/ENSRNOG00000010645/ENSRNOG00000011346/ENSRNOG00000014797/ENSRNOG00000015278/ENSRNOG00000018524/ENSRNOG00000023226/ENSRNOG00000031312/ENSRNOG00000047137	11	Nptx2, Ehd4, Anxa2, Lgals3, Ehd2, Tmbim1, Myl12a, Ezr, S100a10, Tnfrsf1a, Erbin
GO:0007159	GO:0007159	leukocyte cell-cell adhesion	11/165	403/17568	0.0272953	2.9062	3.76946	0.00151662	0.0206909	0.0154576	ENSRNOG00000004854/ENSRNOG00000006094/ENSRNOG00000007159/ENSRNOG00000008816/ENSRNOG00000010645/ENSRNOG00000013589/ENSRNOG00000014297/ENSRNOG00000018524/ENSRNOG00000020679/ENSRNOG00000023546/ENSRNOG00000057451	11	Has2, Cd44, Ccl2, Gpnmb, Lgals3, Cxcl12, Sdc4, Ezr, Icam1, Hspb1, Itga5
GO:0061572	GO:0061572	actin filament bundle organization	7/165	179/17568	0.0391061	4.16374	4.14256	0.00152701	0.0206909	0.0154576	ENSRNOG00000004063/ENSRNOG00000008986/ENSRNOG00000014297/ENSRNOG00000018524/ENSRNOG00000021750/ENSRNOG00000023226/ENSRNOG00000050794	7	Sh3pxd2b, Diaph3, Sdc4, Ezr, Id1, S100a10, Pdlim4
GO:1902905	GO:1902905	positive regulation of supramolecular fiber organization	7/165	179/17568	0.0391061	4.16374	4.14256	0.00152701	0.0206909	0.0154576	ENSRNOG00000004063/ENSRNOG00000008517/ENSRNOG00000014297/ENSRNOG00000020679/ENSRNOG00000021750/ENSRNOG00000023226/ENSRNOG00000050794	7	Sh3pxd2b, Cdc42ep1, Sdc4, Icam1, Id1, S100a10, Pdlim4
GO:0042307	GO:0042307	positive regulation of protein import into nucleus	4/165	53/17568	0.0754717	8.03568	4.99479	0.00153563	0.0207214	0.0154803	ENSRNOG00000012868/ENSRNOG00000016346/ENSRNOG00000020298/ENSRNOG00000031312	4	Uaca, Prkcd, Bag3, Tnfrsf1a
GO:0035914	GO:0035914	skeletal muscle cell differentiation	5/165	90/17568	0.0555556	5.91515	4.55188	0.00158954	0.0211551	0.0158043	ENSRNOG00000003745/ENSRNOG00000004500/ENSRNOG00000008015/ENSRNOG00000012886/ENSRNOG00000019422	5	Atf3, Myc, Fos, Maff, Egr1
GO:0000302	GO:0000302	response to reactive oxygen species	9/165	287/17568	0.0313589	3.33887	3.88992	0.00159155	0.0211551	0.0158043	ENSRNOG00000003897/ENSRNOG00000008015/ENSRNOG00000010626/ENSRNOG00000011800/ENSRNOG00000014117/ENSRNOG00000016346/ENSRNOG00000017787/ENSRNOG00000020552/ENSRNOG00000023546	9	Col1a1, Fos, Sphk1, F3, Hmox1, Prkcd, Ripk1, Fosl1, Hspb1
GO:1902105	GO:1902105	regulation of leukocyte differentiation	10/165	345/17568	0.0289855	3.08617	3.81051	0.00159271	0.0211551	0.0158043	ENSRNOG00000004100/ENSRNOG00000004500/ENSRNOG00000006094/ENSRNOG00000006118/ENSRNOG00000008015/ENSRNOG00000009258/ENSRNOG00000015030/ENSRNOG00000017787/ENSRNOG00000018659/ENSRNOG00000023546	10	Trib1, Myc, Cd44, Klf10, Fos, Cdk6, Tjp2, Ripk1, Csf1, Hspb1
GO:0051091	GO:0051091	positive regulation of DNA-binding transcription factor activity	8/165	232/17568	0.0344828	3.67147	3.9884	0.00159379	0.0211551	0.0158043	ENSRNOG00000001928/ENSRNOG00000002341/ENSRNOG00000009822/ENSRNOG00000010626/ENSRNOG00000017787/ENSRNOG00000020552/ENSRNOG00000020679/ENSRNOG00000047466	8	Il1rap, Trim25, Tlr2, Sphk1, Ripk1, Fosl1, Icam1, Bdnf
GO:0090280	GO:0090280	positive regulation of calcium ion import	3/165	25/17568	0.12	12.7767	5.73748	0.00160741	0.0212492	0.0158747	ENSRNOG00000007159/ENSRNOG00000010645/ENSRNOG00000013589	3	Ccl2, Lgals3, Cxcl12
GO:0043122	GO:0043122	regulation of canonical NF-kappaB signal transduction	9/165	289/17568	0.0311419	3.31576	3.86511	0.00166905	0.0219747	0.0164167	ENSRNOG00000002341/ENSRNOG00000002520/ENSRNOG00000012868/ENSRNOG00000013805/ENSRNOG00000014117/ENSRNOG00000017787/ENSRNOG00000019742/ENSRNOG00000023546/ENSRNOG00000031312	9	Trim25, Litaf, Uaca, Tnip2, Hmox1, Ripk1, Stat3, Hspb1, Tnfrsf1a
GO:0042593	GO:0042593	glucose homeostasis	10/165	348/17568	0.0287356	3.05956	3.77856	0.00169768	0.0222615	0.0166309	ENSRNOG00000000488/ENSRNOG00000001416/ENSRNOG00000003897/ENSRNOG00000006116/ENSRNOG00000007159/ENSRNOG00000010516/ENSRNOG00000014504/ENSRNOG00000019742/ENSRNOG00000020679/ENSRNOG00000043219	10	Hmga1, Vgf, Col1a1, Hk2, Ccl2, Plau, Il1r1, Stat3, Icam1, Fbn2
GO:0033500	GO:0033500	carbohydrate homeostasis	10/165	349/17568	0.0286533	3.05079	3.76799	0.00173389	0.0226451	0.0169175	ENSRNOG00000000488/ENSRNOG00000001416/ENSRNOG00000003897/ENSRNOG00000006116/ENSRNOG00000007159/ENSRNOG00000010516/ENSRNOG00000014504/ENSRNOG00000019742/ENSRNOG00000020679/ENSRNOG00000043219	10	Hmga1, Vgf, Col1a1, Hk2, Ccl2, Plau, Il1r1, Stat3, Icam1, Fbn2
GO:0002931	GO:0002931	response to ischemia	5/165	92/17568	0.0543478	5.78656	4.48203	0.00175214	0.0227918	0.0170271	ENSRNOG00000006116/ENSRNOG00000018659/ENSRNOG00000019422/ENSRNOG00000019742/ENSRNOG00000023546	5	Hk2, Csf1, Egr1, Stat3, Hspb1
GO:0048661	GO:0048661	positive regulation of smooth muscle cell proliferation	6/165	136/17568	0.0441176	4.69733	4.21466	0.00180339	0.0230143	0.0171933	ENSRNOG00000001607/ENSRNOG00000004500/ENSRNOG00000009037/ENSRNOG00000014117/ENSRNOG00000018646/ENSRNOG00000019422	6	Adamts1, Myc, Sulf1, Hmox1, Hbegf, Egr1
GO:0034349	GO:0034349	glial cell apoptotic process	3/165	26/17568	0.115385	12.2853	5.60712	0.00180462	0.0230143	0.0171933	ENSRNOG00000003338/ENSRNOG00000007159/ENSRNOG00000016346	3	Pmp22, Ccl2, Prkcd
GO:0045649	GO:0045649	regulation of macrophage differentiation	3/165	26/17568	0.115385	12.2853	5.60712	0.00180462	0.0230143	0.0171933	ENSRNOG00000004100/ENSRNOG00000017787/ENSRNOG00000018659	3	Trib1, Ripk1, Csf1
GO:0071107	GO:0071107	response to parathyroid hormone	3/165	26/17568	0.115385	12.2853	5.60712	0.00180462	0.0230143	0.0171933	ENSRNOG00000001607/ENSRNOG00000008015/ENSRNOG00000018659	3	Adamts1, Fos, Csf1
GO:0071498	GO:0071498	cellular response to fluid shear stress	3/165	26/17568	0.115385	12.2853	5.60712	0.00180462	0.0230143	0.0171933	ENSRNOG00000004854/ENSRNOG00000010516/ENSRNOG00000043451	3	Has2, Plau, Spp1
GO:0016239	GO:0016239	positive regulation of macroautophagy	5/165	93/17568	0.0537634	5.72434	4.44788	0.00183786	0.0231656	0.0173064	ENSRNOG00000006116/ENSRNOG00000009822/ENSRNOG00000010971/ENSRNOG00000014117/ENSRNOG00000020298	5	Hk2, Tlr2, Snx18, Hmox1, Bag3
GO:0045638	GO:0045638	negative regulation of myeloid cell differentiation	5/165	93/17568	0.0537634	5.72434	4.44788	0.00183786	0.0231656	0.0173064	ENSRNOG00000004100/ENSRNOG00000004500/ENSRNOG00000009258/ENSRNOG00000015030/ENSRNOG00000058388	5	Trib1, Myc, Cdk6, Tjp2, Zfp36
GO:0048525	GO:0048525	negative regulation of viral process	5/165	93/17568	0.0537634	5.72434	4.44788	0.00183786	0.0231656	0.0173064	ENSRNOG00000002341/ENSRNOG00000012280/ENSRNOG00000014117/ENSRNOG00000015078/ENSRNOG00000058388	5	Trim25, Ptx3, Hmox1, Ifitm3, Zfp36
GO:0002762	GO:0002762	negative regulation of myeloid leukocyte differentiation	4/165	56/17568	0.0714286	7.60519	4.82048	0.00188464	0.0235725	0.0176103	ENSRNOG00000004100/ENSRNOG00000004500/ENSRNOG00000009258/ENSRNOG00000015030	4	Trib1, Myc, Cdk6, Tjp2
GO:0061383	GO:0061383	trabecula morphogenesis	4/165	56/17568	0.0714286	7.60519	4.82048	0.00188464	0.0235725	0.0176103	ENSRNOG00000001607/ENSRNOG00000003897/ENSRNOG00000013987/ENSRNOG00000043219	4	Adamts1, Col1a1, Sbno2, Fbn2
GO:0032956	GO:0032956	regulation of actin cytoskeleton organization	10/165	354/17568	0.0282486	3.0077	3.71569	0.00192447	0.0238227	0.0177973	ENSRNOG00000004063/ENSRNOG00000008517/ENSRNOG00000009822/ENSRNOG00000014297/ENSRNOG00000016346/ENSRNOG00000020679/ENSRNOG00000021750/ENSRNOG00000023226/ENSRNOG00000025406/ENSRNOG00000050794	10	Sh3pxd2b, Cdc42ep1, Tlr2, Sdc4, Prkcd, Icam1, Id1, S100a10, Iqgap2, Pdlim4
GO:0014015	GO:0014015	positive regulation of gliogenesis	5/165	94/17568	0.0531915	5.66344	4.41421	0.00192662	0.0238227	0.0177973	ENSRNOG00000001785/ENSRNOG00000002919/ENSRNOG00000004500/ENSRNOG00000009822/ENSRNOG00000018087	5	Etv5, Gfap, Myc, Tlr2, Vim
GO:2000628	GO:2000628	regulation of miRNA metabolic process	5/165	94/17568	0.0531915	5.66344	4.41421	0.00192662	0.0238227	0.0177973	ENSRNOG00000004500/ENSRNOG00000008015/ENSRNOG00000019422/ENSRNOG00000019742/ENSRNOG00000020552	5	Myc, Fos, Egr1, Stat3, Fosl1
GO:0046660	GO:0046660	female sex differentiation	7/165	187/17568	0.0374332	3.98561	3.99664	0.00195881	0.0241083	0.0180106	ENSRNOG00000001416/ENSRNOG00000001607/ENSRNOG00000004500/ENSRNOG00000011032/ENSRNOG00000012280/ENSRNOG00000020679/ENSRNOG00000028896	7	Vgf, Adamts1, Myc, Lhfpl2, Ptx3, Icam1, A2m
GO:0051146	GO:0051146	striated muscle cell differentiation	10/165	355/17568	0.028169	2.99923	3.70534	0.00196454	0.0241083	0.0180106	ENSRNOG00000003338/ENSRNOG00000004500/ENSRNOG00000007281/ENSRNOG00000011346/ENSRNOG00000013589/ENSRNOG00000015078/ENSRNOG00000019638/ENSRNOG00000047466/ENSRNOG00000056786/ENSRNOG00000057713	10	Pmp22, Myc, Flnc, Ehd2, Cxcl12, Ifitm3, Lmna, Bdnf, Piezo1, Cav2
GO:0001961	GO:0001961	positive regulation of cytokine-mediated signaling pathway	4/165	57/17568	0.0701754	7.47177	4.76523	0.00201223	0.0243235	0.0181713	ENSRNOG00000014504/ENSRNOG00000017787/ENSRNOG00000018659/ENSRNOG00000023463	4	Il1r1, Ripk1, Csf1, Parp9
GO:0051496	GO:0051496	positive regulation of stress fiber assembly	4/165	57/17568	0.0701754	7.47177	4.76523	0.00201223	0.0243235	0.0181713	ENSRNOG00000004063/ENSRNOG00000014297/ENSRNOG00000023226/ENSRNOG00000050794	4	Sh3pxd2b, Sdc4, S100a10, Pdlim4
GO:0046597	GO:0046597	negative regulation of viral entry into host cell	3/165	27/17568	0.111111	11.8303	5.4837	0.0020163	0.0243235	0.0181713	ENSRNOG00000002341/ENSRNOG00000012280/ENSRNOG00000015078	3	Trim25, Ptx3, Ifitm3
GO:1901653	GO:1901653	cellular response to peptide	3/165	27/17568	0.111111	11.8303	5.4837	0.0020163	0.0243235	0.0181713	ENSRNOG00000006118/ENSRNOG00000010208/ENSRNOG00000021750	3	Klf10, Timp1, Id1
GO:0044403	GO:0044403	biological process involved in symbiotic interaction	8/165	241/17568	0.033195	3.53436	3.8574	0.00202285	0.0243235	0.0181713	ENSRNOG00000002341/ENSRNOG00000010362/ENSRNOG00000012280/ENSRNOG00000014117/ENSRNOG00000015078/ENSRNOG00000019202/ENSRNOG00000031743/ENSRNOG00000057713	8	Trim25, Anxa2, Ptx3, Hmox1, Ifitm3, Pvr, Gbp2, Cav2
GO:0050767	GO:0050767	regulation of neurogenesis	12/165	482/17568	0.0248963	2.65077	3.57824	0.00202695	0.0243235	0.0181713	ENSRNOG00000001785/ENSRNOG00000002919/ENSRNOG00000003546/ENSRNOG00000004500/ENSRNOG00000009822/ENSRNOG00000010362/ENSRNOG00000013589/ENSRNOG00000018087/ENSRNOG00000021750/ENSRNOG00000023226/ENSRNOG00000043451/ENSRNOG00000047466	12	Etv5, Gfap, Tnfrsf12a, Myc, Tlr2, Anxa2, Cxcl12, Vim, Id1, S100a10, Spp1, Bdnf
GO:0007044	GO:0007044	cell-substrate junction assembly	5/165	96/17568	0.0520833	5.54545	4.34831	0.00211349	0.0250842	0.0187396	ENSRNOG00000002680/ENSRNOG00000010765/ENSRNOG00000014297/ENSRNOG00000023226/ENSRNOG00000057451	5	Lamc1, Vcl, Sdc4, S100a10, Itga5
GO:0071677	GO:0071677	positive regulation of mononuclear cell migration	5/165	96/17568	0.0520833	5.54545	4.34831	0.00211349	0.0250842	0.0187396	ENSRNOG00000006995/ENSRNOG00000007159/ENSRNOG00000010645/ENSRNOG00000013589/ENSRNOG00000018659	5	Ano6, Ccl2, Lgals3, Cxcl12, Csf1
GO:1903035	GO:1903035	negative regulation of response to wounding	5/165	96/17568	0.0520833	5.54545	4.34831	0.00211349	0.0250842	0.0187396	ENSRNOG00000010362/ENSRNOG00000010516/ENSRNOG00000016346/ENSRNOG00000019742/ENSRNOG00000043451	5	Anxa2, Plau, Prkcd, Stat3, Spp1
GO:0030857	GO:0030857	negative regulation of epithelial cell differentiation	4/165	58/17568	0.0689655	7.34295	4.7113	0.00214566	0.0253735	0.0189558	ENSRNOG00000014524/ENSRNOG00000020918/ENSRNOG00000021750/ENSRNOG00000051915	4	S1pr3, Ccnd1, Id1, Spred3
GO:0001654	GO:0001654	eye development	12/165	486/17568	0.0246914	2.62896	3.54599	0.00217003	0.0255686	0.0191015	ENSRNOG00000004063/ENSRNOG00000006681/ENSRNOG00000008015/ENSRNOG00000018087/ENSRNOG00000019742/ENSRNOG00000021919/ENSRNOG00000023257/ENSRNOG00000027784/ENSRNOG00000043219/ENSRNOG00000047466/ENSRNOG00000051915/ENSRNOG00000052070	12	Sh3pxd2b, Rdh10, Fos, Vim, Stat3, Rhoj, Adamts9, Tsku, Fbn2, Bdnf, Spred3, Aldh1a3
GO:0010506	GO:0010506	regulation of autophagy	9/165	301/17568	0.0299003	3.18357	3.72067	0.00220006	0.0256876	0.0191904	ENSRNOG00000001828/ENSRNOG00000002919/ENSRNOG00000006116/ENSRNOG00000009822/ENSRNOG00000010971/ENSRNOG00000012311/ENSRNOG00000014117/ENSRNOG00000019742/ENSRNOG00000020298	9	Stk38l, Gfap, Hk2, Tlr2, Snx18, Slc35d3, Hmox1, Stat3, Bag3
GO:0022407	GO:0022407	regulation of cell-cell adhesion	12/165	487/17568	0.0246407	2.62356	3.53797	0.00220706	0.0256876	0.0191904	ENSRNOG00000004854/ENSRNOG00000006094/ENSRNOG00000007159/ENSRNOG00000008816/ENSRNOG00000010645/ENSRNOG00000013589/ENSRNOG00000014297/ENSRNOG00000014961/ENSRNOG00000016346/ENSRNOG00000020679/ENSRNOG00000023546/ENSRNOG00000056786	12	Has2, Cd44, Ccl2, Gpnmb, Lgals3, Cxcl12, Sdc4, Pdpn, Prkcd, Icam1, Hspb1, Piezo1
GO:0051495	GO:0051495	positive regulation of cytoskeleton organization	7/165	191/17568	0.0366492	3.90214	3.92669	0.00220743	0.0256876	0.0191904	ENSRNOG00000004063/ENSRNOG00000008517/ENSRNOG00000014297/ENSRNOG00000020679/ENSRNOG00000021750/ENSRNOG00000023226/ENSRNOG00000050794	7	Sh3pxd2b, Cdc42ep1, Sdc4, Icam1, Id1, S100a10, Pdlim4
GO:0097581	GO:0097581	lamellipodium organization	5/165	97/17568	0.0515464	5.48828	4.31605	0.00221172	0.0256876	0.0191904	ENSRNOG00000003338/ENSRNOG00000006094/ENSRNOG00000010765/ENSRNOG00000014961/ENSRNOG00000020485	5	Pmp22, Cd44, Vcl, Pdpn, Vav3
GO:0015740	GO:0015740	C4-dicarboxylate transport	3/165	28/17568	0.107143	11.4078	5.36663	0.00224279	0.0258923	0.0193434	ENSRNOG00000002919/ENSRNOG00000015948/ENSRNOG00000016346	3	Gfap, Slc1a5, Prkcd
GO:0031669	GO:0031669	cellular response to nutrient levels	9/165	302/17568	0.0298013	3.17303	3.70896	0.00224977	0.0258923	0.0193434	ENSRNOG00000001607/ENSRNOG00000003745/ENSRNOG00000003897/ENSRNOG00000006118/ENSRNOG00000008015/ENSRNOG00000010626/ENSRNOG00000014117/ENSRNOG00000016346/ENSRNOG00000020679	9	Adamts1, Atf3, Col1a1, Klf10, Fos, Sphk1, Hmox1, Prkcd, Icam1
GO:0150063	GO:0150063	visual system development	12/165	489/17568	0.0245399	2.61283	3.522	0.00228268	0.0258923	0.0193434	ENSRNOG00000004063/ENSRNOG00000006681/ENSRNOG00000008015/ENSRNOG00000018087/ENSRNOG00000019742/ENSRNOG00000021919/ENSRNOG00000023257/ENSRNOG00000027784/ENSRNOG00000043219/ENSRNOG00000047466/ENSRNOG00000051915/ENSRNOG00000052070	12	Sh3pxd2b, Rdh10, Fos, Vim, Stat3, Rhoj, Adamts9, Tsku, Fbn2, Bdnf, Spred3, Aldh1a3
GO:0006110	GO:0006110	regulation of glycolytic process	4/165	59/17568	0.0677966	7.21849	4.65864	0.00228508	0.0258923	0.0193434	ENSRNOG00000000827/ENSRNOG00000004500/ENSRNOG00000018911/ENSRNOG00000019742	4	Ier3, Myc, Pfkfb3, Stat3
GO:0010634	GO:0010634	positive regulation of epithelial cell migration	4/165	59/17568	0.0677966	7.21849	4.65864	0.00228508	0.0258923	0.0193434	ENSRNOG00000004854/ENSRNOG00000014838/ENSRNOG00000018087/ENSRNOG00000018646	4	Has2, Glipr2, Vim, Hbegf
GO:0030811	GO:0030811	regulation of nucleotide catabolic process	4/165	59/17568	0.0677966	7.21849	4.65864	0.00228508	0.0258923	0.0193434	ENSRNOG00000000827/ENSRNOG00000004500/ENSRNOG00000018911/ENSRNOG00000019742	4	Ier3, Myc, Pfkfb3, Stat3
GO:0033121	GO:0033121	regulation of purine nucleotide catabolic process	4/165	59/17568	0.0677966	7.21849	4.65864	0.00228508	0.0258923	0.0193434	ENSRNOG00000000827/ENSRNOG00000004500/ENSRNOG00000018911/ENSRNOG00000019742	4	Ier3, Myc, Pfkfb3, Stat3
GO:0051701	GO:0051701	biological process involved in interaction with host	6/165	143/17568	0.041958	4.46739	4.0538	0.00232282	0.0261378	0.0195268	ENSRNOG00000002341/ENSRNOG00000012280/ENSRNOG00000015078/ENSRNOG00000019202/ENSRNOG00000031743/ENSRNOG00000057713	6	Trim25, Ptx3, Ifitm3, Pvr, Gbp2, Cav2
GO:0071260	GO:0071260	cellular response to mechanical stimulus	6/165	143/17568	0.041958	4.46739	4.0538	0.00232282	0.0261378	0.0195268	ENSRNOG00000003897/ENSRNOG00000019422/ENSRNOG00000020298/ENSRNOG00000031312/ENSRNOG00000043044/ENSRNOG00000056786	6	Col1a1, Egr1, Bag3, Tnfrsf1a, Cnn2, Piezo1
GO:0014856	GO:0014856	skeletal muscle cell proliferation	3/165	29/17568	0.103448	11.0144	5.25534	0.00248446	0.0278602	0.0208135	ENSRNOG00000008015/ENSRNOG00000019742/ENSRNOG00000057713	3	Fos, Stat3, Cav2
GO:0048880	GO:0048880	sensory system development	12/165	496/17568	0.0241935	2.57595	3.46673	0.00256424	0.0286561	0.0214081	ENSRNOG00000004063/ENSRNOG00000006681/ENSRNOG00000008015/ENSRNOG00000018087/ENSRNOG00000019742/ENSRNOG00000021919/ENSRNOG00000023257/ENSRNOG00000027784/ENSRNOG00000043219/ENSRNOG00000047466/ENSRNOG00000051915/ENSRNOG00000052070	12	Sh3pxd2b, Rdh10, Fos, Vim, Stat3, Rhoj, Adamts9, Tsku, Fbn2, Bdnf, Spred3, Aldh1a3
GO:0071496	GO:0071496	cellular response to external stimulus	6/165	146/17568	0.0410959	4.37559	3.98801	0.002577	0.0286621	0.0214126	ENSRNOG00000003897/ENSRNOG00000019422/ENSRNOG00000020298/ENSRNOG00000031312/ENSRNOG00000043044/ENSRNOG00000056786	6	Col1a1, Egr1, Bag3, Tnfrsf1a, Cnn2, Piezo1
GO:0034605	GO:0034605	cellular response to heat	4/165	61/17568	0.0655738	6.98182	4.55692	0.00258241	0.0286621	0.0214126	ENSRNOG00000003338/ENSRNOG00000014117/ENSRNOG00000020298/ENSRNOG00000059406	4	Pmp22, Hmox1, Bag3, Ier5
GO:0071214	GO:0071214	cellular response to abiotic stimulus	11/165	432/17568	0.025463	2.71111	3.50626	0.00260694	0.0287382	0.0214694	ENSRNOG00000003897/ENSRNOG00000004481/ENSRNOG00000004500/ENSRNOG00000010208/ENSRNOG00000016346/ENSRNOG00000019422/ENSRNOG00000020298/ENSRNOG00000031312/ENSRNOG00000043044/ENSRNOG00000047300/ENSRNOG00000056786	11	Col1a1, Adss2, Myc, Timp1, Prkcd, Egr1, Bag3, Tnfrsf1a, Cnn2, Bdkrb2, Piezo1
GO:0104004	GO:0104004	cellular response to environmental stimulus	11/165	432/17568	0.025463	2.71111	3.50626	0.00260694	0.0287382	0.0214694	ENSRNOG00000003897/ENSRNOG00000004481/ENSRNOG00000004500/ENSRNOG00000010208/ENSRNOG00000016346/ENSRNOG00000019422/ENSRNOG00000020298/ENSRNOG00000031312/ENSRNOG00000043044/ENSRNOG00000047300/ENSRNOG00000056786	11	Col1a1, Adss2, Myc, Timp1, Prkcd, Egr1, Bag3, Tnfrsf1a, Cnn2, Bdkrb2, Piezo1
GO:0070661	GO:0070661	leukocyte proliferation	10/165	370/17568	0.027027	2.87764	3.55429	0.00265103	0.0291255	0.0217588	ENSRNOG00000004500/ENSRNOG00000006094/ENSRNOG00000008816/ENSRNOG00000010645/ENSRNOG00000013589/ENSRNOG00000014297/ENSRNOG00000016346/ENSRNOG00000018659/ENSRNOG00000020485/ENSRNOG00000043044	10	Myc, Cd44, Gpnmb, Lgals3, Cxcl12, Sdc4, Prkcd, Csf1, Vav3, Cnn2
GO:0001558	GO:0001558	regulation of cell growth	11/165	434/17568	0.0253456	2.69862	3.48891	0.00270092	0.0295737	0.0220936	ENSRNOG00000003546/ENSRNOG00000006094/ENSRNOG00000010626/ENSRNOG00000013589/ENSRNOG00000018646/ENSRNOG00000023226/ENSRNOG00000024363/ENSRNOG00000026647/ENSRNOG00000043451/ENSRNOG00000047466/ENSRNOG00000061910	11	Tnfrsf12a, Cd44, Sphk1, Cxcl12, Hbegf, S100a10, Sertad1, Cxcl16, Spp1, Bdnf, Igfbp3
GO:1900024	GO:1900024	regulation of substrate adhesion-dependent cell spreading	4/165	62/17568	0.0645161	6.86921	4.50776	0.00274059	0.0297192	0.0222024	ENSRNOG00000004854/ENSRNOG00000013851/ENSRNOG00000014961/ENSRNOG00000023226	4	Has2, Spry4, Pdpn, S100a10
GO:0060343	GO:0060343	trabecula formation	3/165	30/17568	0.1	10.6473	5.14937	0.00274163	0.0297192	0.0222024	ENSRNOG00000001607/ENSRNOG00000003897/ENSRNOG00000043219	3	Adamts1, Col1a1, Fbn2
GO:0090025	GO:0090025	regulation of monocyte chemotaxis	3/165	30/17568	0.1	10.6473	5.14937	0.00274163	0.0297192	0.0222024	ENSRNOG00000006995/ENSRNOG00000007159/ENSRNOG00000013589	3	Ano6, Ccl2, Cxcl12
GO:0071887	GO:0071887	leukocyte apoptotic process	6/165	148/17568	0.0405405	4.31646	3.94512	0.0027577	0.0297942	0.0222583	ENSRNOG00000004500/ENSRNOG00000006094/ENSRNOG00000010645/ENSRNOG00000013589/ENSRNOG00000017787/ENSRNOG00000020679	6	Myc, Cd44, Lgals3, Cxcl12, Ripk1, Icam1
GO:0045927	GO:0045927	positive regulation of growth	9/165	312/17568	0.0288462	3.07133	3.59447	0.00279777	0.030127	0.022507	ENSRNOG00000003546/ENSRNOG00000004063/ENSRNOG00000010626/ENSRNOG00000013589/ENSRNOG00000018524/ENSRNOG00000018646/ENSRNOG00000018659/ENSRNOG00000026647/ENSRNOG00000047466	9	Tnfrsf12a, Sh3pxd2b, Sphk1, Cxcl12, Ezr, Hbegf, Csf1, Cxcl16, Bdnf
GO:0071675	GO:0071675	regulation of mononuclear cell migration	6/165	149/17568	0.0402685	4.28749	3.92396	0.00285153	0.0305263	0.0228053	ENSRNOG00000006995/ENSRNOG00000007159/ENSRNOG00000010645/ENSRNOG00000013589/ENSRNOG00000018659/ENSRNOG00000043044	6	Ano6, Ccl2, Lgals3, Cxcl12, Csf1, Cnn2
GO:0002690	GO:0002690	positive regulation of leukocyte chemotaxis	5/165	103/17568	0.0485437	5.16858	4.13144	0.0028724	0.0305263	0.0228053	ENSRNOG00000006995/ENSRNOG00000007159/ENSRNOG00000012471/ENSRNOG00000013589/ENSRNOG00000018659	5	Ano6, Ccl2, Thbs4, Cxcl12, Csf1
GO:0034446	GO:0034446	substrate adhesion-dependent cell spreading	5/165	103/17568	0.0485437	5.16858	4.13144	0.0028724	0.0305263	0.0228053	ENSRNOG00000002680/ENSRNOG00000004854/ENSRNOG00000013851/ENSRNOG00000014961/ENSRNOG00000023226	5	Lamc1, Has2, Spry4, Pdpn, S100a10
GO:0150115	GO:0150115	cell-substrate junction organization	5/165	103/17568	0.0485437	5.16858	4.13144	0.0028724	0.0305263	0.0228053	ENSRNOG00000002680/ENSRNOG00000010765/ENSRNOG00000014297/ENSRNOG00000023226/ENSRNOG00000057451	5	Lamc1, Vcl, Sdc4, S100a10, Itga5
GO:0071870	GO:0071870	cellular response to catecholamine stimulus	4/165	63/17568	0.0634921	6.76017	4.45968	0.00290527	0.0307751	0.0229912	ENSRNOG00000014350/ENSRNOG00000021750/ENSRNOG00000047466/ENSRNOG00000057713	4	Ccn1, Id1, Bdnf, Cav2
GO:0060964	GO:0060964	regulation of miRNA-mediated gene silencing	3/165	31/17568	0.0967742	10.3038	5.04827	0.00301462	0.0318297	0.023779	ENSRNOG00000017787/ENSRNOG00000019742/ENSRNOG00000058388	3	Ripk1, Stat3, Zfp36
GO:0000768	GO:0000768	syncytium formation by plasma membrane fusion	4/165	64/17568	0.0625	6.65455	4.41263	0.0030766	0.0321708	0.0240339	ENSRNOG00000006094/ENSRNOG00000011346/ENSRNOG00000013589/ENSRNOG00000013987	4	Cd44, Ehd2, Cxcl12, Sbno2
GO:0032757	GO:0032757	positive regulation of interleukin-8 production	4/165	64/17568	0.0625	6.65455	4.41263	0.0030766	0.0321708	0.0240339	ENSRNOG00000009822/ENSRNOG00000011800/ENSRNOG00000017787/ENSRNOG00000019742	4	Tlr2, F3, Ripk1, Stat3
GO:0140253	GO:0140253	cell-cell fusion	4/165	64/17568	0.0625	6.65455	4.41263	0.0030766	0.0321708	0.0240339	ENSRNOG00000006094/ENSRNOG00000011346/ENSRNOG00000013589/ENSRNOG00000013987	4	Cd44, Ehd2, Cxcl12, Sbno2
GO:0097009	GO:0097009	energy homeostasis	5/165	105/17568	0.047619	5.07013	4.07307	0.00312131	0.0324298	0.0242273	ENSRNOG00000001416/ENSRNOG00000012311/ENSRNOG00000019742/ENSRNOG00000025946/ENSRNOG00000027784	5	Vgf, Slc35d3, Stat3, Igf2bp2, Tsku
GO:1901222	GO:1901222	regulation of non-canonical NF-kappaB signal transduction	5/165	105/17568	0.047619	5.07013	4.07307	0.00312131	0.0324298	0.0242273	ENSRNOG00000002520/ENSRNOG00000009822/ENSRNOG00000010626/ENSRNOG00000012868/ENSRNOG00000017787	5	Litaf, Tlr2, Sphk1, Uaca, Ripk1
GO:0072593	GO:0072593	reactive oxygen species metabolic process	8/165	260/17568	0.0307692	3.27608	3.60023	0.0032259	0.0331797	0.0247875	ENSRNOG00000000827/ENSRNOG00000004063/ENSRNOG00000006116/ENSRNOG00000010516/ENSRNOG00000014350/ENSRNOG00000016346/ENSRNOG00000017787/ENSRNOG00000019742	8	Ier3, Sh3pxd2b, Hk2, Plau, Ccn1, Prkcd, Ripk1, Stat3
GO:0046718	GO:0046718	symbiont entry into host cell	5/165	106/17568	0.0471698	5.0223	4.04445	0.00325144	0.0331797	0.0247875	ENSRNOG00000002341/ENSRNOG00000012280/ENSRNOG00000015078/ENSRNOG00000019202/ENSRNOG00000057713	5	Trim25, Ptx3, Ifitm3, Pvr, Cav2
GO:0001954	GO:0001954	positive regulation of cell-matrix adhesion	4/165	65/17568	0.0615385	6.55217	4.36658	0.00325471	0.0331797	0.0247875	ENSRNOG00000009258/ENSRNOG00000014297/ENSRNOG00000018659/ENSRNOG00000023226	4	Cdk6, Sdc4, Csf1, S100a10
GO:0030193	GO:0030193	regulation of blood coagulation	4/165	65/17568	0.0615385	6.55217	4.36658	0.00325471	0.0331797	0.0247875	ENSRNOG00000006995/ENSRNOG00000010362/ENSRNOG00000010516/ENSRNOG00000016346	4	Ano6, Anxa2, Plau, Prkcd
GO:0033280	GO:0033280	response to vitamin D	4/165	65/17568	0.0615385	6.55217	4.36658	0.00325471	0.0331797	0.0247875	ENSRNOG00000001607/ENSRNOG00000002341/ENSRNOG00000018087/ENSRNOG00000043451	4	Adamts1, Trim25, Vim, Spp1
GO:0071868	GO:0071868	cellular response to monoamine stimulus	4/165	65/17568	0.0615385	6.55217	4.36658	0.00325471	0.0331797	0.0247875	ENSRNOG00000014350/ENSRNOG00000021750/ENSRNOG00000047466/ENSRNOG00000057713	4	Ccn1, Id1, Bdnf, Cav2
GO:0010001	GO:0010001	glial cell differentiation	9/165	321/17568	0.0280374	2.98522	3.49528	0.00337682	0.0341907	0.0255429	ENSRNOG00000002919/ENSRNOG00000003338/ENSRNOG00000008415/ENSRNOG00000009822/ENSRNOG00000018087/ENSRNOG00000018911/ENSRNOG00000019422/ENSRNOG00000019742/ENSRNOG00000043098	9	Gfap, Pmp22, Nab2, Tlr2, Vim, Pfkfb3, Egr1, Stat3, Mt2A
GO:0006096	GO:0006096	glycolytic process	5/165	107/17568	0.046729	4.97536	4.01617	0.00338542	0.0341907	0.0255429	ENSRNOG00000000827/ENSRNOG00000004500/ENSRNOG00000006116/ENSRNOG00000018911/ENSRNOG00000019742	5	Ier3, Myc, Hk2, Pfkfb3, Stat3
GO:0070542	GO:0070542	response to fatty acid	5/165	107/17568	0.046729	4.97536	4.01617	0.00338542	0.0341907	0.0255429	ENSRNOG00000007159/ENSRNOG00000009822/ENSRNOG00000014117/ENSRNOG00000019018/ENSRNOG00000023546	5	Ccl2, Tlr2, Hmox1, Plat, Hspb1
GO:0006949	GO:0006949	syncytium formation	4/165	66/17568	0.0606061	6.45289	4.32149	0.00343971	0.034487	0.0257642	ENSRNOG00000006094/ENSRNOG00000011346/ENSRNOG00000013589/ENSRNOG00000013987	4	Cd44, Ehd2, Cxcl12, Sbno2
GO:1905517	GO:1905517	macrophage migration	4/165	66/17568	0.0606061	6.45289	4.32149	0.00343971	0.034487	0.0257642	ENSRNOG00000007159/ENSRNOG00000010645/ENSRNOG00000018659/ENSRNOG00000043044	4	Ccl2, Lgals3, Csf1, Cnn2
GO:0071560	GO:0071560	cellular response to transforming growth factor beta stimulus	9/165	322/17568	0.0279503	2.97595	3.48448	0.00344658	0.034487	0.0257642	ENSRNOG00000003897/ENSRNOG00000007159/ENSRNOG00000008015/ENSRNOG00000019742/ENSRNOG00000021750/ENSRNOG00000043219/ENSRNOG00000050404/ENSRNOG00000051915/ENSRNOG00000057713	9	Col1a1, Ccl2, Fos, Stat3, Id1, Fbn2, Pmepa1, Spred3, Cav2
GO:0010586	GO:0010586	miRNA metabolic process	5/165	108/17568	0.0462963	4.92929	3.98825	0.00352334	0.0350395	0.0261769	ENSRNOG00000004500/ENSRNOG00000008015/ENSRNOG00000019422/ENSRNOG00000019742/ENSRNOG00000020552	5	Myc, Fos, Egr1, Stat3, Fosl1
GO:0070227	GO:0070227	lymphocyte apoptotic process	5/165	108/17568	0.0462963	4.92929	3.98825	0.00352334	0.0350395	0.0261769	ENSRNOG00000004500/ENSRNOG00000006094/ENSRNOG00000010645/ENSRNOG00000017787/ENSRNOG00000020679	5	Myc, Cd44, Lgals3, Ripk1, Icam1
GO:0007162	GO:0007162	negative regulation of cell adhesion	9/165	324/17568	0.0277778	2.95758	3.46299	0.00358951	0.0353474	0.026407	ENSRNOG00000003897/ENSRNOG00000006094/ENSRNOG00000008816/ENSRNOG00000010645/ENSRNOG00000013589/ENSRNOG00000013851/ENSRNOG00000014297/ENSRNOG00000016346/ENSRNOG00000023546	9	Col1a1, Cd44, Gpnmb, Lgals3, Cxcl12, Spry4, Sdc4, Prkcd, Hspb1
GO:0034250	GO:0034250	positive regulation of amide metabolic process	3/165	33/17568	0.0909091	9.67934	4.85925	0.0036093	0.0353474	0.026407	ENSRNOG00000014350/ENSRNOG00000016346/ENSRNOG00000031312	3	Ccn1, Prkcd, Tnfrsf1a
GO:0036010	GO:0036010	protein localization to endosome	3/165	33/17568	0.0909091	9.67934	4.85925	0.0036093	0.0353474	0.026407	ENSRNOG00000018524/ENSRNOG00000023400/ENSRNOG00000047137	3	Ezr, Dtx3l, Erbin
GO:1900368	GO:1900368	regulation of post-transcriptional gene silencing by regulatory ncRNA	3/165	33/17568	0.0909091	9.67934	4.85925	0.0036093	0.0353474	0.026407	ENSRNOG00000017787/ENSRNOG00000019742/ENSRNOG00000058388	3	Ripk1, Stat3, Zfp36
GO:1902042	GO:1902042	negative regulation of extrinsic apoptotic signaling pathway via death domain receptors	3/165	33/17568	0.0909091	9.67934	4.85925	0.0036093	0.0353474	0.026407	ENSRNOG00000014117/ENSRNOG00000014797/ENSRNOG00000020679	3	Hmox1, Tmbim1, Icam1
GO:0031638	GO:0031638	zymogen activation	4/165	67/17568	0.0597015	6.35658	4.27733	0.00363174	0.0353474	0.026407	ENSRNOG00000010362/ENSRNOG00000010516/ENSRNOG00000019018/ENSRNOG00000023226	4	Anxa2, Plau, Plat, S100a10
GO:1900046	GO:1900046	regulation of hemostasis	4/165	67/17568	0.0597015	6.35658	4.27733	0.00363174	0.0353474	0.026407	ENSRNOG00000006995/ENSRNOG00000010362/ENSRNOG00000010516/ENSRNOG00000016346	4	Ano6, Anxa2, Plau, Prkcd
GO:0043123	GO:0043123	positive regulation of canonical NF-kappaB signal transduction	7/165	209/17568	0.0334928	3.56607	3.63378	0.00364126	0.0353474	0.026407	ENSRNOG00000002341/ENSRNOG00000002520/ENSRNOG00000013805/ENSRNOG00000014117/ENSRNOG00000017787/ENSRNOG00000019742/ENSRNOG00000031312	7	Trim25, Litaf, Tnip2, Hmox1, Ripk1, Stat3, Tnfrsf1a
GO:0031330	GO:0031330	negative regulation of cellular catabolic process	5/165	109/17568	0.0458716	4.88407	3.96068	0.00366525	0.0353691	0.0264232	ENSRNOG00000001828/ENSRNOG00000010208/ENSRNOG00000010362/ENSRNOG00000014117/ENSRNOG00000019742	5	Stk38l, Timp1, Anxa2, Hmox1, Stat3
GO:0044409	GO:0044409	symbiont entry into host	5/165	109/17568	0.0458716	4.88407	3.96068	0.00366525	0.0353691	0.0264232	ENSRNOG00000002341/ENSRNOG00000012280/ENSRNOG00000015078/ENSRNOG00000019202/ENSRNOG00000057713	5	Trim25, Ptx3, Ifitm3, Pvr, Cav2
GO:0000082	GO:0000082	G1/S transition of mitotic cell cycle	7/165	210/17568	0.0333333	3.54909	3.61846	0.00373776	0.0354984	0.0265198	ENSRNOG00000001607/ENSRNOG00000004500/ENSRNOG00000007159/ENSRNOG00000008816/ENSRNOG00000009258/ENSRNOG00000014961/ENSRNOG00000020918	7	Adamts1, Myc, Ccl2, Gpnmb, Cdk6, Pdpn, Ccnd1
GO:0032836	GO:0032836	glomerular basement membrane development	2/165	10/17568	0.2	21.2945	6.25058	0.00375506	0.0354984	0.0265198	ENSRNOG00000009037/ENSRNOG00000061928	2	Sulf1, Myo1e
GO:0072203	GO:0072203	cell proliferation involved in metanephros development	2/165	10/17568	0.2	21.2945	6.25058	0.00375506	0.0354984	0.0265198	ENSRNOG00000004500/ENSRNOG00000019422	2	Myc, Egr1
GO:0099538	GO:0099538	synaptic signaling via neuropeptide	2/165	10/17568	0.2	21.2945	6.25058	0.00375506	0.0354984	0.0265198	ENSRNOG00000001416/ENSRNOG00000047466	2	Vgf, Bdnf
GO:1901724	GO:1901724	positive regulation of cell proliferation involved in kidney development	2/165	10/17568	0.2	21.2945	6.25058	0.00375506	0.0354984	0.0265198	ENSRNOG00000004500/ENSRNOG00000019422	2	Myc, Egr1
GO:1902965	GO:1902965	regulation of protein localization to early endosome	2/165	10/17568	0.2	21.2945	6.25058	0.00375506	0.0354984	0.0265198	ENSRNOG00000018524/ENSRNOG00000023400	2	Ezr, Dtx3l
GO:1902966	GO:1902966	positive regulation of protein localization to early endosome	2/165	10/17568	0.2	21.2945	6.25058	0.00375506	0.0354984	0.0265198	ENSRNOG00000018524/ENSRNOG00000023400	2	Ezr, Dtx3l
GO:0030218	GO:0030218	erythrocyte differentiation	6/165	158/17568	0.0379747	4.04327	3.74152	0.00380724	0.0358874	0.0268104	ENSRNOG00000000488/ENSRNOG00000008986/ENSRNOG00000009258/ENSRNOG00000015948/ENSRNOG00000019742/ENSRNOG00000058388	6	Hmga1, Diaph3, Cdk6, Slc1a5, Stat3, Zfp36
GO:0060147	GO:0060147	regulation of post-transcriptional gene silencing	3/165	34/17568	0.0882353	9.39465	4.77068	0.00393155	0.0369521	0.0276058	ENSRNOG00000017787/ENSRNOG00000019742/ENSRNOG00000058388	3	Ripk1, Stat3, Zfp36
GO:0046032	GO:0046032	ADP catabolic process	5/165	111/17568	0.045045	4.79607	3.90651	0.00396129	0.0371243	0.0277345	ENSRNOG00000000827/ENSRNOG00000004500/ENSRNOG00000006116/ENSRNOG00000018911/ENSRNOG00000019742	5	Ier3, Myc, Hk2, Pfkfb3, Stat3
GO:0097193	GO:0097193	intrinsic apoptotic signaling pathway	9/165	330/17568	0.0272727	2.9038	3.39949	0.00404643	0.0377439	0.0281974	ENSRNOG00000000827/ENSRNOG00000004500/ENSRNOG00000006094/ENSRNOG00000012868/ENSRNOG00000013589/ENSRNOG00000014117/ENSRNOG00000023546/ENSRNOG00000031312/ENSRNOG00000047300	9	Ier3, Myc, Cd44, Uaca, Cxcl12, Hmox1, Hspb1, Tnfrsf1a, Bdkrb2
GO:0022604	GO:0022604	regulation of cell morphogenesis	8/165	270/17568	0.0296296	3.15475	3.47423	0.00405062	0.0377439	0.0281974	ENSRNOG00000006094/ENSRNOG00000007159/ENSRNOG00000008517/ENSRNOG00000014961/ENSRNOG00000015278/ENSRNOG00000018524/ENSRNOG00000020679/ENSRNOG00000021919	8	Cd44, Ccl2, Cdc42ep1, Pdpn, Myl12a, Ezr, Icam1, Rhoj
GO:1902903	GO:1902903	regulation of supramolecular fiber organization	10/165	393/17568	0.0254453	2.70923	3.33678	0.00406489	0.0377687	0.0282159	ENSRNOG00000004063/ENSRNOG00000008517/ENSRNOG00000008986/ENSRNOG00000009822/ENSRNOG00000014297/ENSRNOG00000016346/ENSRNOG00000020679/ENSRNOG00000021750/ENSRNOG00000023226/ENSRNOG00000050794	10	Sh3pxd2b, Cdc42ep1, Diaph3, Tlr2, Sdc4, Prkcd, Icam1, Id1, S100a10, Pdlim4
GO:0019364	GO:0019364	pyridine nucleotide catabolic process	5/165	112/17568	0.0446429	4.75325	3.87992	0.00411556	0.0381305	0.0284862	ENSRNOG00000000827/ENSRNOG00000004500/ENSRNOG00000006116/ENSRNOG00000018911/ENSRNOG00000019742	5	Ier3, Myc, Hk2, Pfkfb3, Stat3
GO:0008585	GO:0008585	female gonad development	6/165	161/17568	0.0372671	3.96793	3.68369	0.00417322	0.0384456	0.0287216	ENSRNOG00000001416/ENSRNOG00000001607/ENSRNOG00000004500/ENSRNOG00000012280/ENSRNOG00000020679/ENSRNOG00000028896	6	Vgf, Adamts1, Myc, Ptx3, Icam1, A2m
GO:0050921	GO:0050921	positive regulation of chemotaxis	6/165	161/17568	0.0372671	3.96793	3.68369	0.00417322	0.0384456	0.0287216	ENSRNOG00000006995/ENSRNOG00000007159/ENSRNOG00000012471/ENSRNOG00000013589/ENSRNOG00000018659/ENSRNOG00000023546	6	Ano6, Ccl2, Thbs4, Cxcl12, Csf1, Hspb1
GO:0008406	GO:0008406	gonad development	9/165	332/17568	0.0271084	2.88631	3.37864	0.00420846	0.0385809	0.0288226	ENSRNOG00000001416/ENSRNOG00000001607/ENSRNOG00000004500/ENSRNOG00000006681/ENSRNOG00000012280/ENSRNOG00000017438/ENSRNOG00000020679/ENSRNOG00000020918/ENSRNOG00000028896	9	Vgf, Adamts1, Myc, Rdh10, Ptx3, Gfra1, Icam1, Ccnd1, A2m
GO:0007548	GO:0007548	sex differentiation	10/165	395/17568	0.0253165	2.69551	3.3186	0.00421163	0.0385809	0.0288226	ENSRNOG00000001416/ENSRNOG00000001607/ENSRNOG00000004500/ENSRNOG00000006681/ENSRNOG00000011032/ENSRNOG00000012280/ENSRNOG00000017438/ENSRNOG00000020679/ENSRNOG00000020918/ENSRNOG00000028896	10	Vgf, Adamts1, Myc, Rdh10, Lhfpl2, Ptx3, Gfra1, Icam1, Ccnd1, A2m
GO:0002438	GO:0002438	acute inflammatory response to antigenic stimulus	3/165	35/17568	0.0857143	9.12623	4.68569	0.00427079	0.0387167	0.0289241	ENSRNOG00000020679/ENSRNOG00000028896/ENSRNOG00000047300	3	Icam1, A2m, Bdkrb2
GO:0030224	GO:0030224	monocyte differentiation	3/165	35/17568	0.0857143	9.12623	4.68569	0.00427079	0.0387167	0.0289241	ENSRNOG00000004500/ENSRNOG00000009258/ENSRNOG00000018659	3	Myc, Cdk6, Csf1
GO:0060966	GO:0060966	regulation of gene silencing by regulatory ncRNA	3/165	35/17568	0.0857143	9.12623	4.68569	0.00427079	0.0387167	0.0289241	ENSRNOG00000017787/ENSRNOG00000019742/ENSRNOG00000058388	3	Ripk1, Stat3, Zfp36
GO:0032231	GO:0032231	regulation of actin filament bundle assembly	5/165	113/17568	0.0442478	4.71118	3.85363	0.00427407	0.0387167	0.0289241	ENSRNOG00000004063/ENSRNOG00000014297/ENSRNOG00000021750/ENSRNOG00000023226/ENSRNOG00000050794	5	Sh3pxd2b, Sdc4, Id1, S100a10, Pdlim4
GO:0050792	GO:0050792	regulation of viral process	6/165	162/17568	0.037037	3.94343	3.66472	0.00430081	0.0388506	0.0290242	ENSRNOG00000002341/ENSRNOG00000010362/ENSRNOG00000012280/ENSRNOG00000014117/ENSRNOG00000015078/ENSRNOG00000058388	6	Trim25, Anxa2, Ptx3, Hmox1, Ifitm3, Zfp36
GO:0010508	GO:0010508	positive regulation of autophagy	6/165	163/17568	0.0368098	3.91924	3.64591	0.00443125	0.0396395	0.0296135	ENSRNOG00000006116/ENSRNOG00000009822/ENSRNOG00000010971/ENSRNOG00000012311/ENSRNOG00000014117/ENSRNOG00000020298	6	Hk2, Tlr2, Snx18, Slc35d3, Hmox1, Bag3
GO:1903038	GO:1903038	negative regulation of leukocyte cell-cell adhesion	6/165	163/17568	0.0368098	3.91924	3.64591	0.00443125	0.0396395	0.0296135	ENSRNOG00000006094/ENSRNOG00000008816/ENSRNOG00000010645/ENSRNOG00000013589/ENSRNOG00000014297/ENSRNOG00000023546	6	Cd44, Gpnmb, Lgals3, Cxcl12, Sdc4, Hspb1
GO:0009137	GO:0009137	purine nucleoside diphosphate catabolic process	5/165	114/17568	0.0438596	4.66986	3.82765	0.0044369	0.0396395	0.0296135	ENSRNOG00000000827/ENSRNOG00000004500/ENSRNOG00000006116/ENSRNOG00000018911/ENSRNOG00000019742	5	Ier3, Myc, Hk2, Pfkfb3, Stat3
GO:0009181	GO:0009181	purine ribonucleoside diphosphate catabolic process	5/165	114/17568	0.0438596	4.66986	3.82765	0.0044369	0.0396395	0.0296135	ENSRNOG00000000827/ENSRNOG00000004500/ENSRNOG00000006116/ENSRNOG00000018911/ENSRNOG00000019742	5	Ier3, Myc, Hk2, Pfkfb3, Stat3
GO:0022408	GO:0022408	negative regulation of cell-cell adhesion	7/165	217/17568	0.0322581	3.4346	3.51378	0.00446874	0.0397403	0.0296888	ENSRNOG00000006094/ENSRNOG00000008816/ENSRNOG00000010645/ENSRNOG00000013589/ENSRNOG00000014297/ENSRNOG00000016346/ENSRNOG00000023546	7	Cd44, Gpnmb, Lgals3, Cxcl12, Sdc4, Prkcd, Hspb1
GO:0072678	GO:0072678	T cell migration	4/165	71/17568	0.056338	5.99846	4.10925	0.00447262	0.0397403	0.0296888	ENSRNOG00000007159/ENSRNOG00000013589/ENSRNOG00000020679/ENSRNOG00000026647	4	Ccl2, Cxcl12, Icam1, Cxcl16
GO:2000392	GO:2000392	regulation of lamellipodium morphogenesis	2/165	11/17568	0.181818	19.3587	5.9305	0.00456129	0.0404177	0.0301949	ENSRNOG00000006094/ENSRNOG00000014961	2	Cd44, Pdpn
GO:0072526	GO:0072526	pyridine-containing compound catabolic process	5/165	115/17568	0.0434783	4.62925	3.80198	0.0046041	0.0406862	0.0303955	ENSRNOG00000000827/ENSRNOG00000004500/ENSRNOG00000006116/ENSRNOG00000018911/ENSRNOG00000019742	5	Ier3, Myc, Hk2, Pfkfb3, Stat3
GO:0048872	GO:0048872	homeostasis of number of cells	10/165	402/17568	0.0248756	2.64858	3.25586	0.0047585	0.0417491	0.0311896	ENSRNOG00000000488/ENSRNOG00000000572/ENSRNOG00000006094/ENSRNOG00000008986/ENSRNOG00000009258/ENSRNOG00000014117/ENSRNOG00000015948/ENSRNOG00000018659/ENSRNOG00000019742/ENSRNOG00000058388	10	Hmga1, Chst3, Cd44, Diaph3, Cdk6, Hmox1, Slc1a5, Csf1, Stat3, Zfp36
GO:0009191	GO:0009191	ribonucleoside diphosphate catabolic process	5/165	116/17568	0.0431034	4.58934	3.77659	0.00477573	0.0417491	0.0311896	ENSRNOG00000000827/ENSRNOG00000004500/ENSRNOG00000006116/ENSRNOG00000018911/ENSRNOG00000019742	5	Ier3, Myc, Hk2, Pfkfb3, Stat3
GO:0070301	GO:0070301	cellular response to hydrogen peroxide	5/165	116/17568	0.0431034	4.58934	3.77659	0.00477573	0.0417491	0.0311896	ENSRNOG00000010626/ENSRNOG00000011800/ENSRNOG00000016346/ENSRNOG00000017787/ENSRNOG00000023546	5	Sphk1, F3, Prkcd, Ripk1, Hspb1
GO:2000106	GO:2000106	regulation of leukocyte apoptotic process	5/165	116/17568	0.0431034	4.58934	3.77659	0.00477573	0.0417491	0.0311896	ENSRNOG00000004500/ENSRNOG00000006094/ENSRNOG00000010645/ENSRNOG00000013589/ENSRNOG00000020679	5	Myc, Cd44, Lgals3, Cxcl12, Icam1
GO:0031032	GO:0031032	actomyosin structure organization	7/165	220/17568	0.0318182	3.38777	3.47022	0.00481315	0.0419159	0.0313142	ENSRNOG00000004063/ENSRNOG00000007281/ENSRNOG00000014297/ENSRNOG00000023226/ENSRNOG00000025406/ENSRNOG00000043044/ENSRNOG00000050794	7	Sh3pxd2b, Flnc, Sdc4, S100a10, Iqgap2, Cnn2, Pdlim4
GO:0043583	GO:0043583	ear development	8/165	278/17568	0.028777	3.06396	3.37758	0.00482059	0.0419159	0.0313142	ENSRNOG00000004500/ENSRNOG00000006681/ENSRNOG00000008986/ENSRNOG00000014297/ENSRNOG00000027784/ENSRNOG00000047466/ENSRNOG00000050869/ENSRNOG00000052070	8	Myc, Rdh10, Diaph3, Sdc4, Tsku, Bdnf, Cebpd, Aldh1a3
GO:0007009	GO:0007009	plasma membrane organization	6/165	166/17568	0.0361446	3.84841	3.59034	0.00484014	0.0419737	0.0313573	ENSRNOG00000006995/ENSRNOG00000010971/ENSRNOG00000011346/ENSRNOG00000016346/ENSRNOG00000019780/ENSRNOG00000057713	6	Ano6, Snx18, Ehd2, Prkcd, Sypl2, Cav2
GO:0007519	GO:0007519	skeletal muscle tissue development	7/165	221/17568	0.0316742	3.37244	3.45587	0.00493229	0.0422624	0.031573	ENSRNOG00000003338/ENSRNOG00000003745/ENSRNOG00000004500/ENSRNOG00000008015/ENSRNOG00000012886/ENSRNOG00000019422/ENSRNOG00000057713	7	Pmp22, Atf3, Myc, Fos, Maff, Egr1, Cav2
GO:0031345	GO:0031345	negative regulation of cell projection organization	7/165	221/17568	0.0316742	3.37244	3.45587	0.00493229	0.0422624	0.031573	ENSRNOG00000002919/ENSRNOG00000003338/ENSRNOG00000016346/ENSRNOG00000018087/ENSRNOG00000021750/ENSRNOG00000027784/ENSRNOG00000043451	7	Gfap, Pmp22, Prkcd, Vim, Id1, Tsku, Spp1
GO:0035264	GO:0035264	multicellular organism growth	7/165	221/17568	0.0316742	3.37244	3.45587	0.00493229	0.0422624	0.031573	ENSRNOG00000000488/ENSRNOG00000003338/ENSRNOG00000004063/ENSRNOG00000018524/ENSRNOG00000018659/ENSRNOG00000019742/ENSRNOG00000025679	7	Hmga1, Pmp22, Sh3pxd2b, Ezr, Csf1, Stat3, Stk40
GO:0050818	GO:0050818	regulation of coagulation	4/165	73/17568	0.0547945	5.83412	4.02996	0.00493841	0.0422624	0.031573	ENSRNOG00000006995/ENSRNOG00000010362/ENSRNOG00000010516/ENSRNOG00000016346	4	Ano6, Anxa2, Plau, Prkcd
GO:0060425	GO:0060425	lung morphogenesis	4/165	73/17568	0.0547945	5.83412	4.02996	0.00493841	0.0422624	0.031573	ENSRNOG00000000488/ENSRNOG00000006681/ENSRNOG00000021750/ENSRNOG00000025679	4	Hmga1, Rdh10, Id1, Stk40
GO:0046031	GO:0046031	ADP metabolic process	5/165	117/17568	0.042735	4.55012	3.75149	0.00495187	0.0422663	0.0315759	ENSRNOG00000000827/ENSRNOG00000004500/ENSRNOG00000006116/ENSRNOG00000018911/ENSRNOG00000019742	5	Ier3, Myc, Hk2, Pfkfb3, Stat3
GO:0022612	GO:0022612	gland morphogenesis	6/165	167/17568	0.0359281	3.82537	3.57211	0.00498241	0.0424157	0.0316875	ENSRNOG00000001785/ENSRNOG00000006094/ENSRNOG00000007159/ENSRNOG00000009037/ENSRNOG00000010516/ENSRNOG00000018659	6	Etv5, Cd44, Ccl2, Sulf1, Plau, Csf1
GO:0010563	GO:0010563	negative regulation of phosphorus metabolic process	10/165	405/17568	0.0246914	2.62896	3.22938	0.00500935	0.042423	0.031693	ENSRNOG00000000827/ENSRNOG00000004100/ENSRNOG00000004666/ENSRNOG00000013851/ENSRNOG00000016346/ENSRNOG00000019742/ENSRNOG00000023546/ENSRNOG00000023896/ENSRNOG00000047300/ENSRNOG00000061910	10	Ier3, Trib1, Prr5l, Spry4, Prkcd, Stat3, Hspb1, Dusp6, Bdkrb2, Igfbp3
GO:0045936	GO:0045936	negative regulation of phosphate metabolic process	10/165	405/17568	0.0246914	2.62896	3.22938	0.00500935	0.042423	0.031693	ENSRNOG00000000827/ENSRNOG00000004100/ENSRNOG00000004666/ENSRNOG00000013851/ENSRNOG00000016346/ENSRNOG00000019742/ENSRNOG00000023546/ENSRNOG00000023896/ENSRNOG00000047300/ENSRNOG00000061910	10	Ier3, Trib1, Prr5l, Spry4, Prkcd, Stat3, Hspb1, Dusp6, Bdkrb2, Igfbp3
GO:1990776	GO:1990776	response to angiotensin	4/165	74/17568	0.0540541	5.75528	3.99141	0.00518306	0.0437801	0.0327068	ENSRNOG00000004500/ENSRNOG00000014350/ENSRNOG00000016346/ENSRNOG00000023546	4	Myc, Ccn1, Prkcd, Hspb1
GO:0042692	GO:0042692	muscle cell differentiation	11/165	474/17568	0.0232068	2.47089	3.161	0.00523201	0.0440065	0.0328759	ENSRNOG00000003338/ENSRNOG00000004500/ENSRNOG00000007281/ENSRNOG00000011346/ENSRNOG00000013589/ENSRNOG00000015078/ENSRNOG00000019638/ENSRNOG00000019780/ENSRNOG00000047466/ENSRNOG00000056786/ENSRNOG00000057713	11	Pmp22, Myc, Flnc, Ehd2, Cxcl12, Ifitm3, Lmna, Sypl2, Bdnf, Piezo1, Cav2
GO:0009134	GO:0009134	nucleoside diphosphate catabolic process	5/165	119/17568	0.0420168	4.47364	3.70213	0.00531789	0.0440065	0.0328759	ENSRNOG00000000827/ENSRNOG00000004500/ENSRNOG00000006116/ENSRNOG00000018911/ENSRNOG00000019742	5	Ier3, Myc, Hk2, Pfkfb3, Stat3
GO:0014002	GO:0014002	astrocyte development	3/165	38/17568	0.0789474	8.40574	4.44988	0.00539288	0.0440065	0.0328759	ENSRNOG00000002919/ENSRNOG00000018087/ENSRNOG00000043098	3	Gfap, Vim, Mt2A
GO:0022617	GO:0022617	extracellular matrix disassembly	3/165	38/17568	0.0789474	8.40574	4.44988	0.00539288	0.0440065	0.0328759	ENSRNOG00000002680/ENSRNOG00000004063/ENSRNOG00000014961	3	Lamc1, Sh3pxd2b, Pdpn
GO:1902253	GO:1902253	regulation of intrinsic apoptotic signaling pathway by p53 class mediator	3/165	38/17568	0.0789474	8.40574	4.44988	0.00539288	0.0440065	0.0328759	ENSRNOG00000004500/ENSRNOG00000006094/ENSRNOG00000047300	3	Myc, Cd44, Bdkrb2
GO:2000108	GO:2000108	positive regulation of leukocyte apoptotic process	3/165	38/17568	0.0789474	8.40574	4.44988	0.00539288	0.0440065	0.0328759	ENSRNOG00000004500/ENSRNOG00000006094/ENSRNOG00000020679	3	Myc, Cd44, Icam1
GO:0033157	GO:0033157	regulation of intracellular protein transport	6/165	170/17568	0.0352941	3.75786	3.51824	0.00542768	0.0440065	0.0328759	ENSRNOG00000004666/ENSRNOG00000012311/ENSRNOG00000012868/ENSRNOG00000016346/ENSRNOG00000020298/ENSRNOG00000031312	6	Prr5l, Slc35d3, Uaca, Prkcd, Bag3, Tnfrsf1a
GO:0008347	GO:0008347	glial cell migration	4/165	75/17568	0.0533333	5.67855	3.95356	0.00543571	0.0440065	0.0328759	ENSRNOG00000003338/ENSRNOG00000007159/ENSRNOG00000018087/ENSRNOG00000018659	4	Pmp22, Ccl2, Vim, Csf1
GO:0045123	GO:0045123	cellular extravasation	4/165	75/17568	0.0533333	5.67855	3.95356	0.00543571	0.0440065	0.0328759	ENSRNOG00000007159/ENSRNOG00000013589/ENSRNOG00000014504/ENSRNOG00000020679	4	Ccl2, Cxcl12, Il1r1, Icam1
GO:0002138	GO:0002138	retinoic acid biosynthetic process	2/165	12/17568	0.166667	17.7455	5.65007	0.00543991	0.0440065	0.0328759	ENSRNOG00000006681/ENSRNOG00000052070	2	Rdh10, Aldh1a3
GO:0016102	GO:0016102	diterpenoid biosynthetic process	2/165	12/17568	0.166667	17.7455	5.65007	0.00543991	0.0440065	0.0328759	ENSRNOG00000006681/ENSRNOG00000052070	2	Rdh10, Aldh1a3
GO:0034351	GO:0034351	negative regulation of glial cell apoptotic process	2/165	12/17568	0.166667	17.7455	5.65007	0.00543991	0.0440065	0.0328759	ENSRNOG00000007159/ENSRNOG00000016346	2	Ccl2, Prkcd
GO:0045602	GO:0045602	negative regulation of endothelial cell differentiation	2/165	12/17568	0.166667	17.7455	5.65007	0.00543991	0.0440065	0.0328759	ENSRNOG00000014524/ENSRNOG00000021750	2	S1pr3, Id1
GO:0060020	GO:0060020	Bergmann glial cell differentiation	2/165	12/17568	0.166667	17.7455	5.65007	0.00543991	0.0440065	0.0328759	ENSRNOG00000002919/ENSRNOG00000018087	2	Gfap, Vim
GO:0072683	GO:0072683	T cell extravasation	2/165	12/17568	0.166667	17.7455	5.65007	0.00543991	0.0440065	0.0328759	ENSRNOG00000007159/ENSRNOG00000020679	2	Ccl2, Icam1
GO:1990637	GO:1990637	response to prolactin	2/165	12/17568	0.166667	17.7455	5.65007	0.00543991	0.0440065	0.0328759	ENSRNOG00000004500/ENSRNOG00000008015	2	Myc, Fos
GO:2000637	GO:2000637	positive regulation of miRNA-mediated gene silencing	2/165	12/17568	0.166667	17.7455	5.65007	0.00543991	0.0440065	0.0328759	ENSRNOG00000017787/ENSRNOG00000058388	2	Ripk1, Zfp36
GO:0031960	GO:0031960	response to corticosteroid	9/165	347/17568	0.0259366	2.76154	3.22706	0.0055915	0.0451205	0.0337082	ENSRNOG00000004019/ENSRNOG00000007159/ENSRNOG00000008015/ENSRNOG00000019018/ENSRNOG00000020552/ENSRNOG00000020679/ENSRNOG00000020918/ENSRNOG00000028896/ENSRNOG00000058388	9	Phlda1, Ccl2, Fos, Plat, Fosl1, Icam1, Ccnd1, A2m, Zfp36
GO:0061138	GO:0061138	morphogenesis of a branching epithelium	7/165	227/17568	0.030837	3.2833	3.37146	0.00569439	0.0454041	0.03392	ENSRNOG00000001785/ENSRNOG00000004500/ENSRNOG00000006094/ENSRNOG00000006681/ENSRNOG00000009037/ENSRNOG00000013589/ENSRNOG00000018659	7	Etv5, Myc, Cd44, Rdh10, Sulf1, Cxcl12, Csf1
GO:0016050	GO:0016050	vesicle organization	9/165	348/17568	0.0258621	2.75361	3.21724	0.00569488	0.0454041	0.03392	ENSRNOG00000008986/ENSRNOG00000010362/ENSRNOG00000010626/ENSRNOG00000012311/ENSRNOG00000014258/ENSRNOG00000014297/ENSRNOG00000020485/ENSRNOG00000023226/ENSRNOG00000057713	9	Diaph3, Anxa2, Sphk1, Slc35d3, Rab32, Sdc4, Vav3, S100a10, Cav2
GO:0034698	GO:0034698	response to gonadotropin	4/165	76/17568	0.0526316	5.60383	3.91638	0.00569645	0.0454041	0.03392	ENSRNOG00000004500/ENSRNOG00000019018/ENSRNOG00000019422/ENSRNOG00000020679	4	Myc, Plat, Egr1, Icam1
GO:0046824	GO:0046824	positive regulation of nucleocytoplasmic transport	4/165	76/17568	0.0526316	5.60383	3.91638	0.00569645	0.0454041	0.03392	ENSRNOG00000012868/ENSRNOG00000016346/ENSRNOG00000020298/ENSRNOG00000031312	4	Uaca, Prkcd, Bag3, Tnfrsf1a
GO:0090559	GO:0090559	regulation of membrane permeability	4/165	76/17568	0.0526316	5.60383	3.91638	0.00569645	0.0454041	0.03392	ENSRNOG00000000827/ENSRNOG00000006116/ENSRNOG00000015030/ENSRNOG00000019742	4	Ier3, Hk2, Tjp2, Stat3
GO:0045672	GO:0045672	positive regulation of osteoclast differentiation	3/165	39/17568	0.0769231	8.19021	4.37697	0.00580249	0.0460237	0.0343829	ENSRNOG00000006118/ENSRNOG00000008015/ENSRNOG00000018659	3	Klf10, Fos, Csf1
GO:0060674	GO:0060674	placenta blood vessel development	3/165	39/17568	0.0769231	8.19021	4.37697	0.00580249	0.0460237	0.0343829	ENSRNOG00000003033/ENSRNOG00000014350/ENSRNOG00000020552	3	Plcd3, Ccn1, Fosl1
GO:0014823	GO:0014823	response to activity	6/165	173/17568	0.0346821	3.6927	3.46559	0.00590144	0.0464747	0.0347199	ENSRNOG00000007159/ENSRNOG00000008015/ENSRNOG00000010362/ENSRNOG00000010516/ENSRNOG00000047466/ENSRNOG00000057451	6	Ccl2, Fos, Anxa2, Plau, Bdnf, Itga5
GO:2000377	GO:2000377	regulation of reactive oxygen species metabolic process	6/165	173/17568	0.0346821	3.6927	3.46559	0.00590144	0.0464747	0.0347199	ENSRNOG00000000827/ENSRNOG00000006116/ENSRNOG00000010516/ENSRNOG00000016346/ENSRNOG00000017787/ENSRNOG00000019742	6	Ier3, Hk2, Plau, Prkcd, Ripk1, Stat3
GO:0006906	GO:0006906	vesicle fusion	5/165	122/17568	0.0409836	4.36364	3.63011	0.00590224	0.0464747	0.0347199	ENSRNOG00000008986/ENSRNOG00000010362/ENSRNOG00000010626/ENSRNOG00000020485/ENSRNOG00000057713	5	Diaph3, Anxa2, Sphk1, Vav3, Cav2
GO:0043470	GO:0043470	regulation of carbohydrate catabolic process	4/165	77/17568	0.0519481	5.53105	3.87986	0.00596541	0.0467586	0.034932	ENSRNOG00000000827/ENSRNOG00000004500/ENSRNOG00000018911/ENSRNOG00000019742	4	Ier3, Myc, Pfkfb3, Stat3
GO:0007179	GO:0007179	transforming growth factor beta receptor signaling pathway	7/165	229/17568	0.0305677	3.25462	3.34394	0.00596705	0.0467586	0.034932	ENSRNOG00000007159/ENSRNOG00000008015/ENSRNOG00000019742/ENSRNOG00000043219/ENSRNOG00000050404/ENSRNOG00000051915/ENSRNOG00000057713	7	Ccl2, Fos, Stat3, Fbn2, Pmepa1, Spred3, Cav2
GO:0009135	GO:0009135	purine nucleoside diphosphate metabolic process	5/165	123/17568	0.0406504	4.32816	3.60662	0.00610668	0.0476233	0.035578	ENSRNOG00000000827/ENSRNOG00000004500/ENSRNOG00000006116/ENSRNOG00000018911/ENSRNOG00000019742	5	Ier3, Myc, Hk2, Pfkfb3, Stat3
GO:0009179	GO:0009179	purine ribonucleoside diphosphate metabolic process	5/165	123/17568	0.0406504	4.32816	3.60662	0.00610668	0.0476233	0.035578	ENSRNOG00000000827/ENSRNOG00000004500/ENSRNOG00000006116/ENSRNOG00000018911/ENSRNOG00000019742	5	Ier3, Myc, Hk2, Pfkfb3, Stat3
GO:0071375	GO:0071375	cellular response to peptide hormone stimulus	10/165	418/17568	0.0239234	2.54719	3.11731	0.00621895	0.0480413	0.0358902	ENSRNOG00000000488/ENSRNOG00000004500/ENSRNOG00000007159/ENSRNOG00000008015/ENSRNOG00000014350/ENSRNOG00000016346/ENSRNOG00000019018/ENSRNOG00000019422/ENSRNOG00000019742/ENSRNOG00000057713	10	Hmga1, Myc, Ccl2, Fos, Ccn1, Prkcd, Plat, Egr1, Stat3, Cav2
GO:0030866	GO:0030866	cortical actin cytoskeleton organization	3/165	40/17568	0.075	7.98545	4.30663	0.00623025	0.0480413	0.0358902	ENSRNOG00000011346/ENSRNOG00000018524/ENSRNOG00000025406	3	Ehd2, Ezr, Iqgap2
GO:0040018	GO:0040018	positive regulation of multicellular organism growth	3/165	40/17568	0.075	7.98545	4.30663	0.00623025	0.0480413	0.0358902	ENSRNOG00000004063/ENSRNOG00000018524/ENSRNOG00000018659	3	Sh3pxd2b, Ezr, Csf1
GO:1902624	GO:1902624	positive regulation of neutrophil migration	3/165	40/17568	0.075	7.98545	4.30663	0.00623025	0.0480413	0.0358902	ENSRNOG00000009822/ENSRNOG00000012471/ENSRNOG00000014504	3	Tlr2, Thbs4, Il1r1
GO:0030100	GO:0030100	regulation of endocytosis	9/165	353/17568	0.0254958	2.7146	3.16866	0.00623414	0.0480413	0.0358902	ENSRNOG00000006995/ENSRNOG00000007159/ENSRNOG00000007584/ENSRNOG00000009822/ENSRNOG00000010362/ENSRNOG00000010626/ENSRNOG00000010645/ENSRNOG00000012280/ENSRNOG00000043044	9	Ano6, Ccl2, Ehd4, Tlr2, Anxa2, Sphk1, Lgals3, Ptx3, Cnn2
GO:0090174	GO:0090174	organelle membrane fusion	5/165	124/17568	0.0403226	4.29326	3.58337	0.00631606	0.0482458	0.036043	ENSRNOG00000008986/ENSRNOG00000010362/ENSRNOG00000010626/ENSRNOG00000020485/ENSRNOG00000057713	5	Diaph3, Anxa2, Sphk1, Vav3, Cav2
GO:0002291	GO:0002291	T cell activation via T cell receptor contact with antigen bound to MHC molecule on antigen presenting cell	2/165	13/17568	0.153846	16.3804	5.40155	0.00638951	0.0482458	0.036043	ENSRNOG00000010645/ENSRNOG00000020679	2	Lgals3, Icam1
GO:0051549	GO:0051549	positive regulation of keratinocyte migration	2/165	13/17568	0.153846	16.3804	5.40155	0.00638951	0.0482458	0.036043	ENSRNOG00000004854/ENSRNOG00000018646	2	Has2, Hbegf
GO:0060148	GO:0060148	positive regulation of post-transcriptional gene silencing	2/165	13/17568	0.153846	16.3804	5.40155	0.00638951	0.0482458	0.036043	ENSRNOG00000017787/ENSRNOG00000058388	2	Ripk1, Zfp36
GO:0090557	GO:0090557	establishment of endothelial intestinal barrier	2/165	13/17568	0.153846	16.3804	5.40155	0.00638951	0.0482458	0.036043	ENSRNOG00000015030/ENSRNOG00000020679	2	Tjp2, Icam1
GO:1900370	GO:1900370	positive regulation of post-transcriptional gene silencing by RNA	2/165	13/17568	0.153846	16.3804	5.40155	0.00638951	0.0482458	0.036043	ENSRNOG00000017787/ENSRNOG00000058388	2	Ripk1, Zfp36
GO:1904628	GO:1904628	cellular response to phorbol 13-acetate 12-myristate	2/165	13/17568	0.153846	16.3804	5.40155	0.00638951	0.0482458	0.036043	ENSRNOG00000004500/ENSRNOG00000008015	2	Myc, Fos
GO:2000644	GO:2000644	regulation of receptor catabolic process	2/165	13/17568	0.153846	16.3804	5.40155	0.00638951	0.0482458	0.036043	ENSRNOG00000010362/ENSRNOG00000023400	2	Anxa2, Dtx3l
GO:1901655	GO:1901655	cellular response to ketone	7/165	232/17568	0.0301724	3.21254	3.30323	0.0063942	0.0482458	0.036043	ENSRNOG00000001607/ENSRNOG00000004500/ENSRNOG00000007159/ENSRNOG00000008015/ENSRNOG00000019018/ENSRNOG00000020679/ENSRNOG00000043451	7	Adamts1, Myc, Ccl2, Fos, Plat, Icam1, Spp1
GO:0042306	GO:0042306	regulation of protein import into nucleus	4/165	79/17568	0.0506329	5.39102	3.80869	0.00652843	0.0488206	0.0364725	ENSRNOG00000012868/ENSRNOG00000016346/ENSRNOG00000020298/ENSRNOG00000031312	4	Uaca, Prkcd, Bag3, Tnfrsf1a
GO:0045806	GO:0045806	negative regulation of endocytosis	4/165	79/17568	0.0506329	5.39102	3.80869	0.00652843	0.0488206	0.0364725	ENSRNOG00000009822/ENSRNOG00000010362/ENSRNOG00000010645/ENSRNOG00000043044	4	Tlr2, Anxa2, Lgals3, Cnn2
GO:0048146	GO:0048146	positive regulation of fibroblast proliferation	4/165	79/17568	0.0506329	5.39102	3.80869	0.00652843	0.0488206	0.0364725	ENSRNOG00000004500/ENSRNOG00000009258/ENSRNOG00000010362/ENSRNOG00000010626	4	Myc, Cdk6, Anxa2, Sphk1
GO:0032963	GO:0032963	collagen metabolic process	5/165	125/17568	0.04	4.25891	3.56037	0.00653043	0.0488206	0.0364725	ENSRNOG00000003897/ENSRNOG00000007159/ENSRNOG00000016346/ENSRNOG00000018087/ENSRNOG00000021750	5	Col1a1, Ccl2, Prkcd, Vim, Id1
GO:0006606	GO:0006606	protein import into nucleus	6/165	178/17568	0.0337079	3.58897	3.38038	0.00675713	0.0503995	0.037652	ENSRNOG00000012868/ENSRNOG00000016346/ENSRNOG00000019638/ENSRNOG00000019742/ENSRNOG00000020298/ENSRNOG00000031312	6	Uaca, Prkcd, Lmna, Stat3, Bag3, Tnfrsf1a
GO:0034248	GO:0034248	regulation of amide metabolic process	4/165	80/17568	0.05	5.32364	3.77401	0.0068227	0.0507722	0.0379304	ENSRNOG00000010626/ENSRNOG00000014350/ENSRNOG00000016346/ENSRNOG00000031312	4	Sphk1, Ccn1, Prkcd, Tnfrsf1a
GO:0051216	GO:0051216	cartilage development	7/165	235/17568	0.0297872	3.17153	3.26318	0.00684376	0.0508093	0.0379581	ENSRNOG00000003897/ENSRNOG00000006094/ENSRNOG00000009037/ENSRNOG00000010208/ENSRNOG00000012826/ENSRNOG00000014350/ENSRNOG00000027784	7	Col1a1, Cd44, Sulf1, Timp1, Creb3l2, Ccn1, Tsku
GO:0014706	GO:0014706	striated muscle tissue development	11/165	492/17568	0.0223577	2.38049	3.02413	0.00685894	0.0508093	0.0379581	ENSRNOG00000003338/ENSRNOG00000003745/ENSRNOG00000004500/ENSRNOG00000008015/ENSRNOG00000012886/ENSRNOG00000015078/ENSRNOG00000019422/ENSRNOG00000019638/ENSRNOG00000023257/ENSRNOG00000047466/ENSRNOG00000057713	11	Pmp22, Atf3, Myc, Fos, Maff, Ifitm3, Egr1, Lmna, Adamts9, Bdnf, Cav2
GO:0038061	GO:0038061	non-canonical NF-kappaB signal transduction	5/165	127/17568	0.0393701	4.19184	3.51509	0.00697441	0.0515472	0.0385094	ENSRNOG00000002520/ENSRNOG00000009822/ENSRNOG00000010626/ENSRNOG00000012868/ENSRNOG00000017787	5	Litaf, Tlr2, Sphk1, Uaca, Ripk1
GO:0009615	GO:0009615	response to virus	9/165	361/17568	0.0249307	2.65444	3.09266	0.00717793	0.0529311	0.0395433	ENSRNOG00000002341/ENSRNOG00000009258/ENSRNOG00000009822/ENSRNOG00000009824/ENSRNOG00000015078/ENSRNOG00000023400/ENSRNOG00000023463/ENSRNOG00000023546/ENSRNOG00000031743	9	Trim25, Cdk6, Tlr2, Irf2, Ifitm3, Dtx3l, Parp9, Hspb1, Gbp2
GO:0044843	GO:0044843	cell cycle G1/S phase transition	7/165	238/17568	0.0294118	3.13155	3.22377	0.00731643	0.0536278	0.0400637	ENSRNOG00000001607/ENSRNOG00000004500/ENSRNOG00000007159/ENSRNOG00000008816/ENSRNOG00000009258/ENSRNOG00000014961/ENSRNOG00000020918	7	Adamts1, Myc, Ccl2, Gpnmb, Cdk6, Pdpn, Ccnd1
GO:0010624	GO:0010624	regulation of Schwann cell proliferation	2/165	14/17568	0.142857	15.2104	5.17918	0.00740869	0.0536278	0.0400637	ENSRNOG00000002919/ENSRNOG00000003338	2	Gfap, Pmp22
GO:0036135	GO:0036135	Schwann cell migration	2/165	14/17568	0.142857	15.2104	5.17918	0.00740869	0.0536278	0.0400637	ENSRNOG00000003338/ENSRNOG00000018087	2	Pmp22, Vim
GO:0060346	GO:0060346	bone trabecula formation	2/165	14/17568	0.142857	15.2104	5.17918	0.00740869	0.0536278	0.0400637	ENSRNOG00000003897/ENSRNOG00000043219	2	Col1a1, Fbn2
GO:1902036	GO:1902036	regulation of hematopoietic stem cell differentiation	2/165	14/17568	0.142857	15.2104	5.17918	0.00740869	0.0536278	0.0400637	ENSRNOG00000009258/ENSRNOG00000058388	2	Cdk6, Zfp36
GO:1904627	GO:1904627	response to phorbol 13-acetate 12-myristate	2/165	14/17568	0.142857	15.2104	5.17918	0.00740869	0.0536278	0.0400637	ENSRNOG00000004500/ENSRNOG00000008015	2	Myc, Fos
GO:1905668	GO:1905668	positive regulation of protein localization to endosome	2/165	14/17568	0.142857	15.2104	5.17918	0.00740869	0.0536278	0.0400637	ENSRNOG00000018524/ENSRNOG00000023400	2	Ezr, Dtx3l
GO:0043536	GO:0043536	positive regulation of blood vessel endothelial cell migration	4/165	82/17568	0.0487805	5.19379	3.70636	0.00743731	0.0536278	0.0400637	ENSRNOG00000008990/ENSRNOG00000014117/ENSRNOG00000021919/ENSRNOG00000023546	4	Amotl1, Hmox1, Rhoj, Hspb1
GO:0051851	GO:0051851	modulation by host of symbiont process	4/165	82/17568	0.0487805	5.19379	3.70636	0.00743731	0.0536278	0.0400637	ENSRNOG00000010362/ENSRNOG00000012280/ENSRNOG00000014117/ENSRNOG00000057713	4	Anxa2, Ptx3, Hmox1, Cav2
GO:0070228	GO:0070228	regulation of lymphocyte apoptotic process	4/165	82/17568	0.0487805	5.19379	3.70636	0.00743731	0.0536278	0.0400637	ENSRNOG00000004500/ENSRNOG00000006094/ENSRNOG00000010645/ENSRNOG00000020679	4	Myc, Cd44, Lgals3, Icam1
GO:0060538	GO:0060538	skeletal muscle organ development	7/165	239/17568	0.0292887	3.11845	3.21077	0.00747924	0.0538108	0.0402005	ENSRNOG00000003338/ENSRNOG00000003745/ENSRNOG00000004500/ENSRNOG00000008015/ENSRNOG00000012886/ENSRNOG00000019422/ENSRNOG00000057713	7	Pmp22, Atf3, Myc, Fos, Maff, Egr1, Cav2
GO:0048247	GO:0048247	lymphocyte chemotaxis	3/165	43/17568	0.0697674	7.42833	4.10943	0.00762439	0.054734	0.0408902	ENSRNOG00000007159/ENSRNOG00000013589/ENSRNOG00000026647	3	Ccl2, Cxcl12, Cxcl16
GO:0002688	GO:0002688	regulation of leukocyte chemotaxis	5/165	130/17568	0.0384615	4.0951	3.44887	0.00767933	0.0547896	0.0409317	ENSRNOG00000006995/ENSRNOG00000007159/ENSRNOG00000012471/ENSRNOG00000013589/ENSRNOG00000018659	5	Ano6, Ccl2, Thbs4, Cxcl12, Csf1
GO:1903037	GO:1903037	regulation of leukocyte cell-cell adhesion	9/165	365/17568	0.0246575	2.62535	3.05542	0.00768911	0.0547896	0.0409317	ENSRNOG00000004854/ENSRNOG00000006094/ENSRNOG00000007159/ENSRNOG00000008816/ENSRNOG00000010645/ENSRNOG00000013589/ENSRNOG00000014297/ENSRNOG00000020679/ENSRNOG00000023546	9	Has2, Cd44, Ccl2, Gpnmb, Lgals3, Cxcl12, Sdc4, Icam1, Hspb1
GO:0001837	GO:0001837	epithelial to mesenchymal transition	6/165	183/17568	0.0327869	3.49091	3.29818	0.00769952	0.0547896	0.0409317	ENSRNOG00000002434/ENSRNOG00000003897/ENSRNOG00000004854/ENSRNOG00000014838/ENSRNOG00000014961/ENSRNOG00000051915	6	Tmem100, Col1a1, Has2, Glipr2, Pdpn, Spred3
GO:0050728	GO:0050728	negative regulation of inflammatory response	6/165	183/17568	0.0327869	3.49091	3.29818	0.00769952	0.0547896	0.0409317	ENSRNOG00000000827/ENSRNOG00000006094/ENSRNOG00000012868/ENSRNOG00000019742/ENSRNOG00000031312/ENSRNOG00000058388	6	Ier3, Cd44, Uaca, Stat3, Tnfrsf1a, Zfp36
GO:0010632	GO:0010632	regulation of epithelial cell migration	4/165	83/17568	0.0481928	5.13122	3.67335	0.00775784	0.0548446	0.0409728	ENSRNOG00000004854/ENSRNOG00000014838/ENSRNOG00000018087/ENSRNOG00000018646	4	Has2, Glipr2, Vim, Hbegf
GO:0040014	GO:0040014	regulation of multicellular organism growth	4/165	83/17568	0.0481928	5.13122	3.67335	0.00775784	0.0548446	0.0409728	ENSRNOG00000004063/ENSRNOG00000018524/ENSRNOG00000018659/ENSRNOG00000019742	4	Sh3pxd2b, Ezr, Csf1, Stat3
GO:1903036	GO:1903036	positive regulation of response to wounding	4/165	83/17568	0.0481928	5.13122	3.67335	0.00775784	0.0548446	0.0409728	ENSRNOG00000006995/ENSRNOG00000007159/ENSRNOG00000018646/ENSRNOG00000047466	4	Ano6, Ccl2, Hbegf, Bdnf
GO:0051170	GO:0051170	import into nucleus	6/165	184/17568	0.0326087	3.47194	3.28209	0.00789882	0.0557201	0.0416268	ENSRNOG00000012868/ENSRNOG00000016346/ENSRNOG00000019638/ENSRNOG00000019742/ENSRNOG00000020298/ENSRNOG00000031312	6	Uaca, Prkcd, Lmna, Stat3, Bag3, Tnfrsf1a
GO:0042698	GO:0042698	ovulation cycle	5/165	131/17568	0.0381679	4.06384	3.42725	0.00792493	0.0557833	0.0416741	ENSRNOG00000001607/ENSRNOG00000004854/ENSRNOG00000012280/ENSRNOG00000019422/ENSRNOG00000028896	5	Adamts1, Has2, Ptx3, Egr1, A2m
GO:0045670	GO:0045670	regulation of osteoclast differentiation	4/165	84/17568	0.047619	5.07013	3.64088	0.00808733	0.0566251	0.0423029	ENSRNOG00000006118/ENSRNOG00000008015/ENSRNOG00000015030/ENSRNOG00000018659	4	Klf10, Fos, Tjp2, Csf1
GO:0034599	GO:0034599	cellular response to oxidative stress	8/165	304/17568	0.0263158	2.80191	3.08588	0.00811569	0.0566251	0.0423029	ENSRNOG00000001785/ENSRNOG00000004666/ENSRNOG00000008015/ENSRNOG00000010626/ENSRNOG00000011800/ENSRNOG00000016346/ENSRNOG00000017787/ENSRNOG00000023546	8	Etv5, Prr5l, Fos, Sphk1, F3, Prkcd, Ripk1, Hspb1
GO:0030501	GO:0030501	positive regulation of bone mineralization	3/165	44/17568	0.0681818	7.2595	4.04789	0.00812665	0.0566251	0.0423029	ENSRNOG00000006995/ENSRNOG00000014350/ENSRNOG00000043219	3	Ano6, Ccn1, Fbn2
GO:0048246	GO:0048246	macrophage chemotaxis	3/165	44/17568	0.0681818	7.2595	4.04789	0.00812665	0.0566251	0.0423029	ENSRNOG00000007159/ENSRNOG00000010645/ENSRNOG00000018659	3	Ccl2, Lgals3, Csf1
GO:0043010	GO:0043010	camera-type eye development	10/165	435/17568	0.0229885	2.44765	2.97694	0.00813158	0.0566251	0.0423029	ENSRNOG00000006681/ENSRNOG00000008015/ENSRNOG00000018087/ENSRNOG00000019742/ENSRNOG00000021919/ENSRNOG00000023257/ENSRNOG00000027784/ENSRNOG00000043219/ENSRNOG00000051915/ENSRNOG00000052070	10	Rdh10, Fos, Vim, Stat3, Rhoj, Adamts9, Tsku, Fbn2, Spred3, Aldh1a3
GO:0009185	GO:0009185	ribonucleoside diphosphate metabolic process	5/165	132/17568	0.0378788	4.03306	3.40583	0.00817595	0.0568124	0.0424428	ENSRNOG00000000827/ENSRNOG00000004500/ENSRNOG00000006116/ENSRNOG00000018911/ENSRNOG00000019742	5	Ier3, Myc, Hk2, Pfkfb3, Stat3
GO:0030336	GO:0030336	negative regulation of cell migration	9/165	370/17568	0.0243243	2.58988	3.00957	0.00836671	0.0580139	0.0433405	ENSRNOG00000004100/ENSRNOG00000007159/ENSRNOG00000009037/ENSRNOG00000010208/ENSRNOG00000013589/ENSRNOG00000019742/ENSRNOG00000023257/ENSRNOG00000043044/ENSRNOG00000061910	9	Trib1, Ccl2, Sulf1, Timp1, Cxcl12, Stat3, Adamts9, Cnn2, Igfbp3
GO:0010755	GO:0010755	regulation of plasminogen activation	2/165	15/17568	0.133333	14.1964	4.97855	0.00849608	0.0582895	0.0435464	ENSRNOG00000010362/ENSRNOG00000023226	2	Anxa2, S100a10
GO:0035860	GO:0035860	glial cell-derived neurotrophic factor receptor signaling pathway	2/165	15/17568	0.133333	14.1964	4.97855	0.00849608	0.0582895	0.0435464	ENSRNOG00000009037/ENSRNOG00000017438	2	Sulf1, Gfra1
GO:0051547	GO:0051547	regulation of keratinocyte migration	2/165	15/17568	0.133333	14.1964	4.97855	0.00849608	0.0582895	0.0435464	ENSRNOG00000004854/ENSRNOG00000018646	2	Has2, Hbegf
GO:0070141	GO:0070141	response to UV-A	2/165	15/17568	0.133333	14.1964	4.97855	0.00849608	0.0582895	0.0435464	ENSRNOG00000010208/ENSRNOG00000020918	2	Timp1, Ccnd1
GO:1905666	GO:1905666	regulation of protein localization to endosome	2/165	15/17568	0.133333	14.1964	4.97855	0.00849608	0.0582895	0.0435464	ENSRNOG00000018524/ENSRNOG00000023400	2	Ezr, Dtx3l
GO:0043279	GO:0043279	response to alkaloid	6/165	187/17568	0.0320856	3.41624	3.23446	0.00851902	0.0583239	0.0435721	ENSRNOG00000004500/ENSRNOG00000010516/ENSRNOG00000019422/ENSRNOG00000020679/ENSRNOG00000031312/ENSRNOG00000047466	6	Myc, Plau, Egr1, Icam1, Tnfrsf1a, Bdnf
GO:0030195	GO:0030195	negative regulation of blood coagulation	3/165	45/17568	0.0666667	7.09818	3.98824	0.00864798	0.0589585	0.0440462	ENSRNOG00000010362/ENSRNOG00000010516/ENSRNOG00000016346	3	Anxa2, Plau, Prkcd
GO:0042789	GO:0042789	mRNA transcription by RNA polymerase II	3/165	45/17568	0.0666667	7.09818	3.98824	0.00864798	0.0589585	0.0440462	ENSRNOG00000010362/ENSRNOG00000019742/ENSRNOG00000023226	3	Anxa2, Stat3, S100a10
GO:0019058	GO:0019058	viral life cycle	7/165	246/17568	0.0284553	3.02971	3.12163	0.00869511	0.0591558	0.0441936	ENSRNOG00000002341/ENSRNOG00000010362/ENSRNOG00000012280/ENSRNOG00000014117/ENSRNOG00000015078/ENSRNOG00000019202/ENSRNOG00000057713	7	Trim25, Anxa2, Ptx3, Hmox1, Ifitm3, Pvr, Cav2
GO:0052548	GO:0052548	regulation of endopeptidase activity	8/165	308/17568	0.025974	2.76553	3.04374	0.00874423	0.0593658	0.0443505	ENSRNOG00000004500/ENSRNOG00000006094/ENSRNOG00000010208/ENSRNOG00000011800/ENSRNOG00000012868/ENSRNOG00000014350/ENSRNOG00000019742/ENSRNOG00000028896	8	Myc, Cd44, Timp1, F3, Uaca, Ccn1, Stat3, A2m
GO:1903578	GO:1903578	regulation of ATP metabolic process	4/165	86/17568	0.0465116	4.95222	3.57745	0.00877358	0.059441	0.0444067	ENSRNOG00000000827/ENSRNOG00000004500/ENSRNOG00000018911/ENSRNOG00000019742	4	Ier3, Myc, Pfkfb3, Stat3
GO:0051384	GO:0051384	response to glucocorticoid	8/165	309/17568	0.02589	2.75658	3.03331	0.00890691	0.0602188	0.0449877	ENSRNOG00000007159/ENSRNOG00000008015/ENSRNOG00000019018/ENSRNOG00000020552/ENSRNOG00000020679/ENSRNOG00000020918/ENSRNOG00000028896/ENSRNOG00000058388	8	Ccl2, Fos, Plat, Fosl1, Icam1, Ccnd1, A2m, Zfp36
GO:0048754	GO:0048754	branching morphogenesis of an epithelial tube	6/165	189/17568	0.031746	3.38009	3.20324	0.00895144	0.0603406	0.0450787	ENSRNOG00000001785/ENSRNOG00000004500/ENSRNOG00000006094/ENSRNOG00000006681/ENSRNOG00000013589/ENSRNOG00000018659	6	Etv5, Myc, Cd44, Rdh10, Cxcl12, Csf1
GO:0046822	GO:0046822	regulation of nucleocytoplasmic transport	5/165	135/17568	0.037037	3.94343	3.34283	0.00896203	0.0603406	0.0450787	ENSRNOG00000000827/ENSRNOG00000012868/ENSRNOG00000016346/ENSRNOG00000020298/ENSRNOG00000031312	5	Ier3, Uaca, Prkcd, Bag3, Tnfrsf1a
GO:0001763	GO:0001763	morphogenesis of a branching structure	7/165	248/17568	0.0282258	3.00528	3.09674	0.00906775	0.0609263	0.0455163	ENSRNOG00000001785/ENSRNOG00000004500/ENSRNOG00000006094/ENSRNOG00000006681/ENSRNOG00000009037/ENSRNOG00000013589/ENSRNOG00000018659	7	Etv5, Myc, Cd44, Rdh10, Sulf1, Cxcl12, Csf1
GO:0051412	GO:0051412	response to corticosterone	3/165	46/17568	0.0652174	6.94387	3.93039	0.0091885	0.0614836	0.0459326	ENSRNOG00000008015/ENSRNOG00000020552/ENSRNOG00000020918	3	Fos, Fosl1, Ccnd1
GO:1900047	GO:1900047	negative regulation of hemostasis	3/165	46/17568	0.0652174	6.94387	3.93039	0.0091885	0.0614836	0.0459326	ENSRNOG00000010362/ENSRNOG00000010516/ENSRNOG00000016346	3	Anxa2, Plau, Prkcd
GO:0007517	GO:0007517	muscle organ development	9/165	376/17568	0.0239362	2.54855	2.95552	0.00923884	0.0616935	0.0460894	ENSRNOG00000003338/ENSRNOG00000003745/ENSRNOG00000004500/ENSRNOG00000008015/ENSRNOG00000012886/ENSRNOG00000019422/ENSRNOG00000019638/ENSRNOG00000047466/ENSRNOG00000057713	9	Pmp22, Atf3, Myc, Fos, Maff, Egr1, Lmna, Bdnf, Cav2
GO:0031102	GO:0031102	neuron projection regeneration	4/165	88/17568	0.0454545	4.83967	3.51595	0.00949683	0.063028	0.0470863	ENSRNOG00000000572/ENSRNOG00000002919/ENSRNOG00000043451/ENSRNOG00000047466	4	Chst3, Gfap, Spp1, Bdnf
GO:0033627	GO:0033627	cell adhesion mediated by integrin	4/165	88/17568	0.0454545	4.83967	3.51595	0.00949683	0.063028	0.0470863	ENSRNOG00000010516/ENSRNOG00000020679/ENSRNOG00000056786/ENSRNOG00000057451	4	Plau, Icam1, Piezo1, Itga5
GO:0051385	GO:0051385	response to mineralocorticoid	4/165	88/17568	0.0454545	4.83967	3.51595	0.00949683	0.063028	0.0470863	ENSRNOG00000004019/ENSRNOG00000008015/ENSRNOG00000020552/ENSRNOG00000020918	4	Phlda1, Fos, Fosl1, Ccnd1
GO:0048592	GO:0048592	eye morphogenesis	6/165	192/17568	0.03125	3.32727	3.1572	0.00962926	0.0631445	0.0471734	ENSRNOG00000019742/ENSRNOG00000023257/ENSRNOG00000027784/ENSRNOG00000043219/ENSRNOG00000047466/ENSRNOG00000052070	6	Stat3, Adamts9, Tsku, Fbn2, Bdnf, Aldh1a3
GO:0032897	GO:0032897	negative regulation of viral transcription	2/165	16/17568	0.125	13.3091	4.79625	0.00965032	0.0631445	0.0471734	ENSRNOG00000015078/ENSRNOG00000058388	2	Ifitm3, Zfp36
GO:0043584	GO:0043584	nose development	2/165	16/17568	0.125	13.3091	4.79625	0.00965032	0.0631445	0.0471734	ENSRNOG00000006681/ENSRNOG00000052070	2	Rdh10, Aldh1a3
GO:0045161	GO:0045161	neuronal ion channel clustering	2/165	16/17568	0.125	13.3091	4.79625	0.00965032	0.0631445	0.0471734	ENSRNOG00000003338/ENSRNOG00000024082	2	Pmp22, Gldn
GO:0070486	GO:0070486	leukocyte aggregation	2/165	16/17568	0.125	13.3091	4.79625	0.00965032	0.0631445	0.0471734	ENSRNOG00000004854/ENSRNOG00000006094	2	Has2, Cd44
GO:0090136	GO:0090136	epithelial cell-cell adhesion	2/165	16/17568	0.125	13.3091	4.79625	0.00965032	0.0631445	0.0471734	ENSRNOG00000010765/ENSRNOG00000012471	2	Vcl, Thbs4
GO:1903798	GO:1903798	regulation of miRNA processing	2/165	16/17568	0.125	13.3091	4.79625	0.00965032	0.0631445	0.0471734	ENSRNOG00000017787/ENSRNOG00000019742	2	Ripk1, Stat3
GO:0036120	GO:0036120	cellular response to platelet-derived growth factor stimulus	3/165	47/17568	0.0638298	6.79613	3.87424	0.00974837	0.0633517	0.0473282	ENSRNOG00000004500/ENSRNOG00000004854/ENSRNOG00000007159	3	Myc, Has2, Ccl2
GO:0044788	GO:0044788	modulation by host of viral process	3/165	47/17568	0.0638298	6.79613	3.87424	0.00974837	0.0633517	0.0473282	ENSRNOG00000010362/ENSRNOG00000012280/ENSRNOG00000057713	3	Anxa2, Ptx3, Cav2
GO:0046596	GO:0046596	regulation of viral entry into host cell	3/165	47/17568	0.0638298	6.79613	3.87424	0.00974837	0.0633517	0.0473282	ENSRNOG00000002341/ENSRNOG00000012280/ENSRNOG00000015078	3	Trim25, Ptx3, Ifitm3
GO:0006090	GO:0006090	pyruvate metabolic process	5/165	138/17568	0.0362319	3.85771	3.28161	0.00979886	0.0633517	0.0473282	ENSRNOG00000000827/ENSRNOG00000004500/ENSRNOG00000006116/ENSRNOG00000018911/ENSRNOG00000019742	5	Ier3, Myc, Hk2, Pfkfb3, Stat3
GO:0009132	GO:0009132	nucleoside diphosphate metabolic process	5/165	138/17568	0.0362319	3.85771	3.28161	0.00979886	0.0633517	0.0473282	ENSRNOG00000000827/ENSRNOG00000004500/ENSRNOG00000006116/ENSRNOG00000018911/ENSRNOG00000019742	5	Ier3, Myc, Hk2, Pfkfb3, Stat3
GO:1903900	GO:1903900	regulation of viral life cycle	5/165	138/17568	0.0362319	3.85771	3.28161	0.00979886	0.0633517	0.0473282	ENSRNOG00000002341/ENSRNOG00000010362/ENSRNOG00000012280/ENSRNOG00000014117/ENSRNOG00000015078	5	Trim25, Anxa2, Ptx3, Hmox1, Ifitm3
GO:0001541	GO:0001541	ovarian follicle development	4/165	89/17568	0.0449438	4.78529	3.4859	0.00987257	0.0634498	0.0474015	ENSRNOG00000001416/ENSRNOG00000004500/ENSRNOG00000012280/ENSRNOG00000020679	4	Vgf, Myc, Ptx3, Icam1
GO:0034103	GO:0034103	regulation of tissue remodeling	4/165	89/17568	0.0449438	4.78529	3.4859	0.00987257	0.0634498	0.0474015	ENSRNOG00000008816/ENSRNOG00000012471/ENSRNOG00000014797/ENSRNOG00000043451	4	Gpnmb, Thbs4, Tmbim1, Spp1
GO:0034620	GO:0034620	cellular response to unfolded protein	4/165	89/17568	0.0449438	4.78529	3.4859	0.00987257	0.0634498	0.0474015	ENSRNOG00000003338/ENSRNOG00000003745/ENSRNOG00000020298/ENSRNOG00000020918	4	Pmp22, Atf3, Bag3, Ccnd1
GO:0009749	GO:0009749	response to glucose	8/165	316/17568	0.0253165	2.69551	2.96144	0.0101099	0.064847	0.0484453	ENSRNOG00000000488/ENSRNOG00000003897/ENSRNOG00000007159/ENSRNOG00000010516/ENSRNOG00000014504/ENSRNOG00000016346/ENSRNOG00000019422/ENSRNOG00000020679	8	Hmga1, Col1a1, Ccl2, Plau, Il1r1, Prkcd, Egr1, Icam1
GO:1901796	GO:1901796	regulation of signal transduction by p53 class mediator	4/165	90/17568	0.0444444	4.73212	3.45629	0.0102578	0.0656662	0.0490573	ENSRNOG00000004500/ENSRNOG00000006094/ENSRNOG00000023799/ENSRNOG00000047300	4	Myc, Cd44, Pak1ip1, Bdkrb2
GO:0090279	GO:0090279	regulation of calcium ion import	3/165	48/17568	0.0625	6.65455	3.81971	0.0103277	0.0659838	0.0492945	ENSRNOG00000007159/ENSRNOG00000010645/ENSRNOG00000013589	3	Ccl2, Lgals3, Cxcl12
GO:0009154	GO:0009154	purine ribonucleotide catabolic process	5/165	140/17568	0.0357143	3.8026	3.24175	0.0103857	0.0662241	0.049474	ENSRNOG00000000827/ENSRNOG00000004500/ENSRNOG00000006116/ENSRNOG00000018911/ENSRNOG00000019742	5	Ier3, Myc, Hk2, Pfkfb3, Stat3
GO:1901136	GO:1901136	carbohydrate derivative catabolic process	7/165	255/17568	0.027451	2.92278	3.01157	0.0104647	0.0665973	0.0497529	ENSRNOG00000000827/ENSRNOG00000004500/ENSRNOG00000006094/ENSRNOG00000006116/ENSRNOG00000016346/ENSRNOG00000018911/ENSRNOG00000019742	7	Ier3, Myc, Cd44, Hk2, Prkcd, Pfkfb3, Stat3
GO:0016032	GO:0016032	viral process	8/165	319/17568	0.0250784	2.67016	2.93124	0.0106609	0.0676829	0.0505639	ENSRNOG00000002341/ENSRNOG00000010362/ENSRNOG00000012280/ENSRNOG00000014117/ENSRNOG00000015078/ENSRNOG00000019202/ENSRNOG00000057713/ENSRNOG00000058388	8	Trim25, Anxa2, Ptx3, Hmox1, Ifitm3, Pvr, Cav2, Zfp36
GO:0030307	GO:0030307	positive regulation of cell growth	6/165	197/17568	0.0304569	3.24282	3.08244	0.0108392	0.0676829	0.0505639	ENSRNOG00000003546/ENSRNOG00000010626/ENSRNOG00000013589/ENSRNOG00000018646/ENSRNOG00000026647/ENSRNOG00000047466	6	Tnfrsf12a, Sphk1, Cxcl12, Hbegf, Cxcl16, Bdnf
GO:0034614	GO:0034614	cellular response to reactive oxygen species	6/165	197/17568	0.0304569	3.24282	3.08244	0.0108392	0.0676829	0.0505639	ENSRNOG00000008015/ENSRNOG00000010626/ENSRNOG00000011800/ENSRNOG00000016346/ENSRNOG00000017787/ENSRNOG00000023546	6	Fos, Sphk1, F3, Prkcd, Ripk1, Hspb1
GO:0014010	GO:0014010	Schwann cell proliferation	2/165	17/17568	0.117647	12.5262	4.62955	0.0108701	0.0676829	0.0505639	ENSRNOG00000002919/ENSRNOG00000003338	2	Gfap, Pmp22
GO:0014857	GO:0014857	regulation of skeletal muscle cell proliferation	2/165	17/17568	0.117647	12.5262	4.62955	0.0108701	0.0676829	0.0505639	ENSRNOG00000019742/ENSRNOG00000057713	2	Stat3, Cav2
GO:0034134	GO:0034134	toll-like receptor 2 signaling pathway	2/165	17/17568	0.117647	12.5262	4.62955	0.0108701	0.0676829	0.0505639	ENSRNOG00000009822/ENSRNOG00000013805	2	Tlr2, Tnip2
GO:0042574	GO:0042574	retinal metabolic process	2/165	17/17568	0.117647	12.5262	4.62955	0.0108701	0.0676829	0.0505639	ENSRNOG00000006681/ENSRNOG00000052070	2	Rdh10, Aldh1a3
GO:0070920	GO:0070920	regulation of regulatory ncRNA processing	2/165	17/17568	0.117647	12.5262	4.62955	0.0108701	0.0676829	0.0505639	ENSRNOG00000017787/ENSRNOG00000019742	2	Ripk1, Stat3
GO:1900119	GO:1900119	positive regulation of execution phase of apoptosis	2/165	17/17568	0.117647	12.5262	4.62955	0.0108701	0.0676829	0.0505639	ENSRNOG00000017787/ENSRNOG00000031312	2	Ripk1, Tnfrsf1a
GO:1901722	GO:1901722	regulation of cell proliferation involved in kidney development	2/165	17/17568	0.117647	12.5262	4.62955	0.0108701	0.0676829	0.0505639	ENSRNOG00000004500/ENSRNOG00000019422	2	Myc, Egr1
GO:1905048	GO:1905048	regulation of metallopeptidase activity	2/165	17/17568	0.117647	12.5262	4.62955	0.0108701	0.0676829	0.0505639	ENSRNOG00000010208/ENSRNOG00000019742	2	Timp1, Stat3
GO:0050819	GO:0050819	negative regulation of coagulation	3/165	49/17568	0.0612245	6.51874	3.76671	0.0109267	0.0676829	0.0505639	ENSRNOG00000010362/ENSRNOG00000010516/ENSRNOG00000016346	3	Anxa2, Plau, Prkcd
GO:1902622	GO:1902622	regulation of neutrophil migration	3/165	49/17568	0.0612245	6.51874	3.76671	0.0109267	0.0676829	0.0505639	ENSRNOG00000009822/ENSRNOG00000012471/ENSRNOG00000014504	3	Tlr2, Thbs4, Il1r1
GO:1905521	GO:1905521	regulation of macrophage migration	3/165	49/17568	0.0612245	6.51874	3.76671	0.0109267	0.0676829	0.0505639	ENSRNOG00000007159/ENSRNOG00000018659/ENSRNOG00000043044	3	Ccl2, Csf1, Cnn2
GO:0016241	GO:0016241	regulation of macroautophagy	5/165	142/17568	0.0352113	3.74904	3.20262	0.0109962	0.0678412	0.0506821	ENSRNOG00000006116/ENSRNOG00000009822/ENSRNOG00000010971/ENSRNOG00000014117/ENSRNOG00000020298	5	Hk2, Tlr2, Snx18, Hmox1, Bag3
GO:0043627	GO:0043627	response to estrogen	5/165	142/17568	0.0352113	3.74904	3.20262	0.0109962	0.0678412	0.0506821	ENSRNOG00000000991/ENSRNOG00000002341/ENSRNOG00000004500/ENSRNOG00000014117/ENSRNOG00000020918	5	Arpc1b, Trim25, Myc, Hmox1, Ccnd1
GO:0009743	GO:0009743	response to carbohydrate	9/165	387/17568	0.0232558	2.47611	2.8591	0.0110148	0.0678412	0.0506821	ENSRNOG00000000488/ENSRNOG00000003897/ENSRNOG00000004500/ENSRNOG00000007159/ENSRNOG00000010516/ENSRNOG00000014504/ENSRNOG00000016346/ENSRNOG00000019422/ENSRNOG00000020679	9	Hmga1, Col1a1, Myc, Ccl2, Plau, Il1r1, Prkcd, Egr1, Icam1
GO:2000146	GO:2000146	negative regulation of cell motility	9/165	388/17568	0.0231959	2.46973	2.85049	0.0111881	0.0687784	0.0513824	ENSRNOG00000004100/ENSRNOG00000007159/ENSRNOG00000009037/ENSRNOG00000010208/ENSRNOG00000013589/ENSRNOG00000019742/ENSRNOG00000023257/ENSRNOG00000043044/ENSRNOG00000061910	9	Trib1, Ccl2, Sulf1, Timp1, Cxcl12, Stat3, Adamts9, Cnn2, Igfbp3
GO:0014013	GO:0014013	regulation of gliogenesis	5/165	143/17568	0.034965	3.72282	3.18332	0.0113104	0.0693991	0.051846	ENSRNOG00000001785/ENSRNOG00000002919/ENSRNOG00000004500/ENSRNOG00000009822/ENSRNOG00000018087	5	Etv5, Gfap, Myc, Tlr2, Vim
GO:0032637	GO:0032637	interleukin-8 production	4/165	93/17568	0.0430108	4.57947	3.37001	0.0114716	0.0699169	0.0522329	ENSRNOG00000009822/ENSRNOG00000011800/ENSRNOG00000017787/ENSRNOG00000019742	4	Tlr2, F3, Ripk1, Stat3
GO:0032677	GO:0032677	regulation of interleukin-8 production	4/165	93/17568	0.0430108	4.57947	3.37001	0.0114716	0.0699169	0.0522329	ENSRNOG00000009822/ENSRNOG00000011800/ENSRNOG00000017787/ENSRNOG00000019742	4	Tlr2, F3, Ripk1, Stat3
GO:0009299	GO:0009299	mRNA transcription	3/165	50/17568	0.06	6.38836	3.71517	0.0115453	0.0699169	0.0522329	ENSRNOG00000010362/ENSRNOG00000019742/ENSRNOG00000023226	3	Anxa2, Stat3, S100a10
GO:0019083	GO:0019083	viral transcription	3/165	50/17568	0.06	6.38836	3.71517	0.0115453	0.0699169	0.0522329	ENSRNOG00000014117/ENSRNOG00000015078/ENSRNOG00000058388	3	Hmox1, Ifitm3, Zfp36
GO:0035456	GO:0035456	response to interferon-beta	3/165	50/17568	0.06	6.38836	3.71517	0.0115453	0.0699169	0.0522329	ENSRNOG00000015078/ENSRNOG00000027008/ENSRNOG00000031743	3	Ifitm3, Igtp, Gbp2
GO:0036119	GO:0036119	response to platelet-derived growth factor	3/165	50/17568	0.06	6.38836	3.71517	0.0115453	0.0699169	0.0522329	ENSRNOG00000004500/ENSRNOG00000004854/ENSRNOG00000007159	3	Myc, Has2, Ccl2
GO:0060416	GO:0060416	response to growth hormone	3/165	50/17568	0.06	6.38836	3.71517	0.0115453	0.0699169	0.0522329	ENSRNOG00000004500/ENSRNOG00000019742/ENSRNOG00000061910	3	Myc, Stat3, Igfbp3
GO:0001933	GO:0001933	negative regulation of protein phosphorylation	8/165	324/17568	0.0246914	2.62896	2.88165	0.0116284	0.0702891	0.0525109	ENSRNOG00000004100/ENSRNOG00000004666/ENSRNOG00000013851/ENSRNOG00000016346/ENSRNOG00000023546/ENSRNOG00000023896/ENSRNOG00000047300/ENSRNOG00000061910	8	Trib1, Prr5l, Spry4, Prkcd, Hspb1, Dusp6, Bdkrb2, Igfbp3
GO:0032944	GO:0032944	regulation of mononuclear cell proliferation	7/165	261/17568	0.0268199	2.85559	2.94083	0.0117817	0.0710839	0.0531047	ENSRNOG00000006094/ENSRNOG00000008816/ENSRNOG00000010645/ENSRNOG00000014297/ENSRNOG00000018659/ENSRNOG00000020485/ENSRNOG00000043044	7	Cd44, Gpnmb, Lgals3, Sdc4, Csf1, Vav3, Cnn2
GO:0051962	GO:0051962	positive regulation of nervous system development	9/165	393/17568	0.0229008	2.43831	2.80788	0.0120857	0.0720395	0.0538186	ENSRNOG00000001785/ENSRNOG00000001928/ENSRNOG00000002919/ENSRNOG00000003546/ENSRNOG00000004500/ENSRNOG00000009822/ENSRNOG00000013589/ENSRNOG00000018087/ENSRNOG00000047466	9	Etv5, Il1rap, Gfap, Tnfrsf12a, Myc, Tlr2, Cxcl12, Vim, Bdnf
GO:0016114	GO:0016114	terpenoid biosynthetic process	2/165	18/17568	0.111111	11.8303	4.47628	0.012154	0.0720395	0.0538186	ENSRNOG00000006681/ENSRNOG00000052070	2	Rdh10, Aldh1a3
GO:0035795	GO:0035795	negative regulation of mitochondrial membrane permeability	2/165	18/17568	0.111111	11.8303	4.47628	0.012154	0.0720395	0.0538186	ENSRNOG00000000827/ENSRNOG00000006116	2	Ier3, Hk2
GO:0060572	GO:0060572	morphogenesis of an epithelial bud	2/165	18/17568	0.111111	11.8303	4.47628	0.012154	0.0720395	0.0538186	ENSRNOG00000006681/ENSRNOG00000009037	2	Rdh10, Sulf1
GO:0072673	GO:0072673	lamellipodium morphogenesis	2/165	18/17568	0.111111	11.8303	4.47628	0.012154	0.0720395	0.0538186	ENSRNOG00000006094/ENSRNOG00000014961	2	Cd44, Pdpn
GO:0080154	GO:0080154	regulation of fertilization	2/165	18/17568	0.111111	11.8303	4.47628	0.012154	0.0720395	0.0538186	ENSRNOG00000011032/ENSRNOG00000019018	2	Lhfpl2, Plat
GO:1901741	GO:1901741	positive regulation of myoblast fusion	2/165	18/17568	0.111111	11.8303	4.47628	0.012154	0.0720395	0.0538186	ENSRNOG00000011346/ENSRNOG00000013589	2	Ehd2, Cxcl12
GO:2001171	GO:2001171	positive regulation of ATP biosynthetic process	2/165	18/17568	0.111111	11.8303	4.47628	0.012154	0.0720395	0.0538186	ENSRNOG00000004500/ENSRNOG00000019742	2	Myc, Stat3
GO:0032620	GO:0032620	interleukin-17 production	3/165	51/17568	0.0588235	6.2631	3.66501	0.0121838	0.0720395	0.0538186	ENSRNOG00000009822/ENSRNOG00000010626/ENSRNOG00000014350	3	Tlr2, Sphk1, Ccn1
GO:0032660	GO:0032660	regulation of interleukin-17 production	3/165	51/17568	0.0588235	6.2631	3.66501	0.0121838	0.0720395	0.0538186	ENSRNOG00000009822/ENSRNOG00000010626/ENSRNOG00000014350	3	Tlr2, Sphk1, Ccn1
GO:0048010	GO:0048010	vascular endothelial growth factor receptor signaling pathway	3/165	51/17568	0.0588235	6.2631	3.66501	0.0121838	0.0720395	0.0538186	ENSRNOG00000007159/ENSRNOG00000009037/ENSRNOG00000023546	3	Ccl2, Sulf1, Hspb1
GO:0033209	GO:0033209	tumor necrosis factor-mediated signaling pathway	4/165	95/17568	0.0421053	4.48306	3.3145	0.01233	0.0726399	0.0542671	ENSRNOG00000010626/ENSRNOG00000015030/ENSRNOG00000017787/ENSRNOG00000031312	4	Sphk1, Tjp2, Ripk1, Tnfrsf1a
GO:0061515	GO:0061515	myeloid cell development	4/165	95/17568	0.0421053	4.48306	3.3145	0.01233	0.0726399	0.0542671	ENSRNOG00000008986/ENSRNOG00000009822/ENSRNOG00000010362/ENSRNOG00000015030	4	Diaph3, Tlr2, Anxa2, Tjp2
GO:0050868	GO:0050868	negative regulation of T cell activation	5/165	147/17568	0.0340136	3.62152	3.10781	0.0126287	0.0741764	0.055415	ENSRNOG00000006094/ENSRNOG00000008816/ENSRNOG00000010645/ENSRNOG00000014297/ENSRNOG00000023546	5	Cd44, Gpnmb, Lgals3, Sdc4, Hspb1
GO:0046651	GO:0046651	lymphocyte proliferation	8/165	329/17568	0.0243161	2.589	2.83299	0.0126592	0.0741764	0.055415	ENSRNOG00000004500/ENSRNOG00000006094/ENSRNOG00000008816/ENSRNOG00000010645/ENSRNOG00000013589/ENSRNOG00000014297/ENSRNOG00000016346/ENSRNOG00000020485	8	Myc, Cd44, Gpnmb, Lgals3, Cxcl12, Sdc4, Prkcd, Vav3
GO:0050769	GO:0050769	positive regulation of neurogenesis	8/165	329/17568	0.0243161	2.589	2.83299	0.0126592	0.0741764	0.055415	ENSRNOG00000001785/ENSRNOG00000002919/ENSRNOG00000003546/ENSRNOG00000004500/ENSRNOG00000009822/ENSRNOG00000013589/ENSRNOG00000018087/ENSRNOG00000047466	8	Etv5, Gfap, Tnfrsf12a, Myc, Tlr2, Cxcl12, Vim, Bdnf
GO:0045429	GO:0045429	positive regulation of nitric oxide biosynthetic process	3/165	52/17568	0.0576923	6.14266	3.61618	0.0128422	0.0749781	0.0560139	ENSRNOG00000009822/ENSRNOG00000012280/ENSRNOG00000020679	3	Tlr2, Ptx3, Icam1
GO:0052372	GO:0052372	modulation by symbiont of entry into host	3/165	52/17568	0.0576923	6.14266	3.61618	0.0128422	0.0749781	0.0560139	ENSRNOG00000002341/ENSRNOG00000012280/ENSRNOG00000015078	3	Trim25, Ptx3, Ifitm3
GO:0009746	GO:0009746	response to hexose	8/165	330/17568	0.0242424	2.58116	2.82337	0.0128732	0.0750246	0.0560487	ENSRNOG00000000488/ENSRNOG00000003897/ENSRNOG00000007159/ENSRNOG00000010516/ENSRNOG00000014504/ENSRNOG00000016346/ENSRNOG00000019422/ENSRNOG00000020679	8	Hmga1, Col1a1, Ccl2, Plau, Il1r1, Prkcd, Egr1, Icam1
GO:0009261	GO:0009261	ribonucleotide catabolic process	5/165	148/17568	0.0337838	3.59705	3.08934	0.0129738	0.0754758	0.0563857	ENSRNOG00000000827/ENSRNOG00000004500/ENSRNOG00000006116/ENSRNOG00000018911/ENSRNOG00000019742	5	Ier3, Myc, Hk2, Pfkfb3, Stat3
[truncated: 2,693 more rows]

## Sheet: Down, KEGG
	category	subcategory	ID	Description	GeneRatio	BgRatio	RichFactor	FoldEnrichment	zScore	pvalue	p.adjust	qvalue	geneID	Count	geneID_symbol
[truncated: 201 more rows]

## Sheet: GSEA
	pathway	pval	padj	log2err	ES	NES	size	leadingEdge
[truncated: 125 more rows]
