# Supplementary material for: Extracellular Vesicles from iPSC-Derived Glial Progenitor Cells Prevent Glutamate-Induced Excitotoxicity by Stabilising Calcium Oscillations and Mitochondrial Depolarisation
Source: Cells. 2025 Dec 2;14(23):1915. doi: 10.3390/cells14231915 (PMC12691032; doi:10.3390/cells14231915)
Supplement: Supplementary file 1 [file cells-14-01915-s001.zip › Table_of_EV_proteins.xlsx]

## Sheet: Список белков
Gene.simbol	RG2L	Huv4S	VII-MAK_C_объединение	Name of proteins
PTPA	3.07391	0.8154	0.833669	Protein phosphatase 2A, regulatory subunit B' (PR 53), isoform CRA_e OS=Homo sapiens OX=9606 GN=PTPA PE=4 SV=1
AUP1	0.614782	0.8154	0.416835	cDNA FLJ76490, highly similar to Homo sapiens ancient ubiquitous protein 1 (AUP1), transcript variant 2, mRNA OS=Homo sapiens OX=9606 PE=2 SV=1
MTHFD1L	0.614782	1.6308	0.416835	Formyltetrahydrofolate synthetase OS=Homo sapiens OX=9606 GN=MTHFD1L PE=1 SV=1	Monofunctional C1-tetrahydrofolate synthase, mitochondrial; May provide the missing metabolic reaction required to link the mitochondria and the cytoplasm in the mammalian model of one-carbon folate metabolism in embryonic an transformed cells complementing thus the enzymatic activities of MTHFD2; In the N-terminal section; belongs to the tetrahydrofolate dehydrogenase/cyclohydrolase family
MAGT1	0.614782	3.2616	0.416835	Dolichyl-diphosphooligosaccharide--protein glycosyltransferase subunit MAGT1 OS=Homo sapiens OX=9606 GN=MAGT1 PE=1 SV=1	Magnesium transporter protein 1; Acts as accessory component of the N-oligosaccharyl transferase (OST) complex which catalyzes the transfer of a high mannose oligosaccharide from a lipid-linked oligosaccharide donor to an asparagine residue within an Asn-X-Ser/Thr consensus motif in nascent polypeptide chains. Involved in N-glycosylation of STT3B-dependent substrates. Specifically required for th…
APEH	4.91825	6.5232	0.416835	Acyl-peptide hydrolase OS=Homo sapiens OX=9606 GN=APEH PE=1 SV=1	Acylamino-acid-releasing enzyme; This enzyme catalyzes the hydrolysis of the N-terminal peptide bond of an N-acetylated peptide to generate an N- acetylated amino acid and a peptide with a free N-terminus. It preferentially cleaves off Ac-Ala, Ac-Met and Ac-Ser; Belongs to the peptidase S9C family
PYGL	11.0661	6.5232	0.416835	Alpha-1,4 glucan phosphorylase OS=Homo sapiens OX=9606 PE=2 SV=1	Glycogen phosphorylase, liver form; Phosphorylase is an important allosteric enzyme in carbohydrate metabolism. Enzymes from different sources differ in their regulatory mechanisms and in their natural substrates. However, all known phosphorylases share catalytic and structural properties
VPS4B	8.60695	9.7848	0.416835	Vesicle-fusing ATPase OS=Homo sapiens OX=9606 GN=VPS4B PE=3 SV=1	Vacuolar protein sorting-associated protein 4B; Involved in late steps of the endosomal multivesicular bodies (MVB) pathway. Recognizes membrane-associated ESCRT-III assemblies and catalyzes their disassembly, possibly in combination with membrane fission. Redistributes the ESCRT-III components to the cytoplasm for further rounds of MVB sorting. MVBs contain intraluminal vesicles (ILVs) that are …
RO60	3.68869	1.6308	0.833669	TROVE domain family, member 2, isoform CRA_b OS=Homo sapiens OX=9606 GN=TROVE2 PE=3 SV=1	60 kDa SS-A/Ro ribonucleoprotein; RNA-binding protein that binds to misfolded non-coding RNAs, pre-5S rRNA, and several small cytoplasmic RNA molecules known as Y RNAs. May stabilize some of these RNAs and protect them from degradation; Belongs to the Ro 60 kDa family
PLCD1	5.53304	1.6308	0.833669	Phosphoinositide phospholipase C OS=Homo sapiens OX=9606 PE=2 SV=1	1-phosphatidylinositol 4,5-bisphosphate phosphodiesterase delta-1; The production of the second messenger molecules diacylglycerol (DAG) and inositol 1,4,5-trisphosphate (IP3) is mediated by activated phosphatidylinositol-specific phospholipase C enzymes. Essential for trophoblast and placental development; C2 domain containing phospholipases
ECI2	2.45913	4.077	0.833669	Peroxisomal D3,D2-enoyl-CoA isomerase, isoform CRA_a OS=Homo sapiens OX=9606 GN=PECI PE=4 SV=1	Enoyl-CoA delta isomerase 2, mitochondrial; Able to isomerize both 3-cis and 3-trans double bonds into the 2-trans form in a range of enoyl-CoA species. Has a preference for 3-trans substrates
RHEB	5.53304	4.077	0.833669	Ras homolog enriched in brain OS=Homo sapiens OX=9606 GN=RHEB PE=4 SV=1	GTP-binding protein Rheb; Activates the protein kinase activity of mTORC1, and thereby plays a role in the regulation of apoptosis. Stimulates the phosphorylation of S6K1 and EIF4EBP1 through activation of mTORC1 signaling. Has low intrinsic GTPase activity; RAS type GTPase family
SLC44A1	9.22173	5.7078	1.66734	Solute carrier family 44, member 1, isoform CRA_a OS=Homo sapiens OX=9606 GN=SLC44A1 PE=3 SV=1	Choline transporter-like protein 1; Choline transporter. May be involved in membrane synthesis and myelin production; Belongs to the CTL (choline transporter-like) family
SLC25A1	1.84435	1.6308	2.08417	Plasma membrane citrate carrier OS=Homo sapiens OX=9606 GN=SLC25A1 PE=2 SV=1	Tricarboxylate transport protein, mitochondrial; Involved in citrate-H(+)/malate exchange. Important for the bioenergetics of hepatic cells as it provides a carbon source for fatty acid and sterol biosyntheses, and NAD(+) for the glycolytic pathway; Solute carriers
TMX3	2.45913	2.4462	2.08417	TMX3 protein (Fragment) OS=Homo sapiens OX=9606 GN=TMX3 PE=2 SV=1	Protein disulfide-isomerase TMX3; Probable disulfide isomerase, which participates in the folding of proteins containing disulfide bonds. May act as a dithiol oxidase
EEF1E1	1.22956	4.077	2.08417	EEF1E1-BLOC1S5 readthrough (NMD candidate) OS=Homo sapiens OX=9606 GN=EEF1E1-BLOC1S5 PE=4 SV=2	Eukaryotic translation elongation factor 1 epsilon-1; Positive modulator of ATM response to DNA damage
VTA1	3.07391	4.8924	2.91784	Chromosome 6 open reading frame 55, isoform CRA_b OS=Homo sapiens OX=9606 GN=VTA1 PE=1 SV=1	Vacuolar protein sorting-associated protein VTA1 homolog; Involved in the endosomal multivesicular bodies (MVB) pathway. MVBs contain intraluminal vesicles (ILVs) that are generated by invagination and scission from the limiting membrane of the endosome and mostly are delivered to lysosomes enabling degradation of membrane proteins, such as stimulated growth factor receptors, lysosomal enzymes an…
DDX5	3.07391	4.077	3.33468	DEAD box protein 5 OS=Homo sapiens OX=9606 PE=2 SV=1	Probable ATP-dependent RNA helicase DDX5; Involved in the alternative regulation of pre-mRNA splicing; its RNA helicase activity is necessary for increasing tau exon 10 inclusion and occurs in a RBM4-dependent manner. Binds to the tau pre-mRNA in the stem-loop region downstream of exon 10. The rate of ATP hydrolysis is highly stimulated by single-stranded RNA. Involved in transcriptional regulati…
BMP1	5.53304	1.6308	3.75151	Metalloendopeptidase OS=Homo sapiens OX=9606 GN=BMP1 PE=2 SV=1	Bone morphogenetic protein 1; Cleaves the C-terminal propeptides of procollagen I, II and III. Induces cartilage and bone formation. May participate in dorsoventral patterning during early development by cleaving chordin (CHRD). Responsible for the proteolytic activation of lysyl oxidase LOX; Astacins
HSD17B12	0.614782	0.8154	4.16835	cDNA FLJ90530 fis, clone NT2RP4002187, highly similar to Homo sapiens hydroxysteroid (17-beta) dehydrogenase 12 (HSD17B12), mRNA OS=Homo sapiens OX=9606 PE=2 SV=1	Very-long-chain 3-oxoacyl-CoA reductase; Catalyzes the second of the four reactions of the long- chain fatty acids elongation cycle. This endoplasmic reticulum- bound enzymatic process, allows the addition of two carbons to the chain of long- and very long-chain fatty acids/VLCFAs per cycle. This enzyme has a 3-ketoacyl-CoA reductase activity, reducing 3- ketoacyl-CoA to 3-hydroxyacyl-CoA, within…
IPO5	5.53304	0.8154	4.58518	RAN binding protein 5, isoform CRA_d OS=Homo sapiens OX=9606 GN=RANBP5 PE=4 SV=1	Importin-5; Functions in nuclear protein import as nuclear transport receptor. Serves as receptor for nuclear localization signals (NLS) in cargo substrates. Is thought to mediate docking of the importin/substrate complex to the nuclear pore complex (NPC) through binding to nucleoporin and the complex is subsequently translocated through the pore by an energy requiring, Ran- dependent mechanism. …
NAPA	5.53304	5.7078	5.00202	N-ethylmaleimide-sensitive factor attachment protein, alpha, isoform CRA_c OS=Homo sapiens OX=9606 GN=NAPA PE=3 SV=1	Alpha-soluble NSF attachment protein; Required for vesicular transport between the endoplasmic reticulum and the Golgi apparatus (Probable). Together with GNA12 promotes CDH5 localization to plasma membrane; Belongs to the SNAP family
HADHB	4.30347	8.9694	5.00202	Trifunctional enzyme subunit beta, mitochondrial OS=Homo sapiens OX=9606 GN=HADHB PE=1 SV=3	hydroxyacyl-CoA dehydrogenase trifunctional multienzyme complex subunit beta
CEMIP2	33.1982	4.8924	5.41885	Hyaluronoglucosaminidase OS=Homo sapiens OX=9606 GN=TMEM2 PE=3 SV=1	Cell surface hyaluronidase; Cell surface hyaluronidase that mediates the initial cleavage of extracellular high-molecular-weight hyaluronan into intermediate-size hyaluronan of approximately 5 kDa fragments. Acts as a regulator of angiogenesis and heart morphogenesis by mediating degradation of extracellular hyaluronan, thereby regulating VEGF signaling (By similarity).
HSD17B10	5.53304	1.6308	5.83568	-hydroxyacyl-CoA dehydrogenase / 3-hydroxy-2-methylbutyryl-CoA dehydrogenase; 3-hydroxyacyl-CoA dehydrogenase type-2; Mitochondrial dehydrogenase that catalyzes the beta- oxidation at position 17 of androgens and estrogens and has 3- alpha-hydroxysteroid dehydrogenase activity with androsterone. Catalyzes the third step in the beta-oxidation of fatty acids. Carries out oxidative conversions of 7-…
TXNDC5	3.07391	8.154	6.25252	Uncharacterized protein DKFZp666I134 (Fragment) OS=Homo sapiens OX=9606 GN=DKFZp666I134 PE=2 SV=1	Thioredoxin domain-containing protein 5; Possesses thioredoxin activity. Has been shown to reduce insulin disulfide bonds. Also complements protein disulfide- isomerase deficiency in yeast
STOM	17.8287	7.3386	6.80203	Stomatin, isoform CRA_a OS=Homo sapiens OX=9606 GN=STOM PE=3 SV=1	Erythrocyte band 7 integral membrane protein; Regulates ion channel activity and transmembrane ion transport. Regulates ASIC2 and ASIC3 channel activity; Belongs to the band 7/mec-2 family
YWHAH	17.2139	12.231	6.80203	Tyrosine 3-monooxygenase/tryptophan 5-monooxygenase activation protein, eta polypeptide, isoform CRA_b OS=Homo sapiens OX=9606 GN=YWHAH PE=3 SV=1	14-3-3 protein eta; Adapter protein implicated in the regulation of a large spectrum of both general and specialized signaling pathways. Binds to a large number of partners, usually by recognition of a phosphoserine or phosphothreonine motif. Binding generally results in the modulation of the activity of the binding partner. Negatively regulates the kinase activity of PDPK1; 14-3-3 phospho-serine…
CAD	12.9104	24.462	7.91986	Aspartate carbamoyltransferase OS=Homo sapiens OX=9606 GN=CAD PE=1 SV=1	CAD protein; This protein is a "fusion" protein encoding four enzymatic activities of the pyrimidine pathway (GATase, CPSase, ATCase and DHOase); In the central section; belongs to the metallo- dependent hydrolases superfamily. DHOase family. CAD subfamily
MYO1B	13.5252	18.7542	8.75353	MYO1B variant protein OS=Homo sapiens OX=9606 GN=MYO1B PE=2 SV=1	Unconventional myosin-Ib; Motor protein that may participate in process critical to neuronal development and function such as cell migration, neurite outgrowth and vesicular transport; Myosins, class I
MAP7D1	4.30347	4.8924	13.6041	Arginine/proline rich coiled-coil 1, isoform CRA_b OS=Homo sapiens OX=9606 GN=MAP7D1 PE=3 SV=1	MAP7 domain-containing protein 1; MAP7 domain containing 1; Belongs to the MAP7 family
GCN1	10.4513	13.8618	20.4061	Peroxisome proliferator activated receptor interacting complex protein OS=Homo sapiens OX=9606 GN=PRIC295 PE=2 SV=1	eIF-2-alpha kinase activator GCN1; Acts as a positive activator of the EIF2AK4/GCN2 protein kinase activity in response to amino acid starvation. Forms a complex with EIF2AK4/GCN2 on translating ribosomes; during this process, GCN1 seems to act as a chaperone to facilitate delivery of uncharged tRNAs that enter the A site of ribosomes to the tRNA- binding domain of EIF2AK4/GCN2, and hence stimula…
NIBAN2	15.3695	17.1234	20.4061	Chromosome 9 open reading frame 88, isoform CRA_a OS=Homo sapiens OX=9606 GN=C9orf88 PE=3 SV=1	Family with sequence similarity 129 member b; Niban-like protein 1; May play a role in apoptosis suppression. May promote melanoma cell invasion in vitro
HEL-S-124m	11.6809	21.2004	20.4061	75 kDa glucose-regulated protein OS=Homo sapiens OX=9606 GN=HEL-S-124m PE=2 SV=1	Stress-70 protein, mitochondrial; Chaperone protein which plays an important role in mitochondrial iron-sulfur cluster (ISC) biogenesis. Interacts with and stabilizes ISC cluster assembly proteins FXN, NFU1, NFS1 and ISCU.
HNRNPA1	6.14782	2.4462	27.2081	Helix-destabilizing protein OS=Homo sapiens OX=9606 GN=HNRNPA1 PE=1 SV=1	Heterogeneous nuclear ribonucleoprotein A1; Involved in the packaging of pre-mRNA into hnRNP particles, transport of poly(A) mRNA from the nucleus to the cytoplasm and may modulate splice site selection.
RBMX	6.14782	5.7078	27.2081	RNA-binding motif protein, X chromosome OS=Homo sapiens OX=9606 GN=RBMX PE=1 SV=3	Heterogeneous nuclear ribonucleoprotein g; RNA-binding motif protein, X chromosome; RNA-binding protein that plays several role in the regulation of pre- and post-transcriptional processes. Implicated in tissue-specific regulation of gene transcription and alternative splicing of several pre-mRNAs. Binds to and stimulates transcription from the tumor suppressor TXNIP gene promoter; may thus be in…
FARP1	12.9104	9.7848	27.2081	FARP1 (Fragment) OS=Homo sapiens OX=9606 GN=FARP1 PE=4 SV=1	FERM, ARHGEF and pleckstrin domain-containing protein 1; Functions as guanine nucleotide exchange factor for RAC1. May play a role in semaphorin signaling. Plays a role in the assembly and disassembly of dendritic filopodia, the formation of dendritic spines, regulation of dendrite length and ultimately the formation of synapses (By similarity); FERM domain containing
TOLLIP	7.37738	11.4156	27.2081	TOLLIP protein OS=Homo sapiens OX=9606 GN=TOLLIP PE=1 SV=1	Toll-interacting protein; Component of the signaling pathway of IL-1 and Toll-like receptors. Inhibits cell activation by microbial products. Recruits IRAK1 to the IL-1 receptor complex. Inhibits IRAK1 phosphorylation and kinase activity. Connects the ubiquitin pathway to autophagy by functioning as a ubiquitin- ATG8 family adapter and thus mediating autophagic clearance of ubiquitin conjugates.
okuribin	1.22956	13.0464	28.7616	Nuclear envelope protein okuribin OS=Homo sapiens OX=9606 GN=okuribin PE=2 SV=1	Coiled-coil domain-containing protein 80; Promotes cell adhesion and matrix assembly
KCTD12	2.45913	1.6308	40.8122	Potassium channel tetramerisation domain containing 12 OS=Homo sapiens OX=9606 GN=KCTD12 PE=2 SV=1	BTB/POZ domain-containing protein KCTD12; Auxiliary subunit of GABA-B receptors that determine the pharmacology and kinetics of the receptor response. Increases agonist potency and markedly alter the G-protein signaling of the receptors by accelerating onset and promoting desensitization (By similarity)
ENO1	49.7973	37.5084	47.6142	2-phospho-D-glycerate hydro-lyase OS=Homo sapiens OX=9606 GN=HEL-S-17 PE=2 SV=1	Alpha-enolase; Multifunctional enzyme that, as well as its role in glycolysis, plays a part in various processes such as growth control, hypoxia tolerance and allergic responses. May also function in the intravascular and pericellular fibrinolytic system due to its ability to serve as a receptor and activator of plasminogen on the cell surface of several cell-types such as leukocytes and neurons.
BASP1	6.7626	15.4926	61.2183	Brain acid soluble protein 1 OS=Homo sapiens OX=9606 GN=BASP1 PE=1 SV=2	Brain abundant membrane attached signal protein 1; Belongs to the BASP1 family
ATP5MK	0.614782	1.6308	0.416835	ATP synthase membrane subunit K, mitochondrial OS=Homo sapiens OX=9606 GN=ATP5MK PE=1 SV=1
B4DW52	4.91825	5.7078	0.416835	cDNA FLJ55253, highly similar to Actin, cytoplasmic 1 OS=Homo sapiens OX=9606 PE=2 SV=1
W0GBI5	1.22956	0.8154	0.833669	MHC class I antigen (Fragment) OS=Homo sapiens OX=9606 GN=HLA-B PE=3 SV=1
H3-7	1.22956	2.4462	0.833669	Histone HIST2H3PS2 OS=Homo sapiens OX=9606 GN=H3-2 PE=1 SV=1
Q53G99	1.22956	2.4462	0.833669	Beta actin variant (Fragment) OS=Homo sapiens OX=9606 PE=2 SV=1
A0A1U9X8I7	3.68869	8.154	0.833669	SKIV2L OS=Homo sapiens OX=9606 PE=4 SV=1
Q5D5C6	0.614782	0.8154	1.2505	MHC class I antigen (Fragment) OS=Homo sapiens OX=9606 GN=HLA-A PE=3 SV=1
A0A0A0MSW4	7.99216	2.4462	1.2505	Phosphatidylinositol transfer protein beta isoform OS=Homo sapiens OX=9606 GN=PITPNB PE=1 SV=1
B7Z6C9	2.45913	4.077	2.08417	Transmembrane 9 superfamily member OS=Homo sapiens OX=9606 PE=2 SV=1
B7Z1Y2	5.53304	6.5232	2.50101	Fructose-bisphosphate aldolase OS=Homo sapiens OX=9606 PE=2 SV=1
B7Z5A7	8.60695	4.077	2.91784	cDNA FLJ57557, highly similar to Solute carrier family 2, facilitated glucose transporter member 3 OS=Homo sapiens OX=9606 PE=2 SV=1
B3VMW0	2.45913	1.6308	3.33468	Lactotransferrin OS=Homo sapiens OX=9606 PE=2 SV=1
V9HVZ7	5.53304	9.7848	4.16835	Epididymis luminal protein 176 OS=Homo sapiens OX=9606 GN=HEL-176 PE=2 SV=1
A8K586	2.45913	10.6002	4.16835	AP-3 complex subunit beta OS=Homo sapiens OX=9606 PE=2 SV=1
A8K3Q9	8.60695	1.6308	6.80203	60S ribosomal protein L14 OS=Homo sapiens OX=9606 PE=1 SV=1
ATP5MG	1.84435	3.2616	10.8377	Uncharacterized protein OS=Homo sapiens OX=9606 PE=3 SV=1
A0A384NPH0	3.68869	4.8924	10.8377	Epididymis secretory sperm binding protein OS=Homo sapiens OX=9606 PE=2 SV=1
A0A384MR25	19.0582	13.8618	10.8377	Epididymis secretory sperm binding protein OS=Homo sapiens OX=9606 PE=2 SV=1
A0A1W2PNV4	14.7548	22.0158	10.8377	Uncharacterized protein OS=Homo sapiens OX=9606 PE=3 SV=1
hCG_1987383	3.07391	3.2616	13.6041	Phospholipid scramblase OS=Homo sapiens OX=9606 GN=hCG_1987383 PE=3 SV=1
HBA1;	1.22956	4.077	13.6041	Mutant hemoglobin alpha 2 globin chain OS=Homo sapiens OX=9606 GN=HBA2 PE=3 SV=1
C9orf19	17.8287	9.7848	13.6041	Chromosome 9 open reading frame 19, isoform CRA_a (Fragment) OS=Homo sapiens OX=9606 GN=C9orf19 PE=4 SV=1
RACK1	12.9104	14.6772	13.6041	Receptor of activated protein C kinase 1; (Microbial infection) Contributes to the cap-independent internal ribosome entry site (IRES)-mediated translation by some RNA viruses; Belongs to the WD repeat G protein beta family. Ribosomal protein RACK1 subfamily
Q53EM5	38.1165	22.0158	13.6041	Transketolase variant (Fragment) OS=Homo sapiens OX=9606 PE=2 SV=1
Q53GN4	34.4278	38.3238	20.4061	WD repeat domain 1, isoform CRA_a (Fragment) OS=Homo sapiens OX=9606 GN=WDR1 PE=2 SV=1
B4DPP6	8.60695	13.0464	27.2081	cDNA FLJ54371, highly similar to Serum albumin OS=Homo sapiens OX=9606 PE=2 SV=1
B4DF60	6.14782	7.3386	40.8122	Protein transport protein SEC23 OS=Homo sapiens OX=9606 PE=2 SV=1
B3KQX9	0.614782	1.6308	61.2183	Protein Wnt OS=Homo sapiens OX=9606 PE=2 SV=1
TUBG1	3.68869	2.4462	0.416835	Tubulin gamma chain OS=Homo sapiens OX=9606 GN=TUBG2 PE=2 SV=1
TUBB4A	1.22956	0.8154	0.833669	Tubulin beta-4A chain OS=Homo sapiens OX=9606 GN=TUBB4A PE=1 SV=2
DYNLT1	1.84435	0.8154	0.833669	Dynein light chain Tctex-type 1 OS=Homo sapiens OX=9606 GN=DYNLT1 PE=1 SV=1
TUBB2B	9.22173	7.3386	0.833669	Tubulin beta chain OS=Homo sapiens OX=9606 PE=2 SV=1
COL5A1	6.7626	8.154	0.833669	Collagen, type V, alpha 1, isoform CRA_a OS=Homo sapiens OX=9606 GN=COL5A1 PE=4 SV=1
TUBB6	4.91825	13.0464	0.833669	Tubulin beta chain OS=Homo sapiens OX=9606 PE=2 SV=1
DYNLL1	6.14782	3.2616	1.2505	Dynein light chain 1, cytoplasmic OS=Homo sapiens OX=9606 GN=DYNLL1 PE=1 SV=1
MYL12B	3.07391	1.6308	2.50101	Myosin regulatory light chain 12A OS=Homo sapiens OX=9606 GN=MYL12A PE=1 SV=1
KRT14	3.07391	4.077	6.25252	Keratin, type I cytoskeletal 14 OS=Homo sapiens OX=9606 GN=KRT14 PE=1 SV=4
B7Z8V5	1.22956	0.8154	6.80203	cDNA FLJ51186, highly similar to Homo sapiens ADP-ribosylation factor-like 6 interacting protein 2 (ARL6IP2), mRNA OS=Homo sapiens OX=9606 PE=2 SV=1
DYNC1H1	84.8399	123.125	6.80203	Cytoplasmic dynein 1 heavy chain 1 OS=Homo sapiens OX=9606 GN=DYNC1H1 PE=1 SV=2
A8K6Q8	9.22173	15.4926	9.5872	Transferrin receptor protein 1 OS=Homo sapiens OX=9606 PE=2 SV=1
TUBB2A	2.45913	2.4462	10.4209	Tubulin beta-2A chain OS=Homo sapiens OX=9606 GN=TUBB2A PE=1 SV=1
TUBB3	5.53304	5.7078	10.8377	Tubulin beta-3 chain OS=Homo sapiens OX=9606 GN=TUBB3 PE=1 SV=2
KRT5	1.22956	4.8924	13.6041	Keratin, type II cytoskeletal 5 OS=Homo sapiens OX=9606 GN=KRT5 PE=1 SV=3
DYNC1LI2	1.84435	8.154	13.6041	Dynein light intermediate chain OS=Homo sapiens OX=9606 GN=DYNC1LI2 PE=3 SV=1
MYL6	8.60695	13.0464	13.6041	Myosin light polypeptide 6 OS=Homo sapiens OX=9606 GN=MYL6 PE=1 SV=1
TUBB	11.0661	13.0464	13.6041	Tubulin beta chain OS=Homo sapiens OX=9606 GN=TUBB PE=1 SV=2
MYH9	105.128	157.372	20.4061	Myosin, heavy polypeptide 9, non-muscle, isoform CRA_a OS=Homo sapiens OX=9606 GN=MYH9 PE=3 SV=1
MYO1E	15.9843	5.7078	34.0102	Unconventional myosin-Ie OS=Homo sapiens OX=9606 GN=MYO1E PE=1 SV=2
TUBA1A	41.1904	48.924	34.0102	Tubulin alpha-1A chain OS=Homo sapiens OX=9606 GN=TUBA1A PE=1 SV=1
TUBB4B	54.1008	68.4936	40.8122	Tubulin beta-4B chain OS=Homo sapiens OX=9606 GN=TUBB4B PE=1 SV=1
COL1A2	1.84435	22.0158	54.4163	Collagen alpha-2(I) chain OS=Homo sapiens OX=9606 GN=COL1A2 PE=1 SV=1
KRT2	14.14	23.6466	115.635	Keratin, type II cytoskeletal 2 epidermal OS=Homo sapiens OX=9606 GN=KRT2 PE=1 SV=2
COL1A1	28.8947	101.11	115.635	Collagen alpha-1(I) chain OS=Homo sapiens OX=9606 GN=COL1A1 PE=1 SV=5
KRT1	21.5174	40.77	156.447	Cytokeratin-1 OS=Homo sapiens OX=9606 GN=KRT1 PE=3 SV=1
COL6A1	3.07391	31.8006	251.675	Collagen, type VI, alpha 1, isoform CRA_b OS=Homo sapiens OX=9606 GN=COL6A1 PE=2 SV=1
KRT9	19.673	37.5084	272.081	Keratin, type I cytoskeletal 9 OS=Homo sapiens OX=9606 GN=KRT9 PE=1 SV=3
ACTB	2.45913	4.8924	306.091	Actin, cytoplasmic 1 OS=Homo sapiens OX=9606 GN=ACTB PE=1 SV=1
ACTB	3.07391	4.8924	306.091	Actin, cytoplasmic 1 OS=Homo sapiens OX=9606 GN=ACTB PE=1 SV=1
ACTB	239.765	283.759	306.091	Actin, cytoplasmic 1 OS=Homo sapiens OX=9606 GN=ACTB PE=1 SV=1
COL6A3	3.68869	114.971	1462.44	Collagen, type VI, alpha 3 OS=Homo sapiens OX=9606 GN=COL6A3 PE=2 SV=1
PEPD	5.53304	2.4462	0.416835	Xaa-Pro dipeptidase; Splits dipeptides with a prolyl or hydroxyprolyl residue in the C-terminal position. Plays an important role in collagen metabolism because the high level of iminoacids in collagen; Belongs to the peptidase M24B family. Eukaryotic-type prolidase subfamily
LRRC8A	7.37738	2.4462	0.416835	Volume-regulated anion channel subunit LRRC8A; Essential component of the volume-regulated anion channel (VRAC, also named VSOAC channel), an anion channel required to maintain a constant cell volume in response to extracellular or intracellular osmotic changes. The VRAC channel conducts iodide better than chloride and may also conduct organic osmolytes like taurine. LRRC8A and LRRC8D are require…
SCCPDH	1.84435	3.2616	0.416835	Saccharopine dehydrogenase-like oxidoreductase; Saccharopine dehydrogenase; Belongs to the saccharopine dehydrogenase family
MAP1S	2.45913	3.2616	0.416835	Microtubule-associated protein 1S; Microtubule-associated protein that mediates aggregation of mitochondria resulting in cell death and genomic destruction (MAGD). Plays a role in anchoring the microtubule organizing center to the centrosomes. Binds to DNA. Plays a role in apoptosis. Involved in the formation of microtubule bundles (By similarity); Belongs to the MAP1 family
TGFBR1	3.07391	3.2616	0.416835	TGF-beta receptor type-1; Transmembrane serine/threonine kinase forming with the TGF-beta type II serine/threonine kinase receptor, TGFBR2, the non-promiscuous receptor for the TGF-beta cytokines TGFB1, TGFB2 and TGFB3. Transduces the TGFB1, TGFB2 and TGFB3 signal from the cell surface to the cytoplasm and is thus regulating a plethora of physiological and pathological processes including cell cy…
GLRX3	3.68869	3.2616	0.416835	Glutaredoxin-3; Together with BOLA2, acts as a cytosolic iron-sulfur (Fe-S) cluster assembly factor that facilitates [2Fe-2S] cluster insertion into a subset of cytosolic proteins. Acts as a critical negative regulator of cardiac hypertrophy and a positive inotropic regulator (By similarity). Required for hemoglobin maturation. Does not possess any thyoredoxin activity since it lacks the conserve…
BMPR2	3.68869	3.2616	0.416835	Bone morphogenetic protein receptor type-2; On ligand binding, forms a receptor complex consisting of two type II and two type I transmembrane serine/threonine kinases. Type II receptors phosphorylate and activate type I receptors which autophosphorylate, then bind and activate SMAD transcriptional regulators. Binds to BMP7, BMP2 and, less efficiently, BMP4. Binding is weak but enhanced by the pr…
RCC2	3.07391	4.077	0.416835	Protein RCC2; Required for completion of mitosis and cytokinesis. May function as a guanine nucleotide exchange factor for the small GTPase RAC1
RALB	4.30347	4.077	0.416835	Ras-related protein Ral-B; Multifunctional GTPase involved in a variety of cellular processes including gene expression, cell migration, cell proliferation, oncogenic transformation and membrane trafficking. Accomplishes its multiple functions by interacting with distinct downstream effectors. Acts as a GTP sensor for GTP-dependent exocytosis of dense core vesicles (By similarity). Required both …
BUB3	0.614782	5.7078	0.416835	Mitotic checkpoint protein BUB3; Has a dual function in spindle-assembly checkpoint signaling and in promoting the establishment of correct kinetochore-microtubule (K-MT) attachments. Promotes the formation of stable end-on bipolar attachments. Necessary for kinetochore localization of BUB1. Regulates chromosome segregation during oocyte meiosis. The BUB1/BUB3 complex plays a role in the inhibiti…
MANF	3.07391	6.5232	0.416835	Mesencephalic astrocyte-derived neurotrophic factor; Selectively promotes the survival of dopaminergic neurons of the ventral mid-brain. Modulates GABAergic transmission to the dopaminergic neurons of the substantia nigra. Enhances spontaneous, as well as evoked, GABAergic inhibitory postsynaptic currents in dopaminergic neurons (By similarity). Inhibits cell proliferation and endoplasmic reticul…
DDX39B	5.53304	6.5232	0.416835	Spliceosome RNA helicase DDX39B; Involved in nuclear export of spliced and unspliced mRNA. Assembling component of the TREX complex which is thought to couple mRNA transcription, processing and nuclear export, and specifically associates with spliced mRNA and not with unspliced pre-mRNA. TREX is recruited to spliced mRNAs by a transcription- independent mechanism, binds to mRNA upstream of the ex…
TPM1	9.22173	8.154	0.416835	Tropomyosin alpha-1 chain; Tropomyosin 1; Tropomyosins
UBE2M	3.07391	0.8154	0.833669	NEDD8-conjugating enzyme Ubc12; Accepts the ubiquitin-like protein NEDD8 from the UBA3- NAE1 E1 complex and catalyzes its covalent attachment to other proteins. The specific interaction with the E3 ubiquitin ligase RBX1, but not RBX2, suggests that the RBX1-UBE2M complex neddylates specific target proteins, such as CUL1, CUL2, CUL3 and CUL4. Involved in cell proliferation
BCAP29	0.614782	1.6308	0.833669	B-cell receptor-associated protein 29; May play a role in anterograde transport of membrane proteins from the endoplasmic reticulum to the Golgi. May be involved in CASP8-mediated apoptosis (By similarity); Belongs to the BCAP29/BCAP31 family
PRDX3	1.84435	1.6308	0.833669	hioredoxin-dependent peroxide reductase, mitochondrial; Thiol-specific peroxidase that catalyzes the reduction of hydrogen peroxide and organic hydroperoxides to water and alcohols, respectively. Plays a role in cell protection against oxidative stress by detoxifying peroxides. Acts synergistically with MAP3K13 to regulate the activation of NF-kappa-B in the cytosol; Peroxiredoxins
NEK7	2.45913	1.6308	0.833669	Serine/threonine-protein kinase Nek7; Protein kinase which plays an important role in mitotic cell cycle progression. Required for microtubule nucleation activity of the centrosome, robust mitotic spindle formation and cytokinesis. Phosphorylates RPS6KB1
ACVR1	2.45913	1.6308	0.833669	Activin receptor type-1; On ligand binding, forms a receptor complex consisting of two type II and two type I transmembrane serine/threonine kinases. Type II receptors phosphorylate and activate type I receptors which autophosphorylate, then bind and activate SMAD transcriptional regulators. Receptor for activin. May be involved for left-right pattern formation during embryogenesis (By similarity)
UMPS	3.07391	1.6308	0.833669	Uridine 5'-monophosphate synthase; Uridine monophosphate synthetase; In the C-terminal section; belongs to the OMP decarboxylase family
PAFAH1B3	4.30347	1.6308	0.833669	Platelet-activating factor acetylhydrolase IB subunit gamma; Inactivates paf by removing the acetyl group at the sn-2 position. This is a catalytic subunit. Plays an important role during the development of brain; Belongs to the 'GDSL' lipolytic enzyme family. Platelet-activating factor acetylhydrolase IB beta/gamma subunits subfamily
FAM114A1	1.22956	3.2616	0.833669	Family with sequence similarity 114 member a1; Protein NOXP20; May play a role in neuronal cell development; Belongs to the FAM114 family
EDC4	1.84435	3.2616	0.833669	Enhancer of mRNA-decapping protein 4; In the process of mRNA degradation, seems to play a role in mRNA decapping. Component of a complex containing DCP2 and DCP1A which functions in decapping of ARE-containing mRNAs. Promotes complex formation between DCP1A and DCP2. Enhances the catalytic activity of DCP2 (in vitro); WD repeat domain containing
GSDME	3.07391	3.2616	0.833669	Non-syndromic hearing impairment protein 5; Gasdermin-E; Plays a role in the TP53-regulated cellular response to DNA damage probably by cooperating with TP53
PRKAR1A	3.68869	3.2616	0.833669	cAMP-dependent protein kinase type I-alpha regulatory subunit; Regulatory subunit of the cAMP-dependent protein kinases involved in cAMP signaling in cells
NTPCR	2.45913	4.8924	0.833669	Cancer-related nucleoside-triphosphatase; Has nucleotide phosphatase activity towards ATP, GTP, CTP, TTP and UTP. Hydrolyzes nucleoside diphosphates with lower efficiency; Belongs to the THEP1 NTPase family
PSME1	5.53304	5.7078	0.833669	Proteasome activator subunit 1 (pa28 alpha); Proteasome activator complex subunit 1; Implicated in immunoproteasome assembly and required for efficient antigen processing. The PA28 activator complex enhances the generation of class I binding peptides by altering the cleavage pattern of the proteasome
LRSAM1	4.91825	7.3386	0.833669	E3 ubiquitin-protein ligase LRSAM1; E3 ubiquitin-protein ligase that mediates monoubiquitination of TSG101 at multiple sites, leading to inactivate the ability of TSG101 to sort endocytic (EGF receptors) and exocytic (HIV-1 viral proteins) cargos. Bacterial recognition protein that defends the cytoplasm from invasive pathogens. Localizes to several intracellular bacterial pathogens and generates …
MIF	4.30347	3.2616	1.2505	Macrophage migration inhibitory factor; Pro-inflammatory cytokine. Involved in the innate immune response to bacterial pathogens. The expression of MIF at sites of inflammation suggests a role as mediator in regulating the function of macrophages in host defense. Counteracts the anti- inflammatory activity of glucocorticoids. Has phenylpyruvate tautomerase and dopachrome tautomerase activity (in …
TMOD3	3.07391	6.5232	1.2505	Tropomodulin-3; Blocks the elongation and depolymerization of the actin filaments at the pointed end. The Tmod/TM complex contributes to the formation of the short actin protofilament, which in turn defines the geometry of the membrane skeleton (By similarity); Belongs to the tropomodulin family
DYNC1I2	1.22956	2.4462	1.66734	Cytoplasmic dynein 1 intermediate chain 2; Acts as one of several non-catalytic accessory components of the cytoplasmic dynein 1 complex that are thought to be involved in linking dynein to cargos and to adapter proteins that regulate dynein function. Cytoplasmic dynein 1 acts as a motor for the intracellular retrograde motility of vesicles and organelles along microtubules. The intermediate chai…
SLC20A2	2.45913	2.4462	1.66734	Phosphate transporter OS=Homo sapiens OX=9606 PE=2 SV=1
SERPINF1	0.614782	1.6308	2.08417	Pigment epithelium-derived factor; Neurotrophic protein; induces extensive neuronal differentiation in retinoblastoma cells. Potent inhibitor of angiogenesis. As it does not undergo the S (stressed) to R (relaxed) conformational transition characteristic of active serpins, it exhibits no serine protease inhibitory activity; Serpin peptidase inhibitors
RHOC	1.22956	1.6308	2.08417	Rho-related GTP-binding protein RhoC; Regulates a signal transduction pathway linking plasma membrane receptors to the assembly of focal adhesions and actin stress fibers. Serves as a microtubule-dependent signal that is required for the myosin contractile ring formation during cell cycle cytokinesis. Regulates apical junction formation in bronchial epithelial cells; Rho family GTPases
LMAN2	2.45913	1.6308	2.08417	Vesicular integral-membrane protein VIP36; Plays a role as an intracellular lectin in the early secretory pathway. Interacts with N-acetyl-D-galactosamine and high-mannose type glycans and may also bind to O-linked glycans. Involved in the transport and sorting of glycoproteins carrying high mannose-type glycans
ST13	9.22173	5.7078	2.08417	Hsc70-interacting protein; One HIP oligomer binds the ATPase domains of at least two HSC70 molecules dependent on activation of the HSC70 ATPase by HSP40. Stabilizes the ADP state of HSC70 that has a high affinity for substrate protein. Through its own chaperone activity, it may contribute to the interaction of HSC70 with various target proteins (By similarity); Belongs to the FAM10 family
AIDA	9.83651	2.4462	2.50101	Axin interactor, dorsalization-associated protein; Acts as a ventralizing factor during embryogenesis. Inhibits axin-mediated JNK activation by binding axin and disrupting axin homodimerization. This in turn antagonizes a Wnt/beta-catenin-independent dorsalization pathway activated by AXIN/JNK-signaling (By similarity); C2 domain containing
ACAT1	5.53304	4.077	2.50101	Acetyl-CoA acetyltransferase, mitochondrial; Plays a major role in ketone body metabolism
HINT1	7.99216	6.5232	2.50101	Histidine triad nucleotide-binding protein 1; Hydrolyzes purine nucleotide phosphoramidates with a single phosphate group, including adenosine 5'monophosphoramidate (AMP-NH2), adenosine 5'monophosphomorpholidate (AMP-morpholidate) and guanosine 5'monophosphomorpholidate (GMP-morpholidate). Hydrolyzes lysyl-AMP (AMP-N-epsilon-(N-alpha-acetyl lysine methyl ester)) generated by lysine tRNA ligase, a…
VAPA	6.14782	8.9694	2.50101	Vesicle-associated membrane protein-associated protein A; VAMP associated protein A
PSMD7	7.37738	13.8618	2.91784	26S proteasome non-ATPase regulatory subunit 7; Component of the 26S proteasome, a multiprotein complex involved in the ATP-dependent degradation of ubiquitinated proteins. This complex plays a key role in the maintenance of protein homeostasis by removing misfolded or damaged proteins, which could impair cellular functions, and by removing proteins whose functions are no longer required. Therefo…
CD9	3.07391	1.6308	3.33468	CD9 antigen; Involved in platelet activation and aggregation. Regulates paranodal junction formation. Involved in cell adhesion, cell motility and tumor metastasis. Required for sperm-egg fusion; Belongs to the tetraspanin (TM4SF) family
UAP1	1.22956	1.6308	4.16835	Udp-n-acetylglucosamine/udp-n-acetylgalactosamine diphosphorylase; UDP-N-acetylhexosamine pyrophosphorylase; Converts UTP and GlcNAc-1-P into UDP-GlcNAc, and UTP and GalNAc-1-P into UDP-GalNAc. Isoform AGX1 has 2 to 3 times higher activity towards GalNAc-1-P, while isoform AGX2 has 8 times more activity towards GlcNAc-1-P
STAMBP	6.14782	0.8154	6.80203	STAM-binding protein; Zinc metalloprotease that specifically cleaves 'Lys-63'- linked polyubiquitin chains. Does not cleave 'Lys-48'-linked polyubiquitin chains (By similarity). Plays a role in signal transduction for cell growth and MYC induction mediated by IL-2 and GM-CSF. Potentiates BMP (bone morphogenetic protein) signaling by antagonizing the inhibitory action of SMAD6 and SMAD7.
COTL1	6.7626	3.2616	6.80203	Coactosin like f-actin binding protein 1; Coactosin-like protein; Binds to F-actin in a calcium-independent manner. Has no direct effect on actin depolymerization. Acts as a chaperone for ALOX5 (5LO), influencing both its stability and activity in leukotrienes synthesis
HNRNPUL2	4.30347	4.077	6.80203	HCG2044799 OS=Homo sapiens OX=9606 GN=HNRNPUL2-BSCL2 PE=4 SV=1	Heterogeneous nuclear ribonucleoprotein U like 2
HBA2	4.91825	11.4156	6.80203	Hemoglobin subunit alpha 2; Involved in oxygen transport from the lung to the various peripheral tissues; Hemoglobin subunits
PRDX1	20.2878	23.6466	6.80203	Peroxiredoxin-1; Thiol-specific peroxidase that catalyzes the reduction of hydrogen peroxide and organic hydroperoxides to water and alcohols, respectively.
IQGAP1	41.1904	46.4778	6.80203	Ras GTPase-activating-like protein IQGAP1; Binds to activated CDC42 but does not stimulate its GTPase activity.
PSMC5	9.22173	22.8312	7.50302	26S proteasome regulatory subunit 8; Component of the 26S proteasome, a multiprotein complex involved in the ATP-dependent degradation of ubiquitinated proteins. This complex plays a key role in the maintenance of protein homeostasis by removing misfolded or damaged proteins, which could impair cellular functions, and by removing proteins whose functions are no longer required.
CD81	7.37738	13.0464	7.91986	CD81 antigen; May play an important role in the regulation of lymphoma cell growth. Interacts with a 16-kDa Leu-13 protein to form a complex possibly involved in signal transduction. May act as the viral receptor for HCV; CD molecules
GNAQ	9.22173	5.7078	8.75353	Guanine nucleotide-binding protein G(q) subunit alpha; Guanine nucleotide-binding proteins (G proteins) are involved as modulators or transducers in various transmembrane signaling systems. Regulates B-cell selection and survival and is required to prevent B-cell-dependent autoimmunity. Regulates chemotaxis of BM-derived neutrophils and dendritic cells (in vitro)
RHOA	12.9104	6.5232	8.75353	Transforming protein RhoA; Regulates a signal transduction pathway linking plasma membrane receptors to the assembly of focal adhesions and actin stress fibers.
ERP44	1.22956	0.8154	10.8377	Endoplasmic reticulum resident protein 44; Mediates thiol-dependent retention in the early secretory pathway, forming mixed disulfides with substrate proteins through its conserved CRFS motif.
RBM39	0.614782	1.6308	10.8377	RNA-binding protein 39; Transcriptional coactivator for steroid nuclear receptors ESR1/ER-alpha and ESR2/ER-beta, and JUN/AP-1 (By similarity). May be involved in pre-mRNA splicing process; RNA binding motif containing
NSDHL	1.22956	1.6308	10.8377	Sterol-4-alpha-carboxylate 3-dehydrogenase, decarboxylating; Involved in the sequential removal of two C-4 methyl groups in post-squalene cholesterol biosynthesis; Short chain dehydrogenase/reductase superfamily
GRHPR	1.22956	1.6308	10.8377	Glyoxylate reductase/hydroxypyruvate reductase; Enzyme with hydroxy-pyruvate reductase, glyoxylate reductase and D-glycerate dehydrogenase enzymatic activities. Reduces hydroxypyruvate to D-glycerate, glyoxylate to glycolate oxidizes D-glycerate to hydroxypyruvate
ECH1	1.84435	1.6308	10.8377	Delta(3,5)-Delta(2,4)-dienoyl-CoA isomerase, mitochondrial; Isomerization of 3-trans,5-cis-dienoyl-CoA to 2-trans,4- trans-dienoyl-CoA
ANP32A	0.614782	2.4462	10.8377	Acidic leucine-rich nuclear phosphoprotein 32 family member A; Implicated in a number of cellular processes, including proliferation, differentiation, caspase-dependent and caspase- independent apoptosis, suppression of transformation (tumor suppressor), inhibition of protein phosphatase 2A, regulation of mRNA trafficking and stability in association with ELAVL1, and inhibition of acetyltransfera…
HDGF	1.84435	2.4462	10.8377	Hepatoma-derived growth factor; Heparin-binding protein, with mitogenic activity for fibroblasts. Acts as a transcriptional repressor; Heparin binding growth factor family
CRYZ	3.07391	2.4462	10.8377	Nadph:quinone reductase; Quinone oxidoreductase; Does not have alcohol dehydrogenase activity. Binds NADP and acts through a one-electron transfer process. Orthoquinones, such as 1,2-naphthoquinone or 9,10-phenanthrenequinone, are the best substrates (in vitro). May act in the detoxification of xenobiotics.
ERLIN2	1.84435	3.2616	10.8377	Er lipid raft associated 2; Erlin-2; Component of the ERLIN1/ERLIN2 complex which mediates the endoplasmic reticulum-associated degradation (ERAD) of inositol 1,4,5-trisphosphate receptors (IP3Rs) such as ITPR1. Promotes sterol-accelerated ERAD of HMGCR probably implicating an AMFR/gp78-containing ubiquitin ligase complex.
HNRNPH1	3.68869	4.077	10.8377	Heterogeneous nuclear ribonucleoprotein H; This protein is a component of the heterogeneous nuclear ribonucleoprotein (hnRNP) complexes which provide the substrate for the processing events that pre-mRNAs undergo before becoming functional, translatable mRNAs in the cytoplasm. Mediates pre-mRNA alternative splicing regulation. Inhibits, together with CUGBP1, insulin receptor (IR) pre-mRNA exon 11…
MOGS	0.614782	4.8924	10.8377	Mannosyl-oligosaccharide glucosidase; Cleaves the distal alpha 1,2-linked glucose residue from the Glc(3)Man(9)GlcNAc(2) oligosaccharide precursor in a highly specific manner; Belongs to the glycosyl hydrolase 63 family
PPP2R1A	9.22173	6.5232	10.8377	Serine/threonine-protein phosphatase 2A 65 kDa regulatory subunit A alpha isoform; The PR65 subunit of protein phosphatase 2A serves as a scaffolding molecule to coordinate the assembly of the catalytic subunit and a variable regulatory B subunit. Upon interaction with GNA12 promotes dephosphorylation of microtubule associated protein TAU/MAPT. Required for proper chromosome segregation and for c…
QDPR	5.53304	0.8154	13.6041	Dihydropteridine reductase; The product of this enzyme, tetrahydrobiopterin (BH-4), is an essential cofactor for phenylalanine, tyrosine, and tryptophan hydroxylases; Short chain dehydrogenase/reductase superfamily
WASHC2A	1.22956	1.6308	13.6041	WASH complex subunit 2A; Acts at least in part as component of the WASH core complex whose assembly at the surface of endosomes inhibits WASH nucleation-promoting factor (NPF) activity in recruiting and activating the Arp2/3 complex to induce actin polymerization and is involved in the fission of tubules that serve as transport intermediates during endosome sorting.
CHMP2B	1.22956	1.6308	13.6041	Charged multivesicular body protein 2b; Probable core component of the endosomal sorting required for transport complex III (ESCRT-III) which is involved in multivesicular bodies (MVBs) formation and sorting of endosomal cargo proteins into MVBs. MVBs contain intraluminal vesicles (ILVs) that are generated by invagination and scission from the limiting membrane of the endosome and mostly are deli…
PEF1	1.84435	2.4462	13.6041	Peflin; Calcium-binding protein that acts as an adapter that bridges unrelated proteins or stabilizes weak protein-protein complexes in response to calcium. Together with PDCD6, acts as calcium-dependent adapter for the BCR(KLHL12) complex, a complex involved in endoplasmic reticulum (ER)-Golgi transport by regulating the size of COPII coats.
FUBP3	5.53304	3.2616	13.6041	Far upstream element-binding protein 3; May interact with single-stranded DNA from the far- upstream element (FUSE)
PCBP2	3.68869	4.8924	13.6041	Poly(rC)-binding protein 2; Single-stranded nucleic acid binding protein that binds preferentially to oligo dC. Major cellular poly(rC)-binding protein. Binds also poly(rU).
VTI1B	3.07391	8.9694	13.6041	Vesicle transport through interaction with t-SNAREs homolog 1B; V-SNARE that mediates vesicle transport pathways through interactions with t-SNAREs on the target membrane. These interactions are proposed to mediate aspects of the specificity of vesicle trafficking and to promote fusion of the lipid bilayers. May be concerned with increased secretion of cytokines associated with cellular senescenc…
PEBP1	15.3695	8.9694	13.6041	Phosphatidylethanolamine-binding protein 1; Binds ATP, opioids and phosphatidylethanolamine. Has lower affinity for phosphatidylinositol and phosphatidylcholine. Serine protease inhibitor which inhibits thrombin, neuropsin and chymotrypsin but not trypsin, tissue type plasminogen activator and elastase (By similarity).
TRIM28	6.7626	13.0464	13.6041	Transcription intermediary factor 1-beta; Nuclear corepressor for KRAB domain-containing zinc finger proteins (KRAB-ZFPs). Mediates gene silencing by recruiting CHD3, a subunit of the nucleosome remodeling and deacetylation (NuRD) complex, and SETDB1 (which specifically methylates histone H3 at 'Lys-9' (H3K9me)) to the promoter regions of KRAB target genes.
SFPQ	11.0661	14.6772	13.6041	Splicing factor, proline- and glutamine-rich; DNA- and RNA binding protein, involved in several nuclear processes. Essential pre-mRNA splicing factor required early in spliceosome formation and for splicing catalytic step II, probably as a heteromer with NONO.
EL52	28.8947	28.539	13.6041	Heat shock protein HSP 90-alpha; Molecular chaperone that promotes the maturation, structural maintenance and proper regulation of specific target proteins involved for instance in cell cycle control and signal transduction. Undergoes a functional cycle that is linked to its ATPase activity which is essential for its chaperone activity.
GSN	31.3539	30.9852	13.6041	Gelsolin; Calcium-regulated, actin-modulating protein that binds to the plus (or barbed) ends of actin monomers or filaments, preventing monomer exchange (end-blocking or capping). It can promote the assembly of monomers into filaments (nucleation) as well as sever filaments already formed. Plays a role in ciliogenesis; Gelsolin/villins
FAM171B	2.45913	4.077	20.4061	Protein FAM171B; Family with sequence similarity 171 member B; Belongs to the FAM171 family
MYADM	4.30347	4.8924	20.4061	Myeloid associated differentiation marker; Belongs to the MAL family
CD63	6.7626	8.154	20.4061	CD63 antigen; Functions as cell surface receptor for TIMP1 and plays a role in the activation of cellular signaling cascades. Plays a role in the activation of ITGB1 and integrin signaling, leading to the activation of AKT, FAK/PTK2 and MAP kinases. Promotes cell survival, reorganization of the actin cytoskeleton, cell adhesion, spreading and migration, via its role in the activation of AKT and F…
MVB12B	12.9104	9.7848	27.2081	Multivesicular body subunit 12B; Component of the ESCRT-I complex, a regulator of vesicular trafficking process. Required for the sorting of endocytic ubiquitinated cargos into multivesicular bodies
TENM3	23.3617	22.8312	27.2081	Teneurin-3; Involved in neural development, regulating the establishment of proper connectivity within the nervous system. Promotes axon guidance and homophilic cell adhesion. Plays a role in the development of the visual pathway; regulates the formation in ipsilateral retinal mapping to both the dorsal lateral geniculate nucleus (dLGN) and the superior colliculus (SC).
DPYSL3	25.8208	35.0622	27.2081	Dihydropyrimidinase-related protein 3; Necessary for signaling by class 3 semaphorins and subsequent remodeling of the cytoskeleton. Plays a role in axon guidance, neuronal growth cone collapse and cell migration
EEF2	39.346	36.693	34.0102	Elongation factor 2; Catalyzes the GTP-dependent ribosomal translocation step during translation elongation. During this step, the ribosome changes from the pre-translocational (PRE) to the post- translocational (POST) state as the newly formed A-site-bound peptidyl-tRNA and P-site-bound deacylated tRNA move to the P and E sites, respectively. Catalyzes the coordinated movement of the two tRNA mo…
LMNA	11.6809	63.6012	40.8122	Prelamin-A/C; Lamins are components of the nuclear lamina, a fibrous layer on the nucleoplasmic side of the inner nuclear membrane, which is thought to provide a framework for the nuclear envelope and may also interact with chromatin. Lamin A and C are present in equal amounts in the lamina of mammals. Plays an important role in nuclear assembly, chromatin organization, nuclear membrane and telom…
ICAM1	4.30347	10.6002	54.4163	Intercellular adhesion molecule 1; ICAM proteins are ligands for the leukocyte adhesion protein LFA-1 (integrin alpha-L/beta-2). During leukocyte trans- endothelial migration, ICAM1 engagement promotes the assembly of endothelial apical cups through ARHGEF26/SGEF and RHOG activation; CD molecules
RFTN1	6.7626	20.385	54.4163	Raftlin, lipid raft linker 1; Raftlin; May play a pivotal role in the formation and/or maintenance of lipid rafts. May regulate B-cell antigen receptor- mediated signaling
YWHAZ	21.5174	18.7542	61.2183	14-3-3 protein zeta/delta; Adapter protein implicated in the regulation of a large spectrum of both general and specialized signaling pathways. Binds to a large number of partners, usually by recognition of a phosphoserine or phosphothreonine motif. Binding generally results in the modulation of the activity of the binding partner;
HNRNPA3	5.53304	13.0464	68.0203	Heterogeneous nuclear ribonucleoprotein A3; Plays a role in cytoplasmic trafficking of RNA. Binds to the cis-acting response element, A2RE. May be involved in pre-mRNA splicing; RNA binding motif containing
ITGA3	67.626	28.539	102.03	Integrin alpha-3; Integrin alpha-3/beta-1 is a receptor for fibronectin, laminin, collagen, epiligrin, thrombospondin and CSPG4. Integrin alpha-3/beta-1 provides a docking site for FAP (seprase) at invadopodia plasma membranes in a collagen-dependent manner and hence may participate in the adhesion, formation of invadopodia and matrix degradation processes, promoting cell invasion.
COL6A2	3.07391	25.2774	210.863	Collagen alpha-2(VI) chain; Collagen VI acts as a cell-binding protein; Collagens
VAMP5	0.614782	0.8154	0.416835	Vesicle-associated membrane protein 5 OS=Homo sapiens OX=9606 GN=VAMP5 PE=1 SV=1
STT3B	0.614782	0.8154	0.416835	Dolichyl-diphosphooligosaccharide--protein glycosyltransferase subunit STT3B OS=Homo sapiens OX=9606 GN=STT3B PE=1 SV=1
STK25	0.614782	0.8154	0.416835	Serine/threonine kinase 25 (STE20 homolog, yeast), isoform CRA_a (Fragment) OS=Homo sapiens OX=9606 GN=STK25 PE=2 SV=1
SNRPE	0.614782	0.8154	0.416835	Small nuclear ribonucleoprotein E OS=Homo sapiens OX=9606 GN=SNRPE PE=1 SV=1
SLC12A9	0.614782	0.8154	0.416835	Solute carrier family 12 member 9 OS=Homo sapiens OX=9606 GN=SLC12A9 PE=3 SV=1
PLBD2	0.614782	0.8154	0.416835	Putative phospholipase B-like 2 OS=Homo sapiens OX=9606 GN=PLBD2 PE=1 SV=2
LYPLA1	0.614782	0.8154	0.416835	Acyl-protein thioesterase 1 OS=Homo sapiens OX=9606 GN=LYPLA1 PE=1 SV=1
GOSR2	0.614782	0.8154	0.416835	Golgi SNAP receptor complex member 2 OS=Homo sapiens OX=9606 GN=GOSR2 PE=1 SV=1
FAF2	0.614782	0.8154	0.416835	FAS-associated factor 2 OS=Homo sapiens OX=9606 GN=FAF2 PE=1 SV=2
DRG1	0.614782	0.8154	0.416835	Developmentally-regulated GTP-binding protein 1 OS=Homo sapiens OX=9606 GN=DRG1 PE=1 SV=1
DPM1	0.614782	0.8154	0.416835	Dolichol-phosphate mannosyltransferase subunit 1 (Fragment) OS=Homo sapiens OX=9606 GN=DPM1 PE=2 SV=1
DHCR7	0.614782	0.8154	0.416835	7-dehydrocholesterol reductase isoform 1 OS=Homo sapiens OX=9606 GN=DHCR7 PE=2 SV=1
CYB5R1	0.614782	0.8154	0.416835	NADH-cytochrome b5 reductase 1 OS=Homo sapiens OX=9606 GN=CYB5R1 PE=1 SV=1
CPOX	0.614782	0.8154	0.416835	Oxygen-dependent coproporphyrinogen-III oxidase, mitochondrial OS=Homo sapiens OX=9606 GN=CPOX PE=1 SV=3
CLNS1A	0.614782	0.8154	0.416835	Methylosome subunit pICln; Chaperone that regulates the assembly of spliceosomal U1, U2, U4 and U5 small nuclear ribonucleoproteins (snRNPs), the building blocks of the spliceosome. Thereby, plays an important role in the splicing of cellular pre-mRNAs. Most spliceosomal snRNPs contain a common set of Sm proteins SNRPB, SNRPD1, SNRPD2, SNRPD3, SNRPE, SNRPF and SNRPG that assemble in a heptameric …
BGN	0.614782	0.8154	0.416835	Biglycan OS=Homo sapiens OX=9606 PE=2 SV=1
ATP6V1C1	0.614782	0.8154	0.416835	V-type proton ATPase subunit C OS=Homo sapiens OX=9606 GN=ATP6V1C1 PE=2 SV=1
SUMO3	1.22956	0.8154	0.416835	Small ubiquitin-related modifier OS=Homo sapiens OX=9606 GN=SUMO2 PE=3 SV=1
LMF2	1.22956	0.8154	0.416835	Lipase maturation factor 2 OS=Homo sapiens OX=9606 GN=LMF2 PE=1 SV=2
GUK1	1.22956	0.8154	0.416835	Guanylate kinase OS=Homo sapiens OX=9606 GN=GUK1 PE=1 SV=1
COMMD9	1.22956	0.8154	0.416835	COMM domain containing 9 variant (Fragment) OS=Homo sapiens OX=9606 GN=COMMD9 PE=2 SV=1
BPNT1	1.22956	0.8154	0.416835	3'(2'),5'-bisphosphate nucleotidase 1 OS=Homo sapiens OX=9606 GN=BPNT1 PE=1 SV=2
SEC24C	1.84435	0.8154	0.416835	Protein transport protein Sec24C; Component of the coat protein complex II (COPII) which promotes the formation of transport vesicles from the endoplasmic reticulum (ER). The coat has two main functions, the physical deformation of the endoplasmic reticulum membrane into vesicles and the selection of cargo molecules for their transport to the Golgi complex. Plays a central role in cargo selection…
NUTF2	1.84435	0.8154	0.416835	Nuclear transport factor 2, isoform CRA_a OS=Homo sapiens OX=9606 GN=NUTF2 PE=4 SV=1
MTOR	2.45913	0.8154	0.416835	Serine/threonine-protein kinase mTOR OS=Homo sapiens OX=9606 GN=MTOR PE=1 SV=1
ERAP1	2.45913	0.8154	0.416835	Aminopeptidase OS=Homo sapiens OX=9606 GN=ARTS-1 PE=3 SV=1
MOB3A	3.07391	0.8154	0.416835	MOB kinase activator 3A OS=Homo sapiens OX=9606 GN=MOB3A PE=1 SV=1
FZD7	3.07391	0.8154	0.416835	Frizzled-7 OS=Homo sapiens OX=9606 GN=FZD7 PE=1 SV=2
TIPRL	3.68869	0.8154	0.416835	TIP41-like protein OS=Homo sapiens OX=9606 GN=TIPRL PE=1 SV=2
SLC39A6	4.30347	0.8154	0.416835	Zinc transporter ZIP6 OS=Homo sapiens OX=9606 GN=SLC39A6 PE=1 SV=3
PLPBP	4.30347	0.8154	0.416835	Pyridoxal phosphate homeostasis protein OS=Homo sapiens OX=9606 GN=PROSC PE=2 SV=1
NUDT5	4.30347	0.8154	0.416835	ADP-sugar pyrophosphatase OS=Homo sapiens OX=9606 GN=NUDT5 PE=1 SV=1
PIP4K2C	4.91825	0.8154	0.416835	cDNA FLJ43538 fis, clone PLACE7008431, highly similar to Homo sapiens phosphatidylinositol-4-phosphate 5-kinase, type II, gamma (PIP5K2C), mRNA OS=Homo sapiens OX=9606 PE=2 SV=1
NIT2	4.91825	0.8154	0.416835	Omega-amidase NIT2 OS=Homo sapiens OX=9606 GN=NIT2 PE=1 SV=1
SLC7A11	6.7626	0.8154	0.416835	Cystine/glutamate exchanger OS=Homo sapiens OX=9606 GN=hxCT PE=2 SV=1
BANF1	6.7626	0.8154	0.416835	Barrier to autointegration factor 1, isoform CRA_a OS=Homo sapiens OX=9606 GN=BANF1 PE=4 SV=1
PROM1	10.4513	0.8154	0.416835	Prominin-1; May play a role in cell differentiation, proliferation and apoptosis. Binds cholesterol in cholesterol- containing plasma membrane microdomains and may play a role in the organization of the apical plasma membrane in epithelial cells. During early retinal development acts as a key regulator of disk morphogenesis. Involved in regulation of MAPK and Akt signaling pathways. In neuroblast…
CTSA	0.614782	1.6308	0.416835	Carboxypeptidase OS=Homo sapiens OX=9606 GN=CTSA PE=1 SV=1
ATP6AP1	0.614782	1.6308	0.416835	V-type proton ATPase subunit S1 (Fragment) OS=Homo sapiens OX=9606 GN=ATP6AP1 PE=1 SV=2
UFD1	1.22956	1.6308	0.416835	cDNA FLJ59614, highly similar to Ubiquitin fusion degradation protein 1 homolog OS=Homo sapiens OX=9606 PE=2 SV=1
TRA2B	1.22956	1.6308	0.416835	cDNA, FLJ96718, highly similar to Homo sapiens splicing factor, arginine/serine-rich 10 (transformer 2 homolog, Drosophila) (SFRS10), mRNA OS=Homo sapiens OX=9606 PE=2 SV=1
RELA	1.22956	1.6308	0.416835	Transcription factor p65 OS=Homo sapiens OX=9606 GN=RELA PE=1 SV=1
PRCP	1.22956	1.6308	0.416835	Prolylcarboxypeptidase (Angiotensinase C), isoform CRA_a OS=Homo sapiens OX=9606 GN=PRCP PE=3 SV=1
PLTP	1.22956	1.6308	0.416835	Phospholipid transfer protein, isoform CRA_c OS=Homo sapiens OX=9606 GN=PLTP PE=2 SV=1
EIF2AK2	1.22956	1.6308	0.416835	Interferon-induced, double-stranded RNA-activated protein kinase OS=Homo sapiens OX=9606 GN=EIF2AK2 PE=1 SV=1
SUCLA2	1.84435	1.6308	0.416835	Succinate--CoA ligase [ADP-forming] subunit beta, mitochondrial OS=Homo sapiens OX=9606 GN=SUCLA2 PE=1 SV=1
EIF1	1.84435	1.6308	0.416835	Eukaryotic translation initiation factor 1 OS=Homo sapiens OX=9606 GN=EIF1 PE=1 SV=1
ABCA1	1.84435	1.6308	0.416835	Phospholipid-transporting ATPase ABCA1 OS=Homo sapiens OX=9606 GN=ABCA1 PE=1 SV=1
TECR	2.45913	1.6308	0.416835	Very-long-chain enoyl-CoA reductase OS=Homo sapiens OX=9606 PE=2 SV=1
PCNA	2.45913	1.6308	0.416835	Proliferating cell nuclear antigen OS=Homo sapiens OX=9606 GN=PCNA PE=1 SV=1
MICAL1	2.45913	1.6308	0.416835	F-actin monooxygenase OS=Homo sapiens OX=9606 GN=MICAL1 PE=2 SV=1
GMPPA	2.45913	1.6308	0.416835	Mannose-1-phosphate guanyltransferase alpha OS=Homo sapiens OX=9606 GN=GMPPA PE=1 SV=1
UBASH3B	3.68869	1.6308	0.416835	Ubiquitin-associated and SH3 domain-containing protein B OS=Homo sapiens OX=9606 GN=UBASH3B PE=1 SV=2
TMX1	3.68869	1.6308	0.416835	Thioredoxin-related transmembrane protein 1 OS=Homo sapiens OX=9606 GN=TMX1 PE=1 SV=1
SGTA	3.68869	1.6308	0.416835	Small glutamine-rich tetratricopeptide repeat-containing protein alpha OS=Homo sapiens OX=9606 GN=SGTA PE=1 SV=1
ENOPH1	3.68869	1.6308	0.416835	Enolase-phosphatase E1 OS=Homo sapiens OX=9606 GN=ENOPH1 PE=1 SV=1
TXNDC17	4.91825	1.6308	0.416835	Thioredoxin domain-containing protein 17 OS=Homo sapiens OX=9606 PE=2 SV=1
GPX4	4.91825	1.6308	0.416835	Glutathione peroxidase OS=Homo sapiens OX=9606 GN=GPX4 PE=1 SV=1
WDR48	5.53304	1.6308	0.416835	USP1-associated factor 1 OS=Homo sapiens OX=9606 GN=WDR48 PE=2 SV=1
BLVRA	5.53304	1.6308	0.416835	Biliverdin reductase A OS=Homo sapiens OX=9606 PE=2 SV=1
MPP2	7.99216	1.6308	0.416835	MAGUK p55 subfamily member 2 OS=Homo sapiens OX=9606 GN=MPP2 PE=1 SV=1
VPS16	0.614782	2.4462	0.416835	Vacuolar protein sorting-associated protein 16 homolog OS=Homo sapiens OX=9606 GN=VPS16 PE=1 SV=2
CCDC47	0.614782	2.4462	0.416835	PAT complex subunit CCDC47 OS=Homo sapiens OX=9606 GN=CCDC47 PE=1 SV=1
SSBP1	1.22956	2.4462	0.416835	Single-stranded DNA-binding protein, mitochondrial (Fragment) OS=Homo sapiens OX=9606 GN=SSBP1 PE=1 SV=1
FKBP2	1.22956	2.4462	0.416835	Peptidylprolyl isomerase OS=Homo sapiens OX=9606 PE=2 SV=1
B4DLN1	1.84435	2.4462	0.416835	cDNA FLJ60124, highly similar to Mitochondrial dicarboxylate carrier OS=Homo sapiens OX=9606 PE=2 SV=1
RAB9A	2.45913	2.4462	0.416835	RAB9A, member RAS oncogene family, isoform CRA_a OS=Homo sapiens OX=9606 GN=RAB9A PE=3 SV=1
PSMD9	2.45913	2.4462	0.416835	26S proteasome non-ATPase regulatory subunit 9 OS=Homo sapiens OX=9606 GN=PSMD9 PE=1 SV=1
KCNMA1	2.45913	2.4462	0.416835	Potassium large conductance calcium-activated channel subfamily m alpha member 1; Calcium-activated potassium channel subunit alpha-1; Potassium channel activated by both membrane depolarization or increase in cytosolic Ca(2+) that mediates export of K(+). It is also activated by the concentration of cytosolic Mg(2+). Its activation dampens the excitatory events that elevate the cytosolic Ca(2+) …
AP1B1	2.45913	2.4462	0.416835	AP-1 complex subunit beta-1 OS=Homo sapiens OX=9606 GN=AP1B1 PE=1 SV=2
SUMF2	3.07391	2.4462	0.416835	Sulfatase modifying factor 2 isoform 3 OS=Homo sapiens OX=9606 GN=SUMF2 PE=2 SV=1
COPS8	3.07391	2.4462	0.416835	COP9 signalosome complex subunit 8 OS=Homo sapiens OX=9606 GN=COPS8 PE=3 SV=1
CRKL	3.68869	2.4462	0.416835	Crk-like protein OS=Homo sapiens OX=9606 GN=CRKL PE=1 SV=1
SNRNP70	4.30347	2.4462	0.416835	U1 small nuclear ribonucleoprotein 70 kDa OS=Homo sapiens OX=9606 GN=SNRP70 PE=4 SV=1
SCRN1	4.30347	2.4462	0.416835	Secernin 1 OS=Homo sapiens OX=9606 GN=SCRN1 PE=3 SV=1
MGRN1	4.30347	2.4462	0.416835	E3 ubiquitin-protein ligase MGRN1 (Fragment) OS=Homo sapiens OX=9606 GN=MGRN1 PE=1 SV=1
CNRIP1	4.30347	2.4462	0.416835	CB1 cannabinoid receptor-interacting protein 1 OS=Homo sapiens OX=9606 GN=CNRIP1 PE=1 SV=1
SYT1	6.14782	2.4462	0.416835	Synaptotagmin OS=Homo sapiens OX=9606 GN=SYT1 PE=3 SV=1
PPID	6.14782	2.4462	0.416835	Peptidyl-prolyl cis-trans isomerase D OS=Homo sapiens OX=9606 PE=1 SV=1
SLC39A10	7.99216	2.4462	0.416835	Solute carrier family 39 (Zinc transporter), member 10, isoform CRA_a OS=Homo sapiens OX=9606 GN=SLC39A10 PE=4 SV=1
ITGB8	11.6809	2.4462	0.416835	Integrin beta-8 OS=Homo sapiens OX=9606 GN=ITGB8 PE=1 SV=1
TMEM41B	1.22956	3.2616	0.416835	cDNA FLJ54898, highly similar to Homo sapiens transmembrane protein 41B (TMEM41B), mRNA OS=Homo sapiens OX=9606 PE=2 SV=1
COPZ1	1.22956	3.2616	0.416835	Coatomer subunit zeta OS=Homo sapiens OX=9606 GN=COPZ1 PE=3 SV=1
ATP11C	1.22956	3.2616	0.416835	Phospholipid-transporting ATPase OS=Homo sapiens OX=9606 GN=ATP11C PE=1 SV=1
SRPRB	1.84435	3.2616	0.416835	Signal recognition particle receptor subunit beta (Fragment) OS=Homo sapiens OX=9606 GN=SRPRB PE=1 SV=1
PPP5C	1.84435	3.2616	0.416835	Serine/threonine-protein phosphatase OS=Homo sapiens OX=9606 GN=PPP5C PE=3 SV=1
LAMTOR5	1.84435	3.2616	0.416835	Late endosomal/lysosomal adaptor and MAPK and MTOR activator 5 OS=Homo sapiens OX=9606 GN=LAMTOR5 PE=1 SV=1
FHL1	1.84435	3.2616	0.416835	cDNA FLJ53647, highly similar to Four and a half LIM domains protein 1 OS=Homo sapiens OX=9606 PE=2 SV=1
UCHL3	2.45913	3.2616	0.416835	Ubiquitin carboxyl-terminal hydrolase OS=Homo sapiens OX=9606 GN=UCHL3 PE=1 SV=1
GLO1	2.45913	3.2616	0.416835	Lactoylglutathione lyase OS=Homo sapiens OX=9606 GN=GLO1 PE=1 SV=4
TTLL12	3.07391	3.2616	0.416835	Tubulin tyrosine ligase-like family, member 12, isoform CRA_a OS=Homo sapiens OX=9606 GN=TTLL12 PE=4 SV=1
GLOD4	3.68869	3.2616	0.416835	Glyoxalase domain-containing protein 4 OS=Homo sapiens OX=9606 PE=2 SV=1
STMN1	4.30347	3.2616	0.416835	Stathmin OS=Homo sapiens OX=9606 PE=2 SV=1
TTC7B	5.53304	3.2616	0.416835	Tetratricopeptide repeat protein 7B OS=Homo sapiens OX=9606 GN=TTC7B PE=1 SV=3
PPA1	7.37738	3.2616	0.416835	Inorganic pyrophosphatase OS=Homo sapiens OX=9606 GN=PPA1 PE=1 SV=2
ILF2	7.37738	3.2616	0.416835	Interleukin enhancer-binding factor 2 OS=Homo sapiens OX=9606 GN=ILF2 PE=1 SV=1
STOML2	1.22956	4.077	0.416835	Stomatin-like protein 2, mitochondrial OS=Homo sapiens OX=9606 GN=STOML2 PE=1 SV=1
HGSNAT	1.22956	4.077	0.416835	Heparan-alpha-glucosaminide N-acetyltransferase OS=Homo sapiens OX=9606 GN=HGSNAT PE=1 SV=2
RPL22L1	1.84435	4.077	0.416835	60S ribosomal protein L22-like 1 OS=Homo sapiens OX=9606 GN=RPL22L1 PE=1 SV=1
JAM3	1.84435	4.077	0.416835	Junctional adhesion molecule C OS=Homo sapiens OX=9606 GN=JAM3 PE=1 SV=1
GOLGA3	1.84435	4.077	0.416835	Golgin subfamily A member 3 OS=Homo sapiens OX=9606 GN=GOLGA3 PE=1 SV=2
EXOC1	1.84435	4.077	0.416835	Exocyst complex component 1, isoform CRA_a OS=Homo sapiens OX=9606 GN=EXOC1 PE=3 SV=1
WDFY1	2.45913	4.077	0.416835	WD repeat and FYVE domain containing 1, isoform CRA_a OS=Homo sapiens OX=9606 GN=WDFY1 PE=4 SV=1
SRPX	3.07391	4.077	0.416835	Sushi repeat-containing protein SRPX OS=Homo sapiens OX=9606 GN=SRPX PE=1 SV=1
ERH	3.07391	4.077	0.416835	Enhancer of rudimentary homolog OS=Homo sapiens OX=9606 GN=ERH PE=3 SV=1
EIF4B	3.07391	4.077	0.416835	cDNA FLJ59206, highly similar to Eukaryotic translation initiation factor 4B OS=Homo sapiens OX=9606 PE=2 SV=1
ELAVL1	4.30347	4.077	0.416835	ELAV-like protein 1 OS=Homo sapiens OX=9606 GN=ELAVL1 PE=1 SV=2
LTB4DH	4.91825	4.077	0.416835	15-oxoprostaglandin 13-reductase OS=Homo sapiens OX=9606 GN=LTB4DH PE=3 SV=1
NAMPT	6.7626	4.077	0.416835	Nicotinamide phosphoribosyltransferase OS=Homo sapiens OX=9606 GN=PBEF1 PE=3 SV=1
LRRC47	6.7626	4.077	0.416835	Leucine-rich repeat-containing protein 47 OS=Homo sapiens OX=9606 GN=LRRC47 PE=1 SV=1
GBA	1.84435	4.8924	0.416835	Glucosylceramidase OS=Homo sapiens OX=9606 GN=GBA PE=2 SV=1
DLST	1.84435	4.8924	0.416835	Dihydrolipoyllysine-residue succinyltransferase component of 2-oxoglutarate dehydrogenase complex, mitochondrial OS=Homo sapiens OX=9606 GN=DLST PE=3 SV=1
NXN	4.91825	4.8924	0.416835	Nucleoredoxin OS=Homo sapiens OX=9606 GN=NXN PE=1 SV=2
ADGRL2	8.60695	4.8924	0.416835	Adhesion G protein-coupled receptor L2 OS=Homo sapiens OX=9606 GN=ADGRL2 PE=1 SV=1
EPB41L1	9.22173	4.8924	0.416835	Band 4.1-like protein 1 OS=Homo sapiens OX=9606 GN=EPB41L1 PE=1 SV=2
GOT2	5.53304	5.7078	0.416835	Aspartate aminotransferase OS=Homo sapiens OX=9606 GN=GOT2 PE=3 SV=1
CPD	10.4513	6.5232	0.416835	Carboxypeptidase D OS=Homo sapiens OX=9606 GN=CPD PE=1 SV=2
GSR	9.22173	8.154	0.416835	Glutathione reductase, mitochondrial OS=Homo sapiens OX=9606 GN=GSR PE=1 SV=2
LTA4H	10.4513	8.154	0.416835	Leukotriene A(4) hydrolase OS=Homo sapiens OX=9606 PE=2 SV=1
RPS6KA3	9.22173	8.9694	0.416835	Ribosomal protein S6 kinase OS=Homo sapiens OX=9606 PE=2 SV=1
DOCK7	4.91825	9.7848	0.416835	Dedicator of cytokinesis protein 7 OS=Homo sapiens OX=9606 GN=DOCK7 PE=1 SV=4
ATP5PB	4.91825	10.6002	0.416835	ATP synthase subunit b OS=Homo sapiens OX=9606 PE=2 SV=1
VDAC3	6.14782	11.4156	0.416835	Voltage-dependent anion-selective channel protein 3 OS=Homo sapiens OX=9606 GN=VDAC3 PE=1 SV=1
LRPPRC	2.45913	12.231	0.416835	Leucine-rich PPR motif-containing protein, mitochondrial OS=Homo sapiens OX=9606 GN=LRPPRC PE=4 SV=1
RCN1	2.45913	13.0464	0.416835	Reticulocalbin-1 OS=Homo sapiens OX=9606 GN=RCN1 PE=1 SV=1
EEA1	18.4435	14.6772	0.416835	Early endosome antigen 1 OS=Homo sapiens OX=9606 GN=EEA1 PE=1 SV=2
ENPP1	2.45913	15.4926	0.416835	Ectonucleotide pyrophosphatase/phosphodiesterase family member 1 OS=Homo sapiens OX=9606 GN=ENPP1 PE=1 SV=2
TMSB4X	9.22173	17.1234	0.416835	Thymosin beta OS=Homo sapiens OX=9606 GN=TMSB4X PE=2 SV=1
SLC8A1	0.614782	0.8154	0.833669	Na(+)/Ca(2+)-exchange protein 1 OS=Homo sapiens OX=9606 GN=SLC8A1 PE=1 SV=1
SLC31A1	0.614782	0.8154	0.833669	Copper transporter OS=Homo sapiens OX=9606 GN=SLC31A1 PE=3 SV=1
RPS26	0.614782	0.8154	0.833669	40S ribosomal protein S26 OS=Homo sapiens OX=9606 GN=RPS26 PE=3 SV=1
MMS19	0.614782	0.8154	0.833669	MMS19 nucleotide excision repair protein homolog OS=Homo sapiens OX=9606 GN=MMS19 PE=1 SV=2
MAP1LC3B	0.614782	0.8154	0.833669	Microtubule-associated proteins 1A/1B light chain 3 beta 2 OS=Homo sapiens OX=9606 GN=MAP1LC3B2 PE=2 SV=1
DENR	0.614782	0.8154	0.833669	Density-regulated protein OS=Homo sapiens OX=9606 GN=DENR PE=3 SV=1
CCNYL1	0.614782	0.8154	0.833669	Cyclin-Y-like protein 1 OS=Homo sapiens OX=9606 GN=CCNYL1 PE=1 SV=2
ATXN10	0.614782	0.8154	0.833669	Ataxin-10 OS=Homo sapiens OX=9606 GN=ATXN10 PE=1 SV=1
RIPOR1	1.22956	0.8154	0.833669	Rho family-interacting cell polarization regulator 1 OS=Homo sapiens OX=9606 GN=RIPOR1 PE=1 SV=1
MEMO1	1.22956	0.8154	0.833669	Mediator of ErbB2-driven cell motility 1 OS=Homo sapiens OX=9606 PE=2 SV=1
ERGIC2	1.22956	0.8154	0.833669	ERGIC and golgi 2, isoform CRA_a OS=Homo sapiens OX=9606 GN=ERGIC2 PE=3 SV=1
ABHD14B	1.22956	0.8154	0.833669	cDNA FLJ52710, highly similar to Abhydrolase domain-containing protein 14B OS=Homo sapiens OX=9606 PE=2 SV=1
PSPH	1.84435	0.8154	0.833669	O-phosphoserine phosphohydrolase OS=Homo sapiens OX=9606 GN=PSPH PE=3 SV=1
PPP2CB	1.84435	0.8154	0.833669	Serine/threonine-protein phosphatase OS=Homo sapiens OX=9606 PE=2 SV=1
EIF2S2	1.84435	0.8154	0.833669	Eukaryotic translation initiation factor 2 beta OS=Homo sapiens OX=9606 GN=EIF2S2 PE=2 SV=1
KPNA3	2.45913	0.8154	0.833669	Importin subunit alpha OS=Homo sapiens OX=9606 GN=KPNA3 PE=3 SV=1
TBCA	4.91825	0.8154	0.833669	Tubulin-specific chaperone A OS=Homo sapiens OX=9606 GN=TBCA PE=1 SV=1
ETFB	4.91825	0.8154	0.833669	Electron transfer flavoprotein subunit beta OS=Homo sapiens OX=9606 GN=ETFB PE=1 SV=3
PTPRA	10.4513	0.8154	0.833669	Receptor-type tyrosine-protein phosphatase alpha OS=Homo sapiens OX=9606 GN=PTPRA PE=2 SV=1
PLCD3	13.5252	0.8154	0.833669	1-phosphatidylinositol 4,5-bisphosphate phosphodiesterase delta-3 OS=Homo sapiens OX=9606 GN=PLCD3 PE=1 SV=3
SPRYD7	0.614782	1.6308	0.833669	SPRY domain-containing protein 7 OS=Homo sapiens OX=9606 GN=C13orf1 PE=2 SV=1
SPCS3	0.614782	1.6308	0.833669	Signal peptidase complex subunit 3 OS=Homo sapiens OX=9606 GN=SPCS3 PE=3 SV=1
PIP4P1	0.614782	1.6308	0.833669	Type 1 phosphatidylinositol 4,5-bisphosphate 4-phosphatase OS=Homo sapiens OX=9606 GN=PIP4P1 PE=1 SV=1
ISG15	0.614782	1.6308	0.833669	Ubiquitin-like protein ISG15 OS=Homo sapiens OX=9606 GN=ISG15 PE=1 SV=5
PPP1CA	1.22956	1.6308	0.833669	Serine/threonine-protein phosphatase PP1-alpha catalytic subunit OS=Homo sapiens OX=9606 GN=PPP1CA PE=1 SV=1
ATP6V0C	1.22956	1.6308	0.833669	V-type proton ATPase 16 kDa proteolipid subunit OS=Homo sapiens OX=9606 GN=ATP6V0C PE=1 SV=1
WDR6	1.84435	1.6308	0.833669	WD repeat-containing protein 6 OS=Homo sapiens OX=9606 GN=WDR6 PE=1 SV=1
DCTN6	1.84435	1.6308	0.833669	Dynactin subunit 6 OS=Homo sapiens OX=9606 GN=DCTN6 PE=1 SV=1
PTPN1	3.07391	1.6308	0.833669	Tyrosine-protein phosphatase non-receptor type OS=Homo sapiens OX=9606 GN=PTPN1 PE=2 SV=1
PLEKHO2	3.07391	1.6308	0.833669	Pleckstrin homology domain-containing family O member 2 OS=Homo sapiens OX=9606 GN=PLEKHO2 PE=1 SV=1
NPLOC4	3.07391	1.6308	0.833669	Nuclear protein localization 4 homolog (S. cerevisiae), isoform CRA_a OS=Homo sapiens OX=9606 GN=NPLOC4 PE=3 SV=1
AP2S1	3.07391	1.6308	0.833669	AP complex subunit sigma OS=Homo sapiens OX=9606 GN=AP2S1 PE=1 SV=1
ADSL	3.07391	1.6308	0.833669	Adenylosuccinate lyase OS=Homo sapiens OX=9606 GN=ADSL PE=1 SV=2
PPP1R7	3.68869	1.6308	0.833669	Protein phosphatase 1, regulatory subunit 7, isoform CRA_b OS=Homo sapiens OX=9606 GN=PPP1R7 PE=2 SV=1
FRYL	3.68869	1.6308	0.833669	Protein furry homolog-like OS=Homo sapiens OX=9606 GN=FRYL PE=1 SV=2
PXN	6.14782	1.6308	0.833669	Paxillin OS=Homo sapiens OX=9606 GN=PXN PE=1 SV=1
SLC30A1	6.7626	1.6308	0.833669	Zinc transporter 1 OS=Homo sapiens OX=9606 GN=SLC30A1 PE=1 SV=3
EFR3A	7.37738	1.6308	0.833669	Protein EFR3 homolog A OS=Homo sapiens OX=9606 GN=EFR3A PE=1 SV=1
TBC1D10B	9.83651	1.6308	0.833669	TBC1 domain family member 10B OS=Homo sapiens OX=9606 GN=TBC1D10B PE=1 SV=3
VLDLR	11.6809	1.6308	0.833669	Very low-density lipoprotein receptor OS=Homo sapiens OX=9606 GN=VLDLR PE=1 SV=1
ABCC4	15.3695	1.6308	0.833669	ATP-binding cassette sub-family C member 4 OS=Homo sapiens OX=9606 GN=ABCC4 PE=1 SV=3
SNRPD3	0.614782	2.4462	0.833669	Small nuclear ribonucleoprotein Sm D3 OS=Homo sapiens OX=9606 GN=SNRPD3 PE=1 SV=1
ELMO2	0.614782	2.4462	0.833669	cDNA FLJ60834, highly similar to Engulfment and cell motility protein 2 (CED-12 homolog A) OS=Homo sapiens OX=9606 PE=2 SV=1
STT3A	1.22956	2.4462	0.833669	Dolichyl-diphosphooligosaccharide--protein glycotransferase OS=Homo sapiens OX=9606 GN=hCG_2032701 PE=3 SV=1
TRAPPC3	1.84435	2.4462	0.833669	Trafficking protein particle complex subunit OS=Homo sapiens OX=9606 GN=TRAPPC3 PE=1 SV=1
SOD2	1.84435	2.4462	0.833669	Superoxide dismutase OS=Homo sapiens OX=9606 PE=2 SV=1
STAM2	2.45913	2.4462	0.833669	Signal transducing adapter molecule 2 OS=Homo sapiens OX=9606 GN=STAM2 PE=1 SV=1
GBF1	2.45913	2.4462	0.833669	Golgi-specific brefeldin A-resistance guanine nucleotide exchange factor 1 OS=Homo sapiens OX=9606 GN=GBF1 PE=1 SV=1
MAGED2	3.68869	2.4462	0.833669	Melanoma antigen family D, 2, isoform CRA_a OS=Homo sapiens OX=9606 GN=MAGED2 PE=4 SV=1
GET3	3.68869	2.4462	0.833669	ATPase GET3 OS=Homo sapiens OX=9606 GN=GET3 PE=1 SV=2
ATOX1	3.68869	2.4462	0.833669	Copper transport protein ATOX1 OS=Homo sapiens OX=9606 GN=ATOX1 PE=1 SV=1
CUL5	4.30347	2.4462	0.833669	Cullin-5 OS=Homo sapiens OX=9606 GN=CUL5 PE=1 SV=4
STK26	6.14782	2.4462	0.833669	Serine/threonine-protein kinase 26 OS=Homo sapiens OX=9606 GN=STK26 PE=1 SV=1
STAT3	7.37738	2.4462	0.833669	Signal transducer and activator of transcription OS=Homo sapiens OX=9606 GN=STAT3 PE=1 SV=1
HARS1	7.37738	2.4462	0.833669	Histidine--tRNA ligase, cytoplasmic OS=Homo sapiens OX=9606 GN=HARS1 PE=1 SV=1
TSPAN6	0.614782	3.2616	0.833669	Tetraspanin OS=Homo sapiens OX=9606 PE=2 SV=1
GALNT7	0.614782	3.2616	0.833669	N-acetylgalactosaminyltransferase 7 OS=Homo sapiens OX=9606 GN=GALNT7 PE=1 SV=1
OSTF1	1.84435	3.2616	0.833669	cDNA FLJ75699, highly similar to Homo sapiens osteoclast stimulating factor 1 (OSTF1), mRNA OS=Homo sapiens OX=9606 PE=2 SV=1
NMT1	1.84435	3.2616	0.833669	Glycylpeptide N-tetradecanoyltransferase OS=Homo sapiens OX=9606 GN=NMT1 PE=1 SV=1
EIF3K	1.84435	3.2616	0.833669	Eukaryotic translation initiation factor 3 subunit K OS=Homo sapiens OX=9606 GN=EIF3K PE=1 SV=1
NAA10	2.45913	3.2616	0.833669	N-alpha-acetyltransferase 10 OS=Homo sapiens OX=9606 GN=NAA10 PE=1 SV=1
EXOC2	2.45913	3.2616	0.833669	Exocyst complex component 2 OS=Homo sapiens OX=9606 GN=EXOC2 PE=3 SV=1
SCFD1	3.07391	3.2616	0.833669	Sec1 family domain-containing protein 1 OS=Homo sapiens OX=9606 GN=SCFD1 PE=1 SV=1
RRAGB	3.07391	3.2616	0.833669	Isoform 2 of Ras-related GTP-binding protein B OS=Homo sapiens OX=9606 GN=RRAGB
TAX1BP3	3.68869	3.2616	0.833669	Tax1-binding protein 3 OS=Homo sapiens OX=9606 GN=TAX1BP3 PE=1 SV=2
SMS	3.68869	3.2616	0.833669	Spermine synthase OS=Homo sapiens OX=9606 GN=SMS PE=1 SV=2
PABPC4	3.68869	3.2616	0.833669	Polyadenylate-binding protein OS=Homo sapiens OX=9606 GN=PABPC4 PE=1 SV=1
H3C1	3.68869	3.2616	0.833669	Histone H3 OS=Homo sapiens OX=9606 GN=H3-3A PE=1 SV=1
TNS3	4.91825	3.2616	0.833669	Tensin-3 OS=Homo sapiens OX=9606 GN=TNS3 PE=1 SV=2
PTBP1	5.53304	3.2616	0.833669	Polypyrimidine tract-binding protein 1 OS=Homo sapiens OX=9606 GN=PTBP1 PE=1 SV=1
SUB1	6.14782	3.2616	0.833669	Activated RNA polymerase II transcriptional coactivator p15 OS=Homo sapiens OX=9606 PE=2 SV=1
MTPN	6.14782	3.2616	0.833669	Myotrophin OS=Homo sapiens OX=9606 GN=MTPN PE=1 SV=2
UBTD1	9.22173	3.2616	0.833669	Ubiquitin domain-containing protein 1 OS=Homo sapiens OX=9606 GN=UBTD1 PE=1 SV=1
QSOX1	0.614782	4.077	0.833669	Sulfhydryl oxidase 1 OS=Homo sapiens OX=9606 GN=QSOX1 PE=1 SV=3
SPNS1	1.22956	4.077	0.833669	Protein spinster homolog 1 OS=Homo sapiens OX=9606 GN=SPNS1 PE=1 SV=1
RAB31	1.84435	4.077	0.833669	Ras-related protein Rab-31 OS=Homo sapiens OX=9606 GN=RAB31 PE=1 SV=1
CD99L2	1.84435	4.077	0.833669	CD99 antigen-like 2, isoform CRA_d OS=Homo sapiens OX=9606 GN=CD99L2 PE=2 SV=1
FH	4.30347	4.077	0.833669	Fumarate hydratase, mitochondrial (Fragment) OS=Homo sapiens OX=9606 GN=FH PE=2 SV=1
CSRP2	4.30347	4.077	0.833669	Cysteine and glycine-rich protein 2, isoform CRA_a OS=Homo sapiens OX=9606 GN=CSRP2 PE=2 SV=1
TAOK3	4.91825	4.077	0.833669	cDNA FLJ76732, highly similar to Homo sapiens TAO kinase 3 (TAOK3), mRNA OS=Homo sapiens OX=9606 PE=2 SV=1
RPL36	6.14782	4.077	0.833669	60S ribosomal protein L36 OS=Homo sapiens OX=9606 GN=RPL36 PE=1 SV=3
CRTAP	0.614782	4.8924	0.833669	cDNA FLJ10772 fis, clone NT2RP4000243, highly similar to Cartilage-associated protein OS=Homo sapiens OX=9606 PE=2 SV=1
ANTXR2	1.22956	4.8924	0.833669	ANTXR2 protein (Fragment) OS=Homo sapiens OX=9606 GN=ANTXR2 PE=2 SV=1
SACS	3.07391	4.8924	0.833669	Sacsin OS=Homo sapiens OX=9606 GN=SACS PE=4 SV=1
CSNK1A1	4.91825	4.8924	0.833669	Casein kinase I isoform alpha OS=Homo sapiens OX=9606 GN=CSNK1A1 PE=1 SV=1
ACSL3	4.91825	4.8924	0.833669	Acyl-CoA synthetase long-chain family member 3, isoform CRA_a OS=Homo sapiens OX=9606 GN=ACSL3 PE=4 SV=1
I1SRC5	4.91825	4.8924	0.833669	UBE2L3/KRAS fusion protein OS=Homo sapiens OX=9606 PE=2 SV=1
SNX27	5.53304	4.8924	0.833669	Sorting nexin-27 OS=Homo sapiens OX=9606 GN=SNX27 PE=1 SV=2
UFL1	2.45913	5.7078	0.833669	E3 UFM1-protein ligase 1 OS=Homo sapiens OX=9606 GN=UFL1 PE=1 SV=2
SPTLC1	2.45913	5.7078	0.833669	Serine palmitoyltransferase, long chain base subunit 1, isoform CRA_a OS=Homo sapiens OX=9606 GN=SPTLC1 PE=4 SV=1
SNRPD1	4.91825	5.7078	0.833669	Small nuclear ribonucleoprotein Sm D1 OS=Homo sapiens OX=9606 GN=SNRPD1 PE=1 SV=1
G3BP1	6.14782	5.7078	0.833669	Ras GTPase-activating protein-binding protein 1 OS=Homo sapiens OX=9606 GN=G3BP1 PE=1 SV=1
HSPE1	7.37738	5.7078	0.833669	10 kDa heat shock protein, mitochondrial OS=Homo sapiens OX=9606 PE=2 SV=1
BPNT2	1.22956	6.5232	0.833669	Inositol monophosphatase domain containing 1, isoform CRA_a OS=Homo sapiens OX=9606 GN=IMPAD1 PE=3 SV=1
RAB22A	3.68869	6.5232	0.833669	Ras-related protein Rab-22A OS=Homo sapiens OX=9606 GN=RAB22A PE=1 SV=2
ABCF1	4.30347	6.5232	0.833669	ATP-binding cassette sub-family F member 1; Isoform 2 is required for efficient Cap- and IRES- mediated mRNA translation initiation. Isoform 2 is not involved in the ribosome biogenesis; ATP binding cassette subfamily F
PFDN2	5.53304	6.5232	0.833669	Prefoldin subunit 2 OS=Homo sapiens OX=9606 GN=PFDN2 PE=2 SV=1
ANTXR1	3.07391	7.3386	0.833669	Anthrax toxin receptor 1 OS=Homo sapiens OX=9606 GN=ANTXR1 PE=1 SV=2
ATP1B1	7.37738	7.3386	0.833669	Sodium/potassium-transporting ATPase subunit beta OS=Homo sapiens OX=9606 GN=ATP1B1 PE=2 SV=1
TLN2	9.22173	7.3386	0.833669	Talin-2 OS=Homo sapiens OX=9606 GN=TLN2 PE=1 SV=4
ITCH	14.7548	7.3386	0.833669	E3 ubiquitin-protein ligase OS=Homo sapiens OX=9606 GN=ITCH PE=1 SV=1
TGFBR2	3.68869	8.154	0.833669	TGF-beta receptor type-2 OS=Homo sapiens OX=9606 GN=TGFBR2 PE=2 SV=1
RPS21	7.99216	8.154	0.833669	40S ribosomal protein S21 OS=Homo sapiens OX=9606 GN=RPS21 PE=1 SV=1
RPL38	7.99216	8.154	0.833669	60S ribosomal protein L38 OS=Homo sapiens OX=9606 GN=RPL38 PE=3 SV=1
TRO	1.22956	8.9694	0.833669	Trophinin, isoform CRA_a OS=Homo sapiens OX=9606 GN=TRO PE=4 SV=1
SFXN3	4.30347	9.7848	0.833669	Sidoreflexin OS=Homo sapiens OX=9606 GN=SFXN3 PE=1 SV=1
XRCC5	6.7626	11.4156	0.833669	X-ray repair cross-complementing protein 5 OS=Homo sapiens OX=9606 GN=XRCC5 PE=1 SV=3
XRCC6	11.0661	14.6772	0.833669	ATP-dependent DNA helicase 2 subunit 1 OS=Homo sapiens OX=9606 GN=XRCC6 PE=3 SV=1
STX3	0.614782	0.8154	1.2505	Syntaxin-3 (Fragment) OS=Homo sapiens OX=9606 GN=STX3 PE=1 SV=1
SRSF6	0.614782	0.8154	1.2505	cDNA FLJ76823, highly similar to Homo sapiens splicing factor, arginine/serine-rich 6 (SFRS6), mRNA OS=Homo sapiens OX=9606 PE=2 SV=1
SNX33	0.614782	0.8154	1.2505	Sorting nexin-33 OS=Homo sapiens OX=9606 GN=SNX33 PE=1 SV=1
RHOJ	0.614782	0.8154	1.2505	Ras homolog gene family, member J, isoform CRA_c OS=Homo sapiens OX=9606 GN=RHOJ PE=4 SV=1
NCEH1	0.614782	0.8154	1.2505	Neutral cholesterol ester hydrolase 1 OS=Homo sapiens OX=9606 GN=NCEH1 PE=1 SV=1
COX2	0.614782	0.8154	1.2505	Cytochrome c oxidase subunit 2 OS=Homo sapiens OX=9606 GN=COX2 PE=3 SV=1
OGA	1.22956	0.8154	1.2505	Protein O-GlcNAcase OS=Homo sapiens OX=9606 GN=OGA PE=1 SV=2
KRAS	1.22956	0.8154	1.2505	V-Ki-ras2 Kirsten rat sarcoma viral oncogene homolog, isoform CRA_b OS=Homo sapiens OX=9606 GN=KRAS PE=1 SV=1
CSNK1D	1.22956	0.8154	1.2505	Casein kinase I isoform delta OS=Homo sapiens OX=9606 GN=CSNK1D PE=1 SV=2
EIF2B4	1.84435	0.8154	1.2505	Translation initiation factor eIF-2B subunit delta OS=Homo sapiens OX=9606 GN=EIF2B4 PE=1 SV=1
ALAD	1.84435	0.8154	1.2505	Delta-aminolevulinic acid dehydratase OS=Homo sapiens OX=9606 GN=ALAD PE=3 SV=1
B3KXW5	1.84435	0.8154	1.2505	AP-1 complex subunit gamma OS=Homo sapiens OX=9606 PE=2 SV=1
SCAMP2	2.45913	0.8154	1.2505	Secretory carrier-associated membrane protein OS=Homo sapiens OX=9606 PE=2 SV=1
MPST	3.68869	0.8154	1.2505	Sulfurtransferase OS=Homo sapiens OX=9606 PE=2 SV=1
ROBO1	12.2956	0.8154	1.2505	Roundabout homolog 1 OS=Homo sapiens OX=9606 GN=ROBO1 PE=1 SV=1
LAMP2	0.614782	1.6308	1.2505	cDNA FLJ58780, highly similar to Homo sapiens lysosomal-associated membrane protein 2 (LAMP2), transcript variant LAMP2B, mRNA OS=Homo sapiens OX=9606 PE=2 SV=1
SAR1A	1.22956	1.6308	1.2505	cDNA, FLJ92825, highly similar to Homo sapiens SAR1a gene homolog 1 (S. cerevisiae) (SARA1), mRNA OS=Homo sapiens OX=9606 PE=2 SV=1
ITM2B	1.22956	1.6308	1.2505	Integral membrane protein 2 OS=Homo sapiens OX=9606 PE=2 SV=1
FBLN1	1.22956	1.6308	1.2505	Fibulin-1 OS=Homo sapiens OX=9606 GN=FBLN1 PE=1 SV=1
ABHD12	1.22956	1.6308	1.2505	Lysophosphatidylserine lipase ABHD12 OS=Homo sapiens OX=9606 GN=ABHD12 PE=1 SV=2
YIPF6	1.84435	1.6308	1.2505	Protein YIPF OS=Homo sapiens OX=9606 PE=2 SV=1
TMA7	1.84435	1.6308	1.2505	Translation machinery-associated protein 7 OS=Homo sapiens OX=9606 GN=TMA7 PE=1 SV=1
SLC20A1	1.84435	1.6308	1.2505	Phosphate transporter OS=Homo sapiens OX=9606 GN=SLC20A1 PE=2 SV=1
RAP1A	1.84435	1.6308	1.2505	RAP1A, member of RAS oncogene family OS=Homo sapiens OX=9606 GN=RAP1A PE=2 SV=1
GSTM2	1.84435	1.6308	1.2505	Glutathione S-transferase OS=Homo sapiens OX=9606 GN=hCG_2039123 PE=2 SV=1
GFUS	1.84435	1.6308	1.2505	GDP-4-keto-6-deoxy-D-mannose-3,5-epimerase-4-reductase OS=Homo sapiens OX=9606 PE=2 SV=1
ACADM	1.84435	1.6308	1.2505	Medium-chain specific acyl-CoA dehydrogenase, mitochondrial (Fragment) OS=Homo sapiens OX=9606 GN=ACADM PE=2 SV=1
EEF1B2	2.45913	1.6308	1.2505	Elongation factor 1-beta OS=Homo sapiens OX=9606 GN=EEF1B2 PE=3 SV=1
BLVRB	2.45913	1.6308	1.2505	Flavin reductase (NADPH) OS=Homo sapiens OX=9606 GN=BLVRB PE=1 SV=3
GMPPB	3.07391	1.6308	1.2505	GDP-mannose pyrophosphorylase B, isoform CRA_a OS=Homo sapiens OX=9606 GN=GMPPB PE=3 SV=1
ARL3	3.68869	1.6308	1.2505	ADP-ribosylation factor-like protein 3 OS=Homo sapiens OX=9606 GN=ARL3 PE=1 SV=2
F5	0.614782	2.4462	1.2505	Coagulation factor V OS=Homo sapiens OX=9606 GN=F5 PE=1 SV=1
AP3S1	1.22956	2.4462	1.2505	cDNA, FLJ92106, highly similar to Homo sapiens adaptor-related protein complex 3, sigma 1 subunit(AP3S1), mRNA OS=Homo sapiens OX=9606 PE=2 SV=1
VPS37C	1.84435	2.4462	1.2505	Vacuolar protein sorting-associated protein 37C OS=Homo sapiens OX=9606 GN=VPS37C PE=1 SV=2
SNX12	1.84435	2.4462	1.2505	Sorting nexin-12 OS=Homo sapiens OX=9606 GN=SNX12 PE=1 SV=1
SLC39A14	1.84435	2.4462	1.2505	Solute carrier family 39 (Zinc transporter), member 14, isoform CRA_a (Fragment) OS=Homo sapiens OX=9606 GN=SLC39A14 PE=2 SV=1
REEP5	1.84435	2.4462	1.2505	Receptor expression-enhancing protein OS=Homo sapiens OX=9606 PE=2 SV=1
MITD1	2.45913	2.4462	1.2505	MIT domain-containing protein 1 (Fragment) OS=Homo sapiens OX=9606 GN=MITD1 PE=1 SV=1
DERA	2.45913	2.4462	1.2505	2-deoxy-D-ribose 5-phosphate aldolase OS=Homo sapiens OX=9606 GN=DERA PE=1 SV=1
BTF3	3.07391	2.4462	1.2505	Transcription factor BTF3 OS=Homo sapiens OX=9606 GN=BTF3 PE=1 SV=1
ARL4C	3.07391	2.4462	1.2505	ADP-ribosylation factor-like 4C, isoform CRA_a OS=Homo sapiens OX=9606 GN=ARL4C PE=3 SV=1
RAB21	3.68869	2.4462	1.2505	Ras-related protein Rab-21 OS=Homo sapiens OX=9606 GN=RAB21 PE=3 SV=1
ELOC	6.7626	2.4462	1.2505	Elongin-C OS=Homo sapiens OX=9606 GN=TCEB1 PE=3 SV=1
EPHB3	7.99216	2.4462	1.2505	Receptor protein-tyrosine kinase OS=Homo sapiens OX=9606 GN=EPHB3 PE=4 SV=1
SNX9	10.4513	2.4462	1.2505	Sorting nexin-9 OS=Homo sapiens OX=9606 GN=SNX9 PE=1 SV=1
DOCK10	0.614782	3.2616	1.2505	Dedicator of cytokinesis protein 10 OS=Homo sapiens OX=9606 GN=DOCK10 PE=1 SV=1
DRG2	1.22956	3.2616	1.2505	Developmentally-regulated GTP-binding protein 2 OS=Homo sapiens OX=9606 GN=DRG2 PE=1 SV=1
UBTD2	3.07391	3.2616	1.2505	Ubiquitin domain-containing protein 2 OS=Homo sapiens OX=9606 GN=UBTD2 PE=1 SV=2
HLA-C	7.37738	3.2616	1.2505	MHC class I antigen OS=Homo sapiens OX=9606 GN=HLA-C PE=3 SV=1
MINK1	10.4513	3.2616	1.2505	Misshapen-like kinase 1 OS=Homo sapiens OX=9606 GN=MINK1 PE=1 SV=2
PPP3CA	2.45913	4.077	1.2505	Serine/threonine-protein phosphatase (Fragment) OS=Homo sapiens OX=9606 GN=PPP3CA PE=2 SV=1
TMEM30A	3.07391	4.077	1.2505	Cell cycle control protein OS=Homo sapiens OX=9606 GN=TMEM30A PE=1 SV=1
RPS27	5.53304	4.077	1.2505	40S ribosomal protein S27 OS=Homo sapiens OX=9606 GN=RPS27 PE=1 SV=3
FBLN1	6.14782	4.077	1.2505	Fibulin-1 OS=Homo sapiens OX=9606 GN=FBLN1 PE=1 SV=1
XPO1	1.22956	4.8924	1.2505	Exportin-1 OS=Homo sapiens OX=9606 GN=XPO1 PE=1 SV=1
ITIH3	2.45913	4.8924	1.2505	Inter-alpha-trypsin inhibitor heavy chain H3 OS=Homo sapiens OX=9606 GN=ITIH3 PE=1 SV=1
KPNA2	3.07391	4.8924	1.2505	Importin subunit alpha OS=Homo sapiens OX=9606 GN=KPNA2 PE=1 SV=1
CLCN7	4.30347	4.8924	1.2505	Chloride channel protein OS=Homo sapiens OX=9606 PE=2 SV=1
CCDC22	2.45913	5.7078	1.2505	Coiled-coil domain-containing protein 22 OS=Homo sapiens OX=9606 GN=CCDC22 PE=3 SV=1
EXOC8	3.68869	5.7078	1.2505	Exocyst complex component 8 OS=Homo sapiens OX=9606 GN=EXOC8 PE=1 SV=2
GALK1	5.53304	5.7078	1.2505	Galactokinase OS=Homo sapiens OX=9606 GN=GALK1 PE=1 SV=1
EIF4A2	6.14782	5.7078	1.2505	Eukaryotic initiation factor 4A-II OS=Homo sapiens OX=9606 GN=EIF4A2 PE=1 SV=2
PALM	14.14	5.7078	1.2505	Paralemmin, isoform CRA_a OS=Homo sapiens OX=9606 GN=PALM PE=3 SV=1
RAB3GAP2	3.68869	6.5232	1.2505	Rab3 GTPase-activating protein non-catalytic subunit OS=Homo sapiens OX=9606 GN=RAB3GAP2 PE=1 SV=1
ATP6V1H	3.68869	6.5232	1.2505	V-type proton ATPase subunit H OS=Homo sapiens OX=9606 GN=ATP6V1H PE=3 SV=1
DNAJC13	1.22956	7.3386	1.2505	DnaJ homolog subfamily C member 13 OS=Homo sapiens OX=9606 GN=DNAJC13 PE=1 SV=5
PDLIM4	4.30347	7.3386	1.2505	PDZ and LIM domain protein 4 OS=Homo sapiens OX=9606 GN=PDLIM4 PE=1 SV=2
PALS2	11.0661	7.3386	1.2505	Membrane protein, palmitoylated 6 (MAGUK p55 subfamily member 6), isoform CRA_c OS=Homo sapiens OX=9606 GN=MPP6 PE=3 SV=1
MAT2A	11.6809	7.3386	1.2505	S-adenosylmethionine synthase OS=Homo sapiens OX=9606 PE=2 SV=1
DHX9	12.9104	8.9694	1.2505	ATP-dependent RNA helicase A OS=Homo sapiens OX=9606 GN=DHX9 PE=1 SV=4
MACF1	19.673	8.9694	1.2505	Microtubule-actin cross-linking factor 1, isoforms 1/2/3/5 OS=Homo sapiens OX=9606 GN=MACF1 PE=1 SV=1
RAD23B	7.37738	9.7848	1.2505	UV excision repair protein RAD23 OS=Homo sapiens OX=9606 PE=2 SV=1
KARS1	6.14782	11.4156	1.2505	Lysine--tRNA ligase OS=Homo sapiens OX=9606 GN=KARS1 PE=1 SV=3
UPF1	8.60695	11.4156	1.2505	Regulator of nonsense transcripts 1; RNA-dependent helicase and ATPase required for nonsense- mediated decay (NMD) of mRNAs containing premature stop codons. Is recruited to mRNAs upon translation termination and undergoes a cycle of phosphorylation and dephosphorylation; its phosphorylation appears to be a key step in NMD. Recruited by release factors to stalled ribosomes together with the SMG1C…
FAM3C	1.22956	12.231	1.2505	Protein FAM3C OS=Homo sapiens OX=9606 GN=FAM3C PE=1 SV=1
LAMTOR2	0.614782	0.8154	1.66734	Ragulator complex protein LAMTOR2 OS=Homo sapiens OX=9606 GN=LAMTOR2 PE=1 SV=1
HLA-B	0.614782	0.8154	1.66734	HLA class I histocompatibility antigen, B-7 alpha chain; Involved in the presentation of foreign antigens to the immune system; C1-set domain containing
HLA-B	0.614782	0.8154	1.66734	MHC class I antigen OS=Homo sapiens OX=9606 GN=HLA-B PE=3 SV=1
PGRMC2	1.22956	0.8154	1.66734	Membrane-associated progesterone receptor component 2 OS=Homo sapiens OX=9606 GN=PGRMC2 PE=1 SV=1
DDX20	1.84435	0.8154	1.66734	RNA helicase OS=Homo sapiens OX=9606 GN=DDX20 PE=1 SV=1
ATP6V1D	2.45913	0.8154	1.66734	V-type proton ATPase subunit D OS=Homo sapiens OX=9606 GN=ATP6V1D PE=3 SV=1
FRMD8	3.68869	0.8154	1.66734	Ferm domain-containing protein 8; Promotes the cell surface stability of iRhom1/RHBDF1 and iRhom2/RHBDF2 and prevents their degradation via the endolysosomal pathway. By acting on iRhoms, involved in ADAM17-mediated shedding of TNF, amphiregulin/AREG, HBEGF and TGFA from the cell surface . Negatively regulates Wnt signaling, possibly by antagonizing the recruitment of AXIN1 to LRP6
UBE2D3	0.614782	1.6308	1.66734	Ubiquitin-conjugating enzyme E2D 3 (UBC4/5 homolog, yeast), isoform CRA_a OS=Homo sapiens OX=9606 GN=UBE2D3 PE=3 SV=1
NUCKS1	1.84435	1.6308	1.66734	Nuclear ubiquitous casein and cyclin-dependent kinase substrate 1 OS=Homo sapiens OX=9606 GN=NUCKS1 PE=1 SV=1
HLA-B	1.84435	1.6308	1.66734	MHC class I antigen OS=Homo sapiens OX=9606 GN=HLA-B PE=3 SV=1
ECHS1	3.07391	1.6308	1.66734	Enoyl Coenzyme A hydratase, short chain, 1, mitochondrial OS=Homo sapiens OX=9606 GN=ECHS1 PE=2 SV=1
CAPZA2	3.68869	1.6308	1.66734	F-actin-capping protein subunit alpha OS=Homo sapiens OX=9606 GN=CAPZA2 PE=2 SV=1
HLA-B	12.9104	1.6308	1.66734	MHC class I antigen OS=Homo sapiens OX=9606 GN=HLA-B PE=3 SV=1
PRPS1	1.22956	2.4462	1.66734	Ribose-phosphate diphosphokinase OS=Homo sapiens OX=9606 GN=PRPS1 PE=1 SV=1
RPS27L	1.84435	2.4462	1.66734	40S ribosomal protein S27 OS=Homo sapiens OX=9606 GN=RPS27L PE=1 SV=1
DGKA	1.84435	2.4462	1.66734	Diacylglycerol kinase OS=Homo sapiens OX=9606 GN=DGKA PE=3 SV=1
CSE1L	1.84435	2.4462	1.66734	Exportin-2; Export receptor for importin-alpha. Mediates importin- alpha re-export from the nucleus to the cytoplasm after import substrates (cargos) have been released into the nucleoplasm. In the nucleus binds cooperatively to importin-alpha and to the GTPase Ran in its active GTP-bound form. Docking of this trimeric complex to the nuclear pore complex (NPC) is mediated through binding to nucle…
FAHD2A	2.45913	2.4462	1.66734	Fumarylacetoacetate hydrolase domain containing 2A, isoform CRA_a OS=Homo sapiens OX=9606 GN=FAHD2A PE=3 SV=1
IPO7	3.07391	2.4462	1.66734	Importin-7 OS=Homo sapiens OX=9606 GN=IPO7 PE=1 SV=1
LAMTOR3	3.68869	2.4462	1.66734	Ragulator complex protein LAMTOR3 OS=Homo sapiens OX=9606 GN=LAMTOR3 PE=1 SV=1
EIF5	4.30347	2.4462	1.66734	Eukaryotic translation initiation factor 5 OS=Homo sapiens OX=9606 GN=EIF5 PE=3 SV=1
STX8	0.614782	3.2616	1.66734	Syntaxin-8 OS=Homo sapiens OX=9606 GN=STX8 PE=1 SV=2
VPS36	1.22956	3.2616	1.66734	Vacuolar protein-sorting-associated protein 36 OS=Homo sapiens OX=9606 GN=VPS36 PE=1 SV=1
NANS	1.22956	3.2616	1.66734	Sialic acid synthase OS=Homo sapiens OX=9606 GN=NANS PE=1 SV=2
GPX8	1.22956	3.2616	1.66734	Glutathione peroxidase OS=Homo sapiens OX=9606 PE=2 SV=1
AMPD2	2.45913	3.2616	1.66734	AMP deaminase OS=Homo sapiens OX=9606 GN=AMPD2 PE=1 SV=1
SCAMP4	3.07391	3.2616	1.66734	Secretory carrier-associated membrane protein 4 OS=Homo sapiens OX=9606 GN=SCAMP4 PE=1 SV=1
CRIP2	3.07391	3.2616	1.66734	Cysteine-rich protein 2 OS=Homo sapiens OX=9606 GN=CRIP2 PE=1 SV=1
PSME2	6.7626	3.2616	1.66734	Proteasome activator complex subunit 2 OS=Homo sapiens OX=9606 GN=PSME2 PE=1 SV=1
EIF2S1	7.99216	3.2616	1.66734	Eukaryotic translation initiation factor 2 subunit 1 OS=Homo sapiens OX=9606 GN=EIF2S1 PE=1 SV=3
RDH11	3.68869	4.077	1.66734	Retinol dehydrogenase 11 isoform 2 OS=Homo sapiens OX=9606 GN=RDH11 PE=2 SV=1
GNAI1	4.30347	4.077	1.66734	Guanine nucleotide-binding protein G(i) subunit alpha-1 OS=Homo sapiens OX=9606 GN=GNAI1 PE=1 SV=2
MARK2	9.83651	4.077	1.66734	Non-specific serine/threonine protein kinase OS=Homo sapiens OX=9606 PE=2 SV=1
SACM1L	1.84435	4.8924	1.66734	Phosphatidylinositol-3-phosphatase SAC1 OS=Homo sapiens OX=9606 GN=SACM1L PE=1 SV=1
PSMB7	2.45913	4.8924	1.66734	Proteasome subunit beta OS=Homo sapiens OX=9606 PE=2 SV=1
AP3M1	2.45913	4.8924	1.66734	Adaptor-related protein complex 3, mu 1 subunit, isoform CRA_a OS=Homo sapiens OX=9606 GN=AP3M1 PE=3 SV=1
ATP6V1G1	3.07391	4.8924	1.66734	V-type proton ATPase subunit G OS=Homo sapiens OX=9606 GN=ATP6V1G1 PE=3 SV=1
BROX	5.53304	4.8924	1.66734	BRO1 domain-containing protein BROX OS=Homo sapiens OX=9606 GN=BROX PE=1 SV=1
NAPG	6.7626	4.8924	1.66734	N-ethylmaleimide-sensitive factor attachment protein, gamma, isoform CRA_b OS=Homo sapiens OX=9606 GN=NAPG PE=2 SV=1
CXADR	9.22173	4.8924	1.66734	Coxsackievirus and adenovirus receptor OS=Homo sapiens OX=9606 GN=CXADR PE=1 SV=1
PLCB3	16.5991	4.8924	1.66734	1-phosphatidylinositol 4,5-bisphosphate phosphodiesterase beta-3 OS=Homo sapiens OX=9606 GN=PLCB3 PE=1 SV=2
SRPRA	2.45913	5.7078	1.66734	Signal recognition particle receptor subunit alpha OS=Homo sapiens OX=9606 GN=SRPRA PE=1 SV=2
SLC12A4	2.45913	5.7078	1.66734	cDNA FLJ60065, highly similar to Solute carrier family 12 member 4 OS=Homo sapiens OX=9606 PE=2 SV=1
IDH2	3.68869	5.7078	1.66734	Isocitrate dehydrogenase [NADP], mitochondrial OS=Homo sapiens OX=9606 GN=IDH2 PE=1 SV=2
RASA3	12.2956	5.7078	1.66734	Ras GTPase-activating protein 3 OS=Homo sapiens OX=9606 GN=RASA3 PE=1 SV=3
DECR1	1.84435	6.5232	1.66734	2,4-dienoyl CoA reductase 1, mitochondrial, isoform CRA_b OS=Homo sapiens OX=9606 GN=DECR1 PE=4 SV=1
COPS2	4.30347	6.5232	1.66734	COP9 signalosome complex subunit 2 OS=Homo sapiens OX=9606 PE=2 SV=1
ERGIC1	4.91825	6.5232	1.66734	cDNA FLJ56280, highly similar to Endoplasmic reticulum-Golgi intermediate compartment protein 1 OS=Homo sapiens OX=9606 PE=2 SV=1
DDX1	6.7626	6.5232	1.66734	ATP-dependent RNA helicase DDX1 OS=Homo sapiens OX=9606 GN=DDX1 PE=1 SV=1
JAK1	9.83651	7.3386	1.66734	Tyrosine-protein kinase OS=Homo sapiens OX=9606 GN=JAK1 PE=2 SV=1
SNX1	4.30347	8.154	1.66734	Sorting nexin-1 OS=Homo sapiens OX=9606 GN=SNX1 PE=1 SV=3
PSMB1	4.91825	8.154	1.66734	Proteasome subunit beta OS=Homo sapiens OX=9606 PE=2 SV=1
COPE	5.53304	8.154	1.66734	Coatomer subunit epsilon OS=Homo sapiens OX=9606 GN=COPE PE=1 SV=1
VPS4A	10.4513	8.154	1.66734	Vesicle-fusing ATPase OS=Homo sapiens OX=9606 GN=VPS4A PE=3 SV=1
PSMB2	6.7626	10.6002	1.66734	Proteasome subunit beta OS=Homo sapiens OX=9606 PE=2 SV=1
MAP1A	3.07391	13.0464	1.66734	Microtubule-associated protein 1A OS=Homo sapiens OX=9606 GN=MAP1A PE=1 SV=1
HEXB	4.30347	13.0464	1.66734	Beta-hexosaminidase OS=Homo sapiens OX=9606 GN=HEXB PE=2 SV=1
LLGL1	16.5991	13.0464	1.66734	Lethal(2) giant larvae protein homolog 1 OS=Homo sapiens OX=9606 GN=LLGL1 PE=1 SV=1
LAMA4	17.2139	21.2004	1.66734	Laminin subunit alpha-4 OS=Homo sapiens OX=9606 GN=LAMA4 PE=1 SV=1
RRBP1	2.45913	25.2774	1.66734	p180/ribosome receptor OS=Homo sapiens OX=9606 GN=RRBP1 PE=2 SV=2
CACYBP	1.84435	0.8154	2.08417	Calcyclin-binding protein OS=Homo sapiens OX=9606 GN=CACYBP PE=4 SV=1
HEG1	2.45913	0.8154	2.08417	Protein HEG homolog 1 OS=Homo sapiens OX=9606 GN=HEG1 PE=1 SV=3
RNPEP	4.30347	0.8154	2.08417	Aminopeptidase B OS=Homo sapiens OX=9606 GN=RNPEP PE=1 SV=1
CAB39	4.30347	0.8154	2.08417	Calcium binding protein 39, isoform CRA_a OS=Homo sapiens OX=9606 GN=CAB39 PE=3 SV=1
TM9SF3	0.614782	1.6308	2.08417	Transmembrane 9 superfamily member OS=Homo sapiens OX=9606 PE=2 SV=1
HK2	0.614782	1.6308	2.08417	Hexokinase OS=Homo sapiens OX=9606 PE=2 SV=1
CHMP5	1.84435	1.6308	2.08417	Charged multivesicular body protein 5 OS=Homo sapiens OX=9606 GN=CHMP5 PE=1 SV=1
ATRN	3.68869	1.6308	2.08417	Attractin OS=Homo sapiens OX=9606 GN=ATRN PE=1 SV=2
RP2	4.30347	1.6308	2.08417	Protein XRP2 OS=Homo sapiens OX=9606 GN=RP2 PE=3 SV=1
GSS	5.53304	1.6308	2.08417	Glutathione synthetase OS=Homo sapiens OX=9606 GN=GSS PE=1 SV=1
LMBRD1	0.614782	2.4462	2.08417	Lysosomal cobalamin transport escort protein LMBD1 OS=Homo sapiens OX=9606 GN=LMBRD1 PE=1 SV=1
PGRMC1	3.07391	2.4462	2.08417	Membrane-associated progesterone receptor component 1 OS=Homo sapiens OX=9606 GN=PGRMC1 PE=1 SV=3
ARF3	3.07391	2.4462	2.08417	ADP-ribosylation factor 3, isoform CRA_b OS=Homo sapiens OX=9606 GN=ARF3 PE=3 SV=1
EFNB1	4.91825	2.4462	2.08417	Ephrin-B1 OS=Homo sapiens OX=9606 GN=EFNB1 PE=1 SV=1
GPC1	7.99216	2.4462	2.08417	Glypican-1 OS=Homo sapiens OX=9606 PE=2 SV=1
ADAM12	0.614782	3.2616	2.08417	Disintegrin and metalloproteinase domain-containing protein 12 OS=Homo sapiens OX=9606 GN=ADAM12 PE=1 SV=3
CORO1B	4.30347	3.2616	2.08417	Coronin OS=Homo sapiens OX=9606 GN=CORO1B PE=3 SV=1
SEC61A1	1.22956	4.077	2.08417	Sec61 alpha 1 subunit (S. cerevisiae), isoform CRA_c OS=Homo sapiens OX=9606 GN=SEC61A1 PE=2 SV=1
EIF3F	1.84435	4.077	2.08417	Eukaryotic translation initiation factor 3 subunit F OS=Homo sapiens OX=9606 GN=EIF3F PE=2 SV=1
BCAT1	1.84435	4.077	2.08417	Branched-chain-amino-acid aminotransferase OS=Homo sapiens OX=9606 GN=BCAT1 PE=3 SV=1
ATP6V0D1	1.84435	4.077	2.08417	V-type proton ATPase subunit OS=Homo sapiens OX=9606 PE=2 SV=1
STUB1	8.60695	4.077	2.08417	E3 ubiquitin-protein ligase CHIP OS=Homo sapiens OX=9606 GN=STUB1 PE=1 SV=2
XPNPEP1	3.68869	4.8924	2.08417	Xaa-Pro aminopeptidase 1 OS=Homo sapiens OX=9606 GN=XPNPEP1 PE=1 SV=3
RPS15	3.68869	4.8924	2.08417	40S ribosomal protein S15 OS=Homo sapiens OX=9606 GN=RPS15 PE=1 SV=1
SSR4	4.30347	4.8924	2.08417	Translocon-associated protein subunit delta OS=Homo sapiens OX=9606 GN=SSR4 PE=1 SV=1
B4DV28	11.6809	4.8924	2.08417	cDNA FLJ54170, highly similar to Cytosolic nonspecific dipeptidase OS=Homo sapiens OX=9606 PE=2 SV=1
COLGALT1	2.45913	5.7078	2.08417	Procollagen galactosyltransferase 1 OS=Homo sapiens OX=9606 GN=COLGALT1 PE=1 SV=1
PTPRK	9.83651	5.7078	2.08417	Protein-tyrosine-phosphatase OS=Homo sapiens OX=9606 GN=PTPRK PE=1 SV=1
TALDO1	4.91825	6.5232	2.08417	Transaldolase OS=Homo sapiens OX=9606 PE=2 SV=1
PSMA4	5.53304	6.5232	2.08417	Proteasome subunit alpha type-4 OS=Homo sapiens OX=9606 GN=PSMA4 PE=1 SV=1
DDB1	8.60695	6.5232	2.08417	DNA damage-binding protein 1 OS=Homo sapiens OX=9606 GN=DDB1 PE=1 SV=1
APMAP	4.91825	7.3386	2.08417	Adipocyte plasma membrane-associated protein OS=Homo sapiens OX=9606 GN=APMAP PE=1 SV=2
RPL30	7.37738	7.3386	2.08417	60S ribosomal protein L30 OS=Homo sapiens OX=9606 GN=RPL30 PE=3 SV=1
EIF3B	7.37738	7.3386	2.08417	Eukaryotic translation initiation factor 3 subunit B OS=Homo sapiens OX=9606 GN=EIF3S9 PE=3 SV=1
PARK7	9.83651	7.3386	2.08417	Parkinson disease protein 7 OS=Homo sapiens OX=9606 GN=PARK7 PE=1 SV=2
AIFM1	1.22956	8.154	2.08417	Apoptosis-inducing factor 1, mitochondrial OS=Homo sapiens OX=9606 GN=AIFM1 PE=1 SV=1
TIMP2	3.68869	8.154	2.08417	Metalloproteinase inhibitor 2 OS=Homo sapiens OX=9606 GN=TIMP2 PE=3 SV=1
HUWE1	6.7626	8.154	2.08417	HECT-type E3 ubiquitin transferase OS=Homo sapiens OX=9606 GN=HUWE1 PE=4 SV=1
RPL11	7.37738	8.9694	2.08417	60S ribosomal protein L11 OS=Homo sapiens OX=9606 GN=RPL11 PE=1 SV=2
PA2G4	7.99216	9.7848	2.08417	Proliferation-associated 2G4, 38kDa, isoform CRA_a OS=Homo sapiens OX=9606 GN=PA2G4 PE=3 SV=1
HK1	8.60695	9.7848	2.08417	Hexokinase OS=Homo sapiens OX=9606 PE=2 SV=1
PFKM	13.5252	10.6002	2.08417	ATP-dependent 6-phosphofructokinase OS=Homo sapiens OX=9606 GN=PFKM PE=2 SV=1
USO1	11.6809	18.7542	2.08417	General vesicular transport factor p115 OS=Homo sapiens OX=9606 GN=USO1 PE=1 SV=2
SLC3A2	23.3617	22.8312	2.08417	4F2 cell-surface antigen heavy chain OS=Homo sapiens OX=9606 GN=SLC3A2 PE=1 SV=1
WASF2	6.14782	0.8154	2.50101	Wiskott-Aldrich syndrome protein family member 2 OS=Homo sapiens OX=9606 GN=WASF2 PE=1 SV=3
DNAJB4	0.614782	1.6308	2.50101	DnaJ (Hsp40) homolog, subfamily B, member 4 variant (Fragment) OS=Homo sapiens OX=9606 PE=2 SV=1
LRRC57	3.07391	1.6308	2.50101	Leucine rich repeat containing 57, isoform CRA_c OS=Homo sapiens OX=9606 GN=LRRC57 PE=4 SV=1
EIF6	3.07391	1.6308	2.50101	Eukaryotic translation initiation factor 6 OS=Homo sapiens OX=9606 GN=EIF6 PE=1 SV=1
CRABP2	3.68869	1.6308	2.50101	Cellular retinoic acid-binding protein 2 OS=Homo sapiens OX=9606 GN=CRABP2 PE=1 SV=2
PPP2R2A	4.30347	1.6308	2.50101	Serine/threonine-protein phosphatase 2A 55 kDa regulatory subunit B OS=Homo sapiens OX=9606 PE=2 SV=1
IKBIP	1.22956	2.4462	2.50101	Isoform 4 of Inhibitor of nuclear factor kappa-B kinase-interacting protein OS=Homo sapiens OX=9606 GN=IKBIP
SERPINC1	1.84435	2.4462	2.50101	Antithrombin-III OS=Homo sapiens OX=9606 GN=SERPINC1 PE=3 SV=1
FAH	1.84435	2.4462	2.50101	Fumarylacetoacetase OS=Homo sapiens OX=9606 PE=2 SV=1
NCSTN	2.45913	2.4462	2.50101	cDNA FLJ51641, highly similar to Nicastrin OS=Homo sapiens OX=9606 PE=2 SV=1
DDAH2	2.45913	2.4462	2.50101	N(G),N(G)-dimethylarginine dimethylaminohydrolase 2 OS=Homo sapiens OX=9606 GN=DDAH2 PE=1 SV=1
PICALM	3.68869	2.4462	2.50101	Phosphatidylinositol binding clathrin assembly protein, isoform CRA_c OS=Homo sapiens OX=9606 GN=PICALM PE=3 SV=1
DDOST	3.68869	2.4462	2.50101	Dolichyl-diphosphooligosaccharide--protein glycosyltransferase 48 kDa subunit OS=Homo sapiens OX=9606 GN=DDOST PE=3 SV=1
SRC	5.53304	2.4462	2.50101	Proto-oncogene tyrosine-protein kinase Src OS=Homo sapiens OX=9606 GN=SRC PE=1 SV=3
MDK	6.14782	2.4462	2.50101	Midkine OS=Homo sapiens OX=9606 GN=MDK PE=1 SV=1
YKT6	6.7626	2.4462	2.50101	Synaptobrevin homolog YKT6 OS=Homo sapiens OX=9606 GN=YKT6 PE=1 SV=1
COL5A2	3.07391	3.2616	2.50101	Collagen alpha-2(V) chain OS=Homo sapiens OX=9606 GN=COL5A2 PE=1 SV=3
MTAP	3.68869	3.2616	2.50101	S-methyl-5'-thioadenosine phosphorylase OS=Homo sapiens OX=9606 GN=MTAP-ANRIL fusion PE=2 SV=1
ARF6	4.91825	3.2616	2.50101	ADP-ribosylation factor 6 OS=Homo sapiens OX=9606 GN=ARF6 PE=1 SV=2
CSTB	3.07391	4.077	2.50101	Cystatin-B OS=Homo sapiens OX=9606 GN=CSTB PE=1 SV=2
PSMD5	4.30347	4.077	2.50101	26S proteasome non-ATPase regulatory subunit 5 OS=Homo sapiens OX=9606 PE=2 SV=1
GIPC1	9.83651	4.077	2.50101	GIPC PDZ domain containing family, member 1, isoform CRA_a OS=Homo sapiens OX=9606 GN=GIPC1 PE=3 SV=1
GDI1	10.4513	4.077	2.50101	Rab GDP dissociation inhibitor (Fragment) OS=Homo sapiens OX=9606 GN=GDI1 PE=2 SV=1
CTPS1	3.68869	4.8924	2.50101	CTP synthase OS=Homo sapiens OX=9606 GN=CTPS1 PE=1 SV=1
NAA15	4.30347	4.8924	2.50101	N-alpha-acetyltransferase 15, NatA auxiliary subunit OS=Homo sapiens OX=9606 GN=NAA15 PE=1 SV=1
GART	14.14	4.8924	2.50101	Trifunctional purine biosynthetic protein adenosine-3 OS=Homo sapiens OX=9606 GN=GART PE=1 SV=1
CAPN5	13.5252	5.7078	2.50101	Calpain 5, isoform CRA_c OS=Homo sapiens OX=9606 GN=CAPN5 PE=2 SV=1
RAB8B	15.3695	5.7078	2.50101	Ras-related protein Rab-8B OS=Homo sapiens OX=9606 GN=RAB8B PE=1 SV=2
IKBIP	1.84435	6.5232	2.50101	Isoform 4 of Inhibitor of nuclear factor kappa-B kinase-interacting protein OS=Homo sapiens OX=9606 GN=IKBIP
GLS	1.84435	6.5232	2.50101	Glutaminase OS=Homo sapiens OX=9606 PE=2 SV=1
ABCE1	5.53304	6.5232	2.50101	ATP-binding cassette sub-family E member 1 OS=Homo sapiens OX=9606 GN=ABCE1 PE=1 SV=1
PRKAR2A	6.7626	6.5232	2.50101	Protein kinase cAMP-dependent regulatory type II alpha isoform 2 (Fragment) OS=Homo sapiens OX=9606 GN=PRKAR2A PE=2 SV=1
RPL35A	7.37738	6.5232	2.50101	60S ribosomal protein L35a OS=Homo sapiens OX=9606 GN=RPL35A PE=1 SV=2
OAT	0.614782	7.3386	2.50101	Ornithine--oxo-acid aminotransferase OS=Homo sapiens OX=9606 PE=2 SV=1
ATP2C1	3.68869	8.154	2.50101	Calcium-transporting ATPase OS=Homo sapiens OX=9606 GN=ATP2C1 PE=1 SV=1
DNAJA2	5.53304	8.154	2.50101	DnaJ (Hsp40) homolog, subfamily A, member 2, isoform CRA_a OS=Homo sapiens OX=9606 GN=DNAJA2 PE=3 SV=1
DCTN2	11.0661	9.7848	2.50101	Dynactin 2 (P50), isoform CRA_c OS=Homo sapiens OX=9606 GN=DCTN2 PE=2 SV=1
EIF3L	6.14782	10.6002	2.50101	Eukaryotic translation initiation factor 3 subunit L OS=Homo sapiens OX=9606 GN=EIF3L PE=1 SV=1
SHMT2	9.83651	12.231	2.50101	Serine hydroxymethyltransferase OS=Homo sapiens OX=9606 GN=SHMT2 PE=3 SV=1
ECPAS	3.68869	13.0464	2.50101	Proteasome adapter and scaffold protein ECM29 OS=Homo sapiens OX=9606 GN=ECPAS PE=4 SV=1
PCYOX1	4.30347	13.0464	2.50101	Prenylcysteine oxidase 1 OS=Homo sapiens OX=9606 GN=PCYOX1 PE=1 SV=3
H1-5	9.83651	13.0464	2.50101	Histone H1.5 OS=Homo sapiens OX=9606 GN=H1-5 PE=1 SV=3
PSMB5	9.22173	16.308	2.50101	Proteasome subunit beta type-5 OS=Homo sapiens OX=9606 GN=PSMB5 PE=1 SV=3
BTN2A1	1.84435	0.8154	2.91784	Butyrophilin subfamily 2 member A1 OS=Homo sapiens OX=9606 GN=BTN2A1 PE=1 SV=3
PDXK	4.30347	0.8154	2.91784	Pyridoxal kinase OS=Homo sapiens OX=9606 GN=PDXK PE=1 SV=1
ENDOD1	4.91825	1.6308	2.91784	Endonuclease domain-containing 1 protein OS=Homo sapiens OX=9606 GN=ENDOD1 PE=1 SV=2
RNH1	3.07391	2.4462	2.91784	Ribonuclease inhibitor OS=Homo sapiens OX=9606 GN=RNH1 PE=4 SV=1
MPZL1	8.60695	2.4462	2.91784	Myelin protein zero-like 1, isoform CRA_b OS=Homo sapiens OX=9606 GN=MPZL1 PE=2 SV=1
EVA1A	1.84435	3.2616	2.91784	Protein eva-1 homolog A OS=Homo sapiens OX=9606 GN=EVA1A PE=1 SV=1
SBDS	3.68869	3.2616	2.91784	Ribosome maturation protein SBDS (Fragment) OS=Homo sapiens OX=9606 GN=SBDS PE=2 SV=1
AKR1A1	3.68869	3.2616	2.91784	Aldo-keto reductase family 1 member A1 OS=Homo sapiens OX=9606 GN=AKR1A1 PE=1 SV=3
RAB34	5.53304	3.2616	2.91784	RAB34, member RAS oncogene family, isoform CRA_b OS=Homo sapiens OX=9606 GN=RAB34 PE=4 SV=1
IGF2BP2	6.7626	3.2616	2.91784	Insulin-like growth factor 2 mRNA-binding protein 2 OS=Homo sapiens OX=9606 GN=IGF2BP2 PE=1 SV=1
RPS10	17.2139	4.077	2.91784	40S ribosomal protein S10 OS=Homo sapiens OX=9606 GN=RPS10 PE=1 SV=1
TMEM43	3.68869	4.8924	2.91784	Transmembrane protein 43 isoform 1 (Fragment) OS=Homo sapiens OX=9606 GN=TMEM43 PE=2 SV=1
ARL8B	1.22956	5.7078	2.91784	cDNA FLJ61158, highly similar to ADP-ribosylation factor-like protein 8B OS=Homo sapiens OX=9606 PE=2 SV=1
ERP29	5.53304	5.7078	2.91784	Endoplasmic reticulum resident protein 29 OS=Homo sapiens OX=9606 GN=ERP29 PE=1 SV=4
TES	8.60695	5.7078	2.91784	Testin OS=Homo sapiens OX=9606 GN=TES PE=3 SV=1
CSNK2A1	12.2956	5.7078	2.91784	Casein kinase II subunit alpha OS=Homo sapiens OX=9606 GN=CSNK2A1 PE=1 SV=1
RAB35	4.30347	6.5232	2.91784	Ras-related protein Rab-35 OS=Homo sapiens OX=9606 GN=RAB35 PE=1 SV=1
RAB23	6.7626	6.5232	2.91784	RAB23, member RAS oncogene family, isoform CRA_a OS=Homo sapiens OX=9606 GN=RAB23 PE=4 SV=1
PHB2	6.14782	8.154	2.91784	Prohibitin OS=Homo sapiens OX=9606 GN=PHB2 PE=1 SV=1
TMED9	5.53304	9.7848	2.91784	Transmembrane emp24 protein transport domain containing 9, isoform CRA_a OS=Homo sapiens OX=9606 GN=TMED9 PE=3 SV=1
PDLIM7	8.60695	9.7848	2.91784	PDZ and LIM domain protein 7 OS=Homo sapiens OX=9606 GN=PDLIM7 PE=1 SV=1
PSMA3	7.99216	11.4156	2.91784	Proteasome subunit alpha type OS=Homo sapiens OX=9606 PE=2 SV=1
PSMC1	3.68869	12.231	2.91784	26S proteasome regulatory subunit 4 OS=Homo sapiens OX=9606 GN=PSMC1 PE=1 SV=1
STAT1	8.60695	12.231	2.91784	Signal transducer and activator of transcription OS=Homo sapiens OX=9606 GN=STAT1 PE=1 SV=1
QARS1	11.0661	14.6772	2.91784	Glutaminyl-tRNA synthetase OS=Homo sapiens OX=9606 PE=2 SV=1
PRDX4	7.99216	17.1234	2.91784	Peroxiredoxin-4 OS=Homo sapiens OX=9606 GN=PRDX4 PE=1 SV=1
IMPDH2	20.9026	20.385	2.91784	Inosine-5'-monophosphate dehydrogenase OS=Homo sapiens OX=9606 GN=IMPDH PE=2 SV=1
HDLBP	7.99216	30.1698	2.91784	High density lipoprotein binding protein (Vigilin), isoform CRA_a OS=Homo sapiens OX=9606 GN=HDLBP PE=1 SV=1
RECK	0.614782	0.8154	3.33468	cDNA FLJ78129, highly similar to Homo sapiens reversion-inducing-cysteine-rich protein with kazal motifs (RECK), mRNA OS=Homo sapiens OX=9606 PE=2 SV=1
ARF4	1.22956	0.8154	3.33468	ADP-ribosylation factor 4 OS=Homo sapiens OX=9606 GN=ARF4 PE=1 SV=3
ARPC1B	1.84435	0.8154	3.33468	Actin-related protein 2/3 complex subunit OS=Homo sapiens OX=9606 GN=ARPC1B PE=2 SV=1
FHL2	1.84435	1.6308	3.33468	Four-and-a-half LIM domains 2 OS=Homo sapiens OX=9606 GN=FHL2 PE=2 SV=1
EPHX1	3.68869	1.6308	3.33468	Epoxide hydrolase 1 OS=Homo sapiens OX=9606 GN=EPHX1 PE=1 SV=1
TWF1	4.30347	1.6308	3.33468	Twinfilin-1 OS=Homo sapiens OX=9606 GN=TWF1 PE=1 SV=3
DNASE1L1	1.22956	2.4462	3.33468	Deoxyribonuclease-1-like 1 OS=Homo sapiens OX=9606 GN=DNASE1L1 PE=1 SV=1
VAMP3	3.07391	2.4462	3.33468	Vesicle-associated membrane protein 3 OS=Homo sapiens OX=9606 GN=VAMP3 PE=1 SV=3
MRC2	2.45913	3.2616	3.33468	C-type mannose receptor 2 OS=Homo sapiens OX=9606 GN=MRC2 PE=1 SV=2
ARPC3	3.07391	4.077	3.33468	Actin-related protein 2/3 complex subunit 3 OS=Homo sapiens OX=9606 PE=2 SV=1
CLTA	3.07391	4.8924	3.33468	Isoform Non-brain of Clathrin light chain A OS=Homo sapiens OX=9606 GN=CLTA
CAPN1	6.7626	5.7078	3.33468	Calcium-activated neutral proteinase 1 OS=Homo sapiens OX=9606 GN=CAPN1 PE=3 SV=1
ADD1	11.6809	7.3386	3.33468	Alpha-adducin OS=Homo sapiens OX=9606 GN=ADD1 PE=1 SV=2
PSMD14	2.45913	9.7848	3.33468	26S proteasome regulatory subunit RPN11 OS=Homo sapiens OX=9606 PE=2 SV=1
EIF3I	7.99216	9.7848	3.33468	Eukaryotic translation initiation factor 3 subunit I OS=Homo sapiens OX=9606 GN=EIF3I PE=1 SV=1
NSF	14.14	13.8618	3.33468	Vesicle-fusing ATPase OS=Homo sapiens OX=9606 PE=2 SV=1
S100A16	17.8287	14.6772	3.33468	Protein S100-A16 OS=Homo sapiens OX=9606 GN=S100A16 PE=1 SV=1
PSMD6	8.60695	22.0158	3.33468	26S proteasome non-ATPase regulatory subunit 6 OS=Homo sapiens OX=9606 GN=PSMD6 PE=1 SV=1
RSU1	3.07391	0.8154	3.75151	Ras suppressor protein 1 OS=Homo sapiens OX=9606 GN=RSU1 PE=1 SV=3
NNMT	3.68869	0.8154	3.75151	Nicotinamide N-methyltransferase OS=Homo sapiens OX=9606 GN=NNMT PE=1 SV=1
SLC16A3	1.22956	2.4462	3.75151	Solute carrier family 16 (Monocarboxylic acid transporters), member 3, isoform CRA_a OS=Homo sapiens OX=9606 GN=SLC16A3 PE=3 SV=1
CFL2	3.07391	2.4462	3.75151	Cofilin 2 (Muscle), isoform CRA_a OS=Homo sapiens OX=9606 GN=CFL2 PE=1 SV=1
PGLS	6.7626	2.4462	3.75151	6-phosphogluconolactonase OS=Homo sapiens OX=9606 GN=HEL-S-304 PE=2 SV=1
TSPAN9	2.45913	3.2616	3.75151	Tetraspanin-9 (Fragment) OS=Homo sapiens OX=9606 GN=TSPAN9 PE=1 SV=1
CD276	5.53304	4.077	3.75151	CD276 antigen OS=Homo sapiens OX=9606 GN=CD276 PE=1 SV=1
ACO2	9.22173	4.077	3.75151	Aconitate hydratase, mitochondrial OS=Homo sapiens OX=9606 GN=HEL-S-284 PE=2 SV=1
SLC7A5	3.07391	4.8924	3.75151	Large neutral amino acids transporter small subunit 1 OS=Homo sapiens OX=9606 GN=SLC7A5 PE=1 SV=2
STXBP3	11.0661	4.8924	3.75151	Syntaxin-binding protein 3 OS=Homo sapiens OX=9606 GN=STXBP3 PE=1 SV=2
MYDGF	1.84435	5.7078	3.75151	Myeloid-derived growth factor OS=Homo sapiens OX=9606 GN=MYDGF PE=1 SV=1
EIF5B	5.53304	7.3386	3.75151	Eukaryotic translation initiation factor 5B OS=Homo sapiens OX=9606 GN=EIF5B PE=1 SV=1
EIF3E	5.53304	8.154	3.75151	Eukaryotic translation initiation factor 3 subunit E OS=Homo sapiens OX=9606 GN=EIF3E PE=1 SV=1
SEC22B	6.7626	8.9694	3.75151	Vesicle-trafficking protein SEC22b OS=Homo sapiens OX=9606 GN=SEC22B PE=1 SV=5
ALDH16A1	6.7626	9.7848	3.75151	Aldehyde dehydrogenase family 16 member A1 OS=Homo sapiens OX=9606 GN=ALDH16A1 PE=1 SV=2
ARCN1	9.22173	13.0464	3.75151	Coatomer subunit delta OS=Homo sapiens OX=9606 GN=ARCN1 PE=2 SV=1
TUFM	7.99216	17.1234	3.75151	Elongation factor Tu OS=Homo sapiens OX=9606 GN=TUFM PE=1 SV=1
ABI1	5.53304	2.4462	4.16835	Abl interactor 1 OS=Homo sapiens OX=9606 GN=ABI1 PE=1 SV=1
LRRC59	2.45913	4.077	4.16835	Leucine-rich repeat-containing protein 59 OS=Homo sapiens OX=9606 GN=LRRC59 PE=1 SV=1
DNM2	6.14782	4.077	4.16835	Isoform 2 of Dynamin-2 OS=Homo sapiens OX=9606 GN=DNM2
GOT1	4.91825	4.8924	4.16835	Aspartate aminotransferase OS=Homo sapiens OX=9606 PE=2 SV=1
RPL35	5.53304	4.8924	4.16835	60S ribosomal protein L35 OS=Homo sapiens OX=9606 GN=RPL35 PE=1 SV=2
MDH2	3.68869	5.7078	4.16835	Malate dehydrogenase OS=Homo sapiens OX=9606 GN=MDH2 PE=2 SV=1
ADH5	9.83651	5.7078	4.16835	Alcohol dehydrogenase class-3 OS=Homo sapiens OX=9606 GN=ADH5 PE=1 SV=4
CAND1	10.4513	5.7078	4.16835	cDNA FLJ77762, highly similar to Homo sapiens cullin-associated and neddylation-dissociated 1 (CAND1), mRNA OS=Homo sapiens OX=9606 PE=2 SV=1
ARHGAP1	4.30347	6.5232	4.16835	Rho GTPase-activating protein 1 OS=Homo sapiens OX=9606 GN=ARHGAP1 PE=1 SV=1
PRDX2	7.99216	6.5232	4.16835	cDNA FLJ60461, highly similar to Peroxiredoxin-2 OS=Homo sapiens OX=9606 PE=2 SV=1
STXBP1	6.7626	8.154	4.16835	Syntaxin-binding protein 1 OS=Homo sapiens OX=9606 GN=STXBP1 PE=1 SV=1
LAMTOR1	7.37738	8.154	4.16835	Ragulator complex protein LAMTOR1 OS=Homo sapiens OX=9606 GN=LAMTOR1 PE=1 SV=2
SLC1A4	6.14782	8.9694	4.16835	Amino acid transporter OS=Homo sapiens OX=9606 PE=2 SV=1
SERPINB6	7.99216	8.9694	4.16835	Serpin peptidase inhibitor, clade B (Ovalbumin), member 6, isoform CRA_a OS=Homo sapiens OX=9606 GN=SERPINB6 PE=3 SV=1
UBA6	3.07391	9.7848	4.16835	Ubiquitin-like modifier-activating enzyme 6 OS=Homo sapiens OX=9606 GN=UBA6 PE=1 SV=1
DBN1	7.37738	9.7848	4.16835	Drebrin A OS=Homo sapiens OX=9606 GN=DBN1 PE=2 SV=1
PSMA7	8.60695	9.7848	4.16835	Proteasome subunit alpha type OS=Homo sapiens OX=9606 GN=HEL-S-276 PE=2 SV=1
SNTB2	11.0661	13.0464	4.16835	Syntrophin, beta 2 (Dystrophin-associated protein A1, 59kDa, basic component 2), isoform CRA_a OS=Homo sapiens OX=9606 GN=SNTB2 PE=3 SV=1
SFRP1	5.53304	16.308	4.16835	Secreted frizzled-related protein 1 OS=Homo sapiens OX=9606 PE=2 SV=1
LAMC1	22.1321	19.5696	4.16835	Laminin, gamma 1 (Formerly LAMB2), isoform CRA_a OS=Homo sapiens OX=9606 GN=LAMC1 PE=4 SV=1
CYRIB	4.30347	0.8154	4.58518	Family with sequence similarity 49, member B, isoform CRA_a OS=Homo sapiens OX=9606 GN=FAM49B PE=3 SV=1
DCBLD2	8.60695	3.2616	4.58518	cDNA FLJ61618, highly similar to Discoidin, CUB and LCCL domain-containing protein 2 OS=Homo sapiens OX=9606 PE=2 SV=1
TAOK1	8.60695	4.077	4.58518	TAO kinase 1, isoform CRA_a OS=Homo sapiens OX=9606 GN=TAOK1 PE=4 SV=1
SLC16A1	15.3695	4.8924	4.58518	Monocarboxylate transporter 1 OS=Homo sapiens OX=9606 GN=SLC16A1 PE=3 SV=1
CANX	7.37738	5.7078	4.58518	Calnexin OS=Homo sapiens OX=9606 GN=CANX PE=1 SV=1
TPT1	8.60695	7.3386	4.58518	Translationally-controlled tumor protein OS=Homo sapiens OX=9606 GN=TPT1 PE=1 SV=1
PSMA2	5.53304	8.154	4.58518	Proteasome subunit alpha type OS=Homo sapiens OX=9606 GN=PSMA2 PE=1 SV=1
CDC37	6.14782	8.154	4.58518	Hsp90 chaperone protein kinase-targeting subunit OS=Homo sapiens OX=9606 GN=CDC37 PE=3 SV=1
SLC38A2	4.30347	8.9694	4.58518	Solute carrier family 38, member 2, isoform CRA_b OS=Homo sapiens OX=9606 GN=SLC38A2 PE=4 SV=1
EIF3C	7.37738	8.9694	4.58518	Eukaryotic translation initiation factor 3 subunit C OS=Homo sapiens OX=9606 GN=EIF3S8 PE=3 SV=1
PSMA1	7.37738	17.9388	4.58518	Proteasome subunit alpha type-1 OS=Homo sapiens OX=9606 GN=PSMA1 PE=1 SV=1
SEC31A	7.99216	19.5696	4.58518	SEC31-like 1 (S. cerevisiae), isoform CRA_b OS=Homo sapiens OX=9606 GN=SEC31L1 PE=3 SV=1
MINDY2	0.614782	0.8154	5.00202	Ubiquitin carboxyl-terminal hydrolase OS=Homo sapiens OX=9606 PE=2 SV=1
CDH2	5.53304	2.4462	5.00202	Cadherin-2 OS=Homo sapiens OX=9606 GN=CDH2 PE=4 SV=1
RAP2B	3.68869	3.2616	5.00202	Ras-related protein Rap-2b OS=Homo sapiens OX=9606 GN=RAP2B PE=1 SV=1
RAB5A	3.68869	4.077	5.00202	RAB5A, member RAS oncogene family, isoform CRA_a OS=Homo sapiens OX=9606 GN=RAB5A PE=4 SV=1
USP14	6.14782	4.077	5.00202	Ubiquitin carboxyl-terminal hydrolase OS=Homo sapiens OX=9606 PE=2 SV=1
PPP1CB	6.14782	4.077	5.00202	Serine/threonine-protein phosphatase PP1-beta catalytic subunit OS=Homo sapiens OX=9606 GN=PPP1CB PE=1 SV=3
TOM1	3.68869	4.8924	5.00202	cDNA FLJ54710, highly similar to Target of Myb protein 1 OS=Homo sapiens OX=9606 PE=2 SV=1
RTCB	4.30347	4.8924	5.00202	RNA-splicing ligase RtcB homolog OS=Homo sapiens OX=9606 GN=RTCB PE=1 SV=1
LNPEP	4.30347	7.3386	5.00202	cDNA, FLJ94965, highly similar to Homo sapiens leucyl/cystinyl aminopeptidase (LNPEP), mRNA OS=Homo sapiens OX=9606 PE=2 SV=1
RPL19	15.3695	8.9694	5.00202	Ribosomal protein L19 OS=Homo sapiens OX=9606 GN=RPL19 PE=1 SV=1
SNX6	3.68869	9.7848	5.00202	Sorting nexin OS=Homo sapiens OX=9606 GN=SNX6 PE=1 SV=1
USP5	12.9104	9.7848	5.00202	Ubiquitin carboxyl-terminal hydrolase OS=Homo sapiens OX=9606 PE=2 SV=1
PSMD13	6.14782	10.6002	5.00202	26S proteasome non-ATPase regulatory subunit 13 OS=Homo sapiens OX=9606 GN=PSMD13 PE=3 SV=1
CDC42BPB	25.8208	11.4156	5.00202	Non-specific serine/threonine protein kinase OS=Homo sapiens OX=9606 GN=CDC42BPB PE=3 SV=1
PDIA6	12.2956	12.231	5.00202	Protein disulfide-isomerase A6 OS=Homo sapiens OX=9606 PE=2 SV=1
CPNE1	14.7548	12.231	5.00202	Copine-1 OS=Homo sapiens OX=9606 GN=CPNE1 PE=1 SV=1
HSPA4	12.9104	15.4926	5.00202	Heat shock 70 kDa protein 4 OS=Homo sapiens OX=9606 GN=HSPA4 PE=1 SV=4
DSTN	4.91825	0.8154	5.41885	Destrin OS=Homo sapiens OX=9606 GN=DSTN PE=1 SV=3
NECTIN2	3.68869	1.6308	5.41885	Isoform Alpha of Nectin-2 OS=Homo sapiens OX=9606 GN=NECTIN2
NECTIN2	7.37738	4.8924	5.41885	Isoform Alpha of Nectin-2 OS=Homo sapiens OX=9606 GN=NECTIN2
HTRA1	8.60695	5.7078	5.41885	Serine protease HTRA1 OS=Homo sapiens OX=9606 GN=HTRA1 PE=1 SV=1
GALNT2	3.07391	8.154	5.41885	Polypeptide N-acetylgalactosaminyltransferase OS=Homo sapiens OX=9606 GN=GALNT2 PE=2 SV=1
RPS15A	7.37738	8.154	5.41885	40S ribosomal protein S15a OS=Homo sapiens OX=9606 GN=hCG_1994130 PE=2 SV=1
EIF2S3	7.99216	8.154	5.41885	Eukaryotic translation initiation factor 2 subunit 3 OS=Homo sapiens OX=9606 GN=EIF2S3 PE=1 SV=3
LDHA	9.22173	8.154	5.41885	L-lactate dehydrogenase A chain OS=Homo sapiens OX=9606 GN=LDHA PE=1 SV=2
NPC1	3.07391	8.9694	5.41885	Niemann-Pick C1 protein OS=Homo sapiens OX=9606 GN=NPC1 PE=2 SV=1
CTSD	3.68869	11.4156	5.41885	Cathepsin D OS=Homo sapiens OX=9606 GN=CTSD PE=1 SV=1
DCTN1	14.14	19.5696	5.41885	Dynactin subunit 1 OS=Homo sapiens OX=9606 GN=DCTN1 PE=1 SV=1
DARS1	11.6809	21.2004	5.41885	Aspartate--tRNA ligase, cytoplasmic OS=Homo sapiens OX=9606 PE=2 SV=1
HRAS	1.84435	1.6308	5.83568	GTPase HRas OS=Homo sapiens OX=9606 GN=HRAS PE=1 SV=1
ACP2	3.68869	4.077	5.83568	Lysosomal acid phosphatase OS=Homo sapiens OX=9606 GN=ACP2 PE=1 SV=1
VPS35	5.53304	5.7078	5.83568	Vacuolar protein sorting-associated protein 35 OS=Homo sapiens OX=9606 GN=VPS35 PE=1 SV=2
STK10	21.5174	5.7078	5.83568	Serine/threonine-protein kinase 10 OS=Homo sapiens OX=9606 GN=STK10 PE=1 SV=1
TARS1	9.22173	7.3386	5.83568	Threonyl-tRNA synthetase OS=Homo sapiens OX=9606 PE=1 SV=1
PDCD6	6.14782	9.7848	5.83568	Programmed cell death protein 6 OS=Homo sapiens OX=9606 GN=PDCD6 PE=1 SV=1
PSAT1	8.60695	9.7848	5.83568	Phosphoserine aminotransferase OS=Homo sapiens OX=9606 GN=PSAT1 PE=3 SV=1
YWHAG	15.9843	9.7848	5.83568	14-3-3 protein gamma OS=Homo sapiens OX=9606 GN=YWHAG PE=1 SV=2
NARS1	11.6809	10.6002	5.83568	Asparagine--tRNA ligase, cytoplasmic OS=Homo sapiens OX=9606 GN=NARS1 PE=1 SV=1
RPN2	7.37738	12.231	5.83568	Dolichyl-diphosphooligosaccharide--protein glycosyltransferase subunit 2 OS=Homo sapiens OX=9606 PE=2 SV=1
DIP2C	13.5252	12.231	5.83568	Disco-interacting protein 2 homolog C OS=Homo sapiens OX=9606 GN=DIP2C PE=1 SV=1
ARPC2	17.2139	14.6772	5.83568	Actin-related protein 2/3 complex subunit 2 OS=Homo sapiens OX=9606 GN=ARPC2 PE=1 SV=1
ACO1	3.68869	1.6308	6.25252	Cytoplasmic aconitate hydratase OS=Homo sapiens OX=9606 GN=ACO1 PE=1 SV=3
MOXD1	10.4513	4.8924	6.25252	DBH-like monooxygenase protein 1 OS=Homo sapiens OX=9606 GN=MOXD1 PE=1 SV=1
SH3GL1	5.53304	6.5232	6.25252	SH3-domain GRB2-like 1 OS=Homo sapiens OX=9606 GN=SH3GL1 PE=1 SV=1
IST1	7.99216	7.3386	6.25252	Isoform 2 of IST1 homolog OS=Homo sapiens OX=9606 GN=IST1
LASP1	9.83651	8.154	6.25252	LIM and SH3 domain protein 1 OS=Homo sapiens OX=9606 GN=LASP1 PE=4 SV=1
ESD	6.7626	8.9694	6.25252	S-formylglutathione hydrolase OS=Homo sapiens OX=9606 GN=ESD PE=2 SV=1
ALDH2	3.07391	10.6002	6.25252	Aldehyde dehydrogenase 2 family (Mitochondrial), isoform CRA_c OS=Homo sapiens OX=9606 GN=ALDH2 PE=2 SV=1
ATP2A2	8.60695	11.4156	6.25252	P-type Ca(2+) transporter (Fragment) OS=Homo sapiens OX=9606 GN=ATP2A2 PE=2 SV=1
UGP2	12.9104	12.231	6.25252	UTP--glucose-1-phosphate uridylyltransferase OS=Homo sapiens OX=9606 GN=UGP2 PE=1 SV=5
PSMD1	10.4513	33.4314	6.25252	26S proteasome non-ATPase regulatory subunit 1 OS=Homo sapiens OX=9606 GN=PSMD1 PE=1 SV=2
ACAA1	1.22956	2.4462	6.66935	Acetyl-Coenzyme A acyltransferase 1 (Peroxisomal 3-oxoacyl-Coenzyme A thiolase), isoform CRA_a OS=Homo sapiens OX=9606 GN=ACAA1 PE=2 SV=1
ATL3	2.45913	8.154	6.66935	Atlastin-3 OS=Homo sapiens OX=9606 GN=ATL3 PE=1 SV=1
CORO1C	8.60695	9.7848	6.66935	Coronin OS=Homo sapiens OX=9606 GN=CORO1C PE=3 SV=1
GFPT1	6.14782	10.6002	6.66935	Glutamine--fructose-6-phosphate aminotransferase [isomerizing] 1 OS=Homo sapiens OX=9606 GN=GFPT1 PE=1 SV=3
COPB1	5.53304	17.1234	6.66935	Coatomer subunit beta OS=Homo sapiens OX=9606 GN=COPB1 PE=1 SV=3
PSMC4	7.37738	19.5696	6.66935	26S proteasome AAA-ATPase subunit RPT3 OS=Homo sapiens OX=9606 GN=PSMC4 PE=2 SV=1
PPIB	9.22173	38.3238	6.66935	Peptidyl-prolyl cis-trans isomerase OS=Homo sapiens OX=9606 GN=PPIB PE=1 SV=1
TPP2	28.28	55.4472	6.66935	Tripeptidyl-peptidase 2 OS=Homo sapiens OX=9606 GN=TPP2 PE=1 SV=4
VASN	0.614782	0.8154	6.80203	Vasorin OS=Homo sapiens OX=9606 GN=VASN PE=1 SV=1
PIGK	0.614782	0.8154	6.80203	GPI-anchor transamidase OS=Homo sapiens OX=9606 GN=PIGK PE=1 SV=1
C12orf57	0.614782	0.8154	6.80203	Protein C10 OS=Homo sapiens OX=9606 GN=C12orf57 PE=1 SV=1
PSMA6	0.614782	0.8154	6.80203	Proteasome subunit alpha type OS=Homo sapiens OX=9606 PE=2 SV=1
RHBDF2	1.22956	0.8154	6.80203	Inactive rhomboid protein 2 OS=Homo sapiens OX=9606 GN=RHBDF2 PE=1 SV=2
CPSF6	1.22956	0.8154	6.80203	Cleavage and polyadenylation specificity factor subunit 6 OS=Homo sapiens OX=9606 GN=CPSF6 PE=1 SV=2
WIPF2	1.84435	0.8154	6.80203	WAS/WASL-interacting protein family member 2 OS=Homo sapiens OX=9606 GN=WIPF2 PE=1 SV=1
CHMP1A	1.84435	0.8154	6.80203	Charged multivesicular body protein 1a OS=Homo sapiens OX=9606 GN=CHMP1A PE=1 SV=1
SVIP	2.45913	0.8154	6.80203	Small VCP/p97-interacting protein OS=Homo sapiens OX=9606 GN=SVIP PE=1 SV=1
PSMB9	2.45913	0.8154	6.80203	Proteasome subunit beta OS=Homo sapiens OX=9606 GN=PSMB9 PE=1 SV=1
MRAS	2.45913	0.8154	6.80203	Ras-related protein M-Ras OS=Homo sapiens OX=9606 GN=MRAS PE=1 SV=2
UBE2V1	3.07391	0.8154	6.80203	Ubiquitin-conjugating enzyme E2 variant 1 OS=Homo sapiens OX=9606 GN=UBE2V1 PE=1 SV=2
CPNE2	3.07391	0.8154	6.80203	cDNA FLJ77640, highly similar to Homo sapiens copine II (CPNE2), mRNA OS=Homo sapiens OX=9606 PE=2 SV=1
PMVK	3.68869	0.8154	6.80203	Phosphomevalonate kinase OS=Homo sapiens OX=9606 GN=PMVK PE=1 SV=3
RPL36AL	4.30347	0.8154	6.80203	60S ribosomal protein L36a-like OS=Homo sapiens OX=9606 GN=RPL36AL PE=1 SV=3
JPT2	4.30347	0.8154	6.80203	Jupiter microtubule-associated homolog 2 OS=Homo sapiens OX=9606 GN=JPT2 PE=1 SV=2
BAIAP2	19.0582	0.8154	6.80203	Brain-specific angiogenesis inhibitor 1-associated protein 2 OS=Homo sapiens OX=9606 GN=BAIAP2 PE=1 SV=1
AFDN	21.5174	0.8154	6.80203	Afadin OS=Homo sapiens OX=9606 GN=AFDN PE=1 SV=2
WFS1	0.614782	1.6308	6.80203	Wolfram syndrome 1 isoform 1 (Fragment) OS=Homo sapiens OX=9606 GN=WFS1 PE=2 SV=1
ITIH4	0.614782	1.6308	6.80203	Inter-alpha (Globulin) inhibitor H4 (Plasma Kallikrein-sensitive glycoprotein) OS=Homo sapiens OX=9606 GN=ITIH4 PE=2 SV=1
SLTM	1.22956	1.6308	6.80203	SAFB-like transcription modulator OS=Homo sapiens OX=9606 GN=SLTM PE=1 SV=2
PLEKHB2	1.22956	1.6308	6.80203	Pleckstrin homology domain-containing family B member 2 OS=Homo sapiens OX=9606 GN=PLEKHB2 PE=1 SV=1
NECTIN3	1.84435	1.6308	6.80203	Isoform 3 of Nectin-3 OS=Homo sapiens OX=9606 GN=NECTIN3
HEBP2	1.84435	1.6308	6.80203	HEBP2 protein (Fragment) OS=Homo sapiens OX=9606 GN=HEBP2 PE=2 SV=1
ADRM1	1.84435	1.6308	6.80203	Proteasomal ubiquitin receptor ADRM1 OS=Homo sapiens OX=9606 GN=ADRM1 PE=1 SV=1
AP2M1	1.84435	1.6308	6.80203	Isoform 2 of AP-2 complex subunit mu OS=Homo sapiens OX=9606 GN=AP2M1
PHLDA3	2.45913	1.6308	6.80203	Pleckstrin homology-like domain family A member 3 OS=Homo sapiens OX=9606 GN=PHLDA3 PE=1 SV=1
TRIP6	3.07391	1.6308	6.80203	Thyroid receptor-interacting protein 6 OS=Homo sapiens OX=9606 GN=TRIP6 PE=1 SV=3
RAP1GDS1	3.68869	1.6308	6.80203	cDNA FLJ30470 fis, clone BRAWH1000040, highly similar to Rap1 GTPase-GDP dissociation stimulator 1 OS=Homo sapiens OX=9606 PE=2 SV=1
INF2	3.68869	1.6308	6.80203	Inverted formin-2 OS=Homo sapiens OX=9606 GN=INF2 PE=1 SV=1
PLXNA2	16.5991	1.6308	6.80203	Plexin-A2 OS=Homo sapiens OX=9606 GN=PLXNA2 PE=1 SV=4
CEP170	0.614782	2.4462	6.80203	Centrosomal protein of 170 kDa (Fragment) OS=Homo sapiens OX=9606 GN=CEP170 PE=1 SV=1
CASK	0.614782	2.4462	6.80203	Peripheral plasma membrane protein CASK OS=Homo sapiens OX=9606 GN=CASK PE=1 SV=1
SNU13	1.22956	2.4462	6.80203	Ribonucloprotein OS=Homo sapiens OX=9606 GN=SNU13 PE=1 SV=1
HECTD3	1.22956	2.4462	6.80203	E3 ubiquitin-protein ligase HECTD3 OS=Homo sapiens OX=9606 GN=HECTD3 PE=1 SV=1
EDF1	1.84435	2.4462	6.80203	Endothelial differentiation-related factor 1 OS=Homo sapiens OX=9606 GN=EDF1 PE=1 SV=1
DTD1	1.84435	2.4462	6.80203	D-aminoacyl-tRNA deacylase OS=Homo sapiens OX=9606 GN=DTD1 PE=1 SV=1
EEF1D	1.84435	2.4462	6.80203	Isoform 3 of Elongation factor 1-delta OS=Homo sapiens OX=9606 GN=EEF1D
ROR1	2.45913	2.4462	6.80203	Inactive tyrosine-protein kinase transmembrane receptor ROR1 OS=Homo sapiens OX=9606 GN=ROR1 PE=1 SV=1
SFXN1	3.07391	2.4462	6.80203	Sideroflexin-1 OS=Homo sapiens OX=9606 GN=SFXN1 PE=1 SV=4
RAB12	3.07391	2.4462	6.80203	Ras-related protein Rab-12 OS=Homo sapiens OX=9606 GN=RAB12 PE=1 SV=3
HNRNPA0	3.07391	2.4462	6.80203	Heterogeneous nuclear ribonucleoprotein A0 OS=Homo sapiens OX=9606 GN=HNRNPA0 PE=1 SV=1
SRP14	3.68869	2.4462	6.80203	Signal recognition particle 14 kDa protein OS=Homo sapiens OX=9606 GN=SRP14 PE=1 SV=2
RSL1D1	3.68869	2.4462	6.80203	Ribosomal L1 domain-containing protein 1 OS=Homo sapiens OX=9606 GN=RSL1D1 PE=1 SV=3
KHDRBS1	3.68869	2.4462	6.80203	cDNA FLJ54590, highly similar to KH domain-containing, RNA-binding, signaltransduction-associated protein 1 OS=Homo sapiens OX=9606 PE=2 SV=1
NOTCH3	4.30347	2.4462	6.80203	Neurogenic locus notch homolog protein 3 OS=Homo sapiens OX=9606 GN=NOTCH3 PE=1 SV=2
HMGCS1	4.30347	2.4462	6.80203	3-hydroxy-3-methylglutaryl coenzyme A synthase OS=Homo sapiens OX=9606 GN=HMGCS1 PE=3 SV=1
ROCK2	4.91825	2.4462	6.80203	Rho-associated protein kinase OS=Homo sapiens OX=9606 GN=ROCK2 PE=2 SV=1
RPL12	5.53304	2.4462	6.80203	60S ribosomal protein L12 OS=Homo sapiens OX=9606 GN=RPL12 PE=1 SV=1
RAB10	6.7626	2.4462	6.80203	Ras-related protein Rab-10 OS=Homo sapiens OX=9606 GN=RAB10 PE=1 SV=1
FAM171A2	7.37738	2.4462	6.80203	Protein FAM171A2 OS=Homo sapiens OX=9606 GN=FAM171A2 PE=1 SV=1
TNKS1BP1	11.6809	2.4462	6.80203	Tankyrase 1 binding protein 1, 182kDa, isoform CRA_a OS=Homo sapiens OX=9606 GN=TNKS1BP1 PE=2 SV=1
SLC2A6	0.614782	3.2616	6.80203	Solute carrier family 2, facilitated glucose transporter member 6 OS=Homo sapiens OX=9606 GN=SLC2A6 PE=1 SV=2
PTTG1IP	1.84435	3.2616	6.80203	cDNA FLJ78227, highly similar to Homo sapiens pituitary tumor-transforming 1 interacting protein (PTTG1IP), mRNA OS=Homo sapiens OX=9606 PE=2 SV=1
HEBP1	2.45913	3.2616	6.80203	Heme binding protein 1, isoform CRA_a OS=Homo sapiens OX=9606 GN=HEBP1 PE=3 SV=1
TXN	3.07391	3.2616	6.80203	Thioredoxin OS=Homo sapiens OX=9606 GN=TXN PE=2 SV=1
TBCB	4.30347	3.2616	6.80203	Tubulin-folding cofactor B OS=Homo sapiens OX=9606 GN=TBCB PE=1 SV=1
SH3BGRL	4.30347	3.2616	6.80203	SH3 domain-binding glutamic acid-rich-like protein OS=Homo sapiens OX=9606 GN=SH3BGRL PE=1 SV=1
CHMP6	4.30347	3.2616	6.80203	Charged multivesicular body protein 6 OS=Homo sapiens OX=9606 GN=CHMP6 PE=1 SV=3
CDC42	4.91825	3.2616	6.80203	Cell division control protein 42 homolog OS=Homo sapiens OX=9606 GN=CDC42 PE=3 SV=1
MAPK3	7.37738	3.2616	6.80203	Mitogen-activated protein kinase OS=Homo sapiens OX=9606 GN=MAPK3 PE=2 SV=1
FKBP1A	8.60695	3.2616	6.80203	Peptidyl-prolyl cis-trans isomerase FKBP1A OS=Homo sapiens OX=9606 GN=FKBP1A PE=1 SV=2
GSTP1	9.22173	3.2616	6.80203	Glutathione S-transferase P OS=Homo sapiens OX=9606 GN=GSTP1 PE=1 SV=2
UTRN	48.5678	3.2616	6.80203	Utrophin OS=Homo sapiens OX=9606 GN=UTRN PE=1 SV=2
ARHGEF2	0.614782	4.077	6.80203	Guanine nucleotide exchange factor H1 OS=Homo sapiens OX=9606 GN=ARHGEF2 PE=1 SV=1
PDHB	1.84435	4.077	6.80203	Pyruvate dehydrogenase E1 component subunit beta OS=Homo sapiens OX=9606 PE=2 SV=1
HRNR	1.84435	4.077	6.80203	Hornerin OS=Homo sapiens OX=9606 GN=HRNR PE=1 SV=2
CS	2.45913	4.077	6.80203	Citrate synthase OS=Homo sapiens OX=9606 GN=CS PE=3 SV=1
CD47	2.45913	4.077	6.80203	Integrin-associated protein OS=Homo sapiens OX=9606 GN=CD47 PE=2 SV=1
HNRNPD	3.07391	4.077	6.80203	Heterogeneous nuclear ribonucleoprotein D (AU-rich element RNA binding protein 1, 37kDa), isoform CRA_e OS=Homo sapiens OX=9606 GN=HNRPD PE=4 SV=1
DCTN4	3.07391	4.077	6.80203	Dynactin 4 isoform 2 (Fragment) OS=Homo sapiens OX=9606 GN=DCTN4 PE=2 SV=1
IGF2BP1	4.30347	4.077	6.80203	Insulin-like growth factor 2 mRNA-binding protein 1 OS=Homo sapiens OX=9606 GN=IGF2BP1 PE=1 SV=2
CD59	4.30347	4.077	6.80203	CD59 glycoprotein (Fragment) OS=Homo sapiens OX=9606 GN=CD59 PE=1 SV=1
ARHGEF1	4.30347	4.077	6.80203	Rho guanine nucleotide exchange factor (GEF) 1, isoform CRA_e OS=Homo sapiens OX=9606 GN=ARHGEF1 PE=4 SV=1
MEAK7	4.91825	4.077	6.80203	KIAA1609 protein, isoform CRA_a OS=Homo sapiens OX=9606 GN=KIAA1609 PE=4 SV=1
GOLGA7	4.91825	4.077	6.80203	Golgin subfamily A member 7 OS=Homo sapiens OX=9606 GN=GOLGA7 PE=1 SV=2
EIF4G2	4.91825	4.077	6.80203	cDNA FLJ59571, highly similar to Eukaryotic translation initiation factor 4gamma 2 OS=Homo sapiens OX=9606 PE=2 SV=1
CAPNS1	4.91825	4.077	6.80203	Calcium-activated neutral proteinase small subunit OS=Homo sapiens OX=9606 GN=CAPNS1 PE=1 SV=1
ATP5PO	4.91825	4.077	6.80203	ATP synthase subunit O, mitochondrial OS=Homo sapiens OX=9606 GN=ATP5PO PE=1 SV=1
RHBDF1	5.53304	4.077	6.80203	Inactive rhomboid protein 1 OS=Homo sapiens OX=9606 GN=RHBDF1 PE=1 SV=2
RPL9	6.14782	4.077	6.80203	60S ribosomal protein L9 OS=Homo sapiens OX=9606 GN=RPL9 PE=1 SV=1
CLIP2	6.14782	4.077	6.80203	Cytoplasmic linker 2, isoform CRA_b OS=Homo sapiens OX=9606 GN=CYLN2 PE=2 SV=1
DIAPH1	6.7626	4.077	6.80203	Protein diaphanous homolog 1 OS=Homo sapiens OX=9606 GN=DIAPH1 PE=1 SV=1
NRAS	8.60695	4.077	6.80203	GTPase NRas OS=Homo sapiens OX=9606 GN=NRAS PE=1 SV=1
H2AC11	8.60695	4.077	6.80203	Histone H2A OS=Homo sapiens OX=9606 GN=H2AFJ PE=3 SV=1
DPP3	12.9104	4.077	6.80203	Dipeptidyl peptidase 3 OS=Homo sapiens OX=9606 GN=DPP3 PE=1 SV=1
TTC37	0.614782	4.8924	6.80203	Tetratricopeptide repeat protein 37 OS=Homo sapiens OX=9606 GN=TTC37 PE=1 SV=1
TMED2	1.84435	4.8924	6.80203	cDNA FLJ52153, highly similar to Transmembrane emp24 domain-containing protein 2 OS=Homo sapiens OX=9606 PE=2 SV=1
UBAP2L	3.07391	4.8924	6.80203	Ubiquitin-associated protein 2-like OS=Homo sapiens OX=9606 GN=UBAP2L PE=1 SV=2
SLC25A5	5.53304	4.8924	6.80203	ADP/ATP translocase 2 OS=Homo sapiens OX=9606 GN=SLC25A5 PE=1 SV=7
TP53I3	6.14782	4.8924	6.80203	Quinone oxidoreductase PIG3 OS=Homo sapiens OX=9606 GN=TP53I3 PE=1 SV=2
RPL21	9.22173	4.8924	6.80203	60S ribosomal protein L21 OS=Homo sapiens OX=9606 GN=RPL21 PE=1 SV=2
RPS9	9.83651	4.8924	6.80203	40S ribosomal protein S9 OS=Homo sapiens OX=9606 GN=RPS9 PE=1 SV=1
CRMP1	11.0661	4.8924	6.80203	cDNA FLJ45854 fis, clone OCBBF2024589, highly similar to Dihydropyrimidinase-related protein 1 OS=Homo sapiens OX=9606 PE=2 SV=1
MATR3	12.2956	4.8924	6.80203	Matrin-3 OS=Homo sapiens OX=9606 GN=MATR3 PE=1 SV=1
VASP	12.9104	4.8924	6.80203	Vasodilator-stimulated phosphoprotein isoform 1 OS=Homo sapiens OX=9606 GN=VASP PE=2 SV=1
SAR1B	1.22956	5.7078	6.80203	SAR1a gene homolog 2 variant (Fragment) OS=Homo sapiens OX=9606 PE=2 SV=1
TNFRSF10B	2.45913	5.7078	6.80203	Tumor necrosis factor receptor superfamily member 10B OS=Homo sapiens OX=9606 GN=TNFRSF10B PE=2 SV=1
SNX3	3.68869	5.7078	6.80203	Sorting nexin-3 OS=Homo sapiens OX=9606 GN=SNX3 PE=1 SV=3
PHB1	4.30347	5.7078	6.80203	Prohibitin OS=Homo sapiens OX=9606 GN=PHB PE=2 SV=1
CYCS	4.91825	5.7078	6.80203	Cytochrome c (Fragment) OS=Homo sapiens OX=9606 GN=CYCS PE=1 SV=1
EEF1D	5.53304	5.7078	6.80203	Isoform 3 of Elongation factor 1-delta OS=Homo sapiens OX=9606 GN=EEF1D
AP2M1	6.7626	5.7078	6.80203	Isoform 2 of AP-2 complex subunit mu OS=Homo sapiens OX=9606 GN=AP2M1
B2M	7.99216	5.7078	6.80203	Beta-2-microglobulin OS=Homo sapiens OX=9606 GN=B2M PE=1 SV=1
ANO6	7.99216	5.7078	6.80203	Anoctamin OS=Homo sapiens OX=9606 GN=ANO6 PE=1 SV=1
PI4KA	16.5991	5.7078	6.80203	cDNA FLJ60960, highly similar to Phosphatidylinositol 4-kinase alpha OS=Homo sapiens OX=9606 PE=2 SV=1
SERPINE1	2.45913	6.5232	6.80203	Serpin peptidase inhibitor, clade E (Nexin, plasminogen activator inhibitor type 1), member 1, isoform CRA_b OS=Homo sapiens OX=9606 GN=SERPINE1 PE=3 SV=1
PSMA5	3.07391	6.5232	6.80203	Proteasome subunit alpha type OS=Homo sapiens OX=9606 PE=2 SV=1
PFN2	3.68869	6.5232	6.80203	Profilin OS=Homo sapiens OX=9606 PE=2 SV=1
SCAMP3	5.53304	6.5232	6.80203	Secretory carrier-associated membrane protein 3 OS=Homo sapiens OX=9606 GN=SCAMP3 PE=1 SV=3
OLA1	5.53304	6.5232	6.80203	Obg-like ATPase 1 OS=Homo sapiens OX=9606 GN=OLA1 PE=1 SV=1
ARPC5	5.53304	6.5232	6.80203	Actin-related protein 2/3 complex subunit 5 OS=Homo sapiens OX=9606 GN=ARPC5 PE=1 SV=3
FAM120A	6.14782	6.5232	6.80203	Constitutive coactivator of PPAR-gamma-like protein 1 OS=Homo sapiens OX=9606 GN=FAM120A PE=1 SV=2
EIF3H	6.14782	6.5232	6.80203	Eukaryotic translation initiation factor 3 subunit H OS=Homo sapiens OX=9606 GN=EIF3H PE=1 SV=1
ADAM17	6.14782	6.5232	6.80203	ADAM metallopeptidase domain 17 OS=Homo sapiens OX=9606 GN=ADAM17 PE=2 SV=1
RALA	8.60695	6.5232	6.80203	Ras-related protein Ral-A OS=Homo sapiens OX=9606 GN=RALA PE=1 SV=1
AP2A1	8.60695	6.5232	6.80203	AP-2 complex subunit alpha-1 OS=Homo sapiens OX=9606 GN=AP2A1 PE=1 SV=3
RPLP0	11.0661	6.5232	6.80203	60S acidic ribosomal protein P0 OS=Homo sapiens OX=9606 GN=RPLP0 PE=3 SV=1
AGRN	22.1321	6.5232	6.80203	Agrin OS=Homo sapiens OX=9606 GN=AGRN PE=1 SV=1
DNAJA1	4.30347	7.3386	6.80203	Isoform 2 of DnaJ homolog subfamily A member 1 OS=Homo sapiens OX=9606 GN=DNAJA1
RPL22	6.7626	7.3386	6.80203	60S ribosomal protein L22 (Fragment) OS=Homo sapiens OX=9606 GN=RPL22 PE=1 SV=1
PIP4K2A	7.37738	7.3386	6.80203	Phosphatidylinositol 5-phosphate 4-kinase type-2 alpha OS=Homo sapiens OX=9606 GN=PIP4K2A PE=1 SV=2
PHPT1	7.99216	7.3386	6.80203	14 kDa phosphohistidine phosphatase OS=Homo sapiens OX=9606 GN=PHPT1 PE=1 SV=1
SRI	8.60695	7.3386	6.80203	Sorcin OS=Homo sapiens OX=9606 GN=SRI PE=1 SV=1
EHD2	8.60695	7.3386	6.80203	EH-domain containing 2, isoform CRA_a OS=Homo sapiens OX=9606 GN=EHD2 PE=4 SV=1
RPL15	13.5252	7.3386	6.80203	Ribosomal protein L15 OS=Homo sapiens OX=9606 GN=RPL15 PE=3 SV=1
NRP2	17.8287	7.3386	6.80203	Isoform B0 of Neuropilin-2 OS=Homo sapiens OX=9606 GN=NRP2
NES	39.346	7.3386	6.80203	Nestin, isoform CRA_c OS=Homo sapiens OX=9606 GN=NES PE=3 SV=1
SNX17	4.30347	8.154	6.80203	Sorting nexin-17 OS=Homo sapiens OX=9606 GN=SNX17 PE=1 SV=1
EFTUD2	7.99216	8.154	6.80203	116 kDa U5 small nuclear ribonucleoprotein component OS=Homo sapiens OX=9606 PE=2 SV=1
FMNL2	21.5174	8.154	6.80203	Isoform 2 of Formin-like protein 2 OS=Homo sapiens OX=9606 GN=FMNL2
SCAMP1	3.68869	8.9694	6.80203	Secretory carrier-associated membrane protein 1 OS=Homo sapiens OX=9606 GN=SCAMP1 PE=1 SV=2
RAP2C	8.60695	8.9694	6.80203	Ras-related protein Rap-2c OS=Homo sapiens OX=9606 GN=RAP2C PE=1 SV=1
RPS16	11.0661	8.9694	6.80203	40S ribosomal protein S16 OS=Homo sapiens OX=9606 GN=RPS16 PE=1 SV=2
ABI2	14.14	8.9694	6.80203	Abl interactor 2 OS=Homo sapiens OX=9606 GN=ABI2 PE=1 SV=1
ATP6V0A1	7.37738	9.7848	6.80203	V-type proton ATPase subunit a OS=Homo sapiens OX=9606 PE=2 SV=1
RRAS2	10.4513	9.7848	6.80203	Ras-related protein R-Ras2 OS=Homo sapiens OX=9606 GN=RRAS2 PE=1 SV=1
GPI	13.5252	9.7848	6.80203	Glucose-6-phosphate isomerase OS=Homo sapiens OX=9606 PE=2 SV=1
CTSB	3.07391	10.6002	6.80203	Cathepsin B OS=Homo sapiens OX=9606 GN=CTSB PE=2 SV=1
PSMB4	4.30347	10.6002	6.80203	Proteasome subunit beta OS=Homo sapiens OX=9606 PE=2 SV=1
CAV1	4.91825	10.6002	6.80203	Caveolin-1 OS=Homo sapiens OX=9606 GN=CAV1 PE=1 SV=4
PRKCSH	7.37738	10.6002	6.80203	Glucosidase 2 subunit beta OS=Homo sapiens OX=9606 GN=PRKCSH PE=4 SV=1
STX4	8.60695	10.6002	6.80203	Syntaxin-4 OS=Homo sapiens OX=9606 GN=STX4 PE=1 SV=2
H1-3	14.7548	10.6002	6.80203	Histone H1.3 OS=Homo sapiens OX=9606 GN=H1-3 PE=1 SV=2
LSS	6.7626	11.4156	6.80203	Terpene cyclase/mutase family member OS=Homo sapiens OX=9606 PE=2 SV=1
RPL10A	11.0661	11.4156	6.80203	60S ribosomal protein L10a OS=Homo sapiens OX=9606 GN=RPL10A PE=1 SV=2
SYNCRIP	14.14	11.4156	6.80203	Heterogeneous nuclear ribonucleoprotein Q OS=Homo sapiens OX=9606 GN=SYNCRIP PE=1 SV=2
CPNE3	14.7548	11.4156	6.80203	Copine III, isoform CRA_a OS=Homo sapiens OX=9606 GN=CPNE3 PE=3 SV=1
NPEPPS	19.0582	11.4156	6.80203	Aminopeptidase OS=Homo sapiens OX=9606 GN=NPEPPS PE=1 SV=1
COPS4	6.14782	12.231	6.80203	COP9 signalosome complex subunit 4 (Fragment) OS=Homo sapiens OX=9606 GN=COPS4 PE=2 SV=1
MARS1	8.60695	12.231	6.80203	Methionine--tRNA ligase, cytoplasmic OS=Homo sapiens OX=9606 PE=2 SV=1
LDHB	11.0661	12.231	6.80203	L-lactate dehydrogenase OS=Homo sapiens OX=9606 GN=LDHB PE=1 SV=1
AP2B1	17.8287	12.231	6.80203	AP complex subunit beta OS=Homo sapiens OX=9606 GN=AP2B1 PE=2 SV=1
RPS8	9.83651	13.0464	6.80203	40S ribosomal protein S8 OS=Homo sapiens OX=9606 GN=RPS8 PE=1 SV=2
IMMT	9.83651	13.0464	6.80203	MICOS complex subunit MIC60 OS=Homo sapiens OX=9606 GN=IMMT PE=1 SV=1
RAC1	12.2956	13.0464	6.80203	Ras-related C3 botulinum toxin substrate 1 (Rho family, small GTP binding protein Rac1) OS=Homo sapiens OX=9606 GN=RAC1 PE=2 SV=1
AHCY	16.5991	13.0464	6.80203	Adenosylhomocysteinase OS=Homo sapiens OX=9606 PE=2 SV=1
CDCP1	2.45913	13.8618	6.80203	CUB domain containing protein 1, isoform CRA_a OS=Homo sapiens OX=9606 GN=CDCP1 PE=4 SV=1
FKBP10	3.07391	13.8618	6.80203	Peptidylprolyl isomerase OS=Homo sapiens OX=9606 GN=FKBP10 PE=4 SV=1
ALDH18A1	3.07391	13.8618	6.80203	Delta-1-pyrroline-5-carboxylate synthase OS=Homo sapiens OX=9606 GN=ALDH18A1 PE=1 SV=2
HNRNPA2B1	12.2956	13.8618	6.80203	Heterogeneous nuclear ribonucleoproteins A2/B1 OS=Homo sapiens OX=9606 GN=HNRNPA2B1 PE=1 SV=1
BSG	12.9104	13.8618	6.80203	Basigin OS=Homo sapiens OX=9606 GN=BSG PE=1 SV=1
ILK	13.5252	13.8618	6.80203	59 kDa serine/threonine-protein kinase OS=Homo sapiens OX=9606 GN=ILK PE=1 SV=1
PSMA6	8.60695	14.6772	6.80203	Proteasome subunit alpha type OS=Homo sapiens OX=9606 PE=2 SV=1
TPM3	12.9104	14.6772	6.80203	Tropomyosin 3 isoform 1 (Fragment) OS=Homo sapiens OX=9606 GN=TPM3 PE=2 SV=1
LIN7C	12.9104	14.6772	6.80203	Lin-7 homolog C variant (Fragment) OS=Homo sapiens OX=9606 PE=2 SV=1
EHD4	17.2139	14.6772	6.80203	EH-domain containing 4, isoform CRA_a OS=Homo sapiens OX=9606 GN=EHD4 PE=4 SV=1
PFN1	21.5174	15.4926	6.80203	Profilin-1 OS=Homo sapiens OX=9606 GN=PFN1 PE=1 SV=2
PSMD12	2.45913	16.308	6.80203	Proteasome (Prosome, macropain) 26S subunit, non-ATPase, 12, isoform CRA_a (Fragment) OS=Homo sapiens OX=9606 GN=PSMD12 PE=2 SV=1
PSMC2	9.83651	17.1234	6.80203	26S proteasome AAA-ATPase subunit RPT1 OS=Homo sapiens OX=9606 PE=2 SV=1
LMAN1	8.60695	17.9388	6.80203	Lectin, mannose-binding, 1, isoform CRA_b OS=Homo sapiens OX=9606 GN=LMAN1 PE=4 SV=1
UCHL1	10.4513	17.9388	6.80203	Ubiquitin carboxyl-terminal hydrolase isozyme L1 OS=Homo sapiens OX=9606 GN=UCHL1 PE=1 SV=2
PRKDC	20.9026	17.9388	6.80203	DNA-dependent protein kinase catalytic subunit OS=Homo sapiens OX=9606 GN=PRKDC PE=1 SV=3
AARS1	14.7548	18.7542	6.80203	Alanine--tRNA ligase OS=Homo sapiens OX=9606 GN=AARS1 PE=1 SV=1
CD109	26.4356	18.7542	6.80203	CD109 antigen OS=Homo sapiens OX=9606 GN=CD109 PE=1 SV=2
LAMB1	17.2139	19.5696	6.80203	Laminin subunit beta-1 OS=Homo sapiens OX=9606 GN=LAMB1 PE=1 SV=1
RPL5	21.5174	20.385	6.80203	Ribosomal protein L5 OS=Homo sapiens OX=9606 GN=RPL5 PE=2 SV=1
ATP2B1	24.5913	20.385	6.80203	Calcium-transporting ATPase OS=Homo sapiens OX=9606 GN=ATP2B1 PE=3 SV=1
EHD1	31.3539	20.385	6.80203	EH domain-containing protein 1 OS=Homo sapiens OX=9606 GN=EHD1 PE=1 SV=1
UBR4	9.83651	21.2004	6.80203	E3 ubiquitin-protein ligase UBR4 OS=Homo sapiens OX=9606 GN=UBR4 PE=1 SV=1
CASK	34.4278	21.2004	6.80203	Peripheral plasma membrane protein CASK OS=Homo sapiens OX=9606 GN=CASK PE=1 SV=1
SEPTIN7	15.9843	22.0158	6.80203	Septin-7 OS=Homo sapiens OX=9606 GN=SEPTIN7 PE=1 SV=2
YWHAE	28.8947	22.0158	6.80203	14-3-3 protein epsilon OS=Homo sapiens OX=9606 GN=YWHAE PE=1 SV=1
PARP4	1.84435	22.8312	6.80203	Protein mono-ADP-ribosyltransferase PARP4 OS=Homo sapiens OX=9606 GN=PARP4 PE=1 SV=3
PFKP	26.4356	22.8312	6.80203	ATP-dependent 6-phosphofructokinase, platelet type OS=Homo sapiens OX=9606 GN=PFKP PE=1 SV=2
VCP	20.2878	25.2774	6.80203	Transitional endoplasmic reticulum ATPase OS=Homo sapiens OX=9606 GN=VCP PE=1 SV=4
CCT2	21.5174	25.2774	6.80203	T-complex protein 1 subunit beta OS=Homo sapiens OX=9606 GN=CCT2 PE=1 SV=4
CCT7	17.8287	28.539	6.80203	T-complex protein 1 subunit eta (Fragment) OS=Homo sapiens OX=9606 PE=2 SV=1
PDIA4	13.5252	29.3544	6.80203	Protein disulfide-isomerase A4 OS=Homo sapiens OX=9606 GN=ERP70 PE=2 SV=1
CCT8	26.4356	29.3544	6.80203	T-complex protein 1 subunit theta OS=Homo sapiens OX=9606 GN=CCT8 PE=1 SV=4
TPM4	24.5913	32.616	6.80203	Tropomyosin alpha-4 chain OS=Homo sapiens OX=9606 GN=TPM4 PE=1 SV=1
CCT5	15.9843	35.0622	6.80203	T-complex protein 1 subunit epsilon OS=Homo sapiens OX=9606 GN=CCT5 PE=1 SV=1
EPB41L3	23.3617	45.6624	6.80203	Band 4.1-like protein 3 OS=Homo sapiens OX=9606 GN=EPB41L3 PE=1 SV=1
NT5E	36.8869	51.3702	6.80203	Ecto-5'-nucleotidase OS=Homo sapiens OX=9606 PE=2 SV=1
FASN	49.1825	53.8164	6.80203	Fatty acid synthase OS=Homo sapiens OX=9606 GN=FASN PE=1 SV=3
HSP90B1	29.5095	57.078	6.80203	Endoplasmin OS=Homo sapiens OX=9606 GN=HSP90B1 PE=1 SV=1
ACTN4	45.4939	61.9704	6.80203	Actinin alpha 4 isoform 1 (Fragment) OS=Homo sapiens OX=9606 GN=ACTN4 PE=2 SV=1
CLTC	43.0347	71.7552	6.80203	Clathrin heavy chain OS=Homo sapiens OX=9606 GN=CLTC PE=1 SV=1
ANXA13	1.22956	0.8154	7.08619	Annexin OS=Homo sapiens OX=9606 PE=2 SV=1
DSG2	4.91825	3.2616	7.08619	Desmoglein-2 OS=Homo sapiens OX=9606 GN=DSG2 PE=1 SV=2
RAB2A	6.7626	7.3386	7.08619	RAB2, member RAS oncogene family, isoform CRA_a OS=Homo sapiens OX=9606 GN=RAB2 PE=4 SV=1
AEBP1	4.91825	8.9694	7.08619	Adipocyte enhancer-binding protein 1 OS=Homo sapiens OX=9606 GN=AEBP1 PE=1 SV=1
EEF1G	8.60695	10.6002	7.08619	Elongation factor 1-gamma OS=Homo sapiens OX=9606 GN=EEF1G PE=1 SV=3
SEPTIN2	12.9104	14.6772	7.08619	Septin-2 OS=Homo sapiens OX=9606 GN=SEPTIN2 PE=1 SV=1
B3KVN0	14.7548	16.308	7.08619	Glucose transporter type 1, erythrocyte/brain OS=Homo sapiens OX=9606 PE=2 SV=1
STIP1	23.3617	19.5696	7.08619	cDNA FLJ76863, highly similar to Homo sapiens stress-induced-phosphoprotein 1 (Hsp70/Hsp90-organizing protein) (STIP1), mRNA OS=Homo sapiens OX=9606 PE=2 SV=1
P4HA1	2.45913	22.0158	7.08619	Prolyl 4-hydroxylase subunit alpha-1 OS=Homo sapiens OX=9606 GN=P4HA1 PE=1 SV=2
FTL	7.99216	38.3238	7.08619	Ferritin OS=Homo sapiens OX=9606 GN=FTL PE=2 SV=1
CP	6.7626	0.8154	7.50302	CP protein OS=Homo sapiens OX=9606 GN=CP PE=2 SV=1
SARS1	7.99216	8.154	7.50302	Serine--tRNA ligase, cytoplasmic OS=Homo sapiens OX=9606 GN=SARS1 PE=1 SV=3
ATP1B3	9.83651	8.154	7.50302	Sodium/potassium-transporting ATPase subunit beta-3 OS=Homo sapiens OX=9606 GN=ATP1B3 PE=1 SV=1
NOTCH2	12.2956	13.0464	7.50302	Neurogenic locus notch homolog protein 2 OS=Homo sapiens OX=9606 GN=NOTCH2 PE=1 SV=3
PSMC6	4.91825	17.1234	7.50302	26S proteasome regulatory subunit 10B OS=Homo sapiens OX=9606 GN=PSMC6 PE=1 SV=1
PSMD11	9.83651	21.2004	7.50302	26S proteasome non-ATPase regulatory subunit 11 OS=Homo sapiens OX=9606 GN=PSMD11 PE=1 SV=3
LARS1	9.83651	25.2774	7.50302	Leucyl-tRNA synthetase OS=Homo sapiens OX=9606 GN=LARS1 PE=1 SV=1
ALDH9A1	6.7626	8.154	7.91986	4-trimethylaminobutyraldehyde dehydrogenase OS=Homo sapiens OX=9606 GN=ALDH9A1 PE=1 SV=3
RRAS	15.9843	8.9694	7.91986	Related RAS viral (R-ras) oncogene homolog, isoform CRA_a OS=Homo sapiens OX=9606 GN=RRAS PE=4 SV=1
PLOD1	4.30347	12.231	7.91986	Procollagen-lysine 5-dioxygenase OS=Homo sapiens OX=9606 PE=2 SV=1
PFKL	15.9843	16.308	7.91986	ATP-dependent 6-phosphofructokinase, liver type OS=Homo sapiens OX=9606 GN=PFKL PE=1 SV=6
EIF3A	15.9843	16.308	7.91986	Eukaryotic translation initiation factor 3 subunit A OS=Homo sapiens OX=9606 GN=eIF3a PE=2 SV=1
RPN1	11.6809	17.9388	7.91986	Dolichyl-diphosphooligosaccharide--protein glycosyltransferase subunit 1 OS=Homo sapiens OX=9606 GN=RPN1 PE=1 SV=1
COPB2	11.0661	22.8312	7.91986	Coatomer subunit beta' OS=Homo sapiens OX=9606 GN=COPB2 PE=1 SV=2
NCL	6.14782	8.154	8.33669	Nucleolin OS=Homo sapiens OX=9606 GN=NCL PE=1 SV=1
SLC1A5	11.0661	9.7848	8.33669	Neutral amino acid transporter B(0) OS=Homo sapiens OX=9606 GN=SLC1A5 PE=1 SV=2
PGD	14.7548	9.7848	8.33669	6-phosphogluconate dehydrogenase, decarboxylating OS=Homo sapiens OX=9606 GN=PGD PE=1 SV=3
ACTR2	13.5252	11.4156	8.33669	Actin-related protein 2 OS=Homo sapiens OX=9606 GN=ACTR2 PE=1 SV=1
RARS1	11.0661	13.8618	8.33669	Arginine--tRNA ligase, cytoplasmic OS=Homo sapiens OX=9606 GN=RARS1 PE=1 SV=2
ATP5F1A	13.5252	16.308	8.33669	ATP synthase subunit alpha, mitochondrial OS=Homo sapiens OX=9606 GN=ATP5F1A PE=1 SV=1
S100A10	22.7469	17.1234	8.33669	Protein S100-A10 OS=Homo sapiens OX=9606 GN=S100A10 PE=1 SV=2
A2M	49.1825	21.2004	8.33669	Alpha-2-macroglobulin OS=Homo sapiens OX=9606 GN=A2M PE=1 SV=3
CSK	2.45913	2.4462	8.75353	Tyrosine-protein kinase OS=Homo sapiens OX=9606 PE=2 SV=1
MCAM	14.14	4.077	8.75353	Melanoma cell adhesion molecule, isoform CRA_a OS=Homo sapiens OX=9606 GN=MCAM PE=4 SV=1
ENG	1.22956	5.7078	8.75353	Endoglin (Osler-Rendu-Weber syndrome 1), isoform CRA_a OS=Homo sapiens OX=9606 GN=ENG PE=4 SV=1
PHGDH	12.2956	23.6466	8.75353	D-3-phosphoglycerate dehydrogenase OS=Homo sapiens OX=9606 GN=PHGDH PE=1 SV=1
P4HA2	3.07391	5.7078	9.17036	Isoform IIa of Prolyl 4-hydroxylase subunit alpha-2 OS=Homo sapiens OX=9606 GN=P4HA2
EPHB2	8.60695	8.9694	9.17036	Ephrin type-B receptor 2 OS=Homo sapiens OX=9606 GN=EPHB2 PE=1 SV=5
ITGB5	10.4513	12.231	9.17036	Integrin beta OS=Homo sapiens OX=9606 GN=ITGB5 PE=1 SV=1
GYS1	7.99216	13.0464	9.17036	Glycogen [starch] synthase OS=Homo sapiens OX=9606 PE=2 SV=1
ADAM10	21.5174	14.6772	9.17036	Disintegrin and metalloproteinase domain-containing protein 10 OS=Homo sapiens OX=9606 GN=ADAM10 PE=4 SV=1
PALLD	21.5174	18.7542	9.17036	Palladin OS=Homo sapiens OX=9606 GN=PALLD PE=1 SV=3
NPM1	3.68869	4.077	9.5872	Nucleophosmin (Fragment) OS=Homo sapiens OX=9606 GN=NPM1 PE=2 SV=1
NCKAP1	18.4435	9.7848	9.5872	Nck-associated protein 1 OS=Homo sapiens OX=9606 GN=NCKAP1 PE=1 SV=1
RAB14	9.22173	13.8618	9.5872	Ras-related protein Rab-14 OS=Homo sapiens OX=9606 GN=RAB14 PE=3 SV=1
VARS1	10.4513	24.462	9.5872	Valine--tRNA ligase OS=Homo sapiens OX=9606 GN=VARS PE=1 SV=1
ITGB3	8.60695	12.231	10.004	Integrin beta OS=Homo sapiens OX=9606 GN=ITGB3 PE=3 SV=1
PRDX6	8.60695	6.5232	10.8377	Peroxiredoxin-6 OS=Homo sapiens OX=9606 GN=PRDX6 PE=1 SV=3
CSRP1	1.84435	7.3386	10.8377	Cysteine and glycine-rich protein 1; Could play a role in neuronal development; LIM domain containing
CTTN	16.5991	8.154	10.8377	Src substrate cortactin; Contributes to the organization of the actin cytoskeleton and cell shape . Plays a role in the formation of lamellipodia and in cell migration. Plays a role in the regulation of neuron morphology, axon growth and formation of neuronal growth cones (By similarity). Through its interaction with CTTNBP2, involved in the regulation of neuronal spine density (By similarity).
HNRNPL	4.30347	11.4156	10.8377	Heterogeneous nuclear ribonucleoprotein L; Splicing factor binding to exonic or intronic sites and acting as either an activator or repressor of exon inclusion. Exhibits a binding preference for CA-rich elements. Component of the heterogeneous nuclear ribonucleoprotein (hnRNP) complexes and associated with most nascent transcripts.
CBR1	7.99216	11.4156	10.8377	Carbonyl reductase [NADPH] 1; NADPH-dependent reductase with broad substrate specificity. Catalyzes the reduction of a wide variety of carbonyl compounds including quinones, prostaglandins, menadione, plus various xenobiotics. Catalyzes the reduction of the antitumor anthracyclines doxorubicin and daunorubicin to the cardiotoxic compounds doxorubicinol and daunorubicinol.
ACTR1A	3.68869	13.0464	10.8377	Alpha-centractin; Component of a multi-subunit complex involved in microtubule based vesicle motility. It is associated with the centrosome; Actin related proteins
ANXA3	19.673	18.7542	11.2545	Annexin A3 OS=Homo sapiens OX=9606 GN=ANXA3 PE=1 SV=3
CALD1	20.2878	24.462	12.0882	Caldesmon 1, isoform CRA_i OS=Homo sapiens OX=9606 GN=CALD1 PE=2 SV=1
ALCAM	19.673	10.6002	12.505	CD166 antigen OS=Homo sapiens OX=9606 GN=ALCAM PE=1 SV=2
WARS1	9.22173	11.4156	12.505	T1-TrpRS OS=Homo sapiens OX=9606 GN=WARS PE=2 SV=1
IDH1	15.3695	11.4156	12.505	Isocitrate dehydrogenase [NADP] OS=Homo sapiens OX=9606 GN=IDH1 PE=2 SV=1
EPB41L2	47.3382	13.0464	12.505	Band 4.1-like protein 2 OS=Homo sapiens OX=9606 GN=EPB41L2 PE=1 SV=1
PXDN	17.8287	17.9388	12.505	Peroxidasin homolog OS=Homo sapiens OX=9606 GN=PXDN PE=1 SV=2
C3	2.45913	0.8154	12.9219	Complement C3 OS=Homo sapiens OX=9606 GN=C3 PE=1 SV=2
TCP1	20.2878	22.0158	12.9219	T-complex protein 1 subunit alpha OS=Homo sapiens OX=9606 GN=TCP1 PE=1 SV=1
TMEM127	0.614782	0.8154	13.6041	Transmembrane protein 127 OS=Homo sapiens OX=9606 GN=TMEM127 PE=1 SV=1
FAM168A	0.614782	0.8154	13.6041	Protein FAM168A OS=Homo sapiens OX=9606 GN=FAM168A PE=1 SV=2
NF1	1.22956	0.8154	13.6041	Neurofibromin OS=Homo sapiens OX=9606 GN=NF1 PE=1 SV=2
ACBD3	1.22956	0.8154	13.6041	Acyl-Coenzyme A binding domain containing 3, isoform CRA_a OS=Homo sapiens OX=9606 GN=ACBD3 PE=4 SV=1
RPL31	3.07391	0.8154	13.6041	60S ribosomal protein L31 OS=Homo sapiens OX=9606 PE=2 SV=1
TSPAN3	0.614782	1.6308	13.6041	Tetraspanin OS=Homo sapiens OX=9606 PE=2 SV=1
GPSM1	0.614782	1.6308	13.6041	G-protein-signaling modulator 1 OS=Homo sapiens OX=9606 GN=GPSM1 PE=1 SV=1
DNPH1	0.614782	1.6308	13.6041	2'-deoxynucleoside 5'-phosphate N-hydrolase 1 OS=Homo sapiens OX=9606 GN=DNPH1 PE=1 SV=1
NTM	1.22956	2.4462	13.6041	cDNA FLJ57258, highly similar to Neurotrimin OS=Homo sapiens OX=9606 PE=2 SV=1
SPCS2	1.84435	2.4462	13.6041	Signal peptidase complex subunit 2 OS=Homo sapiens OX=9606 GN=SPCS2 PE=1 SV=1
VANGL1	2.45913	2.4462	13.6041	Vang-like protein OS=Homo sapiens OX=9606 GN=VANGL1 PE=3 SV=1
CAPRIN1	2.45913	2.4462	13.6041	Caprin-1 OS=Homo sapiens OX=9606 GN=CAPRIN1 PE=1 SV=2
AKR1B1	3.07391	2.4462	13.6041	Aldo-keto reductase family 1, member B1 (Aldose reductase), isoform CRA_a OS=Homo sapiens OX=9606 GN=AKR1B1 PE=3 SV=1
ROCK1	3.68869	2.4462	13.6041	Rho-associated protein kinase OS=Homo sapiens OX=9606 GN=ROCK1 PE=3 SV=1
NACA	4.91825	2.4462	13.6041	Nascent polypeptide-associated complex subunit alpha, muscle-specific form OS=Homo sapiens OX=9606 GN=NACA PE=1 SV=1
HNRNPR	5.53304	2.4462	13.6041	Heterogeneous nuclear ribonucleoprotein R OS=Homo sapiens OX=9606 GN=HNRNPR PE=1 SV=1
UBE2V2	6.14782	2.4462	13.6041	Ubiquitin-conjugating enzyme E2 variant 2 OS=Homo sapiens OX=9606 GN=UBE2V2 PE=2 SV=1
FABP5	6.7626	2.4462	13.6041	Fatty acid binding protein 5 (Psoriasis-associated) OS=Homo sapiens OX=9606 GN=FABP5 PE=3 SV=1
CAP2	6.7626	2.4462	13.6041	Adenylyl cyclase-associated protein 2 OS=Homo sapiens OX=9606 GN=CAP2 PE=1 SV=1
RPL18A	7.37738	2.4462	13.6041	60S ribosomal protein L18a OS=Homo sapiens OX=9606 GN=RPL18A PE=1 SV=2
M6PR	2.45913	3.2616	13.6041	Cation-dependent mannose-6-phosphate receptor OS=Homo sapiens OX=9606 GN=M6PR PE=1 SV=1
EVA1B	3.07391	3.2616	13.6041	Protein eva-1 homolog B OS=Homo sapiens OX=9606 GN=EVA1B PE=1 SV=1
EXOC4	4.91825	3.2616	13.6041	Exocyst complex component Sec8 OS=Homo sapiens OX=9606 GN=EXOC4 PE=2 SV=1
DBNL	6.14782	3.2616	13.6041	Drebrin-like protein OS=Homo sapiens OX=9606 GN=DBNL PE=1 SV=1
SCRIB	28.8947	3.2616	13.6041	Protein scribble homolog OS=Homo sapiens OX=9606 GN=SCRIB PE=1 SV=1
CPSF7	0.614782	4.077	13.6041	Isoform 3 of Cleavage and polyadenylation specificity factor subunit 7 OS=Homo sapiens OX=9606 GN=CPSF7
APOC3	1.84435	4.077	13.6041	Apolipoprotein C-III OS=Homo sapiens OX=9606 GN=APOC3 PE=2 SV=1
MVB12A	2.45913	4.077	13.6041	ESCRT-I complex subunit MVB12A OS=Homo sapiens OX=9606 GN=LOC93343 PE=3 SV=1
RPL24	4.91825	4.077	13.6041	60S ribosomal protein L24 OS=Homo sapiens OX=9606 GN=RPL24 PE=1 SV=1
AAK1	5.53304	4.077	13.6041	AP2-associated protein kinase 1 OS=Homo sapiens OX=9606 GN=AAK1 PE=1 SV=2
UBE2N	6.14782	4.077	13.6041	Ubiquitin-conjugating enzyme E2 N OS=Homo sapiens OX=9606 GN=UBE2N PE=1 SV=1
RPS12	7.99216	4.077	13.6041	40S ribosomal protein S12 OS=Homo sapiens OX=9606 GN=RPS12 PE=1 SV=3
ITGA1	5.53304	4.8924	13.6041	cDNA FLJ61587, highly similar to Integrin alpha-1 (Fragment) OS=Homo sapiens OX=9606 PE=2 SV=1
CHMP4B	6.14782	4.8924	13.6041	Charged multivesicular body protein 4b OS=Homo sapiens OX=9606 GN=CHMP4B PE=1 SV=1
RPS28	6.7626	4.8924	13.6041	40S ribosomal protein S28 OS=Homo sapiens OX=9606 GN=RPS28 PE=2 SV=1
VAMP2	7.99216	4.8924	13.6041	Synaptobrevin-2 OS=Homo sapiens OX=9606 GN=VAMP2 PE=4 SV=2
PARVA	8.60695	4.8924	13.6041	Alpha-parvin OS=Homo sapiens OX=9606 GN=PARVA PE=1 SV=1
PDLIM5	11.0661	5.7078	13.6041	PDZ and LIM domain 5, isoform CRA_c OS=Homo sapiens OX=9606 GN=PDLIM5 PE=4 SV=1
SH3BP4	28.8947	6.5232	13.6041	cDNA FLJ77256, highly similar to Homo sapiens SH3-domain binding protein 4 (SH3BP4), mRNA OS=Homo sapiens OX=9606 PE=2 SV=1
GSTO1	6.14782	7.3386	13.6041	Glutathione-dependent dehydroascorbate reductase OS=Homo sapiens OX=9606 PE=2 SV=1
RPL27A	7.99216	7.3386	13.6041	60S ribosomal protein L27a OS=Homo sapiens OX=9606 GN=RPL27A PE=1 SV=2
ATP6V1B2	9.83651	7.3386	13.6041	Vacuolar proton pump subunit B OS=Homo sapiens OX=9606 PE=2 SV=1
AKAP12	25.2061	7.3386	13.6041	A-kinase anchor protein 12 OS=Homo sapiens OX=9606 GN=AKAP12 PE=1 SV=4
TMSB10	5.53304	8.154	13.6041	Thymosin beta-10 OS=Homo sapiens OX=9606 GN=TMSB10 PE=1 SV=2
PSMB8	6.7626	8.154	13.6041	Proteasome subunit beta type-8 OS=Homo sapiens OX=9606 GN=PSMB8 PE=1 SV=3
CAMK2D	9.83651	8.154	13.6041	Isoform Delta 11 of Calcium/calmodulin-dependent protein kinase type II subunit delta OS=Homo sapiens OX=9606 GN=CAMK2D
GNAI3	11.0661	8.154	13.6041	Guanine nucleotide-binding protein G(i) subunit alpha-3 OS=Homo sapiens OX=9606 GN=GNAI3 PE=1 SV=3
RHOG	12.9104	8.154	13.6041	Rho-related GTP-binding protein RhoG OS=Homo sapiens OX=9606 GN=RHOG PE=1 SV=1
KPNB1	6.14782	8.9694	13.6041	cDNA, FLJ95650, highly similar to Homo sapiens karyopherin (importin) beta 1 (KPNB1), mRNA OS=Homo sapiens OX=9606 PE=2 SV=1
SNAP23	15.3695	8.9694	13.6041	Synaptosomal-associated protein OS=Homo sapiens OX=9606 GN=SNAP23 PE=1 SV=1
RPS7	16.5991	8.9694	13.6041	40S ribosomal protein S7 OS=Homo sapiens OX=9606 GN=RPS7 PE=1 SV=1
LAMP1	4.30347	9.7848	13.6041	Lysosomal-associated membrane protein 1, isoform CRA_a OS=Homo sapiens OX=9606 GN=LAMP1 PE=3 SV=1
RAB11B	7.99216	9.7848	13.6041	Ras-related protein Rab-11B OS=Homo sapiens OX=9606 GN=RAB11B PE=1 SV=4
RTN4	4.30347	10.6002	13.6041	Reticulon-4 OS=Homo sapiens OX=9606 GN=RTN4 PE=1 SV=2
RPL23	11.0661	10.6002	13.6041	60S ribosomal protein L23 OS=Homo sapiens OX=9606 GN=RPL23 PE=3 SV=1
ABCC1	13.5252	10.6002	13.6041	ABC-type glutathione-S-conjugate transporter (Fragment) OS=Homo sapiens OX=9606 GN=ABCC1 PE=1 SV=1
ZDHHC5	23.9765	10.6002	13.6041	Palmitoyltransferase OS=Homo sapiens OX=9606 GN=ZDHHC5 PE=3 SV=1
RPL26L1	12.9104	12.231	13.6041	60S ribosomal protein L26-like 1 OS=Homo sapiens OX=9606 GN=RPL26L1 PE=1 SV=1
RPL7	14.7548	12.231	13.6041	Ribosomal protein L7, isoform CRA_a OS=Homo sapiens OX=9606 GN=RPL7 PE=3 SV=1
ACTR3	15.9843	12.231	13.6041	Actin-like protein 3 OS=Homo sapiens OX=9606 GN=ACTR3 PE=3 SV=1
RPL17	18.4435	12.231	13.6041	60S ribosomal protein L17 OS=Homo sapiens OX=9606 GN=hCG_24487 PE=3 SV=1
NRP1	2.45913	13.0464	13.6041	Neuropilin OS=Homo sapiens OX=9606 GN=NRP1 PE=1 SV=2
VDAC2	7.37738	13.0464	13.6041	Outer mitochondrial membrane protein porin 2 OS=Homo sapiens OX=9606 GN=VDAC2 PE=3 SV=1
HNRNPU	14.7548	13.0464	13.6041	cDNA FLJ44920 fis, clone BRAMY3011501, highly similar to Heterogeneous nuclear ribonucleoprotein U OS=Homo sapiens OX=9606 PE=2 SV=1
SEPTIN11	7.99216	13.8618	13.6041	Septin OS=Homo sapiens OX=9606 PE=2 SV=1
SEC23IP	1.84435	14.6772	13.6041	cDNA FLJ10273 fis, clone HEMBB1001137, highly similar to SEC23-interacting protein OS=Homo sapiens OX=9606 PE=2 SV=1
ITGA4	13.5252	14.6772	13.6041	Integrin alpha-4 OS=Homo sapiens OX=9606 GN=ITGA4 PE=1 SV=3
CAPZB	17.2139	14.6772	13.6041	F-actin-capping protein subunit beta OS=Homo sapiens OX=9606 PE=2 SV=1
NME2	18.4435	16.308	13.6041	Isoform 3 of Nucleoside diphosphate kinase B OS=Homo sapiens OX=9606 GN=NME2
CNP	28.28	17.1234	13.6041	2',3'-cyclic-nucleotide 3'-phosphodiesterase OS=Homo sapiens OX=9606 GN=CNP PE=1 SV=2
GYG1	9.22173	17.9388	13.6041	cDNA, FLJ92583, highly similar to Homo sapiens glycogenin (GYG), mRNA OS=Homo sapiens OX=9606 PE=2 SV=1
PLIN3	12.9104	17.9388	13.6041	Perilipin-3 OS=Homo sapiens OX=9606 GN=PLIN3 PE=1 SV=3
ATP6V1A	17.8287	17.9388	13.6041	V-type proton ATPase catalytic subunit A OS=Homo sapiens OX=9606 GN=ATP6V1A PE=1 SV=2
CCT4	14.7548	18.7542	13.6041	T-complex protein 1 subunit delta OS=Homo sapiens OX=9606 PE=2 SV=1
MMP14	8.60695	20.385	13.6041	Matrix metalloproteinase-14 OS=Homo sapiens OX=9606 PE=2 SV=1
MFGE8	37.5017	27.7236	13.6041	Lactadherin OS=Homo sapiens OX=9606 GN=MFGE8 PE=1 SV=3
CAP1	33.813	28.539	13.6041	Adenylyl cyclase-associated protein OS=Homo sapiens OX=9606 PE=2 SV=1
GNAI2	59.0191	39.1392	13.6041	Guanine nucleotide-binding protein G(i) subunit alpha-2 OS=Homo sapiens OX=9606 GN=GNAI2 PE=1 SV=3
HSPA5	39.346	66.8628	13.6041	Endoplasmic reticulum chaperone BiP OS=Homo sapiens OX=9606 GN=HSPA5 PE=1 SV=2
FLNB	92.8321	70.9398	13.6041	Filamin-B OS=Homo sapiens OX=9606 GN=FLNB PE=1 SV=2
FLNC	27.6652	76.6476	13.6041	Filamin-C OS=Homo sapiens OX=9606 GN=FLNC PE=1 SV=3
HYOU1	14.14	25.2774	13.7555	Hypoxia up-regulated protein 1 OS=Homo sapiens OX=9606 GN=HYOU1 PE=1 SV=1
COPG1	6.14782	14.6772	14.1724	Coatomer subunit gamma-1 OS=Homo sapiens OX=9606 GN=COPG1 PE=1 SV=1
MAP1B	50.4121	38.3238	14.5892	Microtubule-associated protein 1B, isoform CRA_b OS=Homo sapiens OX=9606 GN=MAP1B PE=4 SV=1
CCT6A	15.9843	28.539	15.006	Chaperonin containing TCP1, subunit 6A (Zeta 1), isoform CRA_a OS=Homo sapiens OX=9606 GN=CCT6A PE=3 SV=1
GDI2	22.1321	17.1234	15.4229	Rab GDP dissociation inhibitor OS=Homo sapiens OX=9606 PE=2 SV=1
ATP5F1B	17.2139	21.2004	15.4229	ATP synthase subunit beta, mitochondrial OS=Homo sapiens OX=9606 GN=ATP5F1B PE=1 SV=3
SERPINH1	7.37738	35.0622	15.4229	Collagen-binding protein OS=Homo sapiens OX=9606 GN=SERPINH1 PE=3 SV=1
JUP	7.37738	4.8924	15.8397	Junction plakoglobin OS=Homo sapiens OX=9606 GN=JUP PE=3 SV=1
COPA	12.2956	22.8312	16.2566	Coatomer subunit alpha OS=Homo sapiens OX=9606 GN=COPA PE=1 SV=2
GLUD1	7.99216	13.0464	16.6734	Glutamate dehydrogenase OS=Homo sapiens OX=9606 PE=2 SV=1
PDGFRB	19.673	25.2774	16.6734	Platelet-derived growth factor receptor beta OS=Homo sapiens OX=9606 GN=PDGFRB PE=1 SV=1
PPIA	17.2139	16.308	17.5071	Peptidyl-prolyl cis-trans isomerase OS=Homo sapiens OX=9606 PE=2 SV=1
UBA1	23.9765	22.0158	17.5071	Ubiquitin-activating enzyme E1 OS=Homo sapiens OX=9606 GN=UBE1 PE=2 SV=1
CKAP4	22.1321	44.0316	17.9239	Cytoskeleton-associated protein 4, isoform CRA_c OS=Homo sapiens OX=9606 GN=CKAP4 PE=4 SV=1
EPRS1	26.4356	59.5242	17.9239	Bifunctional glutamate/proline--tRNA ligase OS=Homo sapiens OX=9606 GN=EPRS1 PE=1 SV=5
SF1	0.614782	0.8154	20.4061	Splicing factor 1 OS=Homo sapiens OX=9606 GN=SF1 PE=3 SV=1
RAB5B	0.614782	0.8154	20.4061	RAB5B, member RAS oncogene family, isoform CRA_a OS=Homo sapiens OX=9606 GN=RAB5B PE=4 SV=1
SLC25A11	1.22956	0.8154	20.4061	Mitochondrial 2-oxoglutarate/malate carrier protein (Fragment) OS=Homo sapiens OX=9606 GN=SLC25A11 PE=1 SV=1
MFSD8	0.614782	1.6308	20.4061	Major facilitator superfamily domain-containing protein 8 OS=Homo sapiens OX=9606 GN=MFSD8 PE=1 SV=1
H1-2	3.07391	1.6308	20.4061	Histone H1.2 OS=Homo sapiens OX=9606 GN=H1-2 PE=1 SV=2
EIF5A2	5.53304	1.6308	20.4061	Eukaryotic translation initiation factor 5A OS=Homo sapiens OX=9606 GN=EIF5A2 PE=1 SV=1
SEC61B	1.84435	3.2616	20.4061	Protein transport protein Sec61 subunit beta OS=Homo sapiens OX=9606 GN=SEC61B PE=1 SV=2
PGM1	6.7626	3.2616	20.4061	Phosphoglucomutase-1 OS=Homo sapiens OX=9606 GN=PGM1 PE=1 SV=1
HMGA2	1.22956	4.077	20.4061	High mobility group protein HMGI-C OS=Homo sapiens OX=9606 GN=HMGA2 PE=1 SV=1
LTBP1	7.37738	4.077	20.4061	Latent-transforming growth factor beta-binding protein 1 OS=Homo sapiens OX=9606 GN=LTBP1 PE=1 SV=4
MAPRE1	10.4513	4.077	20.4061	cDNA FLJ52068, highly similar to Microtubule-associated protein RP/EB family member 1 OS=Homo sapiens OX=9606 PE=2 SV=1
RPL37A	3.07391	4.8924	20.4061	60S ribosomal protein L37a OS=Homo sapiens OX=9606 GN=RPL37A PE=1 SV=1
PRMT5	4.30347	4.8924	20.4061	Protein arginine N-methyltransferase 5 OS=Homo sapiens OX=9606 GN=PRMT5 PE=1 SV=4
SRM	4.91825	4.8924	20.4061	Spermidine synthase OS=Homo sapiens OX=9606 GN=SRM PE=1 SV=1
RPS25	4.91825	4.8924	20.4061	40S ribosomal protein S25 OS=Homo sapiens OX=9606 GN=RPS25 PE=1 SV=1
IGF2BP3	6.7626	4.8924	20.4061	Insulin-like growth factor 2 mRNA-binding protein 3 OS=Homo sapiens OX=9606 GN=IGF2BP3 PE=1 SV=2
RPL28	9.83651	4.8924	20.4061	60S ribosomal protein L28 OS=Homo sapiens OX=9606 GN=RPL28 PE=1 SV=1
ADAM9	11.6809	5.7078	20.4061	Disintegrin and metalloproteinase domain-containing protein 9 OS=Homo sapiens OX=9606 GN=ADAM9 PE=1 SV=1
CDV3	5.53304	6.5232	20.4061	Protein CDV3 homolog OS=Homo sapiens OX=9606 GN=CDV3 PE=1 SV=1
IGFBP5	7.37738	6.5232	20.4061	Insulin-like growth factor-binding protein 5 OS=Homo sapiens OX=9606 GN=IGFBP5 PE=1 SV=1
EIF4A3	3.07391	8.154	20.4061	RNA helicase OS=Homo sapiens OX=9606 GN=DDX48 PE=3 SV=1
CDC42BPA	9.22173	8.154	20.4061	Non-specific serine/threonine protein kinase OS=Homo sapiens OX=9606 GN=CDC42BPA PE=1 SV=1
APP	1.22956	8.9694	20.4061	Amyloid-beta A4 protein OS=Homo sapiens OX=9606 PE=2 SV=1
RPL23A	7.99216	9.7848	20.4061	60S ribosomal protein L23a OS=Homo sapiens OX=9606 GN=RPL23A PE=1 SV=1
RAN	9.22173	9.7848	20.4061	GTP-binding nuclear protein Ran OS=Homo sapiens OX=9606 GN=RAN PE=1 SV=1
H4C1	22.7469	9.7848	20.4061	Histone H4 OS=Homo sapiens OX=9606 GN=HIST1H4J PE=2 SV=1
HSPG2	47.3382	9.7848	20.4061	Heparan sulfate proteoglycan 2 (Perlecan), isoform CRA_b OS=Homo sapiens OX=9606 GN=HSPG2 PE=4 SV=1
KIRREL1	11.0661	10.6002	20.4061	Kin of IRRE-like protein 1 OS=Homo sapiens OX=9606 GN=KIRREL1 PE=1 SV=2
VAT1	23.3617	10.6002	20.4061	Vesicle amine transport protein 1 homolog (T californica), isoform CRA_a OS=Homo sapiens OX=9606 GN=VAT1 PE=4 SV=1
ANXA11	12.2956	12.231	20.4061	Annexin A11 OS=Homo sapiens OX=9606 GN=ANXA11 PE=1 SV=1
CNN2	12.2956	13.0464	20.4061	Calponin OS=Homo sapiens OX=9606 GN=CNN2 PE=1 SV=1
G6PD	17.8287	13.8618	20.4061	Glucose-6-phosphate 1-dehydrogenase OS=Homo sapiens OX=9606 PE=2 SV=1
RUVBL1	8.60695	15.4926	20.4061	RuvB-like helicase OS=Homo sapiens OX=9606 PE=2 SV=1
CTNNB1	27.0504	15.4926	20.4061	Catenin (Cadherin-associated protein), beta 1, 88kDa, isoform CRA_a OS=Homo sapiens OX=9606 GN=CTNNB1 PE=3 SV=1
TSG101	6.7626	16.308	20.4061	Tumor susceptibility gene 101 protein OS=Homo sapiens OX=9606 GN=TSG101 PE=1 SV=2
RUVBL2	12.2956	18.7542	20.4061	RuvB-like 2 OS=Homo sapiens OX=9606 GN=RUVBL2 PE=1 SV=3
YARS1	11.6809	19.5696	20.4061	Tyrosine--tRNA ligase (Fragment) OS=Homo sapiens OX=9606 GN=YARS PE=2 SV=1
ATIC	18.4435	19.5696	20.4061	Bifunctional purine biosynthesis protein ATIC OS=Homo sapiens OX=9606 GN=ATIC PE=1 SV=3
DLG1	19.673	19.5696	20.4061	Disks large homolog 1 OS=Homo sapiens OX=9606 GN=DLG1 PE=1 SV=1
RPS3	23.9765	20.385	20.4061	40S ribosomal protein S3 OS=Homo sapiens OX=9606 GN=RPS3 PE=1 SV=2
EMILIN1	1.84435	21.2004	20.4061	EMILIN-1 OS=Homo sapiens OX=9606 GN=EMILIN1 PE=1 SV=3
HSPD1	14.7548	21.2004	20.4061	60 kDa chaperonin (Fragment) OS=Homo sapiens OX=9606 GN=HSPD1 PE=2 SV=1
RAB7A	14.14	22.8312	20.4061	RAB7, member RAS oncogene family, isoform CRA_a OS=Homo sapiens OX=9606 GN=RAB7A PE=2 SV=1
CD44	22.1321	22.8312	20.4061	CD44 antigen OS=Homo sapiens OX=9606 GN=CD44 PE=4 SV=1
RAI14	20.2878	24.462	20.4061	Isoform 4 of Ankycorbin OS=Homo sapiens OX=9606 GN=RAI14
GJA1	23.9765	26.0928	20.4061	Gap junction protein OS=Homo sapiens OX=9606 GN=CXNK2 PE=3 SV=1
FLOT2	15.3695	26.9082	20.4061	Flotillin OS=Homo sapiens OX=9606 GN=hCG_1998851 PE=3 SV=1
VCAN	22.1321	32.616	20.4061	Chondroitin sulfate proteoglycan 2 (Versican), isoform CRA_c OS=Homo sapiens OX=9606 GN=CSPG2 PE=3 SV=1
FLOT1	22.7469	34.2468	20.4061	Flotillin-1 OS=Homo sapiens OX=9606 GN=FLOT1 PE=1 SV=3
PSMD2	11.6809	35.0622	20.4061	26S proteasome non-ATPase regulatory subunit 2 OS=Homo sapiens OX=9606 GN=PSMD2 PE=1 SV=3
VCL	56.5599	57.078	20.4061	Metavinculin OS=Homo sapiens OX=9606 GN=VCL PE=3 SV=1
PGK1	21.5174	17.9388	20.4249	Phosphoglycerate kinase 1 OS=Homo sapiens OX=9606 GN=PGK1 PE=1 SV=3
PDIA3	25.2061	41.5854	21.2586	Protein disulfide-isomerase OS=Homo sapiens OX=9606 PE=2 SV=1
UGDH	5.53304	18.7542	23.3427	UDP-glucose 6-dehydrogenase OS=Homo sapiens OX=9606 GN=UGDH PE=1 SV=1
PLXNB2	40.5756	23.6466	24.1764	Plexin-B2 OS=Homo sapiens OX=9606 GN=PLXNB2 PE=1 SV=3
ACLY	19.673	24.462	25.0101	ATP-citrate synthase OS=Homo sapiens OX=9606 GN=ACLY PE=3 SV=1
P4HB	17.8287	42.4008	25.0101	Protein disulfide-isomerase OS=Homo sapiens OX=9606 GN=P4HB PE=2 SV=1
AGAP3	0.614782	0.8154	27.2081	Centaurin, gamma 3 OS=Homo sapiens OX=9606 GN=CENTG3 PE=3 SV=1
HLA-A	0.614782	0.8154	27.2081	MHC class I antigen OS=Homo sapiens OX=9606 GN=HLA-A PE=3 SV=1
YIPF5	1.22956	0.8154	27.2081	cDNA FLJ42071 fis, clone SYNOV2014157, highly similar to Protein YIPF5 OS=Homo sapiens OX=9606 PE=2 SV=1
HLA-A	1.22956	0.8154	27.2081	MHC class I antigen OS=Homo sapiens OX=9606 GN=HLA-A PE=3 SV=1
HLA-A	1.84435	0.8154	27.2081	MHC class I antigen OS=Homo sapiens OX=9606 GN=HLA-A PE=3 SV=1
HLA-A	3.07391	0.8154	27.2081	MHC class I antigen OS=Homo sapiens OX=9606 GN=HLA-A PE=3 SV=1
C8orf33	0.614782	1.6308	27.2081	UPF0488 protein C8orf33 OS=Homo sapiens OX=9606 GN=C8orf33 PE=1 SV=1
TSPAN14	1.22956	1.6308	27.2081	Tetraspanin-14 OS=Homo sapiens OX=9606 GN=TSPAN14 PE=1 SV=1
ITIH2	2.45913	1.6308	27.2081	Inter-alpha (Globulin) inhibitor H2 OS=Homo sapiens OX=9606 GN=ITIH2 PE=2 SV=1
PPP1R14B	3.07391	1.6308	27.2081	Protein phosphatase 1 regulatory subunit 14B OS=Homo sapiens OX=9606 GN=PPP1R14B PE=1 SV=3
RND3	4.91825	1.6308	27.2081	Rho family GTPase 3 OS=Homo sapiens OX=9606 PE=2 SV=1
RPS5	10.4513	1.6308	27.2081	Ribosomal protein S5, isoform CRA_a OS=Homo sapiens OX=9606 GN=RPS5 PE=3 SV=1
HLA-A	0.614782	2.4462	27.2081	MHC class I antigen OS=Homo sapiens OX=9606 GN=HLA-A PE=3 SV=1
HLA-A	0.614782	2.4462	27.2081	MHC class I antigen OS=Homo sapiens OX=9606 GN=HLA-A PE=3 SV=1
LIX1L	2.45913	2.4462	27.2081	LIX1-like protein OS=Homo sapiens OX=9606 GN=LIX1L PE=2 SV=1
GNG10	2.45913	3.2616	27.2081	Guanine nucleotide-binding protein subunit gamma OS=Homo sapiens OX=9606 GN=hCG_1994888 PE=3 SV=1
CHMP2A	2.45913	3.2616	27.2081	Chromatin modifying protein 2A, isoform CRA_b OS=Homo sapiens OX=9606 GN=CHMP2A PE=3 SV=1
CCZ1	0.614782	4.8924	27.2081	Vacuolar fusion protein CCZ1 homolog B OS=Homo sapiens OX=9606 GN=CCZ1B PE=1 SV=1
RPL14	1.22956	4.8924	27.2081	60S ribosomal protein L14 OS=Homo sapiens OX=9606 GN=RPL14 PE=1 SV=1
PSMB6	3.68869	4.8924	27.2081	Proteasome subunit beta type-6 OS=Homo sapiens OX=9606 GN=PSMB6 PE=1 SV=4
HLA-A	3.68869	4.8924	27.2081	MHC class I antigen OS=Homo sapiens OX=9606 GN=HLA-A PE=3 SV=1
HLA-A	5.53304	4.8924	27.2081	MHC class I antigen OS=Homo sapiens OX=9606 GN=HLA-A PE=3 SV=1
RPSA	7.99216	4.8924	27.2081	40S ribosomal protein SA OS=Homo sapiens OX=9606 GN=RPSA PE=3 SV=1
SMURF2	1.84435	5.7078	27.2081	E3 ubiquitin-protein ligase SMURF2 OS=Homo sapiens OX=9606 GN=SMURF2 PE=1 SV=1
RPS23	4.30347	5.7078	27.2081	40S ribosomal protein S23 OS=Homo sapiens OX=9606 GN=RPS23 PE=2 SV=1
LAMA1	8.60695	5.7078	27.2081	Laminin subunit alpha-1 OS=Homo sapiens OX=9606 GN=LAMA1 PE=1 SV=2
SNX18	11.6809	5.7078	27.2081	Isoform 2 of Sorting nexin-18 OS=Homo sapiens OX=9606 GN=SNX18
STX12	6.14782	6.5232	27.2081	Syntaxin-12 (Fragment) OS=Homo sapiens OX=9606 GN=STX12 PE=1 SV=2
PLOD3	0.614782	7.3386	27.2081	Procollagen-lysine 5-dioxygenase OS=Homo sapiens OX=9606 PE=2 SV=1
CLIC1	7.99216	7.3386	27.2081	Chloride intracellular channel protein OS=Homo sapiens OX=9606 PE=3 SV=1
RPS2	9.83651	7.3386	27.2081	40S ribosomal protein S2 OS=Homo sapiens OX=9606 GN=RPS2 PE=1 SV=2
EWSR1	1.84435	8.154	27.2081	RNA-binding protein EWS OS=Homo sapiens OX=9606 GN=EWSR1 PE=1 SV=1
RAB1A	5.53304	8.154	27.2081	Ras-related protein Rab-1A OS=Homo sapiens OX=9606 GN=RAB1A PE=1 SV=3
CD99	6.14782	8.154	27.2081	CD99 antigen OS=Homo sapiens OX=9606 GN=CD99 PE=1 SV=1
RPS20	7.99216	8.154	27.2081	40S ribosomal protein S20 OS=Homo sapiens OX=9606 GN=RPS20 PE=1 SV=1
ITGA5	7.99216	8.154	27.2081	Integrin, alpha 5 (Fibronectin receptor, alpha polypeptide), isoform CRA_b OS=Homo sapiens OX=9606 GN=ITGA5 PE=3 SV=1
RAB5C	12.2956	8.9694	27.2081	RAB5C, member RAS oncogene family, isoform CRA_a OS=Homo sapiens OX=9606 GN=RAB5C PE=4 SV=1
CAVIN1	7.37738	9.7848	27.2081	Caveolae-associated protein 1 OS=Homo sapiens OX=9606 GN=CAVIN1 PE=1 SV=1
MARCKS	12.2956	9.7848	27.2081	Myristoylated alanine-rich C-kinase substrate OS=Homo sapiens OX=9606 GN=MARCKS PE=1 SV=4
RAB6A	4.91825	10.6002	27.2081	RAB6A, member RAS oncogene family, isoform CRA_b OS=Homo sapiens OX=9606 GN=RAB6A PE=4 SV=1
RPS11	15.9843	10.6002	27.2081	40S ribosomal protein S11 OS=Homo sapiens OX=9606 GN=RPS11 PE=1 SV=3
PCBP1	7.99216	11.4156	27.2081	Poly(rC)-binding protein 1 OS=Homo sapiens OX=9606 GN=PCBP1 PE=1 SV=2
THBS1	12.9104	11.4156	27.2081	Thrombospondin 1, isoform CRA_a OS=Homo sapiens OX=9606 GN=THBS1 PE=3 SV=1
APOE	14.14	11.4156	27.2081	Apolipoprotein E isoform 1 (Fragment) OS=Homo sapiens OX=9606 GN=APOE PE=2 SV=1
RAP1B	14.14	13.0464	27.2081	RAP1B, member of RAS oncogene family, isoform CRA_a OS=Homo sapiens OX=9606 GN=RAP1B PE=3 SV=1
LGALS1	14.14	13.0464	27.2081	Galectin OS=Homo sapiens OX=9606 PE=2 SV=1
PABPC1	17.2139	13.8618	27.2081	Polyadenylate-binding protein OS=Homo sapiens OX=9606 GN=PABPC1 PE=3 SV=1
HNRNPK	7.99216	14.6772	27.2081	Heterogeneous nuclear ribonucleoprotein K OS=Homo sapiens OX=9606 PE=2 SV=1
KRT10	12.2956	15.4926	27.2081	Keratin, type I cytoskeletal 10 OS=Homo sapiens OX=9606 GN=KRT10 PE=1 SV=2
RPS4X	15.9843	16.308	27.2081	40S ribosomal protein S4 OS=Homo sapiens OX=9606 GN=RPS4X PE=2 SV=1
ITGA6	18.4435	17.9388	27.2081	Integrin alpha-6 OS=Homo sapiens OX=9606 GN=ITGA6 PE=1 SV=5
HLA-A	34.4278	17.9388	27.2081	MHC class I antigen OS=Homo sapiens OX=9606 GN=HLA-A PE=3 SV=1
HSPA1A	13.5252	18.7542	27.2081	Heat shock 70 kDa protein 1B OS=Homo sapiens OX=9606 GN=HSPA1B PE=1 SV=1
RPS3A	35.0426	20.385	27.2081	40S ribosomal protein S3a OS=Homo sapiens OX=9606 GN=RPS3A PE=1 SV=2
DPP4	5.53304	21.2004	27.2081	Dipeptidyl peptidase 4 OS=Homo sapiens OX=9606 GN=DPP4 PE=1 SV=1
PGAM1	14.14	22.0158	27.2081	Phosphoglycerate mutase 1 OS=Homo sapiens OX=9606 GN=PGAM1 PE=1 SV=2
PTK7	32.5834	22.0158	27.2081	Inactive tyrosine-protein kinase 7 OS=Homo sapiens OX=9606 GN=PTK7 PE=1 SV=2
MYO1C	28.28	24.462	27.2081	Unconventional myosin-Ic OS=Homo sapiens OX=9606 GN=MYO1C PE=1 SV=1
SND1	17.2139	27.7236	27.2081	Staphylococcal nuclease domain-containing protein OS=Homo sapiens OX=9606 GN=SND1 PE=2 SV=1
CTNNA1	40.5756	30.9852	27.2081	Catenin (Cadherin-associated protein), alpha 1, 102kDa, isoform CRA_b OS=Homo sapiens OX=9606 GN=CTNNA1 PE=2 SV=1
FAT1	57.7895	49.7394	27.2081	Protocadherin Fat 1 OS=Homo sapiens OX=9606 GN=FAT1 PE=1 SV=2
HSP90AB1	60.2486	79.0938	27.2081	Heat shock protein 90kDa alpha (Cytosolic), class B member 1, isoform CRA_a OS=Homo sapiens OX=9606 GN=HSP90AB1 PE=3 SV=1
EDIL3	63.9373	94.5864	27.2081	EGF-like repeat and discoidin I-like domain-containing protein 3 OS=Homo sapiens OX=9606 GN=EDIL3 PE=1 SV=1
GNG2	2.45913	0.8154	34.0102	Guanine nucleotide-binding protein G(I)/G(S)/G(O) subunit gamma-2 OS=Homo sapiens OX=9606 GN=GNG2 PE=1 SV=2
WASL	3.68869	0.8154	34.0102	cDNA FLJ76749, highly similar to Homo sapiens Wiskott-Aldrich syndrome-like (WASL), mRNA OS=Homo sapiens OX=9606 PE=2 SV=1
SUGT1	2.45913	1.6308	34.0102	cDNA FLJ75365, highly similar to Homo sapiens SUGT1B (SUGT1) mRNA OS=Homo sapiens OX=9606 PE=2 SV=1
SH3BGRL3	3.68869	2.4462	34.0102	SH3 domain binding glutamic acid-rich protein like 3, isoform CRA_a (Fragment) OS=Homo sapiens OX=9606 GN=SH3BGRL3 PE=3 SV=1
RPL32	9.83651	2.4462	34.0102	Ribosomal protein L32, isoform CRA_a OS=Homo sapiens OX=9606 GN=RPL32 PE=3 SV=1
H1-4	4.30347	3.2616	34.0102	Histone 1, H1e OS=Homo sapiens OX=9606 GN=HIST1H1E PE=2 SV=1
RPS13	8.60695	4.077	34.0102	40S ribosomal protein S13 OS=Homo sapiens OX=9606 GN=RPS13 PE=1 SV=2
CAPG	3.68869	4.8924	34.0102	Macrophage-capping protein OS=Homo sapiens OX=9606 PE=2 SV=1
SERBP1	9.22173	4.8924	34.0102	Plasminogen activator inhibitor 1 RNA-binding protein OS=Homo sapiens OX=9606 GN=SERBP1 PE=1 SV=2
PRSS23	4.30347	5.7078	34.0102	cDNA PSEC0048 fis, clone NT2RP2000028, highly similar to Serine protease 23 OS=Homo sapiens OX=9606 PE=2 SV=1
GPRIN1	6.7626	6.5232	34.0102	G protein-regulated inducer of neurite outgrowth 1 OS=Homo sapiens OX=9606 GN=GPRIN1 PE=1 SV=2
RPL13A	11.6809	8.154	34.0102	60S ribosomal protein L13a (Fragment) OS=Homo sapiens OX=9606 GN=RPL13A PE=1 SV=2
DDX3X	9.83651	8.9694	34.0102	RNA helicase OS=Homo sapiens OX=9606 GN=DDX3X PE=1 SV=1
RPS18	13.5252	9.7848	34.0102	40S ribosomal protein S18 OS=Homo sapiens OX=9606 GN=RPS18 PE=1 SV=3
RPLP2	9.22173	10.6002	34.0102	60S acidic ribosomal protein P2 OS=Homo sapiens OX=9606 GN=RPLP2 PE=3 SV=1
RPL13	12.2956	10.6002	34.0102	60S ribosomal protein L13 OS=Homo sapiens OX=9606 GN=RPL13 PE=2 SV=1
GREM1	3.68869	13.8618	34.0102	Gremlin OS=Homo sapiens OX=9606 GN=GREM1 PE=2 SV=1
RPL6	16.5991	14.6772	34.0102	60S ribosomal protein L6 OS=Homo sapiens OX=9606 GN=RPL6 PE=3 SV=1
GNB1	25.8208	16.308	34.0102	Guanine nucleotide binding protein (G protein), beta polypeptide 1, isoform CRA_a OS=Homo sapiens OX=9606 GN=GNB1 PE=2 SV=1
PI4K2A	7.99216	17.9388	34.0102	Phosphatidylinositol 4-kinase type 2-alpha OS=Homo sapiens OX=9606 GN=PI4K2A PE=1 SV=1
HSPB1	6.7626	20.385	34.0102	Heat shock protein beta-1 OS=Homo sapiens OX=9606 GN=HSPB1 PE=1 SV=2
CTNND1	44.8791	23.6466	34.0102	Isoform 1AC of Catenin delta-1 OS=Homo sapiens OX=9606 GN=CTNND1
ALDOA	29.5095	36.693	34.0102	Fructose-bisphosphate aldolase OS=Homo sapiens OX=9606 GN=ALDOA PE=1 SV=1
RPS27A	24.5913	43.2162	34.0102	40S ribosomal protein S27a OS=Homo sapiens OX=9606 GN=HEL112 PE=2 SV=1
FTH1	11.6809	59.5242	34.0102	Ferritin OS=Homo sapiens OX=9606 GN=FTH1 PE=3 SV=1
MAP4K4	0.614782	0.8154	40.8122	Isoform 3 of Mitogen-activated protein kinase kinase kinase kinase 4 OS=Homo sapiens OX=9606 GN=MAP4K4
SNAPIN	2.45913	2.4462	40.8122	SNARE-associated protein Snapin OS=Homo sapiens OX=9606 GN=SNAPIN PE=1 SV=1
NAGK	4.30347	2.4462	40.8122	GlcNAc kinase OS=Homo sapiens OX=9606 PE=2 SV=1
GNG12	4.91825	3.2616	40.8122	Guanine nucleotide-binding protein G(I)/G(S)/G(O) subunit gamma-12 OS=Homo sapiens OX=9606 GN=GNG12 PE=1 SV=3
RPL10	12.2956	4.077	40.8122	60S ribosomal protein L10 OS=Homo sapiens OX=9606 GN=RPL10 PE=1 SV=2
EPHB4	6.14782	4.8924	40.8122	Ephrin type-B receptor 4 OS=Homo sapiens OX=9606 GN=EPHB4 PE=1 SV=2
CDH13	4.30347	7.3386	40.8122	Cadherin-13 OS=Homo sapiens OX=9606 PE=2 SV=1
HP	1.22956	8.9694	40.8122	Haptoglobin OS=Homo sapiens OX=9606 GN=HP PE=1 SV=4
RPL8	17.2139	10.6002	40.8122	60S ribosomal protein L8 OS=Homo sapiens OX=9606 GN=RPL8 PE=1 SV=2
ANXA7	9.83651	11.4156	40.8122	Annexin (Fragment) OS=Homo sapiens OX=9606 PE=2 SV=1
RPS6	22.1321	13.8618	40.8122	40S ribosomal protein S6 OS=Homo sapiens OX=9606 GN=RPS6 PE=2 SV=1
DDX17	7.37738	14.6772	40.8122	RNA helicase OS=Homo sapiens OX=9606 GN=DDX17 PE=1 SV=1
DPYSL2	15.9843	15.4926	40.8122	Dihydropyrimidinase-related protein 2 OS=Homo sapiens OX=9606 GN=DPYSL2 PE=1 SV=1
GNA13	19.0582	15.4926	40.8122	Guanine nucleotide binding protein (G protein), alpha 13, isoform CRA_a OS=Homo sapiens OX=9606 GN=GNA13 PE=3 SV=1
FSCN1	18.4435	17.9388	40.8122	Fascin OS=Homo sapiens OX=9606 PE=2 SV=1
DIP2B	46.7234	26.9082	40.8122	Disco-interacting protein 2 homolog B OS=Homo sapiens OX=9606 GN=DIP2B PE=1 SV=3
MAP4K4	40.5756	32.616	40.8122	Isoform 3 of Mitogen-activated protein kinase kinase kinase kinase 4 OS=Homo sapiens OX=9606 GN=MAP4K4
VDAC1	19.0582	44.847	40.8122	Voltage-dependent anion-selective channel protein 1 OS=Homo sapiens OX=9606 PE=2 SV=1
MYOF	77.4625	62.7858	40.8122	Myoferlin OS=Homo sapiens OX=9606 GN=MYOF PE=1 SV=1
ACTN1	28.28	41.5854	40.8498	Actinin, alpha 1, isoform CRA_a OS=Homo sapiens OX=9606 GN=ACTN1 PE=2 SV=1
ITGA2	0.614782	0.8154	47.6142	Integrin alpha-2 OS=Homo sapiens OX=9606 GN=ITGA2 PE=1 SV=1
RAB32	3.68869	4.8924	47.6142	Ras-related protein Rab-32 OS=Homo sapiens OX=9606 GN=RAB32 PE=1 SV=3
RPS24	7.99216	6.5232	47.6142	Isoform 4 of 40S ribosomal protein S24 OS=Homo sapiens OX=9606 GN=RPS24
HIST1H2BM	12.9104	7.3386	47.6142	Histone H2B (Fragment) OS=Homo sapiens OX=9606 GN=HIST1H2BM PE=2 SV=1
YWHAQ	20.2878	8.9694	47.6142	14-3-3 protein theta OS=Homo sapiens OX=9606 GN=YWHAQ PE=1 SV=1
YBX1	14.14	10.6002	47.6142	Y-box-binding protein 1 OS=Homo sapiens OX=9606 GN=YBX1 PE=1 SV=3
ITGA2	11.0661	11.4156	47.6142	Integrin alpha-2 OS=Homo sapiens OX=9606 GN=ITGA2 PE=1 SV=1
RPS14	12.9104	12.231	47.6142	40S ribosomal protein S14 (Fragment) OS=Homo sapiens OX=9606 GN=RPS14 PE=1 SV=1
RPL3	33.813	19.5696	47.6142	60S ribosomal protein L3 OS=Homo sapiens OX=9606 GN=RPL3 PE=1 SV=2
S100A11	10.4513	21.2004	47.6142	Protein S100 OS=Homo sapiens OX=9606 PE=2 SV=1
HNRNPC	15.3695	8.9694	54.4163	Heterogeneous nuclear ribonucleoproteins C1/C2 OS=Homo sapiens OX=9606 GN=HNRNPC PE=1 SV=1
TPI1	11.6809	13.8618	54.4163	Isoform 2 of Triosephosphate isomerase OS=Homo sapiens OX=9606 GN=TPI1
TAGLN	4.91825	14.6772	54.4163	Transgelin OS=Homo sapiens OX=9606 GN=TAGLN PE=1 SV=4
ITGAV	25.2061	23.6466	54.4163	ITGAV protein OS=Homo sapiens OX=9606 GN=ITGAV PE=2 SV=1
ATP1A1	62.093	51.3702	54.4163	Sodium/potassium-transporting ATPase subunit alpha-1 OS=Homo sapiens OX=9606 GN=ATP1A1 PE=1 SV=1
HNRNPM	14.14	14.6772	61.2183	Heterogeneous nuclear ribonucleoprotein M OS=Homo sapiens OX=9606 GN=HNRNPM PE=1 SV=1
PLXNA1	20.2878	17.9388	61.2183	Plexin-A1 OS=Homo sapiens OX=9606 GN=PLXNA1 PE=1 SV=3
YWHAB	41.8052	22.8312	61.2183	14-3-3 protein beta/alpha OS=Homo sapiens OX=9606 GN=YWHAB PE=2 SV=1
TGFBI	19.0582	36.693	61.2183	Transforming growth factor-beta-induced protein ig-h3 (Fragment) OS=Homo sapiens OX=9606 GN=TGFBI PE=2 SV=1
MSN	54.1008	45.6624	61.2183	Moesin OS=Homo sapiens OX=9606 GN=MSN PE=1 SV=3
GAPDH	117.423	112.525	61.2183	Glyceraldehyde-3-phosphate dehydrogenase OS=Homo sapiens OX=9606 GN=GAPDH PE=1 SV=3
PLEC	108.202	183.465	61.2183	Plectin OS=Homo sapiens OX=9606 GN=PLEC PE=1 SV=3
GNG5	0.614782	2.4462	68.0203	Guanine nucleotide-binding protein G(I)/G(S)/G(O) subunit gamma-5 OS=Homo sapiens OX=9606 GN=GNG5 PE=1 SV=3
AHSG	0.614782	2.4462	68.0203	Alpha-2-HS-glycoprotein OS=Homo sapiens OX=9606 PE=2 SV=1
FLNA	1.22956	3.2616	68.0203	Filamin-A OS=Homo sapiens OX=9606 GN=FLNA PE=1 SV=1
RPL29	8.60695	4.077	68.0203	60S ribosomal protein L29 OS=Homo sapiens OX=9606 GN=RPL29 PE=1 SV=1
PLD3	4.30347	6.5232	68.0203	Phospholipase D family, member 3, isoform CRA_b OS=Homo sapiens OX=9606 GN=PLD3 PE=3 SV=1
STX7	3.68869	9.7848	68.0203	Syntaxin-7 OS=Homo sapiens OX=9606 GN=STX7 PE=1 SV=4
TAGLN2	9.83651	9.7848	68.0203	Transgelin OS=Homo sapiens OX=9606 PE=2 SV=1
CFL1	32.5834	20.385	68.0203	Cofilin-1 OS=Homo sapiens OX=9606 GN=CFL1 PE=1 SV=3
IGSF8	29.5095	23.6466	68.0203	Immunoglobulin superfamily member 8 OS=Homo sapiens OX=9606 GN=IGSF8 PE=1 SV=1
EPHA2	36.2721	27.7236	68.0203	Receptor protein-tyrosine kinase OS=Homo sapiens OX=9606 GN=EPHA2 PE=4 SV=1
ANXA5	41.1904	27.7236	68.0203	Annexin A5 OS=Homo sapiens OX=9606 GN=ANXA5 PE=1 SV=2
LRP1	15.3695	54.6318	68.0203	Prolow-density lipoprotein receptor-related protein 1 OS=Homo sapiens OX=9606 GN=LRP1 PE=1 SV=2
ANXA6	44.8791	83.1708	68.0203	Annexin (Fragment) OS=Homo sapiens OX=9606 GN=ANXA6 PE=2 SV=1
FLNA	130.334	183.465	68.0203	Filamin-A OS=Homo sapiens OX=9606 GN=FLNA PE=1 SV=1
NDFIP2	0.614782	1.6308	74.8223	NEDD4 family-interacting protein 2 OS=Homo sapiens OX=9606 GN=NDFIP2 PE=1 SV=1
DCHS1	25.8208	8.154	74.8223	Protocadherin-16 OS=Homo sapiens OX=9606 GN=DCHS1 PE=1 SV=1
RPL7A	22.1321	13.8618	74.8223	60S ribosomal protein L7a OS=Homo sapiens OX=9606 GN=RPL7A PE=1 SV=2
MAP4	17.2139	16.308	74.8223	Microtubule-associated protein 4 OS=Homo sapiens OX=9606 GN=MAP4 PE=4 SV=1
ANXA4	12.9104	18.7542	74.8223	Annexin A4 OS=Homo sapiens OX=9606 GN=ANXA4 PE=1 SV=4
FN1	65.7817	118.233	74.8223	Fibronectin OS=Homo sapiens OX=9606 GN=FN1 PE=4 SV=1
RPL34	2.45913	1.6308	88.4264	60S ribosomal protein L34 OS=Homo sapiens OX=9606 GN=RPL34 PE=3 SV=1
PKM	2.45913	4.8924	88.4264	Pyruvate kinase OS=Homo sapiens OX=9606 GN=PKM2 PE=3 SV=1
HEL-S-72	20.2878	9.7848	88.4264	cDNA, FLJ96792, highly similar to Homo sapiens calmodulin 2 (phosphorylase kinase, delta) (CALM2), mRNA OS=Homo sapiens OX=9606 PE=2 SV=1
PKM	60.2486	58.7088	88.4264	Pyruvate kinase OS=Homo sapiens OX=9606 GN=PKM2 PE=3 SV=1
TF	1.22956	4.8924	95.2284	Beta-1 metal-binding globulin OS=Homo sapiens OX=9606 GN=HEL-S-71p PE=2 SV=1
MAPK1	6.14782	5.7078	95.2284	Mitogen-activated protein kinase 1 OS=Homo sapiens OX=9606 GN=MAPK1 PE=1 SV=3
ZYX	17.2139	16.308	95.2284	Zyxin OS=Homo sapiens OX=9606 GN=ZYX PE=1 SV=1
RPL4	41.8052	23.6466	95.2284	60S ribosomal protein L4 OS=Homo sapiens OX=9606 GN=RPL4 PE=1 SV=5
LGALS3BP	20.2878	16.308	102.03	Galectin-3-binding protein (Fragment) OS=Homo sapiens OX=9606 GN=LGALS3BP PE=2 SV=1
ATP2B4	49.7973	25.2774	102.03	Calcium-transporting ATPase OS=Homo sapiens OX=9606 GN=ATP2B4 PE=3 SV=1
ANXA1	25.8208	35.0622	102.03	Annexin A1 OS=Homo sapiens OX=9606 GN=ANXA1 PE=1 SV=2
COL1A1	4.30347	1.6308	115.635	Collagen alpha-1(I) chain OS=Homo sapiens OX=9606 GN=COL1A1 PE=1 SV=5
ITGB1	97.7503	45.6624	122.437	Integrin beta OS=Homo sapiens OX=9606 GN=ITGB1 PE=1 SV=1
TTYH3	11.6809	14.6772	129.239	Protein tweety homolog OS=Homo sapiens OX=9606 GN=TTYH3 PE=3 SV=1
EEF1A1	37.5017	48.1086	142.843	Elongation factor 1-alpha OS=Homo sapiens OX=9606 GN=EEF1A1 PE=2 SV=1
TLN1	68.8556	79.0938	142.843	Talin-1 OS=Homo sapiens OX=9606 GN=TLN1 PE=2 SV=1
HSPA8	0.614782	0.8154	156.447	Heat shock cognate 71 kDa protein OS=Homo sapiens OX=9606 GN=HSPA8 PE=1 SV=1
HSPA8	2.45913	2.4462	156.447	Heat shock cognate 71 kDa protein OS=Homo sapiens OX=9606 GN=HSPA8 PE=1 SV=1
PTGFRN	44.8791	39.9546	156.447	Prostaglandin F2 receptor negative regulator OS=Homo sapiens OX=9606 GN=PTGFRN PE=1 SV=2
HSPA8	84.8399	77.463	156.447	Heat shock cognate 71 kDa protein OS=Homo sapiens OX=9606 GN=HSPA8 PE=1 SV=1
RPS19	15.9843	8.154	163.249	40S ribosomal protein S19 OS=Homo sapiens OX=9606 GN=RPS19 PE=2 SV=1
MVP	38.1165	182.65	170.051	Major vault protein OS=Homo sapiens OX=9606 GN=MVP PE=1 SV=4
PDCD6IP	58.4043	92.9556	204.061	Programmed cell death 6-interacting protein OS=Homo sapiens OX=9606 GN=PDCD6IP PE=1 SV=1
AHNAK	273.578	365.299	210.863	Neuroblast differentiation-associated protein AHNAK OS=Homo sapiens OX=9606 GN=AHNAK PE=1 SV=2
ANXA2	143.244	121.495	217.665	Annexin OS=Homo sapiens OX=9606 GN=ANXA2 PE=2 SV=1
VIM	130.949	92.9556	231.269	Vimentin OS=Homo sapiens OX=9606 GN=VIM PE=1 SV=4
ANPEP	2.45913	51.3702	272.081	Aminopeptidase OS=Homo sapiens OX=9606 GN=ANPEP PE=3 SV=1
SDCBP	3.07391	4.8924	414.924	Syndecan binding protein (Syntenin), isoform CRA_c OS=Homo sapiens OX=9606 GN=SDCBP PE=4 SV=1
SDCBP	63.3225	93.771	414.924	Syndecan binding protein (Syntenin), isoform CRA_c OS=Homo sapiens OX=9606 GN=SDCBP PE=4 SV=1

## Sheet: EV_proteom
	Protein.accession.number	Gene.simbol	Name of proteins	RG2L
	Q658S9	TXNDC5	Protein disulfide-isomerase DKFZp666I134 (Fragment), highly similar to Homo sapiens Thioredoxin Domain Containing 5 OS=Homo sapiens OX=9606 GN=DKFZp666I134 PE=2 SV=1	3.07391
	A1MMZ0	FAM114A1	Protein NOXP20, similar (90%) to Homo sapiens Family with sequence similarity 114 member a1 OS=Homo sapiens OX=9606 GN=LOC92689 PE=3 SV=1	1.22956
	Q5HYL6	TMOD3	Uncharacterized protein DKFZp686E1899, similar (90%) to Homo sapiens Tropomodulin-3 OS=Homo sapiens OX=9606 GN=DKFZp686E1899 PE=2 SV=1	3.07391
	A0A024R0C8	RHOC	Epididymis secretory sperm binding protein, highly similar to Homo sapiens Rho-related GTP-binding protein RhoC OS=Homo sapiens OX=9606 GN=hCG_2043376 PE=2 SV=1	1.22956
	H3BQZ7	HNRNPUL2	HCG2044799, similar (90%) to Homo sapiens Heterogeneous nuclear ribonucleoprotein U like 2 OS=Homo sapiens OX=9606 GN=HNRNPUL2-BSCL2 PE=4 SV=1	4.30347
	A0A024RC65	IQGAP1	HCG1991735, isoform CRA_a, highly similar to Homo sapiens Ras GTPase-activating-like protein IQGAP1 OS=Homo sapiens OX=9606 GN=hCG_1991735 PE=4 SV=1	41.1904
	A0A804CD06	PTPA	Protein phosphatase 2A, regulatory subunit B' (PR 53), isoform CRA_e OS=Homo sapiens OX=9606 GN=PTPA PE=4 SV=1	3.07391
	A8KAQ6	AUP1	cDNA FLJ76490, highly similar to Homo sapiens ancient ubiquitous protein 1 (AUP1), transcript variant 2, mRNA OS=Homo sapiens OX=9606 PE=2 SV=1	0.614782
	B7ZM99	MTHFD1L	Monofunctional C1-tetrahydrofolate synthase OS=Homo sapiens OX=9606 GN=MTHFD1L PE=1 SV=1	0.614782
	A0A087WU53	MAGT1	Magnesium transporter protein 1 (subunit) OS=Homo sapiens OX=9606 GN=MAGT1 PE=1 SV=1	0.614782
	C9JIF9	APEH	Acyl-peptide hydrolase OS=Homo sapiens OX=9606 GN=APEH PE=1 SV=1	4.91825
	B2R825	PYGL	Glycogen phosphorylase, liver form OS=Homo sapiens OX=9606 PE=2 SV=1	11.0661
	A0A024R2C5	VPS4B	Vacuolar protein sorting-associated protein 4B OS=Homo sapiens OX=9606 GN=VPS4B PE=3 SV=1	8.60695
	A0A024R983	RO60	60 kDa SS-A/Ro ribonucleoprotein OS=Homo sapiens OX=9606 GN=TROVE2 PE=3 SV=1	3.68869
	A0A384MR47	PLCD1	1-phosphatidylinositol 4,5-bisphosphate phosphodiesterase delta-1 OS=Homo sapiens OX=9606 PE=2 SV=1	5.53304
	A0A024QZU5	ECI2	Peroxisomal D3,D2-enoyl-CoA isomerase, isoform CRA_a OS=Homo sapiens OX=9606 GN=PECI PE=4 SV=1	2.45913
	A0A090N900	RHEB	Ras homolog enriched in brain OS=Homo sapiens OX=9606 GN=RHEB PE=4 SV=1	5.53304
	A0A024R151	SLC44A1	Solute carrier family 44, member 1, isoform CRA_a OS=Homo sapiens OX=9606 GN=SLC44A1 PE=3 SV=1	9.22173
	D9HTE9	SLC25A1	Tricarboxylate transport protein, mitochondrial OS=Homo sapiens OX=9606 GN=SLC25A1 PE=2 SV=1	1.84435
	Q3B7X1	TMX3	Protein disulfide-isomerase TMX3 (Fragment) OS=Homo sapiens OX=9606 GN=TMX3 PE=2 SV=1	2.45913
	C9J1V9	EEF1E1	Eukaryotic translation elongation factor 1 epsilon-1 (NMD candidate) OS=Homo sapiens OX=9606 GN=EEF1E1-BLOC1S5 PE=4 SV=2	1.22956
	A0A087WY55	VTA1	Vacuolar protein sorting-associated protein VTA1 homolog OS=Homo sapiens OX=9606 GN=VTA1 PE=1 SV=1	3.07391
	B4DN41	DDX5	Probable ATP-dependent RNA helicase DDX5 OS=Homo sapiens OX=9606 PE=2 SV=1	3.07391
	A5PLK9	BMP1	Bone morphogenetic protein 1 OS=Homo sapiens OX=9606 GN=BMP1 PE=2 SV=1	5.53304
	B3KQJ0	HSD17B12	cDNA FLJ90530 fis, clone NT2RP4002187, highly similar to Homo sapiens hydroxysteroid (17-beta) dehydrogenase 12 (HSD17B12), mRNA OS=Homo sapiens OX=9606 PE=2 SV=1	0.614782
	A0A024RDY0	IPO5	Importin-5, isoform CRA_d OS=Homo sapiens OX=9606 GN=RANBP5 PE=4 SV=1	5.53304
	A0A024R0R9	NAPA	N-ethylmaleimide-sensitive factor attachment protein, alpha, isoform CRA_c OS=Homo sapiens OX=9606 GN=NAPA PE=3 SV=1	5.53304
	P55084	HADHB	Trifunctional enzyme subunit beta, mitochondrial OS=Homo sapiens OX=9606 GN=HADHB PE=1 SV=3	4.30347
	A0A024R229	CEMIP2	Cell Migration Inducing Hyaluronidase 2 OS=Homo sapiens OX=9606 GN=TMEM2 PE=3 SV=1	33.1982
	A0A0S2Z410	HSD17B10	3-hydroxyacyl-CoA dehydrogenase type-2 OS=Homo sapiens OX=9606 GN=HSD17B10 PE=2 SV=1	5.53304
	A0A024R882	STOM	Stomatin, isoform CRA_a OS=Homo sapiens OX=9606 GN=STOM PE=3 SV=1	17.8287
	A0A024R1K7	YWHAH	Tyrosine 3-monooxygenase/tryptophan 5-monooxygenase activation protein, eta polypeptide, isoform CRA_b OS=Homo sapiens OX=9606 GN=YWHAH PE=3 SV=1	17.2139
	F8VPD4	CAD	CAD protein OS=Homo sapiens OX=9606 GN=CAD PE=1 SV=1	12.9104
	D3DPS3	MAP7D1	MAP7 domain-containing protein 1, isoform CRA_b OS=Homo sapiens OX=9606 GN=MAP7D1 PE=3 SV=1	4.30347
	E1NZA1	GCN1	Peroxisome proliferator activated receptor interacting complex protein OS=Homo sapiens OX=9606 GN=PRIC295 PE=2 SV=1	10.4513
	A0A024R872	NIBAN2	Niban Apoptosis Regulator 2, isoform CRA_a OS=Homo sapiens OX=9606 GN=C9orf88 PE=3 SV=1	15.3695
	V9HW84	HEL-S-124m	Heat Shock Protein Family A (Hsp70) Member 9 OS=Homo sapiens OX=9606 GN=HEL-S-124m PE=2 SV=1	11.6809
	A0A7I2V3R8	HNRNPA1	Heterogeneous nuclear ribonucleoprotein A1 OS=Homo sapiens OX=9606 GN=HNRNPA1 PE=1 SV=1	6.14782
	P38159	RBMX	RNA-binding motif protein, X chromosome OS=Homo sapiens OX=9606 GN=RBMX PE=1 SV=3	6.14782
	A0A2X0TVY0	FARP1	FERM, ARHGEF and pleckstrin domain-containing protein 1 (Fragment) OS=Homo sapiens OX=9606 GN=FARP1 PE=4 SV=1	12.9104
	Q6FIE9	TOLLIP	Toll-interacting protein OS=Homo sapiens OX=9606 GN=TOLLIP PE=1 SV=1	7.37738
	A3KC71	okuribin	Coiled-coil domain-containing protein 80 OS=Homo sapiens OX=9606 GN=okuribin PE=2 SV=1	1.22956
	A0A140VJM4	KCTD12	Potassium channel tetramerisation domain containing 12 OS=Homo sapiens OX=9606 GN=KCTD12 PE=2 SV=1	2.45913
	A0A024R4F1	ENO1	Alpha-enolase OS=Homo sapiens OX=9606 GN=HEL-S-17 PE=2 SV=1	49.7973
	P80723	BASP1	Brain abundant membrane attached signal protein 1 OS=Homo sapiens OX=9606 GN=BASP1 PE=1 SV=2	6.7626
	Q96IX5	ATP5MK	ATP synthase membrane subunit K, mitochondrial OS=Homo sapiens OX=9606 GN=ATP5MK PE=1 SV=1	0.614782
	W0GBI5	W0GBI5	MHC class I antigen (Fragment) OS=Homo sapiens OX=9606 GN=HLA-B PE=3 SV=1	1.22956
	Q5TEC6	H3-7	Histone H3-7 OS=Homo sapiens OX=9606 GN=H3-2 PE=1 SV=1	1.22956
	A0A1U9X8I7	A0A1U9X8I7	SKIV2L OS=Homo sapiens OX=9606 PE=4 SV=1	3.68869
	Q5D5C6	Q5D5C6	MHC class I antigen (Fragment) OS=Homo sapiens OX=9606 GN=HLA-A PE=3 SV=1	0.614782
	B7Z6C9	B7Z6C9	Transmembrane 9 superfamily member OS=Homo sapiens OX=9606 PE=2 SV=1	2.45913
	B7Z1Y2	B7Z1Y2	Fructose-bisphosphate aldolase OS=Homo sapiens OX=9606 PE=2 SV=1	5.53304
	B7Z5A7	B7Z5A7	cDNA FLJ57557, highly similar to Solute carrier family 2, facilitated glucose transporter member 3 OS=Homo sapiens OX=9606 PE=2 SV=1	8.60695
	B3VMW0	B3VMW0	Lactotransferrin OS=Homo sapiens OX=9606 PE=2 SV=1	2.45913
	A8K586	A8K586	AP-3 complex subunit beta OS=Homo sapiens OX=9606 PE=2 SV=1	2.45913
	A8K3Q9	A8K3Q9	60S ribosomal protein L14 OS=Homo sapiens OX=9606 PE=1 SV=1	8.60695
	A0A3B3ITX4	ATP5MG	ATP synthase subunit g, mitochondrial OS=Homo sapiens OX=9606 PE=3 SV=1	1.84435
	A0A384NPH0	A0A384NPH0	Epididymis secretory sperm binding protein, highly similar to Homo sapiens Lamin-B2 OS=Homo sapiens OX=9606 PE=2 SV=1	3.68869
	A0A384MR25	A0A384MR25	Epididymis secretory sperm binding protein OS=Homo sapiens OX=9606 PE=2 SV=1	19.0582
	A0A1W2PNV4	A0A1W2PNV4	Actin-related protein 2/3 complex subunit 1A OS=Homo sapiens OX=9606 PE=3 SV=1	14.7548
	D3DTP7	hCG_1987383	Phospholipid scramblase OS=Homo sapiens OX=9606 GN=hCG_1987383 PE=3 SV=1	3.07391
	D3DRP5	C9orf19	Chromosome 9 open reading frame 19, isoform CRA_a (Fragment) OS=Homo sapiens OX=9606 GN=C9orf19 PE=4 SV=1	17.8287
	E9KL35	RACK1	Receptor of activated protein C kinase 1 OS=Homo sapiens OX=9606 PE=1 SV=1	12.9104
	Q53EM5	Q53EM5	Transketolase variant (Fragment) OS=Homo sapiens OX=9606 PE=2 SV=1	38.1165
	Q53GN4	Q53GN4	WD repeat domain 1, isoform CRA_a (Fragment) OS=Homo sapiens OX=9606 GN=WDR1 PE=2 SV=1	34.4278
	B4DPP6	B4DPP6	cDNA FLJ54371, highly similar to Serum albumin OS=Homo sapiens OX=9606 PE=2 SV=1	8.60695
	B4DF60	B4DF60	Protein transport protein SEC23 OS=Homo sapiens OX=9606 PE=2 SV=1	6.14782
	B3KQX9	B3KQX9	Protein Wnt OS=Homo sapiens OX=9606 PE=2 SV=1	0.614782
	A0A140VJR2	PEPD	Peptidase D OS=Homo sapiens OX=9606 PE=2 SV=1	5.53304
	A0A024R892	LRRC8A	Leucine Rich Repeat Containing 8 VRAC Subunit A, isoform CRA_a OS=Homo sapiens OX=9606 GN=LRRC8A PE=3 SV=1	7.37738
	A0A384NPM7	SCCPDH	Saccharopine dehydrogenase-like oxidoreductase OS=Homo sapiens OX=9606 GN=SCCPDH PE=2 SV=1	1.84435
	A8K940	MAP1S	cDNA FLJ77630, highly similar to Homo sapiens Microtubule-associated protein 1S, mRNA OS=Homo sapiens OX=9606 PE=1 SV=1	2.45913
	B4DY26	TGFBR1	TGF-beta receptor type-1 OS=Homo sapiens OX=9606 GN=TGFBR1 PE=1 SV=1	3.07391
	A0A140VJK1	GLRX3	Glutaredoxin-3 OS=Homo sapiens OX=9606 PE=2 SV=1	3.68869
	A8K8R5	BMPR2	Bone morphogenetic protein receptor type-2 OS=Homo sapiens OX=9606 PE=2 SV=1	3.68869
	A0A024RAC5	RCC2	Regulator Of Chromosome Condensation 2 OS=Homo sapiens OX=9606 GN=RCC2 PE=2 SV=1	3.07391
	A0A024RAG3	RALB	Ras-related protein Ral-B OS=Homo sapiens OX=9606 GN=RALB PE=3 SV=1	4.30347
	A0A140VJF3	BUB3	Mitotic checkpoint protein BUB3 OS=Homo sapiens OX=9606 PE=2 SV=1	0.614782
	A8K878	MANF	cDNA FLJ77177, highly similar to Homo sapiens Mesencephalic astrocyte-derived neurotrophic factor, mRNA OS=Homo sapiens OX=9606 PE=1 SV=1	3.07391
	A0A024RCM3	DDX39B	DExD-Box Helicase 39B OS=Homo sapiens OX=9606 GN=hCG_2005638 PE=4 SV=1	5.53304
	A0A0K0K1I0	TPM1	Tropomyosin alpha-1 chain OS=Homo sapiens OX=9606 GN=HEL-S-265 PE=2 SV=1	9.22173
	A0A024R4T4	UBE2M	Ubiquitin Conjugating Enzyme E2 M OS=Homo sapiens OX=9606 GN=UBE2M PE=2 SV=1	3.07391
	A0A669KAY5	BCAP29	B-cell receptor-associated protein 29 OS=Homo sapiens OX=9606 GN=DUS4L-BCAP29 PE=1 SV=1	0.614782
	A0A384MTR2	PRDX3	Peroxiredoxin 3 OS=Homo sapiens OX=9606 GN=PRDX3 PE=2 SV=1	1.84435
	B2R8K8	NEK7	cDNA, FLJ93949, highly similar to Homo sapiens NIMA (never in mitosis gene a)-related kinase 7 (NEK7), mRNA OS=Homo sapiens OX=9606 PE=2 SV=1	2.45913
	A0A0B5HR54	ACVR1	Activin receptor type-1 OS=Homo sapiens OX=9606 PE=3 SV=1	2.45913
	A8K5J1	UMPS	Uridine Monophosphate Synthetase OS=Homo sapiens OX=9606 GN=UMPS PE=2 SV=1	3.07391
	A0A024R0L6	PAFAH1B3	Platelet-activating factor acetylhydrolase IB subunit gamma OS=Homo sapiens OX=9606 GN=PAFAH1B3 PE=2 SV=1	4.30347
	A0A8B0RAT7	EDC4	Enhancer of mRNA-decapping protein 4 OS=Homo sapiens OX=9606 GN=EDC4 PE=2 SV=1	1.84435
	A0A024RA58	GSDME	Gasdermin E, isoform CRA_a OS=Homo sapiens OX=9606 GN=DFNA5 PE=3 SV=1	3.07391
	B2R5T5	PRKAR1A	cAMP-dependent protein kinase type I-alpha regulatory subunit OS=Homo sapiens OX=9606 GN=PRKAR1A PE=2 SV=1	3.68869
	Q5TDE9	NTPCR	Cancer-related nucleoside-triphosphatase, isoform CRA_d OS=Homo sapiens OX=9606 GN=C1orf57 PE=2 SV=1	2.45913
	A0A0K0K1L8	PSME1	Proteasome activator subunit 1 OS=Homo sapiens OX=9606 GN=HEL-S-129m PE=2 SV=1	5.53304
	A0A024R870	LRSAM1	Leucine rich repeat and sterile alpha motif containing 1, isoform CRA_a OS=Homo sapiens OX=9606 GN=LRSAM1 PE=4 SV=1	4.91825
	I4AY87	MIF	Macrophage migration inhibitory factor (Fragment) OS=Homo sapiens OX=9606 GN=MIF PE=2 SV=1	4.30347
	A0A384MR38	SLC20A2	Solute Carrier Family 20 Member 2 OS=Homo sapiens OX=9606 PE=2 SV=1	2.45913
	A0A140VKF3	SERPINF1	Pigment epithelium-derived factor OS=Homo sapiens OX=9606 PE=2 SV=1	0.614782
	A0A384NPY7	LMAN2	Vesicular integral-membrane protein VIP36 OS=Homo sapiens OX=9606 GN=LMAN2 PE=2 SV=1	2.45913
	A0A140VKA6	ST13	Hsc70-interacting protein OS=Homo sapiens OX=9606 PE=2 SV=1	9.22173
	B7Z7D5	AIDA	cDNA FLJ53110 (belonfs to AIDA family)OS=Homo sapiens OX=9606 PE=2 SV=1	9.83651
	A0A140VJX1	ACAT1	Acetyl-CoA acetyltransferase, mitochondrial OS=Homo sapiens OX=9606 PE=2 SV=1	5.53304
	A0A384NPU2	HINT1	Histidine triad nucleotide-binding protein 1 OS=Homo sapiens OX=9606 GN=HINT1 PE=2 SV=1	7.99216
	A8KA83	VAPA	VAMP associated protein A OS=Homo sapiens OX=9606 PE=1 SV=1	6.14782
	B2RD27	PSMD7	cDNA, FLJ96428, highly similar to Homo sapiens proteasome (prosome, macropain) 26S subunit, non-ATPase, 7 (Mov34 homolog) (PSMD7), mRNA OS=Homo sapiens OX=9606 PE=2 SV=1	7.37738
	A0A087WU13	CD9	CD9 Molecule OS=Homo sapiens OX=9606 GN=CD9 PE=1 SV=2	3.07391
	A0A140VKC0	UAP1	UDP-N-Acetylglucosamine Pyrophosphorylase 1 OS=Homo sapiens OX=9606 PE=2 SV=1	1.22956
	A0A140VK54	STAMBP	STAM-binding protein OS=Homo sapiens OX=9606 PE=2 SV=1	6.14782
	A0A384MTY2	COTL1	Coactosin like f-actin binding protein 1 OS=Homo sapiens OX=9606 PE=2 SV=1	6.7626
	G3V1N2	HBA2	Hemoglobin subunit alpha 2, isoform CRA_a OS=Homo sapiens OX=9606 GN=HBA2 PE=1 SV=1	4.91825
	A0A384NPQ2	PRDX1	Peroxiredoxin-1 OS=Homo sapiens OX=9606 PE=2 SV=1	20.2878
	A0A140VJS3	PSMC5	Proteasome 26S Subunit, ATPase 5 OS=Homo sapiens OX=9606 PE=2 SV=1	9.22173
	A0A024RCB7	CD81	CD81 antigen OS=Homo sapiens OX=9606 GN=CD81 PE=3 SV=1	7.37738
	A0A024R240	GNAQ	G Protein Subunit Alpha Q OS=Homo sapiens OX=9606 GN=GNAQ PE=2 SV=1	9.22173
	A0A024R324	RHOA	Ras Homolog Family Member A OS=Homo sapiens OX=9606 GN=RHOA PE=2 SV=1	12.9104
	A0A384MEE7	ERP44	Endoplasmic reticulum resident protein 44 OS=Homo sapiens OX=9606 PE=2 SV=1	1.22956
	A0A384NQ03	RBM39	RNA Binding Motif Protein 39 OS=Homo sapiens OX=9606 PE=2 SV=1	0.614782
	A0A384NPZ7	NSDHL	NAD(P) Dependent Steroid Dehydrogenase-Like OS=Homo sapiens OX=9606 PE=2 SV=1	1.22956
	A0A384N605	GRHPR	Glyoxylate And Hydroxypyruvate Reductase OS=Homo sapiens OX=9606 PE=2 SV=1	1.22956
	A0A384MR44	ECH1	Delta(3,5)-Delta(2,4)-dienoyl-CoA isomerase, mitochondrial OS=Homo sapiens OX=9606 PE=2 SV=1	1.84435
	A0A384P5U2	ANP32A	Acidic leucine-rich nuclear phosphoprotein 32 family member A OS=Homo sapiens OX=9606 PE=2 SV=1	0.614782
	A0A384NPW1	HDGF	Heparin Binding Growth Factor OS=Homo sapiens OX=9606 PE=2 SV=1	1.84435
	A0A384P5L2	CRYZ	Quinone oxidoreductase OS=Homo sapiens OX=9606 PE=2 SV=1	3.07391
	A0A384ME54	ERLIN2	Er lipid raft associated 2 OS=Homo sapiens OX=9606 PE=2 SV=1	1.84435
	A0A384MEJ3	HNRNPH1	Heterogeneous nuclear ribonucleoprotein H1 OS=Homo sapiens OX=9606 PE=2 SV=1	3.68869
	A0A384MDR6	MOGS	Mannosyl-oligosaccharide glucosidase OS=Homo sapiens OX=9606 PE=2 SV=1	0.614782
	A8K3H8	PPP2R1A	cDNA FLJ77680, highly similar to Homo sapiens protein phosphatase 2 (formerly 2A), regulatory subunit A (PR 65), alpha isoform (PPP2R1A), mRNA OS=Homo sapiens OX=9606 PE=2 SV=1	9.22173
	A0A140VKA9	QDPR	Quinoid Dihydropteridine Reductase OS=Homo sapiens OX=9606 PE=2 SV=1	5.53304
	B7ZME8	WASHC2A	WASH complex subunit 2A OS=Homo sapiens OX=9606 GN=FAM21A PE=2 SV=1	1.22956
	B2RE76	CHMP2B	Charged multivesicular body protein 2b OS=Homo sapiens OX=9606 GN=CHMP2B PE=2 SV=1	1.22956
	A0A384MQX5	PEF1	Penta-EF-Hand Domain Containing 1 OS=Homo sapiens OX=9606 GN=PEF1 PE=2 SV=1	1.84435
	A0A024R8A7	FUBP3	HCG31253, isoform CRA_a, highly similar to Homo sapiens Far upstream element-binding protein 3 OS=Homo sapiens OX=9606 GN=hCG_31253 PE=4 SV=1	5.53304
	A0A384N6B9	PCBP2	Poly(rC)-binding protein 2 OS=Homo sapiens OX=9606 PE=2 SV=1	3.68869
	A8K6M4	VTI1B	cDNA FLJ75725, highly similar to Homo sapiens vesicle transport through interaction with t-SNAREs homolog 1B (yeast) (VTI1B), mRNA OS=Homo sapiens OX=9606 PE=2 SV=1	3.07391
	D9IAI1	PEBP1	Phosphatidylethanolamine-binding protein 1 OS=Homo sapiens OX=9606 GN=HEL-S-34 PE=2 SV=1	15.3695
	B2R8R5	TRIM28	cDNA, FLJ94025, highly similar to Homo sapiens tripartite motif-containing 28 (TRIM28), mRNA OS=Homo sapiens OX=9606 PE=2 SV=1	6.7626
	A0A384N5Z8	SFPQ	Splicing Factor Proline And Glutamine Rich OS=Homo sapiens OX=9606 PE=2 SV=1	11.0661
	K9JA46	EL52	Heat Shock Protein 90 Alpha Family Class A Member 1 OS=Homo sapiens OX=9606 GN=EL52 PE=2 SV=1	28.8947
	B7Z992	GSN	Actin-depolymerizing factor OS=Homo sapiens OX=9606 PE=2 SV=1	31.3539
	A8K122	FAM171B	Family With Sequence Similarity 171 Member B OS=Homo sapiens OX=9606 GN=KIAA1946 PE=2 SV=1	2.45913
	A0A024R4N0	MYADM	HCG1640809, isoform CRA_b, highly similar to Homo sapiens Myeloid associated differentiation marker OS=Homo sapiens OX=9606 GN=hCG_1640809 PE=4 SV=1	4.30347
	A0A024RB05	CD63	CD63 Molecule OS=Homo sapiens OX=9606 GN=CD63 PE=3 SV=1	6.7626
	A0A024R8B8	MVB12B	Multivesicular body subunit 12B OS=Homo sapiens OX=9606 GN=C9orf28 PE=3 SV=1	12.9104
	A0A140VJW8	TENM3	Teneurin Transmembrane Protein 3 OS=Homo sapiens OX=9606 PE=2 SV=1	23.3617
	A0A140VK07	DPYSL3	Dihydropyrimidinase Like 3 OS=Homo sapiens OX=9606 PE=2 SV=1	25.8208
	A0A384N6H1	EEF2	Eukaryotic Translation Elongation Factor 2 OS=Homo sapiens OX=9606 PE=2 SV=1	39.346
	A0A384MQX1	LMNA	Lamin A/C OS=Homo sapiens OX=9606 PE=2 SV=1	11.6809
	A0A384MEK5	ICAM1	Intercellular Adhesion Molecule 1 OS=Homo sapiens OX=9606 PE=2 SV=1	4.30347
	B4E2S3	RFTN1	Raftlin, Lipid Raft Linker 1 OS=Homo sapiens OX=9606 PE=2 SV=1	6.7626
	D0PNI1	YWHAZ	14-3-3 protein zeta/delta OS=Homo sapiens OX=9606 GN=YWHAZ PE=2 SV=1	21.5174
	A0A384NL63	HNRNPA3	Heterogeneous nuclear ribonucleoprotein A3 OS=Homo sapiens OX=9606 GN=HNRPA3 PE=2 SV=1	5.53304
	A0A140VJM0	ITGA3	Integrin Subunit Alpha 3 OS=Homo sapiens OX=9606 PE=2 SV=1	67.626
	O95183	VAMP5	Vesicle-associated membrane protein 5 OS=Homo sapiens OX=9606 GN=VAMP5 PE=1 SV=1	0.614782
	Q8TCJ2	STT3B	Dolichyl-diphosphooligosaccharide--protein glycosyltransferase subunit STT3B OS=Homo sapiens OX=9606 GN=STT3B PE=1 SV=1	0.614782
	A0A024R4B2	STK25	Serine/threonine kinase 25 (STE20 homolog, yeast), isoform CRA_a (Fragment) OS=Homo sapiens OX=9606 GN=STK25 PE=2 SV=1	0.614782
	A6NHK2	SNRPE	Small nuclear ribonucleoprotein E OS=Homo sapiens OX=9606 GN=SNRPE PE=1 SV=1	0.614782
	D6W5X3	SLC12A9	Solute carrier family 12 member 9 OS=Homo sapiens OX=9606 GN=SLC12A9 PE=3 SV=1	0.614782
	Q8NHP8	PLBD2	Putative phospholipase B-like 2 OS=Homo sapiens OX=9606 GN=PLBD2 PE=1 SV=2	0.614782
	A0A087X1K9	LYPLA1	Acyl-protein thioesterase 1 OS=Homo sapiens OX=9606 GN=LYPLA1 PE=1 SV=1	0.614782
	A0A1W2PPW8	GOSR2	Golgi SNAP receptor complex member 2 OS=Homo sapiens OX=9606 GN=GOSR2 PE=1 SV=1	0.614782
	Q96CS3	FAF2	FAS-associated factor 2 OS=Homo sapiens OX=9606 GN=FAF2 PE=1 SV=2	0.614782
	Q9Y295	DRG1	Developmentally-regulated GTP-binding protein 1 OS=Homo sapiens OX=9606 GN=DRG1 PE=1 SV=1	0.614782
	A0A0S2Z4Y5	DPM1	Dolichol-phosphate mannosyltransferase subunit 1 (Fragment) OS=Homo sapiens OX=9606 GN=DPM1 PE=2 SV=1	0.614782
	A0A024R5F7	DHCR7	7-dehydrocholesterol reductase isoform 1 OS=Homo sapiens OX=9606 GN=DHCR7 PE=2 SV=1	0.614782
	Q9UHQ9	CYB5R1	NADH-cytochrome b5 reductase 1 OS=Homo sapiens OX=9606 GN=CYB5R1 PE=1 SV=1	0.614782
	P36551	CPOX	Oxygen-dependent coproporphyrinogen-III oxidase, mitochondrial OS=Homo sapiens OX=9606 GN=CPOX PE=1 SV=3	0.614782
	E9PJF4	CLNS1A	Chloride channel, nucleotide sensitive 1A OS=Homo sapiens OX=9606 GN=CLNS1A PE=1 SV=1	0.614782
	B3KS75	BGN	Biglycan OS=Homo sapiens OX=9606 PE=2 SV=1	0.614782
	A0A024R9I0	ATP6V1C1	V-type proton ATPase subunit C OS=Homo sapiens OX=9606 GN=ATP6V1C1 PE=2 SV=1	0.614782
	A0A024R8S3	SUMO3	Small ubiquitin-related modifier OS=Homo sapiens OX=9606 GN=SUMO2 PE=3 SV=1	1.22956
	Q9BU23	LMF2	Lipase maturation factor 2 OS=Homo sapiens OX=9606 GN=LMF2 PE=1 SV=2	1.22956
	B1ANH5	GUK1	Guanylate kinase OS=Homo sapiens OX=9606 GN=GUK1 PE=1 SV=1	1.22956
	Q53FR9	COMMD9	COMM domain containing 9 variant (Fragment) OS=Homo sapiens OX=9606 GN=COMMD9 PE=2 SV=1	1.22956
	A6NF51	BPNT1	3'(2'),5'-bisphosphate nucleotidase 1 OS=Homo sapiens OX=9606 GN=BPNT1 PE=1 SV=2	1.22956
	A0A024QZM6	SEC24C	SEC24 Homolog C, COPII Coat Complex Component OS=Homo sapiens OX=9606 GN=SEC24C PE=3 SV=1	1.84435
	A0A024R6Y2	NUTF2	Nuclear transport factor 2, isoform CRA_a OS=Homo sapiens OX=9606 GN=NUTF2 PE=4 SV=1	1.84435
	P42345	MTOR	Serine/threonine-protein kinase mTOR OS=Homo sapiens OX=9606 GN=MTOR PE=1 SV=1	2.45913
	A0A024RAR8	ERAP1	Aminopeptidase OS=Homo sapiens OX=9606 GN=ARTS-1 PE=3 SV=1	2.45913
	Q96BX8	MOB3A	MOB kinase activator 3A OS=Homo sapiens OX=9606 GN=MOB3A PE=1 SV=1	3.07391
	O75084	FZD7	Frizzled-7 OS=Homo sapiens OX=9606 GN=FZD7 PE=1 SV=2	3.07391
	O75663	TIPRL	TIP41-like protein OS=Homo sapiens OX=9606 GN=TIPRL PE=1 SV=2	3.68869
	Q13433	SLC39A6	Zinc transporter ZIP6 OS=Homo sapiens OX=9606 GN=SLC39A6 PE=1 SV=3	4.30347
	A8K520	PLPBP	Pyridoxal phosphate homeostasis protein OS=Homo sapiens OX=9606 GN=PROSC PE=2 SV=1	4.30347
	A6NFX8	NUDT5	ADP-sugar pyrophosphatase OS=Homo sapiens OX=9606 GN=NUDT5 PE=1 SV=1	4.30347
	B3KWP7	PIP4K2C	cDNA FLJ43538 fis, clone PLACE7008431, highly similar to Homo sapiens phosphatidylinositol-4-phosphate 5-kinase, type II, gamma (PIP5K2C), mRNA OS=Homo sapiens OX=9606 PE=2 SV=1	4.91825
	Q9NQR4	NIT2	Omega-amidase NIT2 OS=Homo sapiens OX=9606 GN=NIT2 PE=1 SV=1	4.91825
	Q9BYH2	SLC7A11	Cystine/glutamate exchanger OS=Homo sapiens OX=9606 GN=hxCT PE=2 SV=1	6.7626
	A0A024R5H0	BANF1	Barrier to autointegration factor 1, isoform CRA_a OS=Homo sapiens OX=9606 GN=BANF1 PE=4 SV=1	6.7626
	A0A0A0N0M1	PROM1	Prominin-1 OS=Homo sapiens OX=9606 GN=CD133 PE=2 SV=1	10.4513
	A0A7I2V4K5	CTSA	Carboxypeptidase OS=Homo sapiens OX=9606 GN=CTSA PE=1 SV=1	0.614782
	A0A0C4DGX8	ATP6AP1	V-type proton ATPase subunit S1 (Fragment) OS=Homo sapiens OX=9606 GN=ATP6AP1 PE=1 SV=2	0.614782
	B4E3I3	UFD1	cDNA FLJ59614, highly similar to Ubiquitin fusion degradation protein 1 homolog OS=Homo sapiens OX=9606 PE=2 SV=1	1.22956
	B2RDQ3	TRA2B	cDNA, FLJ96718, highly similar to Homo sapiens splicing factor, arginine/serine-rich 10 (transformer 2 homolog, Drosophila) (SFRS10), mRNA OS=Homo sapiens OX=9606 PE=2 SV=1	1.22956
	A0A087X0W8	RELA	Transcription factor p65 OS=Homo sapiens OX=9606 GN=RELA PE=1 SV=1	1.22956
	A0A024R5L0	PRCP	Prolylcarboxypeptidase (Angiotensinase C), isoform CRA_a OS=Homo sapiens OX=9606 GN=PRCP PE=3 SV=1	1.22956
	B3KUE5	PLTP	Phospholipid transfer protein, isoform CRA_c OS=Homo sapiens OX=9606 GN=PLTP PE=2 SV=1	1.22956
	A0A7P0TAL9	EIF2AK2	Interferon-induced, double-stranded RNA-activated protein kinase OS=Homo sapiens OX=9606 GN=EIF2AK2 PE=1 SV=1	1.22956
	A0A2R8Y6Y7	SUCLA2	Succinate--CoA ligase [ADP-forming] subunit beta, mitochondrial OS=Homo sapiens OX=9606 GN=SUCLA2 PE=1 SV=1	1.84435
	K7EM18	EIF1	Eukaryotic translation initiation factor 1 OS=Homo sapiens OX=9606 GN=EIF1 PE=1 SV=1	1.84435
	A0A7I2V5U0	ABCA1	Phospholipid-transporting ATPase ABCA1 OS=Homo sapiens OX=9606 GN=ABCA1 PE=1 SV=1	1.84435
	A0A384NL45	TECR	Very-long-chain enoyl-CoA reductase OS=Homo sapiens OX=9606 PE=2 SV=1	2.45913
	P12004	PCNA	Proliferating cell nuclear antigen OS=Homo sapiens OX=9606 GN=PCNA PE=1 SV=1	2.45913
	A0A1S5UZH2	MICAL1	F-actin monooxygenase OS=Homo sapiens OX=9606 GN=MICAL1 PE=2 SV=1	2.45913
	A0A087WUI8	GMPPA	Mannose-1-phosphate guanyltransferase alpha OS=Homo sapiens OX=9606 GN=GMPPA PE=1 SV=1	2.45913
	Q8TF42	UBASH3B	Ubiquitin-associated and SH3 domain-containing protein B OS=Homo sapiens OX=9606 GN=UBASH3B PE=1 SV=2	3.68869
	Q9H3N1	TMX1	Thioredoxin-related transmembrane protein 1 OS=Homo sapiens OX=9606 GN=TMX1 PE=1 SV=1	3.68869
	A0A7I2V2U2	SGTA	Small glutamine-rich tetratricopeptide repeat-containing protein alpha OS=Homo sapiens OX=9606 GN=SGTA PE=1 SV=1	3.68869
	A0A0C4DGY8	ENOPH1	Enolase-phosphatase E1 OS=Homo sapiens OX=9606 GN=ENOPH1 PE=1 SV=1	3.68869
	A0A140VJY7	TXNDC17	Thioredoxin domain-containing protein 17 OS=Homo sapiens OX=9606 PE=2 SV=1	4.91825
	A0A087WT12	GPX4	Glutathione peroxidase OS=Homo sapiens OX=9606 GN=GPX4 PE=1 SV=1	4.91825
	A0A024R2L1	WDR48	USP1-associated factor 1 OS=Homo sapiens OX=9606 GN=WDR48 PE=2 SV=1	5.53304
	A0A140VJF4	BLVRA	Biliverdin reductase A OS=Homo sapiens OX=9606 PE=2 SV=1	5.53304
	A0A0A0MRU0	MPP2	MAGUK p55 subfamily member 2 OS=Homo sapiens OX=9606 GN=MPP2 PE=1 SV=1	7.99216
	Q9H269	VPS16	Vacuolar protein sorting-associated protein 16 homolog OS=Homo sapiens OX=9606 GN=VPS16 PE=1 SV=2	0.614782
	Q96A33	CCDC47	PAT complex subunit CCDC47 OS=Homo sapiens OX=9606 GN=CCDC47 PE=1 SV=1	0.614782
	A0A0G2JLD8	SSBP1	Single-stranded DNA-binding protein, mitochondrial (Fragment) OS=Homo sapiens OX=9606 GN=SSBP1 PE=1 SV=1	1.22956
	A0A384NLA0	FKBP2	Peptidylprolyl isomerase OS=Homo sapiens OX=9606 PE=2 SV=1	1.22956
	B4DLN1	B4DLN1	cDNA FLJ60124, highly similar to Mitochondrial dicarboxylate carrier OS=Homo sapiens OX=9606 PE=2 SV=1	1.84435
	A0A024RBV5	RAB9A	RAB9A, member RAS oncogene family, isoform CRA_a OS=Homo sapiens OX=9606 GN=RAB9A PE=3 SV=1	2.45913
	F5GX23	PSMD9	26S proteasome non-ATPase regulatory subunit 9 OS=Homo sapiens OX=9606 GN=PSMD9 PE=1 SV=1	2.45913
	A0A1W2PNY8	KCNMA1	Potassium large conductance calcium-activated channel subfamily m alpha member 1 (Fragment) OS=Homo sapiens OX=9606 GN=KCNMA1 PE=1 SV=1	2.45913
	Q10567	AP1B1	AP-1 complex subunit beta-1 OS=Homo sapiens OX=9606 GN=AP1B1 PE=1 SV=2	2.45913
	A0A0S2Z548	SUMF2	Sulfatase modifying factor 2 isoform 3 OS=Homo sapiens OX=9606 GN=SUMF2 PE=2 SV=1	3.07391
	A0A024R4D1	COPS8	COP9 signalosome complex subunit 8 OS=Homo sapiens OX=9606 GN=COPS8 PE=3 SV=1	3.07391
	P46109	CRKL	Crk-like protein OS=Homo sapiens OX=9606 GN=CRKL PE=1 SV=1	3.68869
	A0A024QZD5	SNRNP70	U1 small nuclear ribonucleoprotein 70 kDa OS=Homo sapiens OX=9606 GN=SNRP70 PE=4 SV=1	4.30347
	A0A090N7T9	SCRN1	Secernin 1 OS=Homo sapiens OX=9606 GN=SCRN1 PE=3 SV=1	4.30347
	K7EPJ5	MGRN1	E3 ubiquitin-protein ligase MGRN1 (Fragment) OS=Homo sapiens OX=9606 GN=MGRN1 PE=1 SV=1	4.30347
	B8ZZB8	CNRIP1	CB1 cannabinoid receptor-interacting protein 1 OS=Homo sapiens OX=9606 GN=CNRIP1 PE=1 SV=1	4.30347
	A0A024RBE9	SYT1	Synaptotagmin OS=Homo sapiens OX=9606 GN=SYT1 PE=3 SV=1	6.14782
	E5KN55	PPID	Peptidyl-prolyl cis-trans isomerase D OS=Homo sapiens OX=9606 PE=1 SV=1	6.14782
	A0A024R3W5	SLC39A10	Solute carrier family 39 (Zinc transporter), member 10, isoform CRA_a OS=Homo sapiens OX=9606 GN=SLC39A10 PE=4 SV=1	7.99216
	P26012	ITGB8	Integrin beta-8 OS=Homo sapiens OX=9606 GN=ITGB8 PE=1 SV=1	11.6809
	B4E0E0	TMEM41B	cDNA FLJ54898, highly similar to Homo sapiens transmembrane protein 41B (TMEM41B), mRNA OS=Homo sapiens OX=9606 PE=2 SV=1	1.22956
	A0A024RB72	COPZ1	Coatomer subunit zeta OS=Homo sapiens OX=9606 GN=COPZ1 PE=3 SV=1	1.22956
	A0A067XG54	ATP11C	Phospholipid-transporting ATPase OS=Homo sapiens OX=9606 GN=ATP11C PE=1 SV=1	1.22956
	H7C4H2	SRPRB	Signal recognition particle receptor subunit beta (Fragment) OS=Homo sapiens OX=9606 GN=SRPRB PE=1 SV=1	1.84435
	A0A024R0Q7	PPP5C	Serine/threonine-protein phosphatase OS=Homo sapiens OX=9606 GN=PPP5C PE=3 SV=1	1.84435
	A0A0C4DGV4	LAMTOR5	Late endosomal/lysosomal adaptor and MAPK and MTOR activator 5 OS=Homo sapiens OX=9606 GN=LAMTOR5 PE=1 SV=1	1.84435
	B7Z5V0	FHL1	cDNA FLJ53647, highly similar to Four and a half LIM domains protein 1 OS=Homo sapiens OX=9606 PE=2 SV=1	1.84435
	A0A087WTB8	UCHL3	Ubiquitin carboxyl-terminal hydrolase OS=Homo sapiens OX=9606 GN=UCHL3 PE=1 SV=1	2.45913
	Q04760	GLO1	Lactoylglutathione lyase OS=Homo sapiens OX=9606 GN=GLO1 PE=1 SV=4	2.45913
	A0A024R4U3	TTLL12	Tubulin tyrosine ligase-like family, member 12, isoform CRA_a OS=Homo sapiens OX=9606 GN=TTLL12 PE=4 SV=1	3.07391
	A8K8F0	GLOD4	Glyoxalase domain-containing protein 4 OS=Homo sapiens OX=9606 PE=2 SV=1	3.68869
	A0A140VJW2	STMN1	Stathmin OS=Homo sapiens OX=9606 PE=2 SV=1	4.30347
	Q86TV6	TTC7B	Tetratricopeptide repeat protein 7B OS=Homo sapiens OX=9606 GN=TTC7B PE=1 SV=3	5.53304
	Q15181	PPA1	Inorganic pyrophosphatase OS=Homo sapiens OX=9606 GN=PPA1 PE=1 SV=2	7.37738
	B4DY09	ILF2	Interleukin enhancer-binding factor 2 OS=Homo sapiens OX=9606 GN=ILF2 PE=1 SV=1	7.37738
	A0A087WYB4	STOML2	Stomatin-like protein 2, mitochondrial OS=Homo sapiens OX=9606 GN=STOML2 PE=1 SV=1	1.22956
	Q68CP4	HGSNAT	Heparan-alpha-glucosaminide N-acetyltransferase OS=Homo sapiens OX=9606 GN=HGSNAT PE=1 SV=2	1.22956
	C9JYQ9	RPL22L1	60S ribosomal protein L22-like 1 OS=Homo sapiens OX=9606 GN=RPL22L1 PE=1 SV=1	1.84435
	Q9BX67	JAM3	Junctional adhesion molecule C OS=Homo sapiens OX=9606 GN=JAM3 PE=1 SV=1	1.84435
	Q08378	GOLGA3	Golgin subfamily A member 3 OS=Homo sapiens OX=9606 GN=GOLGA3 PE=1 SV=2	1.84435
	A0A024RDA1	EXOC1	Exocyst complex component 1, isoform CRA_a OS=Homo sapiens OX=9606 GN=EXOC1 PE=3 SV=1	1.84435
	A0A024R488	WDFY1	WD repeat and FYVE domain containing 1, isoform CRA_a OS=Homo sapiens OX=9606 GN=WDFY1 PE=4 SV=1	2.45913
	P78539	SRPX	Sushi repeat-containing protein SRPX OS=Homo sapiens OX=9606 GN=SRPX PE=1 SV=1	3.07391
	A0A024R6D4	ERH	Enhancer of rudimentary homolog OS=Homo sapiens OX=9606 GN=ERH PE=3 SV=1	3.07391
	B4DEP6	EIF4B	cDNA FLJ59206, highly similar to Eukaryotic translation initiation factor 4B OS=Homo sapiens OX=9606 PE=2 SV=1	3.07391
	Q15717	ELAVL1	ELAV-like protein 1 OS=Homo sapiens OX=9606 GN=ELAVL1 PE=1 SV=2	4.30347
	A0A024R172	LTB4DH	15-oxoprostaglandin 13-reductase OS=Homo sapiens OX=9606 GN=LTB4DH PE=3 SV=1	4.91825
	A0A024R718	NAMPT	Nicotinamide phosphoribosyltransferase OS=Homo sapiens OX=9606 GN=PBEF1 PE=3 SV=1	6.7626
	Q8N1G4	LRRC47	Leucine-rich repeat-containing protein 47 OS=Homo sapiens OX=9606 GN=LRRC47 PE=1 SV=1	6.7626
	A0A068F658	GBA	Glucosylceramidase OS=Homo sapiens OX=9606 GN=GBA PE=2 SV=1	1.84435
	A0A024R6C9	DLST	Dihydrolipoyllysine-residue succinyltransferase component of 2-oxoglutarate dehydrogenase complex, mitochondrial OS=Homo sapiens OX=9606 GN=DLST PE=3 SV=1	1.84435
	Q6DKJ4	NXN	Nucleoredoxin OS=Homo sapiens OX=9606 GN=NXN PE=1 SV=2	4.91825
	A0A6I8PRJ0	ADGRL2	Adhesion G protein-coupled receptor L2 OS=Homo sapiens OX=9606 GN=ADGRL2 PE=1 SV=1	8.60695
	A0A1B0GTW6	EPB41L1	Band 4.1-like protein 1 OS=Homo sapiens OX=9606 GN=EPB41L1 PE=1 SV=2	9.22173
	A0A024R6W0	GOT2	Aspartate aminotransferase OS=Homo sapiens OX=9606 GN=GOT2 PE=3 SV=1	5.53304
	O75976	CPD	Carboxypeptidase D OS=Homo sapiens OX=9606 GN=CPD PE=1 SV=2	10.4513
	P00390	GSR	Glutathione reductase, mitochondrial OS=Homo sapiens OX=9606 GN=GSR PE=1 SV=2	9.22173
	A0A140VK27	LTA4H	Leukotriene A(4) hydrolase OS=Homo sapiens OX=9606 PE=2 SV=1	10.4513
	A0A384MDW3	RPS6KA3	Ribosomal protein S6 kinase OS=Homo sapiens OX=9606 PE=2 SV=1	9.22173
	Q96N67	DOCK7	Dedicator of cytokinesis protein 7 OS=Homo sapiens OX=9606 GN=DOCK7 PE=1 SV=4	4.91825
	A8K4W2	ATP5PB	ATP synthase subunit b OS=Homo sapiens OX=9606 PE=2 SV=1	4.91825
	Q9Y277	VDAC3	Voltage-dependent anion-selective channel protein 3 OS=Homo sapiens OX=9606 GN=VDAC3 PE=1 SV=1	6.14782
	A0A804HI14	LRPPRC	Leucine-rich PPR motif-containing protein, mitochondrial OS=Homo sapiens OX=9606 GN=LRPPRC PE=4 SV=1	2.45913
	Q15293	RCN1	Reticulocalbin-1 OS=Homo sapiens OX=9606 GN=RCN1 PE=1 SV=1	2.45913
	Q15075	EEA1	Early endosome antigen 1 OS=Homo sapiens OX=9606 GN=EEA1 PE=1 SV=2	18.4435
	P22413	ENPP1	Ectonucleotide pyrophosphatase/phosphodiesterase family member 1 OS=Homo sapiens OX=9606 GN=ENPP1 PE=1 SV=2	2.45913
	A2VCK8	TMSB4X	Thymosin beta OS=Homo sapiens OX=9606 GN=TMSB4X PE=2 SV=1	9.22173
	E7EV41	SLC8A1	Na(+)/Ca(2+)-exchange protein 1 OS=Homo sapiens OX=9606 GN=SLC8A1 PE=1 SV=1	0.614782
	A0A024R824	SLC31A1	Copper transporter OS=Homo sapiens OX=9606 GN=SLC31A1 PE=3 SV=1	0.614782
	A0A024RB14	RPS26	40S ribosomal protein S26 OS=Homo sapiens OX=9606 GN=RPS26 PE=3 SV=1	0.614782
	Q96T76	MMS19	MMS19 nucleotide excision repair protein homolog OS=Homo sapiens OX=9606 GN=MMS19 PE=1 SV=2	0.614782
	A6NCE7	MAP1LC3B	Microtubule-associated proteins 1A/1B light chain 3 beta 2 OS=Homo sapiens OX=9606 GN=MAP1LC3B2 PE=2 SV=1	0.614782
	A0A024RBR3	DENR	Density-regulated protein OS=Homo sapiens OX=9606 GN=DENR PE=3 SV=1	0.614782
	Q8N7R7	CCNYL1	Cyclin-Y-like protein 1 OS=Homo sapiens OX=9606 GN=CCNYL1 PE=1 SV=2	0.614782
	Q9UBB4	ATXN10	Ataxin-10 OS=Homo sapiens OX=9606 GN=ATXN10 PE=1 SV=1	0.614782
	A0A0A0MTL6	RIPOR1	Rho family-interacting cell polarization regulator 1 OS=Homo sapiens OX=9606 GN=RIPOR1 PE=1 SV=1	1.22956
	A8K3Y8	MEMO1	Mediator of ErbB2-driven cell motility 1 OS=Homo sapiens OX=9606 PE=2 SV=1	1.22956
	A0A024RB08	ERGIC2	ERGIC and golgi 2, isoform CRA_a OS=Homo sapiens OX=9606 GN=ERGIC2 PE=3 SV=1	1.22956
	B4DNR3	ABHD14B	cDNA FLJ52710, highly similar to Abhydrolase domain-containing protein 14B OS=Homo sapiens OX=9606 PE=2 SV=1	1.22956
	A0A024RDL3	PSPH	O-phosphoserine phosphohydrolase OS=Homo sapiens OX=9606 GN=PSPH PE=3 SV=1	1.84435
	A0A140VJS0	PPP2CB	Serine/threonine-protein phosphatase OS=Homo sapiens OX=9606 PE=2 SV=1	1.84435
	B5BU01	EIF2S2	Eukaryotic translation initiation factor 2 beta OS=Homo sapiens OX=9606 GN=EIF2S2 PE=2 SV=1	1.84435
	A0A024RDV7	KPNA3	Importin subunit alpha OS=Homo sapiens OX=9606 GN=KPNA3 PE=3 SV=1	2.45913
	E5RJD8	TBCA	Tubulin-specific chaperone A OS=Homo sapiens OX=9606 GN=TBCA PE=1 SV=1	4.91825
	P38117	ETFB	Electron transfer flavoprotein subunit beta OS=Homo sapiens OX=9606 GN=ETFB PE=1 SV=3	4.91825
	A0A1S5UZ22	PTPRA	Receptor-type tyrosine-protein phosphatase alpha OS=Homo sapiens OX=9606 GN=PTPRA PE=2 SV=1	10.4513
	Q8N3E9	PLCD3	1-phosphatidylinositol 4,5-bisphosphate phosphodiesterase delta-3 OS=Homo sapiens OX=9606 GN=PLCD3 PE=1 SV=3	13.5252
	A0A024RDT6	SPRYD7	SPRY domain-containing protein 7 OS=Homo sapiens OX=9606 GN=C13orf1 PE=2 SV=1	0.614782
	D3DP46	SPCS3	Signal peptidase complex subunit 3 OS=Homo sapiens OX=9606 GN=SPCS3 PE=3 SV=1	0.614782
	Q86T03	PIP4P1	Type 1 phosphatidylinositol 4,5-bisphosphate 4-phosphatase OS=Homo sapiens OX=9606 GN=PIP4P1 PE=1 SV=1	0.614782
	P05161	ISG15	Ubiquitin-like protein ISG15 OS=Homo sapiens OX=9606 GN=ISG15 PE=1 SV=5	0.614782
	P62136	PPP1CA	Serine/threonine-protein phosphatase PP1-alpha catalytic subunit OS=Homo sapiens OX=9606 GN=PPP1CA PE=1 SV=1	1.22956
	P27449	ATP6V0C	V-type proton ATPase 16 kDa proteolipid subunit OS=Homo sapiens OX=9606 GN=ATP6V0C PE=1 SV=1	1.22956
	A0A087X295	WDR6	WD repeat-containing protein 6 OS=Homo sapiens OX=9606 GN=WDR6 PE=1 SV=1	1.84435
	O00399	DCTN6	Dynactin subunit 6 OS=Homo sapiens OX=9606 GN=DCTN6 PE=1 SV=1	1.84435
	A8K3M3	PTPN1	Tyrosine-protein phosphatase non-receptor type OS=Homo sapiens OX=9606 GN=PTPN1 PE=2 SV=1	3.07391
	Q8TD55	PLEKHO2	Pleckstrin homology domain-containing family O member 2 OS=Homo sapiens OX=9606 GN=PLEKHO2 PE=1 SV=1	3.07391
	A0A024R8R4	NPLOC4	Nuclear protein localization 4 homolog (S. cerevisiae), isoform CRA_a OS=Homo sapiens OX=9606 GN=NPLOC4 PE=3 SV=1	3.07391
	M0QYZ2	AP2S1	AP complex subunit sigma OS=Homo sapiens OX=9606 GN=AP2S1 PE=1 SV=1	3.07391
	A0A096LNY6	ADSL	Adenylosuccinate lyase OS=Homo sapiens OX=9606 GN=ADSL PE=1 SV=2	3.07391
	A0A140VK83	PPP1R7	Protein phosphatase 1, regulatory subunit 7, isoform CRA_b OS=Homo sapiens OX=9606 GN=PPP1R7 PE=2 SV=1	3.68869
	O94915	FRYL	Protein furry homolog-like OS=Homo sapiens OX=9606 GN=FRYL PE=1 SV=2	3.68869
	A0A1B0GTU4	PXN	Paxillin OS=Homo sapiens OX=9606 GN=PXN PE=1 SV=1	6.14782
	Q9Y6M5	SLC30A1	Zinc transporter 1 OS=Homo sapiens OX=9606 GN=SLC30A1 PE=1 SV=3	6.7626
	A0A1B0GUZ7	EFR3A	Protein EFR3 homolog A OS=Homo sapiens OX=9606 GN=EFR3A PE=1 SV=1	7.37738
	Q4KMP7	TBC1D10B	TBC1 domain family member 10B OS=Homo sapiens OX=9606 GN=TBC1D10B PE=1 SV=3	9.83651
	A0A7P0T897	VLDLR	Very low-density lipoprotein receptor OS=Homo sapiens OX=9606 GN=VLDLR PE=1 SV=1	11.6809
	O15439	ABCC4	ATP-binding cassette sub-family C member 4 OS=Homo sapiens OX=9606 GN=ABCC4 PE=1 SV=3	15.3695
	P62318	SNRPD3	Small nuclear ribonucleoprotein Sm D3 OS=Homo sapiens OX=9606 GN=SNRPD3 PE=1 SV=1	0.614782
	B4DRL5	ELMO2	cDNA FLJ60834, highly similar to Engulfment and cell motility protein 2 (CED-12 homolog A) OS=Homo sapiens OX=9606 PE=2 SV=1	0.614782
	A0A024R3J7	STT3A	Dolichyl-diphosphooligosaccharide--protein glycotransferase OS=Homo sapiens OX=9606 GN=hCG_2032701 PE=3 SV=1	1.22956
	A0A087WWM0	TRAPPC3	Trafficking protein particle complex subunit OS=Homo sapiens OX=9606 GN=TRAPPC3 PE=1 SV=1	1.84435
	A0A384NL29	SOD2	Superoxide dismutase OS=Homo sapiens OX=9606 PE=2 SV=1	1.84435
	O75886	STAM2	Signal transducing adapter molecule 2 OS=Homo sapiens OX=9606 GN=STAM2 PE=1 SV=1	2.45913
	A0A669KB10	GBF1	Golgi-specific brefeldin A-resistance guanine nucleotide exchange factor 1 OS=Homo sapiens OX=9606 GN=GBF1 PE=1 SV=1	2.45913
	A0A024R9Y7	MAGED2	Melanoma antigen family D, 2, isoform CRA_a OS=Homo sapiens OX=9606 GN=MAGED2 PE=4 SV=1	3.68869
	O43681	GET3	ATPase GET3 OS=Homo sapiens OX=9606 GN=GET3 PE=1 SV=2	3.68869
	E5RGN3	ATOX1	Copper transport protein ATOX1 OS=Homo sapiens OX=9606 GN=ATOX1 PE=1 SV=1	3.68869
	Q93034	CUL5	Cullin-5 OS=Homo sapiens OX=9606 GN=CUL5 PE=1 SV=4	4.30347
	B4E0Y9	STK26	Serine/threonine-protein kinase 26 OS=Homo sapiens OX=9606 GN=STK26 PE=1 SV=1	6.14782
	A0A7I2V2G1	STAT3	Signal transducer and activator of transcription OS=Homo sapiens OX=9606 GN=STAT3 PE=1 SV=1	7.37738
	A0A6Q8PHA5	HARS1	Histidine--tRNA ligase, cytoplasmic OS=Homo sapiens OX=9606 GN=HARS1 PE=1 SV=1	7.37738
	B3KQJ7	TSPAN6	Tetraspanin OS=Homo sapiens OX=9606 PE=2 SV=1	0.614782
	Q86SF2	GALNT7	N-acetylgalactosaminyltransferase 7 OS=Homo sapiens OX=9606 GN=GALNT7 PE=1 SV=1	0.614782
	A8K646	OSTF1	cDNA FLJ75699, highly similar to Homo sapiens osteoclast stimulating factor 1 (OSTF1), mRNA OS=Homo sapiens OX=9606 PE=2 SV=1	1.84435
	A0A7I2V3X4	NMT1	Glycylpeptide N-tetradecanoyltransferase OS=Homo sapiens OX=9606 GN=NMT1 PE=1 SV=1	1.84435
	K7ERF1	EIF3K	Eukaryotic translation initiation factor 3 subunit K OS=Homo sapiens OX=9606 GN=EIF3K PE=1 SV=1	1.84435
	P41227	NAA10	N-alpha-acetyltransferase 10 OS=Homo sapiens OX=9606 GN=NAA10 PE=1 SV=1	2.45913
	A0A024QZT2	EXOC2	Exocyst complex component 2 OS=Homo sapiens OX=9606 GN=EXOC2 PE=3 SV=1	2.45913
	A0A7I2V3B4	SCFD1	Sec1 family domain-containing protein 1 OS=Homo sapiens OX=9606 GN=SCFD1 PE=1 SV=1	3.07391
	Q5VZM2	RRAGB	Isoform 2 of Ras-related GTP-binding protein B OS=Homo sapiens OX=9606 GN=RRAGB	3.07391
	O14907	TAX1BP3	Tax1-binding protein 3 OS=Homo sapiens OX=9606 GN=TAX1BP3 PE=1 SV=2	3.68869
	P52788	SMS	Spermine synthase OS=Homo sapiens OX=9606 GN=SMS PE=1 SV=2	3.68869
	A0A7I2V4L7	PABPC4	Polyadenylate-binding protein OS=Homo sapiens OX=9606 GN=PABPC4 PE=1 SV=1	3.68869
	A0A590UJJ6	H3C1	Histone H3 OS=Homo sapiens OX=9606 GN=H3-3A PE=1 SV=1	3.68869
	Q68CZ2	TNS3	Tensin-3 OS=Homo sapiens OX=9606 GN=TNS3 PE=1 SV=2	4.91825
	A0A0U1RRM4	PTBP1	Polypyrimidine tract-binding protein 1 OS=Homo sapiens OX=9606 GN=PTBP1 PE=1 SV=1	5.53304
	B7Z1Z0	SUB1	Activated RNA polymerase II transcriptional coactivator p15 OS=Homo sapiens OX=9606 PE=2 SV=1	6.14782
	P58546	MTPN	Myotrophin OS=Homo sapiens OX=9606 GN=MTPN PE=1 SV=2	6.14782
	Q9HAC8	UBTD1	Ubiquitin domain-containing protein 1 OS=Homo sapiens OX=9606 GN=UBTD1 PE=1 SV=1	9.22173
	O00391	QSOX1	Sulfhydryl oxidase 1 OS=Homo sapiens OX=9606 GN=QSOX1 PE=1 SV=3	0.614782
	H3BMF4	SPNS1	Protein spinster homolog 1 OS=Homo sapiens OX=9606 GN=SPNS1 PE=1 SV=1	1.22956
	Q13636	RAB31	Ras-related protein Rab-31 OS=Homo sapiens OX=9606 GN=RAB31 PE=1 SV=1	1.84435
	A0A024RC16	CD99L2	CD99 antigen-like 2, isoform CRA_d OS=Homo sapiens OX=9606 GN=CD99L2 PE=2 SV=1	1.84435
	A0A0S2Z4C3	FH	Fumarate hydratase, mitochondrial (Fragment) OS=Homo sapiens OX=9606 GN=FH PE=2 SV=1	4.30347
	A0A024RBB5	CSRP2	Cysteine and glycine-rich protein 2, isoform CRA_a OS=Homo sapiens OX=9606 GN=CSRP2 PE=2 SV=1	4.30347
	A8K0J3	TAOK3	cDNA FLJ76732, highly similar to Homo sapiens TAO kinase 3 (TAOK3), mRNA OS=Homo sapiens OX=9606 PE=2 SV=1	4.91825
	Q9Y3U8	RPL36	60S ribosomal protein L36 OS=Homo sapiens OX=9606 GN=RPL36 PE=1 SV=3	6.14782
	B3KME2	CRTAP	cDNA FLJ10772 fis, clone NT2RP4000243, highly similar to Cartilage-associated protein OS=Homo sapiens OX=9606 PE=2 SV=1	0.614782
	A4FUA5	ANTXR2	ANTXR2 protein (Fragment) OS=Homo sapiens OX=9606 GN=ANTXR2 PE=2 SV=1	1.22956
	A0A804HIQ1	SACS	Sacsin OS=Homo sapiens OX=9606 GN=SACS PE=4 SV=1	3.07391
	A0A590UJ43	CSNK1A1	Casein kinase I isoform alpha OS=Homo sapiens OX=9606 GN=CSNK1A1 PE=1 SV=1	4.91825
	A0A024R487	ACSL3	Acyl-CoA synthetase long-chain family member 3, isoform CRA_a OS=Homo sapiens OX=9606 GN=ACSL3 PE=4 SV=1	4.91825
	I1SRC5	I1SRC5	UBE2L3/KRAS fusion protein OS=Homo sapiens OX=9606 PE=2 SV=1	4.91825
	Q96L92	SNX27	Sorting nexin-27 OS=Homo sapiens OX=9606 GN=SNX27 PE=1 SV=2	5.53304
	O94874	UFL1	E3 UFM1-protein ligase 1 OS=Homo sapiens OX=9606 GN=UFL1 PE=1 SV=2	2.45913
	A0A024R277	SPTLC1	Serine palmitoyltransferase, long chain base subunit 1, isoform CRA_a OS=Homo sapiens OX=9606 GN=SPTLC1 PE=4 SV=1	2.45913
	P62314	SNRPD1	Small nuclear ribonucleoprotein Sm D1 OS=Homo sapiens OX=9606 GN=SNRPD1 PE=1 SV=1	4.91825
	A0A7I2YQN9	G3BP1	Ras GTPase-activating protein-binding protein 1 OS=Homo sapiens OX=9606 GN=G3BP1 PE=1 SV=1	6.14782
	A0A384N6A4	HSPE1	10 kDa heat shock protein, mitochondrial OS=Homo sapiens OX=9606 PE=2 SV=1	7.37738
	A0A024R7W0	BPNT2	Inositol monophosphatase domain containing 1, isoform CRA_a OS=Homo sapiens OX=9606 GN=IMPAD1 PE=3 SV=1	1.22956
	Q9UL26	RAB22A	Ras-related protein Rab-22A OS=Homo sapiens OX=9606 GN=RAB22A PE=1 SV=2	3.68869
	A0A1U9X609	ABCF1	ATP-binding cassette sub-family F member 1 OS=Homo sapiens OX=9606 PE=4 SV=1	4.30347
	B1AQP2	PFDN2	Prefoldin subunit 2 OS=Homo sapiens OX=9606 GN=PFDN2 PE=2 SV=1	5.53304
	Q9H6X2	ANTXR1	Anthrax toxin receptor 1 OS=Homo sapiens OX=9606 GN=ANTXR1 PE=1 SV=2	3.07391
	A3KLL5	ATP1B1	Sodium/potassium-transporting ATPase subunit beta OS=Homo sapiens OX=9606 GN=ATP1B1 PE=2 SV=1	7.37738
	Q9Y4G6	TLN2	Talin-2 OS=Homo sapiens OX=9606 GN=TLN2 PE=1 SV=4	9.22173
	A0A590UK44	ITCH	E3 ubiquitin-protein ligase OS=Homo sapiens OX=9606 GN=ITCH PE=1 SV=1	14.7548
	A3QNQ0	TGFBR2	TGF-beta receptor type-2 OS=Homo sapiens OX=9606 GN=TGFBR2 PE=2 SV=1	3.68869
	P63220	RPS21	40S ribosomal protein S21 OS=Homo sapiens OX=9606 GN=RPS21 PE=1 SV=1	7.99216
	A0A024R8P8	RPL38	60S ribosomal protein L38 OS=Homo sapiens OX=9606 GN=RPL38 PE=3 SV=1	7.99216
	A0A024R9X0	TRO	Trophinin, isoform CRA_a OS=Homo sapiens OX=9606 GN=TRO PE=4 SV=1	1.22956
	A0A1P0AYU5	SFXN3	Sidoreflexin OS=Homo sapiens OX=9606 GN=SFXN3 PE=1 SV=1	4.30347
	P13010	XRCC5	X-ray repair cross-complementing protein 5 OS=Homo sapiens OX=9606 GN=XRCC5 PE=1 SV=3	6.7626
	A0A024R1N4	XRCC6	ATP-dependent DNA helicase 2 subunit 1 OS=Homo sapiens OX=9606 GN=XRCC6 PE=3 SV=1	11.0661
	A0A0C4DGE4	STX3	Syntaxin-3 (Fragment) OS=Homo sapiens OX=9606 GN=STX3 PE=1 SV=1	0.614782
	A8K588	SRSF6	cDNA FLJ76823, highly similar to Homo sapiens splicing factor, arginine/serine-rich 6 (SFRS6), mRNA OS=Homo sapiens OX=9606 PE=2 SV=1	0.614782
	Q8WV41	SNX33	Sorting nexin-33 OS=Homo sapiens OX=9606 GN=SNX33 PE=1 SV=1	0.614782
	A0A024R692	RHOJ	Ras homolog gene family, member J, isoform CRA_c OS=Homo sapiens OX=9606 GN=RHOJ PE=4 SV=1	0.614782
	A0A0A0MTJ9	NCEH1	Neutral cholesterol ester hydrolase 1 OS=Homo sapiens OX=9606 GN=NCEH1 PE=1 SV=1	0.614782
	A0A343H8S5	COX2	Cytochrome c oxidase subunit 2 OS=Homo sapiens OX=9606 GN=COX2 PE=3 SV=1	0.614782
	O60502	OGA	Protein O-GlcNAcase OS=Homo sapiens OX=9606 GN=OGA PE=1 SV=2	1.22956
	A0A024RAV5	KRAS	V-Ki-ras2 Kirsten rat sarcoma viral oncogene homolog, isoform CRA_b OS=Homo sapiens OX=9606 GN=KRAS PE=1 SV=1	1.22956
	P48730	CSNK1D	Casein kinase I isoform delta OS=Homo sapiens OX=9606 GN=CSNK1D PE=1 SV=2	1.22956
	A0A087WTA5	EIF2B4	Translation initiation factor eIF-2B subunit delta OS=Homo sapiens OX=9606 GN=EIF2B4 PE=1 SV=1	1.84435
	A0A024R877	ALAD	Delta-aminolevulinic acid dehydratase OS=Homo sapiens OX=9606 GN=ALAD PE=3 SV=1	1.84435
	B3KXW5	B3KXW5	AP-1 complex subunit gamma OS=Homo sapiens OX=9606 PE=2 SV=1	1.84435
	A0A140VK92	SCAMP2	Secretory carrier-associated membrane protein OS=Homo sapiens OX=9606 PE=2 SV=1	2.45913
	A0A140VJX3	MPST	Sulfurtransferase OS=Homo sapiens OX=9606 PE=2 SV=1	3.68869
	Q9Y6N7	ROBO1	Roundabout homolog 1 OS=Homo sapiens OX=9606 GN=ROBO1 PE=1 SV=1	12.2956
	B4E2S7	LAMP2	cDNA FLJ58780, highly similar to Homo sapiens lysosomal-associated membrane protein 2 (LAMP2), transcript variant LAMP2B, mRNA OS=Homo sapiens OX=9606 PE=2 SV=1	0.614782
	B2R679	SAR1A	cDNA, FLJ92825, highly similar to Homo sapiens SAR1a gene homolog 1 (S. cerevisiae) (SARA1), mRNA OS=Homo sapiens OX=9606 PE=2 SV=1	1.22956
	A0A384MDP7	ITM2B	Integral membrane protein 2 OS=Homo sapiens OX=9606 PE=2 SV=1	1.22956
	B1AHL2	FBLN1	Fibulin-1 OS=Homo sapiens OX=9606 GN=FBLN1 PE=1 SV=1	1.22956
	Q8N2K0	ABHD12	Lysophosphatidylserine lipase ABHD12 OS=Homo sapiens OX=9606 GN=ABHD12 PE=1 SV=2	1.22956
	A8K9X0	YIPF6	Protein YIPF OS=Homo sapiens OX=9606 PE=2 SV=1	1.84435
	Q9Y2S6	TMA7	Translation machinery-associated protein 7 OS=Homo sapiens OX=9606 GN=TMA7 PE=1 SV=1	1.84435
	A7LNJ1	SLC20A1	Phosphate transporter OS=Homo sapiens OX=9606 GN=SLC20A1 PE=2 SV=1	1.84435
	A8KAH9	RAP1A	RAP1A, member of RAS oncogene family OS=Homo sapiens OX=9606 GN=RAP1A PE=2 SV=1	1.84435
	A0A384P5E9	GSTM2	Glutathione S-transferase OS=Homo sapiens OX=9606 GN=hCG_2039123 PE=2 SV=1	1.84435
	A0A140VKC8	GFUS	GDP-4-keto-6-deoxy-D-mannose-3,5-epimerase-4-reductase OS=Homo sapiens OX=9606 PE=2 SV=1	1.84435
	A0A0S2Z366	ACADM	Medium-chain specific acyl-CoA dehydrogenase, mitochondrial (Fragment) OS=Homo sapiens OX=9606 GN=ACADM PE=2 SV=1	1.84435
	A0A024R3W7	EEF1B2	Elongation factor 1-beta OS=Homo sapiens OX=9606 GN=EEF1B2 PE=3 SV=1	2.45913
	P30043	BLVRB	Flavin reductase (NADPH) OS=Homo sapiens OX=9606 GN=BLVRB PE=1 SV=3	2.45913
	A0A024R329	GMPPB	GDP-mannose pyrophosphorylase B, isoform CRA_a OS=Homo sapiens OX=9606 GN=GMPPB PE=3 SV=1	3.07391
	P36405	ARL3	ADP-ribosylation factor-like protein 3 OS=Homo sapiens OX=9606 GN=ARL3 PE=1 SV=2	3.68869
	A0A0A0MRJ7	F5	Coagulation factor V OS=Homo sapiens OX=9606 GN=F5 PE=1 SV=1	0.614782
	B2R4I8	AP3S1	cDNA, FLJ92106, highly similar to Homo sapiens adaptor-related protein complex 3, sigma 1 subunit(AP3S1), mRNA OS=Homo sapiens OX=9606 PE=2 SV=1	1.22956
	A5D8V6	VPS37C	Vacuolar protein sorting-associated protein 37C OS=Homo sapiens OX=9606 GN=VPS37C PE=1 SV=2	1.84435
	A0A087X0R6	SNX12	Sorting nexin-12 OS=Homo sapiens OX=9606 GN=SNX12 PE=1 SV=1	1.84435
	A0A0S2Z534	SLC39A14	Solute carrier family 39 (Zinc transporter), member 14, isoform CRA_a (Fragment) OS=Homo sapiens OX=9606 GN=SLC39A14 PE=2 SV=1	1.84435
	B2R6C4	REEP5	Receptor expression-enhancing protein OS=Homo sapiens OX=9606 PE=2 SV=1	1.84435
	B8ZZL5	MITD1	MIT domain-containing protein 1 (Fragment) OS=Homo sapiens OX=9606 GN=MITD1 PE=1 SV=1	2.45913
	E9PPM8	DERA	2-deoxy-D-ribose 5-phosphate aldolase OS=Homo sapiens OX=9606 GN=DERA PE=1 SV=1	2.45913
	A0A7I2V3T6	BTF3	Transcription factor BTF3 OS=Homo sapiens OX=9606 GN=BTF3 PE=1 SV=1	3.07391
	A0A024R4C5	ARL4C	ADP-ribosylation factor-like 4C, isoform CRA_a OS=Homo sapiens OX=9606 GN=ARL4C PE=3 SV=1	3.07391
	A0A024RBA9	RAB21	Ras-related protein Rab-21 OS=Homo sapiens OX=9606 GN=RAB21 PE=3 SV=1	3.68869
	A0A024R7Y5	ELOC	Elongin-C OS=Homo sapiens OX=9606 GN=TCEB1 PE=3 SV=1	6.7626
	D3DNT9	EPHB3	Receptor protein-tyrosine kinase OS=Homo sapiens OX=9606 GN=EPHB3 PE=4 SV=1	7.99216
	A0A7P0T8C7	SNX9	Sorting nexin-9 OS=Homo sapiens OX=9606 GN=SNX9 PE=1 SV=1	10.4513
	A0A2R8YD85	DOCK10	Dedicator of cytokinesis protein 10 OS=Homo sapiens OX=9606 GN=DOCK10 PE=1 SV=1	0.614782
	P55039	DRG2	Developmentally-regulated GTP-binding protein 2 OS=Homo sapiens OX=9606 GN=DRG2 PE=1 SV=1	1.22956
	Q8WUN7	UBTD2	Ubiquitin domain-containing protein 2 OS=Homo sapiens OX=9606 GN=UBTD2 PE=1 SV=2	3.07391
	A0A7R8C2E8	HLA-C	MHC class I antigen OS=Homo sapiens OX=9606 GN=HLA-C PE=3 SV=1	7.37738
	Q8N4C8	MINK1	Misshapen-like kinase 1 OS=Homo sapiens OX=9606 GN=MINK1 PE=1 SV=2	10.4513
	A0A0S2Z4B5	PPP3CA	Serine/threonine-protein phosphatase (Fragment) OS=Homo sapiens OX=9606 GN=PPP3CA PE=2 SV=1	2.45913
	A0A669KBE6	TMEM30A	Cell cycle control protein OS=Homo sapiens OX=9606 GN=TMEM30A PE=1 SV=1	3.07391
	P42677	RPS27	40S ribosomal protein S27 OS=Homo sapiens OX=9606 GN=RPS27 PE=1 SV=3	5.53304
	B1AHL2	FBLN1	Fibulin-1 OS=Homo sapiens OX=9606 GN=FBLN1 PE=1 SV=1	6.14782
	A0A7I2V2H0	XPO1	Exportin-1 OS=Homo sapiens OX=9606 GN=XPO1 PE=1 SV=1	1.22956
	A0A087WW43	ITIH3	Inter-alpha-trypsin inhibitor heavy chain H3 OS=Homo sapiens OX=9606 GN=ITIH3 PE=1 SV=1	2.45913
	A0A7I2V351	KPNA2	Importin subunit alpha OS=Homo sapiens OX=9606 GN=KPNA2 PE=1 SV=1	3.07391
	B3KVJ8	CLCN7	Chloride channel protein OS=Homo sapiens OX=9606 PE=2 SV=1	4.30347
	A0A024QZ03	CCDC22	Coiled-coil domain-containing protein 22 OS=Homo sapiens OX=9606 GN=CCDC22 PE=3 SV=1	2.45913
	Q8IYI6	EXOC8	Exocyst complex component 8 OS=Homo sapiens OX=9606 GN=EXOC8 PE=1 SV=2	3.68869
	P51570	GALK1	Galactokinase OS=Homo sapiens OX=9606 GN=GALK1 PE=1 SV=1	5.53304
	Q14240	EIF4A2	Eukaryotic initiation factor 4A-II OS=Homo sapiens OX=9606 GN=EIF4A2 PE=1 SV=2	6.14782
	A0A024R1Y6	PALM	Paralemmin, isoform CRA_a OS=Homo sapiens OX=9606 GN=PALM PE=3 SV=1	14.14
	Q9H2M9	RAB3GAP2	Rab3 GTPase-activating protein non-catalytic subunit OS=Homo sapiens OX=9606 GN=RAB3GAP2 PE=1 SV=1	3.68869
	A0A024R7U9	ATP6V1H	V-type proton ATPase subunit H OS=Homo sapiens OX=9606 GN=ATP6V1H PE=3 SV=1	3.68869
	O75165	DNAJC13	DnaJ homolog subfamily C member 13 OS=Homo sapiens OX=9606 GN=DNAJC13 PE=1 SV=5	1.22956
	P50479	PDLIM4	PDZ and LIM domain protein 4 OS=Homo sapiens OX=9606 GN=PDLIM4 PE=1 SV=2	4.30347
	A0A024RA25	PALS2	Membrane protein, palmitoylated 6 (MAGUK p55 subfamily member 6), isoform CRA_c OS=Homo sapiens OX=9606 GN=MPP6 PE=3 SV=1	11.0661
	A0A140VJP5	MAT2A	S-adenosylmethionine synthase OS=Homo sapiens OX=9606 PE=2 SV=1	11.6809
	Q08211	DHX9	ATP-dependent RNA helicase A OS=Homo sapiens OX=9606 GN=DHX9 PE=1 SV=4	12.9104
	H3BPE1	MACF1	Microtubule-actin cross-linking factor 1, isoforms 1/2/3/5 OS=Homo sapiens OX=9606 GN=MACF1 PE=1 SV=1	19.673
	B4DEA3	RAD23B	UV excision repair protein RAD23 OS=Homo sapiens OX=9606 PE=2 SV=1	7.37738
	Q15046	KARS1	Lysine--tRNA ligase OS=Homo sapiens OX=9606 GN=KARS1 PE=1 SV=3	6.14782
	A0A024R7L5	UPF1	Regulator of nonsense transcripts 1 OS=Homo sapiens OX=9606 GN=UPF1 PE=2 SV=1	8.60695
	Q92520	FAM3C	Protein FAM3C OS=Homo sapiens OX=9606 GN=FAM3C PE=1 SV=1	1.22956
	Q9Y2Q5	LAMTOR2	Ragulator complex protein LAMTOR2 OS=Homo sapiens OX=9606 GN=LAMTOR2 PE=1 SV=1	0.614782
	A0A455JVS9	HLA-B	HLA class I histocompatibility antigen, B-7 alpha chain OS=Homo sapiens OX=9606 GN=HLA-B PE=3 SV=1	0.614782
	A0A455JVS9	HLA-B	MHC class I antigen OS=Homo sapiens OX=9606 GN=HLA-B PE=3 SV=1	0.614782
	O15173	PGRMC2	Membrane-associated progesterone receptor component 2 OS=Homo sapiens OX=9606 GN=PGRMC2 PE=1 SV=1	1.22956
	A0A7P0T9T8	DDX20	RNA helicase OS=Homo sapiens OX=9606 GN=DDX20 PE=1 SV=1	1.84435
	A0A024R683	ATP6V1D	V-type proton ATPase subunit D OS=Homo sapiens OX=9606 GN=ATP6V1D PE=3 SV=1	2.45913
	A8K6L3	FRMD8	cDNA FLJ76883, highly similar to Homo sapiens FKSG44 gene (Ferm domain-containing protein 8), mRNA OS=Homo sapiens OX=9606 PE=2 SV=1	3.68869
	A0A024RDH2	UBE2D3	Ubiquitin-conjugating enzyme E2D 3 (UBC4/5 homolog, yeast), isoform CRA_a OS=Homo sapiens OX=9606 GN=UBE2D3 PE=3 SV=1	0.614782
	Q9H1E3	NUCKS1	Nuclear ubiquitous casein and cyclin-dependent kinase substrate 1 OS=Homo sapiens OX=9606 GN=NUCKS1 PE=1 SV=1	1.84435
	A0A455JVS9	HLA-B	MHC class I antigen OS=Homo sapiens OX=9606 GN=HLA-B PE=3 SV=1	1.84435
	A0A384MDW7	ECHS1	Enoyl Coenzyme A hydratase, short chain, 1, mitochondrial OS=Homo sapiens OX=9606 GN=ECHS1 PE=2 SV=1	3.07391
	A4D0V4	CAPZA2	F-actin-capping protein subunit alpha OS=Homo sapiens OX=9606 GN=CAPZA2 PE=2 SV=1	3.68869
	A0A455JVS9	HLA-B	MHC class I antigen OS=Homo sapiens OX=9606 GN=HLA-B PE=3 SV=1	12.9104
	A0A2R8Y7H4	PRPS1	Ribose-phosphate diphosphokinase OS=Homo sapiens OX=9606 GN=PRPS1 PE=1 SV=1	1.22956
	H0YMV8	RPS27L	40S ribosomal protein S27 OS=Homo sapiens OX=9606 GN=RPS27L PE=1 SV=1	1.84435
	A0A024RB23	DGKA	Diacylglycerol kinase OS=Homo sapiens OX=9606 GN=DGKA PE=3 SV=1	1.84435
	A0A384NKW7	CSE1L	Chromosome segregation 1-like protein OS=Homo sapiens OX=9606 PE=2 SV=1	1.84435
	A0A024RE24	FAHD2A	Fumarylacetoacetate hydrolase domain containing 2A, isoform CRA_a OS=Homo sapiens OX=9606 GN=FAHD2A PE=3 SV=1	2.45913
	O95373	IPO7	Importin-7 OS=Homo sapiens OX=9606 GN=IPO7 PE=1 SV=1	3.07391
	Q9UHA4	LAMTOR3	Ragulator complex protein LAMTOR3 OS=Homo sapiens OX=9606 GN=LAMTOR3 PE=1 SV=1	3.68869
	A0A024R6Q1	EIF5	Eukaryotic translation initiation factor 5 OS=Homo sapiens OX=9606 GN=EIF5 PE=3 SV=1	4.30347
	Q9UNK0	STX8	Syntaxin-8 OS=Homo sapiens OX=9606 GN=STX8 PE=1 SV=2	0.614782
	Q86VN1	VPS36	Vacuolar protein-sorting-associated protein 36 OS=Homo sapiens OX=9606 GN=VPS36 PE=1 SV=1	1.22956
	Q9NR45	NANS	Sialic acid synthase OS=Homo sapiens OX=9606 GN=NANS PE=1 SV=2	1.22956
	B4DPY0	GPX8	Glutathione peroxidase OS=Homo sapiens OX=9606 PE=2 SV=1	1.22956
	A0A5F9UK94	AMPD2	AMP deaminase OS=Homo sapiens OX=9606 GN=AMPD2 PE=1 SV=1	2.45913
	Q969E2	SCAMP4	Secretory carrier-associated membrane protein 4 OS=Homo sapiens OX=9606 GN=SCAMP4 PE=1 SV=1	3.07391
	P52943	CRIP2	Cysteine-rich protein 2 OS=Homo sapiens OX=9606 GN=CRIP2 PE=1 SV=1	3.07391
	A0A087X1Z3	PSME2	Proteasome activator complex subunit 2 OS=Homo sapiens OX=9606 GN=PSME2 PE=1 SV=1	6.7626
	P05198	EIF2S1	Eukaryotic translation initiation factor 2 subunit 1 OS=Homo sapiens OX=9606 GN=EIF2S1 PE=1 SV=3	7.99216
	A0A0S2Z575	RDH11	Retinol dehydrogenase 11 isoform 2 OS=Homo sapiens OX=9606 GN=RDH11 PE=2 SV=1	3.68869
	P63096	GNAI1	Guanine nucleotide-binding protein G(i) subunit alpha-1 OS=Homo sapiens OX=9606 GN=GNAI1 PE=1 SV=2	4.30347
	A0A140VJP1	MARK2	Non-specific serine/threonine protein kinase OS=Homo sapiens OX=9606 PE=2 SV=1	9.83651
	A0A5F9ZHN7	SACM1L	Phosphatidylinositol-3-phosphatase SAC1 OS=Homo sapiens OX=9606 GN=SACM1L PE=1 SV=1	1.84435
	B2RAQ9	PSMB7	Proteasome subunit beta OS=Homo sapiens OX=9606 PE=2 SV=1	2.45913
	A0A024QZR5	AP3M1	Adaptor-related protein complex 3, mu 1 subunit, isoform CRA_a OS=Homo sapiens OX=9606 GN=AP3M1 PE=3 SV=1	2.45913
	A0A024R883	ATP6V1G1	V-type proton ATPase subunit G OS=Homo sapiens OX=9606 GN=ATP6V1G1 PE=3 SV=1	3.07391
	Q5VW32	BROX	BRO1 domain-containing protein BROX OS=Homo sapiens OX=9606 GN=BROX PE=1 SV=1	5.53304
	Q6FHY4	NAPG	N-ethylmaleimide-sensitive factor attachment protein, gamma, isoform CRA_b OS=Homo sapiens OX=9606 GN=NAPG PE=2 SV=1	6.7626
	P78310	CXADR	Coxsackievirus and adenovirus receptor OS=Homo sapiens OX=9606 GN=CXADR PE=1 SV=1	9.22173
	Q01970	PLCB3	1-phosphatidylinositol 4,5-bisphosphate phosphodiesterase beta-3 OS=Homo sapiens OX=9606 GN=PLCB3 PE=1 SV=2	16.5991
	P08240	SRPRA	Signal recognition particle receptor subunit alpha OS=Homo sapiens OX=9606 GN=SRPRA PE=1 SV=2	2.45913
	B4DF30	SLC12A4	cDNA FLJ60065, highly similar to Solute carrier family 12 member 4 OS=Homo sapiens OX=9606 PE=2 SV=1	2.45913
	P48735	IDH2	Isocitrate dehydrogenase [NADP], mitochondrial OS=Homo sapiens OX=9606 GN=IDH2 PE=1 SV=2	3.68869
	Q14644	RASA3	Ras GTPase-activating protein 3 OS=Homo sapiens OX=9606 GN=RASA3 PE=1 SV=3	12.2956
	A0A024R9D7	DECR1	2,4-dienoyl CoA reductase 1, mitochondrial, isoform CRA_b OS=Homo sapiens OX=9606 GN=DECR1 PE=4 SV=1	1.84435
	B2R6N0	COPS2	COP9 signalosome complex subunit 2 OS=Homo sapiens OX=9606 PE=2 SV=1	4.30347
	B4E0N6	ERGIC1	cDNA FLJ56280, highly similar to Endoplasmic reticulum-Golgi intermediate compartment protein 1 OS=Homo sapiens OX=9606 PE=2 SV=1	4.91825
	A0A7I2V430	DDX1	ATP-dependent RNA helicase DDX1 OS=Homo sapiens OX=9606 GN=DDX1 PE=1 SV=1	6.7626
	A0A0A0N0M2	JAK1	Tyrosine-protein kinase OS=Homo sapiens OX=9606 GN=JAK1 PE=2 SV=1	9.83651
	Q13596	SNX1	Sorting nexin-1 OS=Homo sapiens OX=9606 GN=SNX1 PE=1 SV=3	4.30347
	A0A140VK45	PSMB1	Proteasome subunit beta OS=Homo sapiens OX=9606 PE=2 SV=1	4.91825
	M0QXB4	COPE	Coatomer subunit epsilon OS=Homo sapiens OX=9606 GN=COPE PE=1 SV=1	5.53304
	A0A024R705	VPS4A	Vesicle-fusing ATPase OS=Homo sapiens OX=9606 GN=VPS4A PE=3 SV=1	10.4513
	A0A140VJS6	PSMB2	Proteasome subunit beta OS=Homo sapiens OX=9606 PE=2 SV=1	6.7626
	E9PGC8	MAP1A	Microtubule-associated protein 1A OS=Homo sapiens OX=9606 GN=MAP1A PE=1 SV=1	3.07391
	A0A024RAJ6	HEXB	Beta-hexosaminidase OS=Homo sapiens OX=9606 GN=HEXB PE=2 SV=1	4.30347
	A0A087WW77	LLGL1	Lethal(2) giant larvae protein homolog 1 OS=Homo sapiens OX=9606 GN=LLGL1 PE=1 SV=1	16.5991
	A0A0A0MQS9	LAMA4	Laminin subunit alpha-4 OS=Homo sapiens OX=9606 GN=LAMA4 PE=1 SV=1	17.2139
	A7BI36	RRBP1	p180/ribosome receptor OS=Homo sapiens OX=9606 GN=RRBP1 PE=2 SV=2	2.45913
	A0A024R904	CACYBP	Calcyclin-binding protein OS=Homo sapiens OX=9606 GN=CACYBP PE=4 SV=1	1.84435
	Q9ULI3	HEG1	Protein HEG homolog 1 OS=Homo sapiens OX=9606 GN=HEG1 PE=1 SV=3	2.45913
	A6NKB8	RNPEP	Aminopeptidase B OS=Homo sapiens OX=9606 GN=RNPEP PE=1 SV=1	4.30347
	A0A024R496	CAB39	Calcium binding protein 39, isoform CRA_a OS=Homo sapiens OX=9606 GN=CAB39 PE=3 SV=1	4.30347
	A0A024QYS2	TM9SF3	Transmembrane 9 superfamily member OS=Homo sapiens OX=9606 PE=2 SV=1	0.614782
	A8K2U2	HK2	Hexokinase OS=Homo sapiens OX=9606 PE=2 SV=1	0.614782
	Q9NZZ3	CHMP5	Charged multivesicular body protein 5 OS=Homo sapiens OX=9606 GN=CHMP5 PE=1 SV=1	1.84435
	O75882	ATRN	Attractin OS=Homo sapiens OX=9606 GN=ATRN PE=1 SV=2	3.68869
	A0A1B2JLU2	RP2	Protein XRP2 OS=Homo sapiens OX=9606 GN=RP2 PE=3 SV=1	4.30347
	P48637	GSS	Glutathione synthetase OS=Homo sapiens OX=9606 GN=GSS PE=1 SV=1	5.53304
	A0A3B3IRS7	LMBRD1	Lysosomal cobalamin transport escort protein LMBD1 OS=Homo sapiens OX=9606 GN=LMBRD1 PE=1 SV=1	0.614782
	O00264	PGRMC1	Membrane-associated progesterone receptor component 1 OS=Homo sapiens OX=9606 GN=PGRMC1 PE=1 SV=3	3.07391
	A0A024R0Y6	ARF3	ADP-ribosylation factor 3, isoform CRA_b OS=Homo sapiens OX=9606 GN=ARF3 PE=3 SV=1	3.07391
	P98172	EFNB1	Ephrin-B1 OS=Homo sapiens OX=9606 GN=EFNB1 PE=1 SV=1	4.91825
	A0A384NPH9	GPC1	Glypican-1 OS=Homo sapiens OX=9606 PE=2 SV=1	7.99216
	O43184	ADAM12	Disintegrin and metalloproteinase domain-containing protein 12 OS=Homo sapiens OX=9606 GN=ADAM12 PE=1 SV=3	0.614782
	A0A024R5K1	CORO1B	Coronin OS=Homo sapiens OX=9606 GN=CORO1B PE=3 SV=1	4.30347
	B3KNF6	SEC61A1	Sec61 alpha 1 subunit (S. cerevisiae), isoform CRA_c OS=Homo sapiens OX=9606 GN=SEC61A1 PE=2 SV=1	1.22956
	B3KSH1	EIF3F	Eukaryotic translation initiation factor 3 subunit F OS=Homo sapiens OX=9606 GN=EIF3F PE=2 SV=1	1.84435
	A0A024RAV0	BCAT1	Branched-chain-amino-acid aminotransferase OS=Homo sapiens OX=9606 GN=BCAT1 PE=3 SV=1	1.84435
	B2R7M1	ATP6V0D1	V-type proton ATPase subunit OS=Homo sapiens OX=9606 PE=2 SV=1	1.84435
	Q9UNE7	STUB1	E3 ubiquitin-protein ligase CHIP OS=Homo sapiens OX=9606 GN=STUB1 PE=1 SV=2	8.60695
	Q9NQW7	XPNPEP1	Xaa-Pro aminopeptidase 1 OS=Homo sapiens OX=9606 GN=XPNPEP1 PE=1 SV=3	3.68869
	K7ELC2	RPS15	40S ribosomal protein S15 OS=Homo sapiens OX=9606 GN=RPS15 PE=1 SV=1	3.68869
	P51571	SSR4	Translocon-associated protein subunit delta OS=Homo sapiens OX=9606 GN=SSR4 PE=1 SV=1	4.30347
	B4DV28	B4DV28	cDNA FLJ54170, highly similar to Cytosolic nonspecific dipeptidase OS=Homo sapiens OX=9606 PE=2 SV=1	11.6809
	Q8NBJ5	COLGALT1	Procollagen galactosyltransferase 1 OS=Homo sapiens OX=9606 GN=COLGALT1 PE=1 SV=1	2.45913
	E9PGC5	PTPRK	Protein-tyrosine-phosphatase OS=Homo sapiens OX=9606 GN=PTPRK PE=1 SV=1	9.83651
	A0A140VK56	TALDO1	Transaldolase OS=Homo sapiens OX=9606 PE=2 SV=1	4.91825
	P25789	PSMA4	Proteasome subunit alpha type-4 OS=Homo sapiens OX=9606 GN=PSMA4 PE=1 SV=1	5.53304
	A0A7P0T870	DDB1	DNA damage-binding protein 1 OS=Homo sapiens OX=9606 GN=DDB1 PE=1 SV=1	8.60695
	Q9HDC9	APMAP	Adipocyte plasma membrane-associated protein OS=Homo sapiens OX=9606 GN=APMAP PE=1 SV=2	4.91825
	A0A024R9D3	RPL30	60S ribosomal protein L30 OS=Homo sapiens OX=9606 GN=RPL30 PE=3 SV=1	7.37738
	A0A024R821	EIF3B	Eukaryotic translation initiation factor 3 subunit B OS=Homo sapiens OX=9606 GN=EIF3S9 PE=3 SV=1	7.37738
	Q99497	PARK7	Parkinson disease protein 7 OS=Homo sapiens OX=9606 GN=PARK7 PE=1 SV=2	9.83651
	A0A6Q8PFA7	AIFM1	Apoptosis-inducing factor 1, mitochondrial OS=Homo sapiens OX=9606 GN=AIFM1 PE=1 SV=1	1.22956
	A0A024R8V7	TIMP2	Metalloproteinase inhibitor 2 OS=Homo sapiens OX=9606 GN=TIMP2 PE=3 SV=1	3.68869
	A0A024R9U8	HUWE1	HECT-type E3 ubiquitin transferase OS=Homo sapiens OX=9606 GN=HUWE1 PE=4 SV=1	6.7626
	P62913	RPL11	60S ribosomal protein L11 OS=Homo sapiens OX=9606 GN=RPL11 PE=1 SV=2	7.37738
	A0A024RB85	PA2G4	Proliferation-associated 2G4, 38kDa, isoform CRA_a OS=Homo sapiens OX=9606 GN=PA2G4 PE=3 SV=1	7.99216
	A8K7J7	HK1	Hexokinase OS=Homo sapiens OX=9606 PE=2 SV=1	8.60695
	A0A024R0Y5	PFKM	ATP-dependent 6-phosphofructokinase OS=Homo sapiens OX=9606 GN=PFKM PE=2 SV=1	13.5252
	O60763	USO1	General vesicular transport factor p115 OS=Homo sapiens OX=9606 GN=USO1 PE=1 SV=2	11.6809
	A0A7P0TAN7	SLC3A2	4F2 cell-surface antigen heavy chain OS=Homo sapiens OX=9606 GN=SLC3A2 PE=1 SV=1	23.3617
	Q9Y6W5	WASF2	Wiskott-Aldrich syndrome protein family member 2 OS=Homo sapiens OX=9606 GN=WASF2 PE=1 SV=3	6.14782
	Q59E89	DNAJB4	DnaJ (Hsp40) homolog, subfamily B, member 4 variant (Fragment) OS=Homo sapiens OX=9606 PE=2 SV=1	0.614782
	A0A024R9M3	LRRC57	Leucine rich repeat containing 57, isoform CRA_c OS=Homo sapiens OX=9606 GN=LRRC57 PE=4 SV=1	3.07391
	P56537	EIF6	Eukaryotic translation initiation factor 6 OS=Homo sapiens OX=9606 GN=EIF6 PE=1 SV=1	3.07391
	P29373	CRABP2	Cellular retinoic acid-binding protein 2 OS=Homo sapiens OX=9606 GN=CRABP2 PE=1 SV=2	3.68869
	A0A140VJT0	PPP2R2A	Serine/threonine-protein phosphatase 2A 55 kDa regulatory subunit B OS=Homo sapiens OX=9606 PE=2 SV=1	4.30347
	Q70UQ0	IKBIP	Isoform 4 of Inhibitor of nuclear factor kappa-B kinase-interacting protein OS=Homo sapiens OX=9606 GN=IKBIP	1.22956
	A0A024R944	SERPINC1	Antithrombin-III OS=Homo sapiens OX=9606 GN=SERPINC1 PE=3 SV=1	1.84435
	A0A384P5L6	FAH	Fumarylacetoacetase OS=Homo sapiens OX=9606 PE=2 SV=1	1.84435
	B4DJN0	NCSTN	cDNA FLJ51641, highly similar to Nicastrin OS=Homo sapiens OX=9606 PE=2 SV=1	2.45913
	O95865	DDAH2	N(G),N(G)-dimethylarginine dimethylaminohydrolase 2 OS=Homo sapiens OX=9606 GN=DDAH2 PE=1 SV=1	2.45913
	A0A024R5L7	PICALM	Phosphatidylinositol binding clathrin assembly protein, isoform CRA_c OS=Homo sapiens OX=9606 GN=PICALM PE=3 SV=1	3.68869
	A0A024RAD5	DDOST	Dolichyl-diphosphooligosaccharide--protein glycosyltransferase 48 kDa subunit OS=Homo sapiens OX=9606 GN=DDOST PE=3 SV=1	3.68869
	P12931	SRC	Proto-oncogene tyrosine-protein kinase Src OS=Homo sapiens OX=9606 GN=SRC PE=1 SV=3	5.53304
	E9PLM6	MDK	Midkine OS=Homo sapiens OX=9606 GN=MDK PE=1 SV=1	6.14782
	A0A7I2V4L6	YKT6	Synaptobrevin homolog YKT6 OS=Homo sapiens OX=9606 GN=YKT6 PE=1 SV=1	6.7626
	P05997	COL5A2	Collagen alpha-2(V) chain OS=Homo sapiens OX=9606 GN=COL5A2 PE=1 SV=3	3.07391
	A0A140CZL4	MTAP	S-methyl-5'-thioadenosine phosphorylase OS=Homo sapiens OX=9606 GN=MTAP-ANRIL fusion PE=2 SV=1	3.68869
	P62330	ARF6	ADP-ribosylation factor 6 OS=Homo sapiens OX=9606 GN=ARF6 PE=1 SV=2	4.91825
	P04080	CSTB	Cystatin-B OS=Homo sapiens OX=9606 GN=CSTB PE=1 SV=2	3.07391
	A8K4T6	PSMD5	26S proteasome non-ATPase regulatory subunit 5 OS=Homo sapiens OX=9606 PE=2 SV=1	4.30347
	A0A024R7I0	GIPC1	GIPC PDZ domain containing family, member 1, isoform CRA_a OS=Homo sapiens OX=9606 GN=GIPC1 PE=3 SV=1	9.83651
	A0A0S2Z3X8	GDI1	Rab GDP dissociation inhibitor (Fragment) OS=Homo sapiens OX=9606 GN=GDI1 PE=2 SV=1	10.4513
	A0A3B3IRI2	CTPS1	CTP synthase OS=Homo sapiens OX=9606 GN=CTPS1 PE=1 SV=1	3.68869
	A0A0B4J1W3	NAA15	N-alpha-acetyltransferase 15, NatA auxiliary subunit OS=Homo sapiens OX=9606 GN=NAA15 PE=1 SV=1	4.30347
	P22102	GART	Trifunctional purine biosynthetic protein adenosine-3 OS=Homo sapiens OX=9606 GN=GART PE=1 SV=1	14.14
	A0A140VKH4	CAPN5	Calpain 5, isoform CRA_c OS=Homo sapiens OX=9606 GN=CAPN5 PE=2 SV=1	13.5252
	Q92930	RAB8B	Ras-related protein Rab-8B OS=Homo sapiens OX=9606 GN=RAB8B PE=1 SV=2	15.3695
	Q70UQ0	IKBIP	Isoform 4 of Inhibitor of nuclear factor kappa-B kinase-interacting protein OS=Homo sapiens OX=9606 GN=IKBIP	1.84435
	A8K132	GLS	Glutaminase OS=Homo sapiens OX=9606 PE=2 SV=1	1.84435
	P61221	ABCE1	ATP-binding cassette sub-family E member 1 OS=Homo sapiens OX=9606 GN=ABCE1 PE=1 SV=1	5.53304
	A0A024R2W3	PRKAR2A	Protein kinase cAMP-dependent regulatory type II alpha isoform 2 (Fragment) OS=Homo sapiens OX=9606 GN=PRKAR2A PE=2 SV=1	6.7626
	P18077	RPL35A	60S ribosomal protein L35a OS=Homo sapiens OX=9606 GN=RPL35A PE=1 SV=2	7.37738
	A0A140VJQ4	OAT	Ornithine--oxo-acid aminotransferase OS=Homo sapiens OX=9606 PE=2 SV=1	0.614782
	B4E2Q0	ATP2C1	Calcium-transporting ATPase OS=Homo sapiens OX=9606 GN=ATP2C1 PE=1 SV=1	3.68869
	A0A024R6S1	DNAJA2	DnaJ (Hsp40) homolog, subfamily A, member 2, isoform CRA_a OS=Homo sapiens OX=9606 GN=DNAJA2 PE=3 SV=1	5.53304
	A0A384MDU9	DCTN2	Dynactin 2 (P50), isoform CRA_c OS=Homo sapiens OX=9606 GN=DCTN2 PE=2 SV=1	11.0661
	B0QY89	EIF3L	Eukaryotic translation initiation factor 3 subunit L OS=Homo sapiens OX=9606 GN=EIF3L PE=1 SV=1	6.14782
	A0A024RB99	SHMT2	Serine hydroxymethyltransferase OS=Homo sapiens OX=9606 GN=SHMT2 PE=3 SV=1	9.83651
	A0A804HJA4	ECPAS	Proteasome adapter and scaffold protein ECM29 OS=Homo sapiens OX=9606 GN=ECPAS PE=4 SV=1	3.68869
	Q9UHG3	PCYOX1	Prenylcysteine oxidase 1 OS=Homo sapiens OX=9606 GN=PCYOX1 PE=1 SV=3	4.30347
	P16401	H1-5	Histone H1.5 OS=Homo sapiens OX=9606 GN=H1-5 PE=1 SV=3	9.83651
	P28074	PSMB5	Proteasome subunit beta type-5 OS=Homo sapiens OX=9606 GN=PSMB5 PE=1 SV=3	9.22173
	Q7KYR7	BTN2A1	Butyrophilin subfamily 2 member A1 OS=Homo sapiens OX=9606 GN=BTN2A1 PE=1 SV=3	1.84435
	O00764	PDXK	Pyridoxal kinase OS=Homo sapiens OX=9606 GN=PDXK PE=1 SV=1	4.30347
	O94919	ENDOD1	Endonuclease domain-containing 1 protein OS=Homo sapiens OX=9606 GN=ENDOD1 PE=1 SV=2	4.91825
	A0A024RC87	RNH1	Ribonuclease inhibitor OS=Homo sapiens OX=9606 GN=RNH1 PE=4 SV=1	3.07391
	A8K5D4	MPZL1	Myelin protein zero-like 1, isoform CRA_b OS=Homo sapiens OX=9606 GN=MPZL1 PE=2 SV=1	8.60695
	B8ZZF5	EVA1A	Protein eva-1 homolog A OS=Homo sapiens OX=9606 GN=EVA1A PE=1 SV=1	1.84435
	A0A0S2Z5I7	SBDS	Ribosome maturation protein SBDS (Fragment) OS=Homo sapiens OX=9606 GN=SBDS PE=2 SV=1	3.68869
	P14550	AKR1A1	Aldo-keto reductase family 1 member A1 OS=Homo sapiens OX=9606 GN=AKR1A1 PE=1 SV=3	3.68869
	A0A024QZ68	RAB34	RAB34, member RAS oncogene family, isoform CRA_b OS=Homo sapiens OX=9606 GN=RAB34 PE=4 SV=1	5.53304
	F8W930	IGF2BP2	Insulin-like growth factor 2 mRNA-binding protein 2 OS=Homo sapiens OX=9606 GN=IGF2BP2 PE=1 SV=1	6.7626
	P46783	RPS10	40S ribosomal protein S10 OS=Homo sapiens OX=9606 GN=RPS10 PE=1 SV=1	17.2139
	A0A024R2F9	TMEM43	Transmembrane protein 43 isoform 1 (Fragment) OS=Homo sapiens OX=9606 GN=TMEM43 PE=2 SV=1	3.68869
	B4DQT8	ARL8B	cDNA FLJ61158, highly similar to ADP-ribosylation factor-like protein 8B OS=Homo sapiens OX=9606 PE=2 SV=1	1.22956
	P30040	ERP29	Endoplasmic reticulum resident protein 29 OS=Homo sapiens OX=9606 GN=ERP29 PE=1 SV=4	5.53304
	A4D0U5	TES	Testin OS=Homo sapiens OX=9606 GN=TES PE=3 SV=1	8.60695
	A0A2R8Y5A0	CSNK2A1	Casein kinase II subunit alpha OS=Homo sapiens OX=9606 GN=CSNK2A1 PE=1 SV=1	12.2956
	Q15286	RAB35	Ras-related protein Rab-35 OS=Homo sapiens OX=9606 GN=RAB35 PE=1 SV=1	4.30347
	A0A024RD41	RAB23	RAB23, member RAS oncogene family, isoform CRA_a OS=Homo sapiens OX=9606 GN=RAB23 PE=4 SV=1	6.7626
	F5GY37	PHB2	Prohibitin OS=Homo sapiens OX=9606 GN=PHB2 PE=1 SV=1	6.14782
	A0A024R7M0	TMED9	Transmembrane emp24 protein transport domain containing 9, isoform CRA_a OS=Homo sapiens OX=9606 GN=TMED9 PE=3 SV=1	5.53304
	Q9NR12	PDLIM7	PDZ and LIM domain protein 7 OS=Homo sapiens OX=9606 GN=PDLIM7 PE=1 SV=1	8.60695
	A0A140VK43	PSMA3	Proteasome subunit alpha type OS=Homo sapiens OX=9606 PE=2 SV=1	7.99216
	P62191	PSMC1	26S proteasome regulatory subunit 4 OS=Homo sapiens OX=9606 GN=PSMC1 PE=1 SV=1	3.68869
	A0A669KB53	STAT1	Signal transducer and activator of transcription OS=Homo sapiens OX=9606 GN=STAT1 PE=1 SV=1	8.60695
	A8K3A8	QARS1	Glutaminyl-tRNA synthetase OS=Homo sapiens OX=9606 PE=2 SV=1	11.0661
	Q13162	PRDX4	Peroxiredoxin-4 OS=Homo sapiens OX=9606 GN=PRDX4 PE=1 SV=1	7.99216
	A0A384N6C2	IMPDH2	Inosine-5'-monophosphate dehydrogenase OS=Homo sapiens OX=9606 GN=IMPDH PE=2 SV=1	20.9026
	A0A024R4E5	HDLBP	High density lipoprotein binding protein (Vigilin), isoform CRA_a OS=Homo sapiens OX=9606 GN=HDLBP PE=1 SV=1	7.99216
	A8K9D8	RECK	cDNA FLJ78129, highly similar to Homo sapiens reversion-inducing-cysteine-rich protein with kazal motifs (RECK), mRNA OS=Homo sapiens OX=9606 PE=2 SV=1	0.614782
	P18085	ARF4	ADP-ribosylation factor 4 OS=Homo sapiens OX=9606 GN=ARF4 PE=1 SV=3	1.22956
	A4D275	ARPC1B	Actin-related protein 2/3 complex subunit OS=Homo sapiens OX=9606 GN=ARPC1B PE=2 SV=1	1.84435
	I0CE67	FHL2	Four-and-a-half LIM domains 2 OS=Homo sapiens OX=9606 GN=FHL2 PE=2 SV=1	1.84435
	P07099	EPHX1	Epoxide hydrolase 1 OS=Homo sapiens OX=9606 GN=EPHX1 PE=1 SV=1	3.68869
	Q12792	TWF1	Twinfilin-1 OS=Homo sapiens OX=9606 GN=TWF1 PE=1 SV=3	4.30347
	P49184	DNASE1L1	Deoxyribonuclease-1-like 1 OS=Homo sapiens OX=9606 GN=DNASE1L1 PE=1 SV=1	1.22956
	Q15836	VAMP3	Vesicle-associated membrane protein 3 OS=Homo sapiens OX=9606 GN=VAMP3 PE=1 SV=3	3.07391
	Q9UBG0	MRC2	C-type mannose receptor 2 OS=Homo sapiens OX=9606 GN=MRC2 PE=1 SV=2	2.45913
	B2R4D5	ARPC3	Actin-related protein 2/3 complex subunit 3 OS=Homo sapiens OX=9606 PE=2 SV=1	3.07391
	P09496	CLTA	Isoform Non-brain of Clathrin light chain A OS=Homo sapiens OX=9606 GN=CLTA	3.07391
	A0A024R580	CAPN1	Calcium-activated neutral proteinase 1 OS=Homo sapiens OX=9606 GN=CAPN1 PE=3 SV=1	6.7626
	P35611	ADD1	Alpha-adducin OS=Homo sapiens OX=9606 GN=ADD1 PE=1 SV=2	11.6809
	A0A140VKF2	PSMD14	26S proteasome regulatory subunit RPN11 OS=Homo sapiens OX=9606 PE=2 SV=1	2.45913
	A0A7I2V613	EIF3I	Eukaryotic translation initiation factor 3 subunit I OS=Homo sapiens OX=9606 GN=EIF3I PE=1 SV=1	7.99216
	A0A384MTI6	NSF	Vesicle-fusing ATPase OS=Homo sapiens OX=9606 PE=2 SV=1	14.14
	Q96FQ6	S100A16	Protein S100-A16 OS=Homo sapiens OX=9606 GN=S100A16 PE=1 SV=1	17.8287
	Q15008	PSMD6	26S proteasome non-ATPase regulatory subunit 6 OS=Homo sapiens OX=9606 GN=PSMD6 PE=1 SV=1	8.60695
	Q15404	RSU1	Ras suppressor protein 1 OS=Homo sapiens OX=9606 GN=RSU1 PE=1 SV=3	3.07391
	P40261	NNMT	Nicotinamide N-methyltransferase OS=Homo sapiens OX=9606 GN=NNMT PE=1 SV=1	3.68869
	A0A024R8U1	SLC16A3	Solute carrier family 16 (Monocarboxylic acid transporters), member 3, isoform CRA_a OS=Homo sapiens OX=9606 GN=SLC16A3 PE=3 SV=1	1.22956
	Q549N0	CFL2	Cofilin 2 (Muscle), isoform CRA_a OS=Homo sapiens OX=9606 GN=CFL2 PE=1 SV=1	3.07391
	A0A0K0K1K7	PGLS	6-phosphogluconolactonase OS=Homo sapiens OX=9606 GN=HEL-S-304 PE=2 SV=1	6.7626
	A0A3B3IST1	TSPAN9	Tetraspanin-9 (Fragment) OS=Homo sapiens OX=9606 GN=TSPAN9 PE=1 SV=1	2.45913
	A0A0C4DGH0	CD276	CD276 antigen OS=Homo sapiens OX=9606 GN=CD276 PE=1 SV=1	5.53304
	A0A0K0K1H7	ACO2	Aconitate hydratase, mitochondrial OS=Homo sapiens OX=9606 GN=HEL-S-284 PE=2 SV=1	9.22173
	Q01650	SLC7A5	Large neutral amino acids transporter small subunit 1 OS=Homo sapiens OX=9606 GN=SLC7A5 PE=1 SV=2	3.07391
	O00186	STXBP3	Syntaxin-binding protein 3 OS=Homo sapiens OX=9606 GN=STXBP3 PE=1 SV=2	11.0661
	Q969H8	MYDGF	Myeloid-derived growth factor OS=Homo sapiens OX=9606 GN=MYDGF PE=1 SV=1	1.84435
	A0A087WUT6	EIF5B	Eukaryotic translation initiation factor 5B OS=Homo sapiens OX=9606 GN=EIF5B PE=1 SV=1	5.53304
	A0A7I2V3I0	EIF3E	Eukaryotic translation initiation factor 3 subunit E OS=Homo sapiens OX=9606 GN=EIF3E PE=1 SV=1	5.53304
	O75396	SEC22B	Vesicle-trafficking protein SEC22b OS=Homo sapiens OX=9606 GN=SEC22B PE=1 SV=5	6.7626
	Q8IZ83	ALDH16A1	Aldehyde dehydrogenase family 16 member A1 OS=Homo sapiens OX=9606 GN=ALDH16A1 PE=1 SV=2	6.7626
	B0YIW5	ARCN1	Coatomer subunit delta OS=Homo sapiens OX=9606 GN=ARCN1 PE=2 SV=1	9.22173
	A0A384ME17	TUFM	Elongation factor Tu OS=Homo sapiens OX=9606 GN=TUFM PE=1 SV=1	7.99216
	A0A0A0MRT6	ABI1	Abl interactor 1 OS=Homo sapiens OX=9606 GN=ABI1 PE=1 SV=1	5.53304
	Q96AG4	LRRC59	Leucine-rich repeat-containing protein 59 OS=Homo sapiens OX=9606 GN=LRRC59 PE=1 SV=1	2.45913
	P50570	DNM2	Isoform 2 of Dynamin-2 OS=Homo sapiens OX=9606 GN=DNM2	6.14782
	A0A140VK69	GOT1	Aspartate aminotransferase OS=Homo sapiens OX=9606 PE=2 SV=1	4.91825
	P42766	RPL35	60S ribosomal protein L35 OS=Homo sapiens OX=9606 GN=RPL35 PE=1 SV=2	5.53304
	A0A024R4K3	MDH2	Malate dehydrogenase OS=Homo sapiens OX=9606 GN=MDH2 PE=2 SV=1	3.68869
	P11766	ADH5	Alcohol dehydrogenase class-3 OS=Homo sapiens OX=9606 GN=ADH5 PE=1 SV=4	9.83651
	A8K8U1	CAND1	cDNA FLJ77762, highly similar to Homo sapiens cullin-associated and neddylation-dissociated 1 (CAND1), mRNA OS=Homo sapiens OX=9606 PE=2 SV=1	10.4513
	Q07960	ARHGAP1	Rho GTPase-activating protein 1 OS=Homo sapiens OX=9606 GN=ARHGAP1 PE=1 SV=1	4.30347
	B4DF70	PRDX2	cDNA FLJ60461, highly similar to Peroxiredoxin-2 OS=Homo sapiens OX=9606 PE=2 SV=1	7.99216
	A0A1B0GVQ5	STXBP1	Syntaxin-binding protein 1 OS=Homo sapiens OX=9606 GN=STXBP1 PE=1 SV=1	6.7626
	Q6IAA8	LAMTOR1	Ragulator complex protein LAMTOR1 OS=Homo sapiens OX=9606 GN=LAMTOR1 PE=1 SV=2	7.37738
	B2R7N6	SLC1A4	Amino acid transporter OS=Homo sapiens OX=9606 PE=2 SV=1	6.14782
	A0A024QZX3	SERPINB6	Serpin peptidase inhibitor, clade B (Ovalbumin), member 6, isoform CRA_a OS=Homo sapiens OX=9606 GN=SERPINB6 PE=3 SV=1	7.99216
	A0AVT1	UBA6	Ubiquitin-like modifier-activating enzyme 6 OS=Homo sapiens OX=9606 GN=UBA6 PE=1 SV=1	3.07391
	A0A2Z6ATB6	DBN1	Drebrin A OS=Homo sapiens OX=9606 GN=DBN1 PE=2 SV=1	7.37738
	A0A0K0K1K4	PSMA7	Proteasome subunit alpha type OS=Homo sapiens OX=9606 GN=HEL-S-276 PE=2 SV=1	8.60695
	A0A024R732	SNTB2	Syntrophin, beta 2 (Dystrophin-associated protein A1, 59kDa, basic component 2), isoform CRA_a OS=Homo sapiens OX=9606 GN=SNTB2 PE=3 SV=1	11.0661
	A8KAM5	SFRP1	Secreted frizzled-related protein 1 OS=Homo sapiens OX=9606 PE=2 SV=1	5.53304
	A0A024R972	LAMC1	Laminin, gamma 1 (Formerly LAMB2), isoform CRA_a OS=Homo sapiens OX=9606 GN=LAMC1 PE=4 SV=1	22.1321
	A0A024R9G4	CYRIB	Family with sequence similarity 49, member B, isoform CRA_a OS=Homo sapiens OX=9606 GN=FAM49B PE=3 SV=1	4.30347
	B7Z7Y3	DCBLD2	cDNA FLJ61618, highly similar to Discoidin, CUB and LCCL domain-containing protein 2 OS=Homo sapiens OX=9606 PE=2 SV=1	8.60695
	A0A024QZ70	TAOK1	TAO kinase 1, isoform CRA_a OS=Homo sapiens OX=9606 GN=TAOK1 PE=4 SV=1	8.60695
	A0A024R0H1	SLC16A1	Monocarboxylate transporter 1 OS=Homo sapiens OX=9606 GN=SLC16A1 PE=3 SV=1	15.3695
	A0A7P0TB65	CANX	Calnexin OS=Homo sapiens OX=9606 GN=CANX PE=1 SV=1	7.37738
	A0A0B4J2C3	TPT1	Translationally-controlled tumor protein OS=Homo sapiens OX=9606 GN=TPT1 PE=1 SV=1	8.60695
	A0A024RA52	PSMA2	Proteasome subunit alpha type OS=Homo sapiens OX=9606 GN=PSMA2 PE=1 SV=1	5.53304
	A0A024R7B7	CDC37	Hsp90 chaperone protein kinase-targeting subunit OS=Homo sapiens OX=9606 GN=CDC37 PE=3 SV=1	6.14782
	A0A024R0W3	SLC38A2	Solute carrier family 38, member 2, isoform CRA_b OS=Homo sapiens OX=9606 GN=SLC38A2 PE=4 SV=1	4.30347
	A0A024QYU9	EIF3C	Eukaryotic translation initiation factor 3 subunit C OS=Homo sapiens OX=9606 GN=EIF3S8 PE=3 SV=1	7.37738
	P25786	PSMA1	Proteasome subunit alpha type-1 OS=Homo sapiens OX=9606 GN=PSMA1 PE=1 SV=1	7.37738
	A0A024RDH6	SEC31A	SEC31-like 1 (S. cerevisiae), isoform CRA_b OS=Homo sapiens OX=9606 GN=SEC31L1 PE=3 SV=1	7.99216
	B4DM49	MINDY2	Ubiquitin carboxyl-terminal hydrolase OS=Homo sapiens OX=9606 PE=2 SV=1	0.614782
	A0A024RC42	CDH2	Cadherin-2 OS=Homo sapiens OX=9606 GN=CDH2 PE=4 SV=1	5.53304
	P61225	RAP2B	Ras-related protein Rap-2b OS=Homo sapiens OX=9606 GN=RAP2B PE=1 SV=1	3.68869
	A0A024R2K1	RAB5A	RAB5A, member RAS oncogene family, isoform CRA_a OS=Homo sapiens OX=9606 GN=RAB5A PE=4 SV=1	3.68869
	B2RD79	USP14	Ubiquitin carboxyl-terminal hydrolase OS=Homo sapiens OX=9606 PE=2 SV=1	6.14782
	P62140	PPP1CB	Serine/threonine-protein phosphatase PP1-beta catalytic subunit OS=Homo sapiens OX=9606 GN=PPP1CB PE=1 SV=3	6.14782
	B4DKQ5	TOM1	cDNA FLJ54710, highly similar to Target of Myb protein 1 OS=Homo sapiens OX=9606 PE=2 SV=1	3.68869
	Q9Y3I0	RTCB	RNA-splicing ligase RtcB homolog OS=Homo sapiens OX=9606 GN=RTCB PE=1 SV=1	4.30347
	B2RAK1	LNPEP	cDNA, FLJ94965, highly similar to Homo sapiens leucyl/cystinyl aminopeptidase (LNPEP), mRNA OS=Homo sapiens OX=9606 PE=2 SV=1	4.30347
	A0A7I2YQG2	RPL19	Ribosomal protein L19 OS=Homo sapiens OX=9606 GN=RPL19 PE=1 SV=1	15.3695
	A0A0A0MRI2	SNX6	Sorting nexin OS=Homo sapiens OX=9606 GN=SNX6 PE=1 SV=1	3.68869
	A0A140VJZ1	USP5	Ubiquitin carboxyl-terminal hydrolase OS=Homo sapiens OX=9606 PE=2 SV=1	12.9104
	A0A024R201	PSMD13	26S proteasome non-ATPase regulatory subunit 13 OS=Homo sapiens OX=9606 GN=PSMD13 PE=3 SV=1	6.14782
	A0A024R6N2	CDC42BPB	Non-specific serine/threonine protein kinase OS=Homo sapiens OX=9606 GN=CDC42BPB PE=3 SV=1	25.8208
	A0A384NPU5	PDIA6	Protein disulfide-isomerase A6 OS=Homo sapiens OX=9606 PE=2 SV=1	12.2956
	B0QZ18	CPNE1	Copine-1 OS=Homo sapiens OX=9606 GN=CPNE1 PE=1 SV=1	14.7548
	P34932	HSPA4	Heat shock 70 kDa protein 4 OS=Homo sapiens OX=9606 GN=HSPA4 PE=1 SV=4	12.9104
	P60981	DSTN	Destrin OS=Homo sapiens OX=9606 GN=DSTN PE=1 SV=3	4.91825
	Q92692	NECTIN2	Isoform Alpha of Nectin-2 OS=Homo sapiens OX=9606 GN=NECTIN2	3.68869
	Q92692	NECTIN2	Isoform Alpha of Nectin-2 OS=Homo sapiens OX=9606 GN=NECTIN2	7.37738
	Q92743	HTRA1	Serine protease HTRA1 OS=Homo sapiens OX=9606 GN=HTRA1 PE=1 SV=1	8.60695
	A0A1L7NY41	GALNT2	Polypeptide N-acetylgalactosaminyltransferase OS=Homo sapiens OX=9606 GN=GALNT2 PE=2 SV=1	3.07391
	B2R4W8	RPS15A	40S ribosomal protein S15a OS=Homo sapiens OX=9606 GN=hCG_1994130 PE=2 SV=1	7.37738
	P41091	EIF2S3	Eukaryotic translation initiation factor 2 subunit 3 OS=Homo sapiens OX=9606 GN=EIF2S3 PE=1 SV=3	7.99216
	P00338	LDHA	L-lactate dehydrogenase A chain OS=Homo sapiens OX=9606 GN=LDHA PE=1 SV=2	9.22173
	A0A0A8JCD0	NPC1	Niemann-Pick C1 protein OS=Homo sapiens OX=9606 GN=NPC1 PE=2 SV=1	3.07391
	A0A1B0GV23	CTSD	Cathepsin D OS=Homo sapiens OX=9606 GN=CTSD PE=1 SV=1	3.68869
	A0A7P0Z4C3	DCTN1	Dynactin subunit 1 OS=Homo sapiens OX=9606 GN=DCTN1 PE=1 SV=1	14.14
	A0A140VJW5	DARS1	Aspartate--tRNA ligase, cytoplasmic OS=Homo sapiens OX=9606 PE=2 SV=1	11.6809
	P01112	HRAS	GTPase HRas OS=Homo sapiens OX=9606 GN=HRAS PE=1 SV=1	1.84435
	A0A5F9ZHR7	ACP2	Lysosomal acid phosphatase OS=Homo sapiens OX=9606 GN=ACP2 PE=1 SV=1	3.68869
	Q96QK1	VPS35	Vacuolar protein sorting-associated protein 35 OS=Homo sapiens OX=9606 GN=VPS35 PE=1 SV=2	5.53304
	O94804	STK10	Serine/threonine-protein kinase 10 OS=Homo sapiens OX=9606 GN=STK10 PE=1 SV=1	21.5174
	B2RDX5	TARS1	Threonyl-tRNA synthetase OS=Homo sapiens OX=9606 PE=1 SV=1	9.22173
	O75340	PDCD6	Programmed cell death protein 6 OS=Homo sapiens OX=9606 GN=PDCD6 PE=1 SV=1	6.14782
	A0A024R222	PSAT1	Phosphoserine aminotransferase OS=Homo sapiens OX=9606 GN=PSAT1 PE=3 SV=1	8.60695
	P61981	YWHAG	14-3-3 protein gamma OS=Homo sapiens OX=9606 GN=YWHAG PE=1 SV=2	15.9843
	O43776	NARS1	Asparagine--tRNA ligase, cytoplasmic OS=Homo sapiens OX=9606 GN=NARS1 PE=1 SV=1	11.6809
	B2RE46	RPN2	Dolichyl-diphosphooligosaccharide--protein glycosyltransferase subunit 2 OS=Homo sapiens OX=9606 PE=2 SV=1	7.37738
	A0A0U1RQW6	DIP2C	Disco-interacting protein 2 homolog C OS=Homo sapiens OX=9606 GN=DIP2C PE=1 SV=1	13.5252
	O15144	ARPC2	Actin-related protein 2/3 complex subunit 2 OS=Homo sapiens OX=9606 GN=ARPC2 PE=1 SV=1	17.2139
	P21399	ACO1	Cytoplasmic aconitate hydratase OS=Homo sapiens OX=9606 GN=ACO1 PE=1 SV=3	3.68869
	Q6UVY6	MOXD1	DBH-like monooxygenase protein 1 OS=Homo sapiens OX=9606 GN=MOXD1 PE=1 SV=1	10.4513
	Q6FGM0	SH3GL1	SH3-domain GRB2-like 1 OS=Homo sapiens OX=9606 GN=SH3GL1 PE=1 SV=1	5.53304
	P53990	IST1	Isoform 2 of IST1 homolog OS=Homo sapiens OX=9606 GN=IST1	7.99216
	A0A024R1S8	LASP1	LIM and SH3 domain protein 1 OS=Homo sapiens OX=9606 GN=LASP1 PE=4 SV=1	9.83651
	A0A140VJJ2	ESD	S-formylglutathione hydrolase OS=Homo sapiens OX=9606 GN=ESD PE=2 SV=1	6.7626
	A0A384NPN7	ALDH2	Aldehyde dehydrogenase 2 family (Mitochondrial), isoform CRA_c OS=Homo sapiens OX=9606 GN=ALDH2 PE=2 SV=1	3.07391
	A0A0S2Z3L2	ATP2A2	P-type Ca(2+) transporter (Fragment) OS=Homo sapiens OX=9606 GN=ATP2A2 PE=2 SV=1	8.60695
	Q16851	UGP2	UTP--glucose-1-phosphate uridylyltransferase OS=Homo sapiens OX=9606 GN=UGP2 PE=1 SV=5	12.9104
	A0A087WW66	PSMD1	26S proteasome non-ATPase regulatory subunit 1 OS=Homo sapiens OX=9606 GN=PSMD1 PE=1 SV=2	10.4513
	A0A024R2M6	ACAA1	Acetyl-Coenzyme A acyltransferase 1 (Peroxisomal 3-oxoacyl-Coenzyme A thiolase), isoform CRA_a OS=Homo sapiens OX=9606 GN=ACAA1 PE=2 SV=1	1.22956
	Q6DD88	ATL3	Atlastin-3 OS=Homo sapiens OX=9606 GN=ATL3 PE=1 SV=1	2.45913
	A0A024RBI5	CORO1C	Coronin OS=Homo sapiens OX=9606 GN=CORO1C PE=3 SV=1	8.60695
	Q06210	GFPT1	Glutamine--fructose-6-phosphate aminotransferase [isomerizing] 1 OS=Homo sapiens OX=9606 GN=GFPT1 PE=1 SV=3	6.14782
	P53618	COPB1	Coatomer subunit beta OS=Homo sapiens OX=9606 GN=COPB1 PE=1 SV=3	5.53304
	A8K2M0	PSMC4	26S proteasome AAA-ATPase subunit RPT3 OS=Homo sapiens OX=9606 GN=PSMC4 PE=2 SV=1	7.37738
	A0A7P0Z497	PPIB	Peptidyl-prolyl cis-trans isomerase OS=Homo sapiens OX=9606 GN=PPIB PE=1 SV=1	9.22173
	P29144	TPP2	Tripeptidyl-peptidase 2 OS=Homo sapiens OX=9606 GN=TPP2 PE=1 SV=4	28.28
	Q6EMK4	VASN	Vasorin OS=Homo sapiens OX=9606 GN=VASN PE=1 SV=1	0.614782
	A6NEM5	PIGK	GPI-anchor transamidase OS=Homo sapiens OX=9606 GN=PIGK PE=1 SV=1	0.614782
	F5GXW5	C12orf57	Protein C10 OS=Homo sapiens OX=9606 GN=C12orf57 PE=1 SV=1	0.614782
	A0A140VK44	PSMA6	Proteasome subunit alpha type OS=Homo sapiens OX=9606 PE=2 SV=1	0.614782
	Q6PJF5	RHBDF2	Inactive rhomboid protein 2 OS=Homo sapiens OX=9606 GN=RHBDF2 PE=1 SV=2	1.22956
	Q16630	CPSF6	Cleavage and polyadenylation specificity factor subunit 6 OS=Homo sapiens OX=9606 GN=CPSF6 PE=1 SV=2	1.22956
	Q8TF74	WIPF2	WAS/WASL-interacting protein family member 2 OS=Homo sapiens OX=9606 GN=WIPF2 PE=1 SV=1	1.84435
	A0A6Q8PF35	CHMP1A	Charged multivesicular body protein 1a OS=Homo sapiens OX=9606 GN=CHMP1A PE=1 SV=1	1.84435
	Q8NHG7	SVIP	Small VCP/p97-interacting protein OS=Homo sapiens OX=9606 GN=SVIP PE=1 SV=1	2.45913
	A0A0G2JJA7	PSMB9	Proteasome subunit beta OS=Homo sapiens OX=9606 GN=PSMB9 PE=1 SV=1	2.45913
	O14807	MRAS	Ras-related protein M-Ras OS=Homo sapiens OX=9606 GN=MRAS PE=1 SV=2	2.45913
	Q13404	UBE2V1	Ubiquitin-conjugating enzyme E2 variant 1 OS=Homo sapiens OX=9606 GN=UBE2V1 PE=1 SV=2	3.07391
	A8K8A4	CPNE2	cDNA FLJ77640, highly similar to Homo sapiens copine II (CPNE2), mRNA OS=Homo sapiens OX=9606 PE=2 SV=1	3.07391
	Q15126	PMVK	Phosphomevalonate kinase OS=Homo sapiens OX=9606 GN=PMVK PE=1 SV=3	3.68869
	Q969Q0	RPL36AL	60S ribosomal protein L36a-like OS=Homo sapiens OX=9606 GN=RPL36AL PE=1 SV=3	4.30347
	A6NGP5	JPT2	Jupiter microtubule-associated homolog 2 OS=Homo sapiens OX=9606 GN=JPT2 PE=1 SV=2	4.30347
	Q9UQB8	BAIAP2	Brain-specific angiogenesis inhibitor 1-associated protein 2 OS=Homo sapiens OX=9606 GN=BAIAP2 PE=1 SV=1	19.0582
	J3KN01	AFDN	Afadin OS=Homo sapiens OX=9606 GN=AFDN PE=1 SV=2	21.5174
	A0A0S2Z4V6	WFS1	Wolfram syndrome 1 isoform 1 (Fragment) OS=Homo sapiens OX=9606 GN=WFS1 PE=2 SV=1	0.614782
	B2RMS9	ITIH4	Inter-alpha (Globulin) inhibitor H4 (Plasma Kallikrein-sensitive glycoprotein) OS=Homo sapiens OX=9606 GN=ITIH4 PE=2 SV=1	0.614782
	Q9NWH9	SLTM	SAFB-like transcription modulator OS=Homo sapiens OX=9606 GN=SLTM PE=1 SV=2	1.22956
	A0A0A0MSE9	PLEKHB2	Pleckstrin homology domain-containing family B member 2 OS=Homo sapiens OX=9606 GN=PLEKHB2 PE=1 SV=1	1.22956
	Q9NQS3	NECTIN3	Isoform 3 of Nectin-3 OS=Homo sapiens OX=9606 GN=NECTIN3	1.84435
	Q05DB4	HEBP2	HEBP2 protein (Fragment) OS=Homo sapiens OX=9606 GN=HEBP2 PE=2 SV=1	1.84435
	A0A087WX59	ADRM1	Proteasomal ubiquitin receptor ADRM1 OS=Homo sapiens OX=9606 GN=ADRM1 PE=1 SV=1	1.84435
	Q96CW1	AP2M1	Isoform 2 of AP-2 complex subunit mu OS=Homo sapiens OX=9606 GN=AP2M1	1.84435
	Q9Y5J5	PHLDA3	Pleckstrin homology-like domain family A member 3 OS=Homo sapiens OX=9606 GN=PHLDA3 PE=1 SV=1	2.45913
	Q15654	TRIP6	Thyroid receptor-interacting protein 6 OS=Homo sapiens OX=9606 GN=TRIP6 PE=1 SV=3	3.07391
	B3KNU0	RAP1GDS1	cDNA FLJ30470 fis, clone BRAWH1000040, highly similar to Rap1 GTPase-GDP dissociation stimulator 1 OS=Homo sapiens OX=9606 PE=2 SV=1	3.68869
	A0A6Q8PHA2	INF2	Inverted formin-2 OS=Homo sapiens OX=9606 GN=INF2 PE=1 SV=1	3.68869
	O75051	PLXNA2	Plexin-A2 OS=Homo sapiens OX=9606 GN=PLXNA2 PE=1 SV=4	16.5991
	H0Y2V6	CEP170	Centrosomal protein of 170 kDa (Fragment) OS=Homo sapiens OX=9606 GN=CEP170 PE=1 SV=1	0.614782
	A0A2R8YFN5	CASK	Peripheral plasma membrane protein CASK OS=Homo sapiens OX=9606 GN=CASK PE=1 SV=1	0.614782
	A0A3B3IUA2	SNU13	Ribonucloprotein OS=Homo sapiens OX=9606 GN=SNU13 PE=1 SV=1	1.22956
	Q5T447	HECTD3	E3 ubiquitin-protein ligase HECTD3 OS=Homo sapiens OX=9606 GN=HECTD3 PE=1 SV=1	1.22956
	O60869	EDF1	Endothelial differentiation-related factor 1 OS=Homo sapiens OX=9606 GN=EDF1 PE=1 SV=1	1.84435
	A0A2R8Y6X2	DTD1	D-aminoacyl-tRNA deacylase OS=Homo sapiens OX=9606 GN=DTD1 PE=1 SV=1	1.84435
	P29692	EEF1D	Isoform 3 of Elongation factor 1-delta OS=Homo sapiens OX=9606 GN=EEF1D	1.84435
	A0A0A0MTJ5	ROR1	Inactive tyrosine-protein kinase transmembrane receptor ROR1 OS=Homo sapiens OX=9606 GN=ROR1 PE=1 SV=1	2.45913
	Q9H9B4	SFXN1	Sideroflexin-1 OS=Homo sapiens OX=9606 GN=SFXN1 PE=1 SV=4	3.07391
	Q6IQ22	RAB12	Ras-related protein Rab-12 OS=Homo sapiens OX=9606 GN=RAB12 PE=1 SV=3	3.07391
	Q13151	HNRNPA0	Heterogeneous nuclear ribonucleoprotein A0 OS=Homo sapiens OX=9606 GN=HNRNPA0 PE=1 SV=1	3.07391
	P37108	SRP14	Signal recognition particle 14 kDa protein OS=Homo sapiens OX=9606 GN=SRP14 PE=1 SV=2	3.68869
	O76021	RSL1D1	Ribosomal L1 domain-containing protein 1 OS=Homo sapiens OX=9606 GN=RSL1D1 PE=1 SV=3	3.68869
	B4DDX2	KHDRBS1	cDNA FLJ54590, highly similar to KH domain-containing, RNA-binding, signaltransduction-associated protein 1 OS=Homo sapiens OX=9606 PE=2 SV=1	3.68869
	Q9UM47	NOTCH3	Neurogenic locus notch homolog protein 3 OS=Homo sapiens OX=9606 GN=NOTCH3 PE=1 SV=2	4.30347
	A0A024R059	HMGCS1	3-hydroxy-3-methylglutaryl coenzyme A synthase OS=Homo sapiens OX=9606 GN=HMGCS1 PE=3 SV=1	4.30347
	A0A2P9DU05	ROCK2	Rho-associated protein kinase OS=Homo sapiens OX=9606 GN=ROCK2 PE=2 SV=1	4.91825
	P30050	RPL12	60S ribosomal protein L12 OS=Homo sapiens OX=9606 GN=RPL12 PE=1 SV=1	5.53304
	P61026	RAB10	Ras-related protein Rab-10 OS=Homo sapiens OX=9606 GN=RAB10 PE=1 SV=1	6.7626
	A8MVW0	FAM171A2	Protein FAM171A2 OS=Homo sapiens OX=9606 GN=FAM171A2 PE=1 SV=1	7.37738
	A0A024R542	TNKS1BP1	Tankyrase 1 binding protein 1, 182kDa, isoform CRA_a OS=Homo sapiens OX=9606 GN=TNKS1BP1 PE=2 SV=1	11.6809
	Q9UGQ3	SLC2A6	Solute carrier family 2, facilitated glucose transporter member 6 OS=Homo sapiens OX=9606 GN=SLC2A6 PE=1 SV=2	0.614782
	A8K274	PTTG1IP	cDNA FLJ78227, highly similar to Homo sapiens pituitary tumor-transforming 1 interacting protein (PTTG1IP), mRNA OS=Homo sapiens OX=9606 PE=2 SV=1	1.84435
	A0A024RAS8	HEBP1	Heme binding protein 1, isoform CRA_a OS=Homo sapiens OX=9606 GN=HEBP1 PE=3 SV=1	2.45913
	H9ZYJ2	TXN	Thioredoxin OS=Homo sapiens OX=9606 GN=TXN PE=2 SV=1	3.07391
	A0A494C0X0	TBCB	Tubulin-folding cofactor B OS=Homo sapiens OX=9606 GN=TBCB PE=1 SV=1	4.30347
	O75368	SH3BGRL	SH3 domain-binding glutamic acid-rich-like protein OS=Homo sapiens OX=9606 GN=SH3BGRL PE=1 SV=1	4.30347
	Q96FZ7	CHMP6	Charged multivesicular body protein 6 OS=Homo sapiens OX=9606 GN=CHMP6 PE=1 SV=3	4.30347
	A0A024RAA5	CDC42	Cell division control protein 42 homolog OS=Homo sapiens OX=9606 GN=CDC42 PE=3 SV=1	4.91825
	L7RXH5	MAPK3	Mitogen-activated protein kinase OS=Homo sapiens OX=9606 GN=MAPK3 PE=2 SV=1	7.37738
	P62942	FKBP1A	Peptidyl-prolyl cis-trans isomerase FKBP1A OS=Homo sapiens OX=9606 GN=FKBP1A PE=1 SV=2	8.60695
	P09211	GSTP1	Glutathione S-transferase P OS=Homo sapiens OX=9606 GN=GSTP1 PE=1 SV=2	9.22173
	P46939	UTRN	Utrophin OS=Homo sapiens OX=9606 GN=UTRN PE=1 SV=2	48.5678
	A0A5F9ZI21	ARHGEF2	Guanine nucleotide exchange factor H1 OS=Homo sapiens OX=9606 GN=ARHGEF2 PE=1 SV=1	0.614782
	A0A384MDR8	PDHB	Pyruvate dehydrogenase E1 component subunit beta OS=Homo sapiens OX=9606 PE=2 SV=1	1.84435
	Q86YZ3	HRNR	Hornerin OS=Homo sapiens OX=9606 GN=HRNR PE=1 SV=2	1.84435
	A0A024RB75	CS	Citrate synthase OS=Homo sapiens OX=9606 GN=CS PE=3 SV=1	2.45913
	A0A0A1TSG4	CD47	Integrin-associated protein OS=Homo sapiens OX=9606 GN=CD47 PE=2 SV=1	2.45913
	A0A024RDF4	HNRNPD	Heterogeneous nuclear ribonucleoprotein D (AU-rich element RNA binding protein 1, 37kDa), isoform CRA_e OS=Homo sapiens OX=9606 GN=HNRPD PE=4 SV=1	3.07391
	A0A0S2Z5B8	DCTN4	Dynactin 4 isoform 2 (Fragment) OS=Homo sapiens OX=9606 GN=DCTN4 PE=2 SV=1	3.07391
	Q9NZI8	IGF2BP1	Insulin-like growth factor 2 mRNA-binding protein 1 OS=Homo sapiens OX=9606 GN=IGF2BP1 PE=1 SV=2	4.30347
	A0A2U3TZL5	CD59	CD59 glycoprotein (Fragment) OS=Homo sapiens OX=9606 GN=CD59 PE=1 SV=1	4.30347
	A0A024R0R1	ARHGEF1	Rho guanine nucleotide exchange factor (GEF) 1, isoform CRA_e OS=Homo sapiens OX=9606 GN=ARHGEF1 PE=4 SV=1	4.30347
	D3DUL8	MEAK7	KIAA1609 protein, isoform CRA_a OS=Homo sapiens OX=9606 GN=KIAA1609 PE=4 SV=1	4.91825
	Q7Z5G4	GOLGA7	Golgin subfamily A member 7 OS=Homo sapiens OX=9606 GN=GOLGA7 PE=1 SV=2	4.91825
	B4DZF2	EIF4G2	cDNA FLJ59571, highly similar to Eukaryotic translation initiation factor 4gamma 2 OS=Homo sapiens OX=9606 PE=2 SV=1	4.91825
	A0A0C4DGQ5	CAPNS1	Calcium-activated neutral proteinase small subunit OS=Homo sapiens OX=9606 GN=CAPNS1 PE=1 SV=1	4.91825
	P48047	ATP5PO	ATP synthase subunit O, mitochondrial OS=Homo sapiens OX=9606 GN=ATP5PO PE=1 SV=1	4.91825
	Q96CC6	RHBDF1	Inactive rhomboid protein 1 OS=Homo sapiens OX=9606 GN=RHBDF1 PE=1 SV=2	5.53304
	P32969	RPL9	60S ribosomal protein L9 OS=Homo sapiens OX=9606 GN=RPL9 PE=1 SV=1	6.14782
	A0A140VJG6	CLIP2	Cytoplasmic linker 2, isoform CRA_b OS=Homo sapiens OX=9606 GN=CYLN2 PE=2 SV=1	6.14782
	A0A140T8Z0	DIAPH1	Protein diaphanous homolog 1 OS=Homo sapiens OX=9606 GN=DIAPH1 PE=1 SV=1	6.7626
	P01111	NRAS	GTPase NRas OS=Homo sapiens OX=9606 GN=NRAS PE=1 SV=1	8.60695
	A0A024RAS2	H2AC11	Histone H2A OS=Homo sapiens OX=9606 GN=H2AFJ PE=3 SV=1	8.60695
	G3V180	DPP3	Dipeptidyl peptidase 3 OS=Homo sapiens OX=9606 GN=DPP3 PE=1 SV=1	12.9104
	Q6PGP7	TTC37	Tetratricopeptide repeat protein 37 OS=Homo sapiens OX=9606 GN=TTC37 PE=1 SV=1	0.614782
	B4DP27	TMED2	cDNA FLJ52153, highly similar to Transmembrane emp24 domain-containing protein 2 OS=Homo sapiens OX=9606 PE=2 SV=1	1.84435
	Q14157	UBAP2L	Ubiquitin-associated protein 2-like OS=Homo sapiens OX=9606 GN=UBAP2L PE=1 SV=2	3.07391
	P05141	SLC25A5	ADP/ATP translocase 2 OS=Homo sapiens OX=9606 GN=SLC25A5 PE=1 SV=7	5.53304
	Q53FA7	TP53I3	Quinone oxidoreductase PIG3 OS=Homo sapiens OX=9606 GN=TP53I3 PE=1 SV=2	6.14782
	P46778	RPL21	60S ribosomal protein L21 OS=Homo sapiens OX=9606 GN=RPL21 PE=1 SV=2	9.22173
	A0A024R4M0	RPS9	40S ribosomal protein S9 OS=Homo sapiens OX=9606 GN=RPS9 PE=1 SV=1	9.83651
	B3KXQ5	CRMP1	cDNA FLJ45854 fis, clone OCBBF2024589, highly similar to Dihydropyrimidinase-related protein 1 OS=Homo sapiens OX=9606 PE=2 SV=1	11.0661
	A0A0R4J2E8	MATR3	Matrin-3 OS=Homo sapiens OX=9606 GN=MATR3 PE=1 SV=1	12.2956
	A0A024R0V4	VASP	Vasodilator-stimulated phosphoprotein isoform 1 OS=Homo sapiens OX=9606 GN=VASP PE=2 SV=1	12.9104
	Q53F37	SAR1B	SAR1a gene homolog 2 variant (Fragment) OS=Homo sapiens OX=9606 PE=2 SV=1	1.22956
	B5BU36	TNFRSF10B	Tumor necrosis factor receptor superfamily member 10B OS=Homo sapiens OX=9606 GN=TNFRSF10B PE=2 SV=1	2.45913
	O60493	SNX3	Sorting nexin-3 OS=Homo sapiens OX=9606 GN=SNX3 PE=1 SV=3	3.68869
	A8K401	PHB1	Prohibitin OS=Homo sapiens OX=9606 GN=PHB PE=2 SV=1	4.30347
	C9JFR7	CYCS	Cytochrome c (Fragment) OS=Homo sapiens OX=9606 GN=CYCS PE=1 SV=1	4.91825
	P29692	EEF1D	Isoform 3 of Elongation factor 1-delta OS=Homo sapiens OX=9606 GN=EEF1D	5.53304
	Q96CW1	AP2M1	Isoform 2 of AP-2 complex subunit mu OS=Homo sapiens OX=9606 GN=AP2M1	6.7626
	P61769	B2M	Beta-2-microglobulin OS=Homo sapiens OX=9606 GN=B2M PE=1 SV=1	7.99216
	A0A7P0TBC5	ANO6	Anoctamin OS=Homo sapiens OX=9606 GN=ANO6 PE=1 SV=1	7.99216
	B4DYG5	PI4KA	cDNA FLJ60960, highly similar to Phosphatidylinositol 4-kinase alpha OS=Homo sapiens OX=9606 PE=2 SV=1	16.5991
	A0A024QYT5	SERPINE1	Serpin peptidase inhibitor, clade E (Nexin, plasminogen activator inhibitor type 1), member 1, isoform CRA_b OS=Homo sapiens OX=9606 GN=SERPINE1 PE=3 SV=1	2.45913
	A0A109NGN6	PSMA5	Proteasome subunit alpha type OS=Homo sapiens OX=9606 PE=2 SV=1	3.07391
	B4DNH1	PFN2	Profilin OS=Homo sapiens OX=9606 PE=2 SV=1	3.68869
	O14828	SCAMP3	Secretory carrier-associated membrane protein 3 OS=Homo sapiens OX=9606 GN=SCAMP3 PE=1 SV=3	5.53304
	J3KQ32	OLA1	Obg-like ATPase 1 OS=Homo sapiens OX=9606 GN=OLA1 PE=1 SV=1	5.53304
	O15511	ARPC5	Actin-related protein 2/3 complex subunit 5 OS=Homo sapiens OX=9606 GN=ARPC5 PE=1 SV=3	5.53304
	Q9NZB2	FAM120A	Constitutive coactivator of PPAR-gamma-like protein 1 OS=Homo sapiens OX=9606 GN=FAM120A PE=1 SV=2	6.14782
	B3KS98	EIF3H	Eukaryotic translation initiation factor 3 subunit H OS=Homo sapiens OX=9606 GN=EIF3H PE=1 SV=1	6.14782
	B2RNB2	ADAM17	ADAM metallopeptidase domain 17 OS=Homo sapiens OX=9606 GN=ADAM17 PE=2 SV=1	6.14782
	P11233	RALA	Ras-related protein Ral-A OS=Homo sapiens OX=9606 GN=RALA PE=1 SV=1	8.60695
	O95782	AP2A1	AP-2 complex subunit alpha-1 OS=Homo sapiens OX=9606 GN=AP2A1 PE=1 SV=3	8.60695
	A0A024RBS2	RPLP0	60S acidic ribosomal protein P0 OS=Homo sapiens OX=9606 GN=RPLP0 PE=3 SV=1	11.0661
	A0A494C0G5	AGRN	Agrin OS=Homo sapiens OX=9606 GN=AGRN PE=1 SV=1	22.1321
	P31689	DNAJA1	Isoform 2 of DnaJ homolog subfamily A member 1 OS=Homo sapiens OX=9606 GN=DNAJA1	4.30347
	K7EMH1	RPL22	60S ribosomal protein L22 (Fragment) OS=Homo sapiens OX=9606 GN=RPL22 PE=1 SV=1	6.7626
	P48426	PIP4K2A	Phosphatidylinositol 5-phosphate 4-kinase type-2 alpha OS=Homo sapiens OX=9606 GN=PIP4K2A PE=1 SV=2	7.37738
	Q9NRX4	PHPT1	14 kDa phosphohistidine phosphatase OS=Homo sapiens OX=9606 GN=PHPT1 PE=1 SV=1	7.99216
	C9J0K6	SRI	Sorcin OS=Homo sapiens OX=9606 GN=SRI PE=1 SV=1	8.60695
	A0A024R0S6	EHD2	EH-domain containing 2, isoform CRA_a OS=Homo sapiens OX=9606 GN=EHD2 PE=4 SV=1	8.60695
	A0A024R2Q4	RPL15	Ribosomal protein L15 OS=Homo sapiens OX=9606 GN=RPL15 PE=3 SV=1	13.5252
	O60462	NRP2	Isoform B0 of Neuropilin-2 OS=Homo sapiens OX=9606 GN=NRP2	17.8287
	D3DVC4	NES	Nestin, isoform CRA_c OS=Homo sapiens OX=9606 GN=NES PE=3 SV=1	39.346
	Q15036	SNX17	Sorting nexin-17 OS=Homo sapiens OX=9606 GN=SNX17 PE=1 SV=1	4.30347
	A8KAP3	EFTUD2	116 kDa U5 small nuclear ribonucleoprotein component OS=Homo sapiens OX=9606 PE=2 SV=1	7.99216
	Q96PY5	FMNL2	Isoform 2 of Formin-like protein 2 OS=Homo sapiens OX=9606 GN=FMNL2	21.5174
	O15126	SCAMP1	Secretory carrier-associated membrane protein 1 OS=Homo sapiens OX=9606 GN=SCAMP1 PE=1 SV=2	3.68869
	Q9Y3L5	RAP2C	Ras-related protein Rap-2c OS=Homo sapiens OX=9606 GN=RAP2C PE=1 SV=1	8.60695
	P62249	RPS16	40S ribosomal protein S16 OS=Homo sapiens OX=9606 GN=RPS16 PE=1 SV=2	11.0661
	A0A0C4DG21	ABI2	Abl interactor 2 OS=Homo sapiens OX=9606 GN=ABI2 PE=1 SV=1	14.14
	Q53X12	ATP6V0A1	V-type proton ATPase subunit a OS=Homo sapiens OX=9606 PE=2 SV=1	7.37738
	P62070	RRAS2	Ras-related protein R-Ras2 OS=Homo sapiens OX=9606 GN=RRAS2 PE=1 SV=1	10.4513
	B4DE36	GPI	Glucose-6-phosphate isomerase OS=Homo sapiens OX=9606 PE=2 SV=1	13.5252
	A0A024R374	CTSB	Cathepsin B OS=Homo sapiens OX=9606 GN=CTSB PE=2 SV=1	3.07391
	A0A140VK46	PSMB4	Proteasome subunit beta OS=Homo sapiens OX=9606 PE=2 SV=1	4.30347
	Q03135	CAV1	Caveolin-1 OS=Homo sapiens OX=9606 GN=CAV1 PE=1 SV=4	4.91825
	A0A024R7F1	PRKCSH	Glucosidase 2 subunit beta OS=Homo sapiens OX=9606 GN=PRKCSH PE=4 SV=1	7.37738
	Q12846	STX4	Syntaxin-4 OS=Homo sapiens OX=9606 GN=STX4 PE=1 SV=2	8.60695
	P16402	H1-3	Histone H1.3 OS=Homo sapiens OX=9606 GN=H1-3 PE=1 SV=2	14.7548
	A0A384MTQ5	LSS	Terpene cyclase/mutase family member OS=Homo sapiens OX=9606 PE=2 SV=1	6.7626
	P62906	RPL10A	60S ribosomal protein L10a OS=Homo sapiens OX=9606 GN=RPL10A PE=1 SV=2	11.0661
	O60506	SYNCRIP	Heterogeneous nuclear ribonucleoprotein Q OS=Homo sapiens OX=9606 GN=SYNCRIP PE=1 SV=2	14.14
	A0A024R994	CPNE3	Copine III, isoform CRA_a OS=Homo sapiens OX=9606 GN=CPNE3 PE=3 SV=1	14.7548
	E9PLK3	NPEPPS	Aminopeptidase OS=Homo sapiens OX=9606 GN=NPEPPS PE=1 SV=1	19.0582
	A0A0S2Z5H7	COPS4	COP9 signalosome complex subunit 4 (Fragment) OS=Homo sapiens OX=9606 GN=COPS4 PE=2 SV=1	6.14782
	A8K492	MARS1	Methionine--tRNA ligase, cytoplasmic OS=Homo sapiens OX=9606 PE=2 SV=1	8.60695
	A0A5F9ZHM4	LDHB	L-lactate dehydrogenase OS=Homo sapiens OX=9606 GN=LDHB PE=1 SV=1	11.0661
	A0A140VJE8	AP2B1	AP complex subunit beta OS=Homo sapiens OX=9606 GN=AP2B1 PE=2 SV=1	17.8287
	P62241	RPS8	40S ribosomal protein S8 OS=Homo sapiens OX=9606 GN=RPS8 PE=1 SV=2	9.83651
	Q16891	IMMT	MICOS complex subunit MIC60 OS=Homo sapiens OX=9606 GN=IMMT PE=1 SV=1	9.83651
	A4D2P0	RAC1	Ras-related C3 botulinum toxin substrate 1 (Rho family, small GTP binding protein Rac1) OS=Homo sapiens OX=9606 GN=RAC1 PE=2 SV=1	12.2956
	A0A384MTQ3	AHCY	Adenosylhomocysteinase OS=Homo sapiens OX=9606 PE=2 SV=1	16.5991
	A0A024R2T5	CDCP1	CUB domain containing protein 1, isoform CRA_a OS=Homo sapiens OX=9606 GN=CDCP1 PE=4 SV=1	2.45913
	A0A024R1W3	FKBP10	Peptidylprolyl isomerase OS=Homo sapiens OX=9606 GN=FKBP10 PE=4 SV=1	3.07391
	P54886	ALDH18A1	Delta-1-pyrroline-5-carboxylate synthase OS=Homo sapiens OX=9606 GN=ALDH18A1 PE=1 SV=2	3.07391
	A0A7I2V4I6	HNRNPA2B1	Heterogeneous nuclear ribonucleoproteins A2/B1 OS=Homo sapiens OX=9606 GN=HNRNPA2B1 PE=1 SV=1	12.2956
	A0A7P0TA85	BSG	Basigin OS=Homo sapiens OX=9606 GN=BSG PE=1 SV=1	12.9104
	A0A0A0MTH3	ILK	59 kDa serine/threonine-protein kinase OS=Homo sapiens OX=9606 GN=ILK PE=1 SV=1	13.5252
	A0A140VK44	PSMA6	Proteasome subunit alpha type OS=Homo sapiens OX=9606 PE=2 SV=1	8.60695
	A0A0S2Z4G4	TPM3	Tropomyosin 3 isoform 1 (Fragment) OS=Homo sapiens OX=9606 GN=TPM3 PE=2 SV=1	12.9104
	Q53FX5	LIN7C	Lin-7 homolog C variant (Fragment) OS=Homo sapiens OX=9606 PE=2 SV=1	12.9104
	A0A024R9N6	EHD4	EH-domain containing 4, isoform CRA_a OS=Homo sapiens OX=9606 GN=EHD4 PE=4 SV=1	17.2139
	P07737	PFN1	Profilin-1 OS=Homo sapiens OX=9606 GN=PFN1 PE=1 SV=2	21.5174
	A0A0S2Z489	PSMD12	Proteasome (Prosome, macropain) 26S subunit, non-ATPase, 12, isoform CRA_a (Fragment) OS=Homo sapiens OX=9606 GN=PSMD12 PE=2 SV=1	2.45913
	A0A140VK70	PSMC2	26S proteasome AAA-ATPase subunit RPT1 OS=Homo sapiens OX=9606 PE=2 SV=1	9.83651
	A0A024R2A7	LMAN1	Lectin, mannose-binding, 1, isoform CRA_b OS=Homo sapiens OX=9606 GN=LMAN1 PE=4 SV=1	8.60695
	P09936	UCHL1	Ubiquitin carboxyl-terminal hydrolase isozyme L1 OS=Homo sapiens OX=9606 GN=UCHL1 PE=1 SV=2	10.4513
	P78527	PRKDC	DNA-dependent protein kinase catalytic subunit OS=Homo sapiens OX=9606 GN=PRKDC PE=1 SV=3	20.9026
	A0A6Q8PF33	AARS1	Alanine--tRNA ligase OS=Homo sapiens OX=9606 GN=AARS1 PE=1 SV=1	14.7548
	Q6YHK3	CD109	CD109 antigen OS=Homo sapiens OX=9606 GN=CD109 PE=1 SV=2	26.4356
	A0A7I2V4J9	LAMB1	Laminin subunit beta-1 OS=Homo sapiens OX=9606 GN=LAMB1 PE=1 SV=1	17.2139
	A2RUM7	RPL5	Ribosomal protein L5 OS=Homo sapiens OX=9606 GN=RPL5 PE=2 SV=1	21.5174
	A0A024RBC7	ATP2B1	Calcium-transporting ATPase OS=Homo sapiens OX=9606 GN=ATP2B1 PE=3 SV=1	24.5913
	A0A024R571	EHD1	EH domain-containing protein 1 OS=Homo sapiens OX=9606 GN=EHD1 PE=1 SV=1	31.3539
	Q5T4S7	UBR4	E3 ubiquitin-protein ligase UBR4 OS=Homo sapiens OX=9606 GN=UBR4 PE=1 SV=1	9.83651
	A0A2R8YFN5	CASK	Peripheral plasma membrane protein CASK OS=Homo sapiens OX=9606 GN=CASK PE=1 SV=1	34.4278
	Q16181	SEPTIN7	Septin-7 OS=Homo sapiens OX=9606 GN=SEPTIN7 PE=1 SV=2	15.9843
	P62258	YWHAE	14-3-3 protein epsilon OS=Homo sapiens OX=9606 GN=YWHAE PE=1 SV=1	28.8947
	Q9UKK3	PARP4	Protein mono-ADP-ribosyltransferase PARP4 OS=Homo sapiens OX=9606 GN=PARP4 PE=1 SV=3	1.84435
	Q01813	PFKP	ATP-dependent 6-phosphofructokinase, platelet type OS=Homo sapiens OX=9606 GN=PFKP PE=1 SV=2	26.4356
	P55072	VCP	Transitional endoplasmic reticulum ATPase OS=Homo sapiens OX=9606 GN=VCP PE=1 SV=4	20.2878
	P78371	CCT2	T-complex protein 1 subunit beta OS=Homo sapiens OX=9606 GN=CCT2 PE=1 SV=4	21.5174
	Q53HV2	CCT7	T-complex protein 1 subunit eta (Fragment) OS=Homo sapiens OX=9606 PE=2 SV=1	17.8287
	A0A090N8Y2	PDIA4	Protein disulfide-isomerase A4 OS=Homo sapiens OX=9606 GN=ERP70 PE=2 SV=1	13.5252
	P50990	CCT8	T-complex protein 1 subunit theta OS=Homo sapiens OX=9606 GN=CCT8 PE=1 SV=4	26.4356
	A0A2R8Y5V9	TPM4	Tropomyosin alpha-4 chain OS=Homo sapiens OX=9606 GN=TPM4 PE=1 SV=1	24.5913
	P48643	CCT5	T-complex protein 1 subunit epsilon OS=Homo sapiens OX=9606 GN=CCT5 PE=1 SV=1	15.9843
	A0A0A0MRA8	EPB41L3	Band 4.1-like protein 3 OS=Homo sapiens OX=9606 GN=EPB41L3 PE=1 SV=1	23.3617
	B2RBH2	NT5E	Ecto-5'-nucleotidase OS=Homo sapiens OX=9606 PE=2 SV=1	36.8869
	P49327	FASN	Fatty acid synthase OS=Homo sapiens OX=9606 GN=FASN PE=1 SV=3	49.1825
	A0A7P0TAE1	HSP90B1	Endoplasmin OS=Homo sapiens OX=9606 GN=HSP90B1 PE=1 SV=1	29.5095
	A0A0S2Z3G9	ACTN4	Actinin alpha 4 isoform 1 (Fragment) OS=Homo sapiens OX=9606 GN=ACTN4 PE=2 SV=1	45.4939
	A0A087WVQ6	CLTC	Clathrin heavy chain OS=Homo sapiens OX=9606 GN=CLTC PE=1 SV=1	43.0347
	A8K2L6	ANXA13	Annexin OS=Homo sapiens OX=9606 PE=2 SV=1	1.22956
	Q14126	DSG2	Desmoglein-2 OS=Homo sapiens OX=9606 GN=DSG2 PE=1 SV=2	4.91825
	A0A024R7V6	RAB2A	RAB2, member RAS oncogene family, isoform CRA_a OS=Homo sapiens OX=9606 GN=RAB2 PE=4 SV=1	6.7626
	Q8IUX7	AEBP1	Adipocyte enhancer-binding protein 1 OS=Homo sapiens OX=9606 GN=AEBP1 PE=1 SV=1	4.91825
	P26641	EEF1G	Elongation factor 1-gamma OS=Homo sapiens OX=9606 GN=EEF1G PE=1 SV=3	8.60695
	Q15019	SEPTIN2	Septin-2 OS=Homo sapiens OX=9606 GN=SEPTIN2 PE=1 SV=1	12.9104
	B3KVN0	B3KVN0	Glucose transporter type 1, erythrocyte/brain OS=Homo sapiens OX=9606 PE=2 SV=1	14.7548
	A8K690	STIP1	cDNA FLJ76863, highly similar to Homo sapiens stress-induced-phosphoprotein 1 (Hsp70/Hsp90-organizing protein) (STIP1), mRNA OS=Homo sapiens OX=9606 PE=2 SV=1	23.3617
	P13674	P4HA1	Prolyl 4-hydroxylase subunit alpha-1 OS=Homo sapiens OX=9606 GN=P4HA1 PE=1 SV=2	2.45913
	A0A384MDR3	FTL	Ferritin OS=Homo sapiens OX=9606 GN=FTL PE=2 SV=1	7.99216
	A5PL27	CP	CP protein OS=Homo sapiens OX=9606 GN=CP PE=2 SV=1	6.7626
	P49591	SARS1	Serine--tRNA ligase, cytoplasmic OS=Homo sapiens OX=9606 GN=SARS1 PE=1 SV=3	7.99216
	P54709	ATP1B3	Sodium/potassium-transporting ATPase subunit beta-3 OS=Homo sapiens OX=9606 GN=ATP1B3 PE=1 SV=1	9.83651
	Q04721	NOTCH2	Neurogenic locus notch homolog protein 2 OS=Homo sapiens OX=9606 GN=NOTCH2 PE=1 SV=3	12.2956
	A0A087X2I1	PSMC6	26S proteasome regulatory subunit 10B OS=Homo sapiens OX=9606 GN=PSMC6 PE=1 SV=1	4.91825
	O00231	PSMD11	26S proteasome non-ATPase regulatory subunit 11 OS=Homo sapiens OX=9606 GN=PSMD11 PE=1 SV=3	9.83651
	A0A6I8PIV1	LARS1	Leucyl-tRNA synthetase OS=Homo sapiens OX=9606 GN=LARS1 PE=1 SV=1	9.83651
	P49189	ALDH9A1	4-trimethylaminobutyraldehyde dehydrogenase OS=Homo sapiens OX=9606 GN=ALDH9A1 PE=1 SV=3	6.7626
	A0A024QZF2	RRAS	Related RAS viral (R-ras) oncogene homolog, isoform CRA_a OS=Homo sapiens OX=9606 GN=RRAS PE=4 SV=1	15.9843
	B4DGN8	PLOD1	Procollagen-lysine 5-dioxygenase OS=Homo sapiens OX=9606 PE=2 SV=1	4.30347
	P17858	PFKL	ATP-dependent 6-phosphofructokinase, liver type OS=Homo sapiens OX=9606 GN=PFKL PE=1 SV=6	15.9843
	J9R021	EIF3A	Eukaryotic translation initiation factor 3 subunit A OS=Homo sapiens OX=9606 GN=eIF3a PE=2 SV=1	15.9843
	P04843	RPN1	Dolichyl-diphosphooligosaccharide--protein glycosyltransferase subunit 1 OS=Homo sapiens OX=9606 GN=RPN1 PE=1 SV=1	11.6809
	H0Y938	COPB2	Coatomer subunit beta' OS=Homo sapiens OX=9606 GN=COPB2 PE=1 SV=2	11.0661
	A0A7I2V3F3	NCL	Nucleolin OS=Homo sapiens OX=9606 GN=NCL PE=1 SV=1	6.14782
	Q15758	SLC1A5	Neutral amino acid transporter B(0) OS=Homo sapiens OX=9606 GN=SLC1A5 PE=1 SV=2	11.0661
	P52209	PGD	6-phosphogluconate dehydrogenase, decarboxylating OS=Homo sapiens OX=9606 GN=PGD PE=1 SV=3	14.7548
	P61160	ACTR2	Actin-related protein 2 OS=Homo sapiens OX=9606 GN=ACTR2 PE=1 SV=1	13.5252
	P54136	RARS1	Arginine--tRNA ligase, cytoplasmic OS=Homo sapiens OX=9606 GN=RARS1 PE=1 SV=2	11.0661
	P25705	ATP5F1A	ATP synthase subunit alpha, mitochondrial OS=Homo sapiens OX=9606 GN=ATP5F1A PE=1 SV=1	13.5252
	P60903	S100A10	Protein S100-A10 OS=Homo sapiens OX=9606 GN=S100A10 PE=1 SV=2	22.7469
	P01023	A2M	Alpha-2-macroglobulin OS=Homo sapiens OX=9606 GN=A2M PE=1 SV=3	49.1825
	A8K3B6	CSK	Tyrosine-protein kinase OS=Homo sapiens OX=9606 PE=2 SV=1	2.45913
	A0A024R3I5	MCAM	Melanoma cell adhesion molecule, isoform CRA_a OS=Homo sapiens OX=9606 GN=MCAM PE=4 SV=1	14.14
	A0A024R878	ENG	Endoglin (Osler-Rendu-Weber syndrome 1), isoform CRA_a OS=Homo sapiens OX=9606 GN=ENG PE=4 SV=1	1.22956
	A0A286YF22	PHGDH	D-3-phosphoglycerate dehydrogenase OS=Homo sapiens OX=9606 GN=PHGDH PE=1 SV=1	12.2956
	O15460	P4HA2	Isoform IIa of Prolyl 4-hydroxylase subunit alpha-2 OS=Homo sapiens OX=9606 GN=P4HA2	3.07391
	P29323	EPHB2	Ephrin type-B receptor 2 OS=Homo sapiens OX=9606 GN=EPHB2 PE=1 SV=5	8.60695
	L7RT22	ITGB5	Integrin beta OS=Homo sapiens OX=9606 GN=ITGB5 PE=1 SV=1	10.4513
	A8K6K7	GYS1	Glycogen [starch] synthase OS=Homo sapiens OX=9606 PE=2 SV=1	7.99216
	A0A024R5U5	ADAM10	Disintegrin and metalloproteinase domain-containing protein 10 OS=Homo sapiens OX=9606 GN=ADAM10 PE=4 SV=1	21.5174
	Q8WX93	PALLD	Palladin OS=Homo sapiens OX=9606 GN=PALLD PE=1 SV=3	21.5174
	A0A0S2Z491	NPM1	Nucleophosmin (Fragment) OS=Homo sapiens OX=9606 GN=NPM1 PE=2 SV=1	3.68869
	Q9Y2A7	NCKAP1	Nck-associated protein 1 OS=Homo sapiens OX=9606 GN=NCKAP1 PE=1 SV=1	18.4435
	A0A024R845	RAB14	Ras-related protein Rab-14 OS=Homo sapiens OX=9606 GN=RAB14 PE=3 SV=1	9.22173
	A0A024RCN6	VARS1	Valine--tRNA ligase OS=Homo sapiens OX=9606 GN=VARS PE=1 SV=1	10.4513
	A0A5E4DMZ9	ITGB3	Integrin beta OS=Homo sapiens OX=9606 GN=ITGB3 PE=3 SV=1	8.60695
	P30041	PRDX6	Peroxiredoxin-6 OS=Homo sapiens OX=9606 GN=PRDX6 PE=1 SV=3	8.60695
	A0A384P5K2	CSRP1	Cysteine and glycine-rich protein 1 OS=Homo sapiens OX=9606 PE=2 SV=1	1.84435
	A0A384MDY8	CTTN	Src substrate cortactin OS=Homo sapiens OX=9606 PE=2 SV=1	16.5991
	A0A384N6C7	HNRNPL	Heterogeneous nuclear ribonucleoprotein L OS=Homo sapiens OX=9606 PE=2 SV=1	4.30347
	A0A384NL53	CBR1	Carbonyl Reductase 1 OS=Homo sapiens OX=9606 PE=2 SV=1	7.99216
	A0A384NQ21	ACTR1A	Actin Related Protein 1A OS=Homo sapiens OX=9606 PE=2 SV=1	3.68869
	P12429	ANXA3	Annexin A3 OS=Homo sapiens OX=9606 GN=ANXA3 PE=1 SV=3	19.673
	A0A140VKA0	CALD1	Caldesmon 1, isoform CRA_i OS=Homo sapiens OX=9606 GN=CALD1 PE=2 SV=1	20.2878
	Q13740	ALCAM	CD166 antigen OS=Homo sapiens OX=9606 GN=ALCAM PE=1 SV=2	19.673
	A0A024R6K8	WARS1	T1-TrpRS OS=Homo sapiens OX=9606 GN=WARS PE=2 SV=1	9.22173
	A0A024R3Y6	IDH1	Isocitrate dehydrogenase [NADP] OS=Homo sapiens OX=9606 GN=IDH1 PE=2 SV=1	15.3695
	O43491	EPB41L2	Band 4.1-like protein 2 OS=Homo sapiens OX=9606 GN=EPB41L2 PE=1 SV=1	47.3382
	Q92626	PXDN	Peroxidasin homolog OS=Homo sapiens OX=9606 GN=PXDN PE=1 SV=2	17.8287
	P01024	C3	Complement C3 OS=Homo sapiens OX=9606 GN=C3 PE=1 SV=2	2.45913
	P17987	TCP1	T-complex protein 1 subunit alpha OS=Homo sapiens OX=9606 GN=TCP1 PE=1 SV=1	20.2878
	O75204	TMEM127	Transmembrane protein 127 OS=Homo sapiens OX=9606 GN=TMEM127 PE=1 SV=1	0.614782
	Q92567	FAM168A	Protein FAM168A OS=Homo sapiens OX=9606 GN=FAM168A PE=1 SV=2	0.614782
	P21359	NF1	Neurofibromin OS=Homo sapiens OX=9606 GN=NF1 PE=1 SV=2	1.22956
	A0A024R3P9	ACBD3	Acyl-Coenzyme A binding domain containing 3, isoform CRA_a OS=Homo sapiens OX=9606 GN=ACBD3 PE=4 SV=1	1.22956
	B2R4C1	RPL31	60S ribosomal protein L31 OS=Homo sapiens OX=9606 PE=2 SV=1	3.07391
	B4DEK8	TSPAN3	Tetraspanin OS=Homo sapiens OX=9606 PE=2 SV=1	0.614782
	A0A087WVF5	GPSM1	G-protein-signaling modulator 1 OS=Homo sapiens OX=9606 GN=GPSM1 PE=1 SV=1	0.614782
	O43598	DNPH1	2'-deoxynucleoside 5'-phosphate N-hydrolase 1 OS=Homo sapiens OX=9606 GN=DNPH1 PE=1 SV=1	0.614782
	B7Z1I4	NTM	cDNA FLJ57258, highly similar to Neurotrimin OS=Homo sapiens OX=9606 PE=2 SV=1	1.22956
	A0A087WUC6	SPCS2	Signal peptidase complex subunit 2 OS=Homo sapiens OX=9606 GN=SPCS2 PE=1 SV=1	1.84435
	A0A024R0E3	VANGL1	Vang-like protein OS=Homo sapiens OX=9606 GN=VANGL1 PE=3 SV=1	2.45913
	Q14444	CAPRIN1	Caprin-1 OS=Homo sapiens OX=9606 GN=CAPRIN1 PE=1 SV=2	2.45913
	A0A024R7A8	AKR1B1	Aldo-keto reductase family 1, member B1 (Aldose reductase), isoform CRA_a OS=Homo sapiens OX=9606 GN=AKR1B1 PE=3 SV=1	3.07391
	D9ZGF8	ROCK1	Rho-associated protein kinase OS=Homo sapiens OX=9606 GN=ROCK1 PE=3 SV=1	3.68869
	E9PAV3	NACA	Nascent polypeptide-associated complex subunit alpha, muscle-specific form OS=Homo sapiens OX=9606 GN=NACA PE=1 SV=1	4.91825
	O43390	HNRNPR	Heterogeneous nuclear ribonucleoprotein R OS=Homo sapiens OX=9606 GN=HNRNPR PE=1 SV=1	5.53304
	A0M8W4	UBE2V2	Ubiquitin-conjugating enzyme E2 variant 2 OS=Homo sapiens OX=9606 GN=UBE2V2 PE=2 SV=1	6.14782
	E7DVW5	FABP5	Fatty acid binding protein 5 (Psoriasis-associated) OS=Homo sapiens OX=9606 GN=FABP5 PE=3 SV=1	6.7626
	P40123	CAP2	Adenylyl cyclase-associated protein 2 OS=Homo sapiens OX=9606 GN=CAP2 PE=1 SV=1	6.7626
	Q02543	RPL18A	60S ribosomal protein L18a OS=Homo sapiens OX=9606 GN=RPL18A PE=1 SV=2	7.37738
	P20645	M6PR	Cation-dependent mannose-6-phosphate receptor OS=Homo sapiens OX=9606 GN=M6PR PE=1 SV=1	2.45913
	Q9NVM1	EVA1B	Protein eva-1 homolog B OS=Homo sapiens OX=9606 GN=EVA1B PE=1 SV=1	3.07391
	Q6NX51	EXOC4	Exocyst complex component Sec8 OS=Homo sapiens OX=9606 GN=EXOC4 PE=2 SV=1	4.91825
	Q9UJU6	DBNL	Drebrin-like protein OS=Homo sapiens OX=9606 GN=DBNL PE=1 SV=1	6.14782
	A0A0G2JNZ2	SCRIB	Protein scribble homolog OS=Homo sapiens OX=9606 GN=SCRIB PE=1 SV=1	28.8947
	Q8N684	CPSF7	Isoform 3 of Cleavage and polyadenylation specificity factor subunit 7 OS=Homo sapiens OX=9606 GN=CPSF7	0.614782
	A3KPE2	APOC3	Apolipoprotein C-III OS=Homo sapiens OX=9606 GN=APOC3 PE=2 SV=1	1.84435
	A0A024R7L6	MVB12A	ESCRT-I complex subunit MVB12A OS=Homo sapiens OX=9606 GN=LOC93343 PE=3 SV=1	2.45913
	P83731	RPL24	60S ribosomal protein L24 OS=Homo sapiens OX=9606 GN=RPL24 PE=1 SV=1	4.91825
	A0A096LP25	AAK1	AP2-associated protein kinase 1 OS=Homo sapiens OX=9606 GN=AAK1 PE=1 SV=2	5.53304
	P61088	UBE2N	Ubiquitin-conjugating enzyme E2 N OS=Homo sapiens OX=9606 GN=UBE2N PE=1 SV=1	6.14782
	P25398	RPS12	40S ribosomal protein S12 OS=Homo sapiens OX=9606 GN=RPS12 PE=1 SV=3	7.99216
	B4DTY8	ITGA1	cDNA FLJ61587, highly similar to Integrin alpha-1 (Fragment) OS=Homo sapiens OX=9606 PE=2 SV=1	5.53304
	Q9H444	CHMP4B	Charged multivesicular body protein 4b OS=Homo sapiens OX=9606 GN=CHMP4B PE=1 SV=1	6.14782
	B2R4R9	RPS28	40S ribosomal protein S28 OS=Homo sapiens OX=9606 GN=RPS28 PE=2 SV=1	6.7626
	J3QRU4	VAMP2	Synaptobrevin-2 OS=Homo sapiens OX=9606 GN=VAMP2 PE=4 SV=2	7.99216
	Q9NVD7	PARVA	Alpha-parvin OS=Homo sapiens OX=9606 GN=PARVA PE=1 SV=1	8.60695
	A0A024RDE8	PDLIM5	PDZ and LIM domain 5, isoform CRA_c OS=Homo sapiens OX=9606 GN=PDLIM5 PE=4 SV=1	11.0661
	A8K594	SH3BP4	cDNA FLJ77256, highly similar to Homo sapiens SH3-domain binding protein 4 (SH3BP4), mRNA OS=Homo sapiens OX=9606 PE=2 SV=1	28.8947
	B2R983	GSTO1	Glutathione-dependent dehydroascorbate reductase OS=Homo sapiens OX=9606 PE=2 SV=1	6.14782
	P46776	RPL27A	60S ribosomal protein L27a OS=Homo sapiens OX=9606 GN=RPL27A PE=1 SV=2	7.99216
	A0A140VK65	ATP6V1B2	Vacuolar proton pump subunit B OS=Homo sapiens OX=9606 PE=2 SV=1	9.83651
	Q02952	AKAP12	A-kinase anchor protein 12 OS=Homo sapiens OX=9606 GN=AKAP12 PE=1 SV=4	25.2061
	P63313	TMSB10	Thymosin beta-10 OS=Homo sapiens OX=9606 GN=TMSB10 PE=1 SV=2	5.53304
	P28062	PSMB8	Proteasome subunit beta type-8 OS=Homo sapiens OX=9606 GN=PSMB8 PE=1 SV=3	6.7626
	Q13557	CAMK2D	Isoform Delta 11 of Calcium/calmodulin-dependent protein kinase type II subunit delta OS=Homo sapiens OX=9606 GN=CAMK2D	9.83651
	P08754	GNAI3	Guanine nucleotide-binding protein G(i) subunit alpha-3 OS=Homo sapiens OX=9606 GN=GNAI3 PE=1 SV=3	11.0661
	P84095	RHOG	Rho-related GTP-binding protein RhoG OS=Homo sapiens OX=9606 GN=RHOG PE=1 SV=1	12.9104
	B2RBR9	KPNB1	cDNA, FLJ95650, highly similar to Homo sapiens karyopherin (importin) beta 1 (KPNB1), mRNA OS=Homo sapiens OX=9606 PE=2 SV=1	6.14782
	A8K287	SNAP23	Synaptosomal-associated protein OS=Homo sapiens OX=9606 GN=SNAP23 PE=1 SV=1	15.3695
	P62081	RPS7	40S ribosomal protein S7 OS=Homo sapiens OX=9606 GN=RPS7 PE=1 SV=1	16.5991
	A0A024RDY3	LAMP1	Lysosomal-associated membrane protein 1, isoform CRA_a OS=Homo sapiens OX=9606 GN=LAMP1 PE=3 SV=1	4.30347
	Q15907	RAB11B	Ras-related protein Rab-11B OS=Homo sapiens OX=9606 GN=RAB11B PE=1 SV=4	7.99216
	Q9NQC3	RTN4	Reticulon-4 OS=Homo sapiens OX=9606 GN=RTN4 PE=1 SV=2	4.30347
	A0A024R1Q8	RPL23	60S ribosomal protein L23 OS=Homo sapiens OX=9606 GN=RPL23 PE=3 SV=1	11.0661
	I3L4X2	ABCC1	ABC-type glutathione-S-conjugate transporter (Fragment) OS=Homo sapiens OX=9606 GN=ABCC1 PE=1 SV=1	13.5252
	A0A024R546	ZDHHC5	Palmitoyltransferase OS=Homo sapiens OX=9606 GN=ZDHHC5 PE=3 SV=1	23.9765
	Q9UNX3	RPL26L1	60S ribosomal protein L26-like 1 OS=Homo sapiens OX=9606 GN=RPL26L1 PE=1 SV=1	12.9104
	A0A024R814	RPL7	Ribosomal protein L7, isoform CRA_a OS=Homo sapiens OX=9606 GN=RPL7 PE=3 SV=1	14.7548
	A0A024RAI1	ACTR3	Actin-like protein 3 OS=Homo sapiens OX=9606 GN=ACTR3 PE=3 SV=1	15.9843
	A0A024R261	RPL17	60S ribosomal protein L17 OS=Homo sapiens OX=9606 GN=hCG_24487 PE=3 SV=1	18.4435
	E9PEP6	NRP1	Neuropilin OS=Homo sapiens OX=9606 GN=NRP1 PE=1 SV=2	2.45913
	A0A024QZN9	VDAC2	Outer mitochondrial membrane protein porin 2 OS=Homo sapiens OX=9606 GN=VDAC2 PE=3 SV=1	7.37738
	B3KX72	HNRNPU	cDNA FLJ44920 fis, clone BRAMY3011501, highly similar to Heterogeneous nuclear ribonucleoprotein U OS=Homo sapiens OX=9606 PE=2 SV=1	14.7548
	A0A384P5S0	SEPTIN11	Septin OS=Homo sapiens OX=9606 PE=2 SV=1	7.99216
	B3KM47	SEC23IP	cDNA FLJ10273 fis, clone HEMBB1001137, highly similar to SEC23-interacting protein OS=Homo sapiens OX=9606 PE=2 SV=1	1.84435
	P13612	ITGA4	Integrin alpha-4 OS=Homo sapiens OX=9606 GN=ITGA4 PE=1 SV=3	13.5252
	A0A384MR50	CAPZB	F-actin-capping protein subunit beta OS=Homo sapiens OX=9606 PE=2 SV=1	17.2139
	P22392	NME2	Isoform 3 of Nucleoside diphosphate kinase B OS=Homo sapiens OX=9606 GN=NME2	18.4435
	P09543	CNP	2',3'-cyclic-nucleotide 3'-phosphodiesterase OS=Homo sapiens OX=9606 GN=CNP PE=1 SV=2	28.28
	B2R5R5	GYG1	cDNA, FLJ92583, highly similar to Homo sapiens glycogenin (GYG), mRNA OS=Homo sapiens OX=9606 PE=2 SV=1	9.22173
	O60664	PLIN3	Perilipin-3 OS=Homo sapiens OX=9606 GN=PLIN3 PE=1 SV=3	12.9104
	P38606	ATP6V1A	V-type proton ATPase catalytic subunit A OS=Homo sapiens OX=9606 GN=ATP6V1A PE=1 SV=2	17.8287
	A8K3C3	CCT4	T-complex protein 1 subunit delta OS=Homo sapiens OX=9606 PE=2 SV=1	14.7548
	B2R6P3	MMP14	Matrix metalloproteinase-14 OS=Homo sapiens OX=9606 PE=2 SV=1	8.60695
	Q08431	MFGE8	Lactadherin OS=Homo sapiens OX=9606 GN=MFGE8 PE=1 SV=3	37.5017
	B2RDY9	CAP1	Adenylyl cyclase-associated protein OS=Homo sapiens OX=9606 PE=2 SV=1	33.813
	P04899	GNAI2	Guanine nucleotide-binding protein G(i) subunit alpha-2 OS=Homo sapiens OX=9606 GN=GNAI2 PE=1 SV=3	59.0191
	P11021	HSPA5	Endoplasmic reticulum chaperone BiP OS=Homo sapiens OX=9606 GN=HSPA5 PE=1 SV=2	39.346
	O75369	FLNB	Filamin-B OS=Homo sapiens OX=9606 GN=FLNB PE=1 SV=2	92.8321
	Q14315	FLNC	Filamin-C OS=Homo sapiens OX=9606 GN=FLNC PE=1 SV=3	27.6652
	A0A087X054	HYOU1	Hypoxia up-regulated protein 1 OS=Homo sapiens OX=9606 GN=HYOU1 PE=1 SV=1	14.14
	Q9Y678	COPG1	Coatomer subunit gamma-1 OS=Homo sapiens OX=9606 GN=COPG1 PE=1 SV=1	6.14782
	A0A024RAM4	MAP1B	Microtubule-associated protein 1B, isoform CRA_b OS=Homo sapiens OX=9606 GN=MAP1B PE=4 SV=1	50.4121
	A0A024RDL1	CCT6A	Chaperonin containing TCP1, subunit 6A (Zeta 1), isoform CRA_a OS=Homo sapiens OX=9606 GN=CCT6A PE=3 SV=1	15.9843
	B4DLV7	GDI2	Rab GDP dissociation inhibitor OS=Homo sapiens OX=9606 PE=2 SV=1	22.1321
	P06576	ATP5F1B	ATP synthase subunit beta, mitochondrial OS=Homo sapiens OX=9606 GN=ATP5F1B PE=1 SV=3	17.2139
	A0A024R5K8	SERPINH1	Collagen-binding protein OS=Homo sapiens OX=9606 GN=SERPINH1 PE=3 SV=1	7.37738
	A0A024R1X8	JUP	Junction plakoglobin OS=Homo sapiens OX=9606 GN=JUP PE=3 SV=1	7.37738
	P53621	COPA	Coatomer subunit alpha OS=Homo sapiens OX=9606 GN=COPA PE=1 SV=2	12.2956
	B4DMF5	GLUD1	Glutamate dehydrogenase OS=Homo sapiens OX=9606 PE=2 SV=1	7.99216
	P09619	PDGFRB	Platelet-derived growth factor receptor beta OS=Homo sapiens OX=9606 GN=PDGFRB PE=1 SV=1	19.673
	A8K486	PPIA	Peptidyl-prolyl cis-trans isomerase OS=Homo sapiens OX=9606 PE=2 SV=1	17.2139
	A0A024R1A3	UBA1	Ubiquitin-activating enzyme E1 OS=Homo sapiens OX=9606 GN=UBE1 PE=2 SV=1	23.9765
	A0A024RBH2	CKAP4	Cytoskeleton-associated protein 4, isoform CRA_c OS=Homo sapiens OX=9606 GN=CKAP4 PE=4 SV=1	22.1321
	P07814	EPRS1	Bifunctional glutamate/proline--tRNA ligase OS=Homo sapiens OX=9606 GN=EPRS1 PE=1 SV=5	26.4356
	A0A024R566	SF1	Splicing factor 1 OS=Homo sapiens OX=9606 GN=SF1 PE=3 SV=1	0.614782
	A0A024RB09	RAB5B	RAB5B, member RAS oncogene family, isoform CRA_a OS=Homo sapiens OX=9606 GN=RAB5B PE=4 SV=1	0.614782
	I3L1P8	SLC25A11	Mitochondrial 2-oxoglutarate/malate carrier protein (Fragment) OS=Homo sapiens OX=9606 GN=SLC25A11 PE=1 SV=1	1.22956
	A0A286YEX1	MFSD8	Major facilitator superfamily domain-containing protein 8 OS=Homo sapiens OX=9606 GN=MFSD8 PE=1 SV=1	0.614782
	P16403	H1-2	Histone H1.2 OS=Homo sapiens OX=9606 GN=H1-2 PE=1 SV=2	3.07391
	C9J7B5	EIF5A2	Eukaryotic translation initiation factor 5A OS=Homo sapiens OX=9606 GN=EIF5A2 PE=1 SV=1	5.53304
	P60468	SEC61B	Protein transport protein Sec61 subunit beta OS=Homo sapiens OX=9606 GN=SEC61B PE=1 SV=2	1.84435
	A0A3B3ITK7	PGM1	Phosphoglucomutase-1 OS=Homo sapiens OX=9606 GN=PGM1 PE=1 SV=1	6.7626
	F5H2A4	HMGA2	High mobility group protein HMGI-C OS=Homo sapiens OX=9606 GN=HMGA2 PE=1 SV=1	1.22956
	Q14766	LTBP1	Latent-transforming growth factor beta-binding protein 1 OS=Homo sapiens OX=9606 GN=LTBP1 PE=1 SV=4	7.37738
	B4DM33	MAPRE1	cDNA FLJ52068, highly similar to Microtubule-associated protein RP/EB family member 1 OS=Homo sapiens OX=9606 PE=2 SV=1	10.4513
	C9J4Z3	RPL37A	60S ribosomal protein L37a OS=Homo sapiens OX=9606 GN=RPL37A PE=1 SV=1	3.07391
	O14744	PRMT5	Protein arginine N-methyltransferase 5 OS=Homo sapiens OX=9606 GN=PRMT5 PE=1 SV=4	4.30347
	P19623	SRM	Spermidine synthase OS=Homo sapiens OX=9606 GN=SRM PE=1 SV=1	4.91825
	P62851	RPS25	40S ribosomal protein S25 OS=Homo sapiens OX=9606 GN=RPS25 PE=1 SV=1	4.91825
	O00425	IGF2BP3	Insulin-like growth factor 2 mRNA-binding protein 3 OS=Homo sapiens OX=9606 GN=IGF2BP3 PE=1 SV=2	6.7626
	H0YKD8	RPL28	60S ribosomal protein L28 OS=Homo sapiens OX=9606 GN=RPL28 PE=1 SV=1	9.83651
	A0A7I2V3W3	ADAM9	Disintegrin and metalloproteinase domain-containing protein 9 OS=Homo sapiens OX=9606 GN=ADAM9 PE=1 SV=1	11.6809
	Q9UKY7	CDV3	Protein CDV3 homolog OS=Homo sapiens OX=9606 GN=CDV3 PE=1 SV=1	5.53304
	P24593	IGFBP5	Insulin-like growth factor-binding protein 5 OS=Homo sapiens OX=9606 GN=IGFBP5 PE=1 SV=1	7.37738
	A0A024R8W0	EIF4A3	RNA helicase OS=Homo sapiens OX=9606 GN=DDX48 PE=3 SV=1	3.07391
	A0A0A0MRJ0	CDC42BPA	Non-specific serine/threonine protein kinase OS=Homo sapiens OX=9606 GN=CDC42BPA PE=1 SV=1	9.22173
	A0A140VJC8	APP	Amyloid-beta A4 protein OS=Homo sapiens OX=9606 PE=2 SV=1	1.22956
	P62750	RPL23A	60S ribosomal protein L23a OS=Homo sapiens OX=9606 GN=RPL23A PE=1 SV=1	7.99216
	B5MDF5	RAN	GTP-binding nuclear protein Ran OS=Homo sapiens OX=9606 GN=RAN PE=1 SV=1	9.22173
	B2R4R0	H4C1	Histone H4 OS=Homo sapiens OX=9606 GN=HIST1H4J PE=2 SV=1	22.7469
	A0A024RAB6	HSPG2	Heparan sulfate proteoglycan 2 (Perlecan), isoform CRA_b OS=Homo sapiens OX=9606 GN=HSPG2 PE=4 SV=1	47.3382
	Q96J84	KIRREL1	Kin of IRRE-like protein 1 OS=Homo sapiens OX=9606 GN=KIRREL1 PE=1 SV=2	11.0661
	A0A024R1Z6	VAT1	Vesicle amine transport protein 1 homolog (T californica), isoform CRA_a OS=Homo sapiens OX=9606 GN=VAT1 PE=4 SV=1	23.3617
	P50995	ANXA11	Annexin A11 OS=Homo sapiens OX=9606 GN=ANXA11 PE=1 SV=1	12.2956
	B4DDF4	CNN2	Calponin OS=Homo sapiens OX=9606 GN=CNN2 PE=1 SV=1	12.2956
	A0A384NL00	G6PD	Glucose-6-phosphate 1-dehydrogenase OS=Homo sapiens OX=9606 PE=2 SV=1	17.8287
	A0A384MTR5	RUVBL1	RuvB-like helicase OS=Homo sapiens OX=9606 PE=2 SV=1	8.60695
	A0A024R2Q3	CTNNB1	Catenin (Cadherin-associated protein), beta 1, 88kDa, isoform CRA_a OS=Homo sapiens OX=9606 GN=CTNNB1 PE=3 SV=1	27.0504
	Q99816	TSG101	Tumor susceptibility gene 101 protein OS=Homo sapiens OX=9606 GN=TSG101 PE=1 SV=2	6.7626
	Q9Y230	RUVBL2	RuvB-like 2 OS=Homo sapiens OX=9606 GN=RUVBL2 PE=1 SV=3	12.2956
	A0A0S2Z4R1	YARS1	Tyrosine--tRNA ligase (Fragment) OS=Homo sapiens OX=9606 GN=YARS PE=2 SV=1	11.6809
	P31939	ATIC	Bifunctional purine biosynthesis protein ATIC OS=Homo sapiens OX=9606 GN=ATIC PE=1 SV=3	18.4435
	A0A590UJ18	DLG1	Disks large homolog 1 OS=Homo sapiens OX=9606 GN=DLG1 PE=1 SV=1	19.673
	P23396	RPS3	40S ribosomal protein S3 OS=Homo sapiens OX=9606 GN=RPS3 PE=1 SV=2	23.9765
	Q9Y6C2	EMILIN1	EMILIN-1 OS=Homo sapiens OX=9606 GN=EMILIN1 PE=1 SV=3	1.84435
	A0A024R3X4	HSPD1	60 kDa chaperonin (Fragment) OS=Homo sapiens OX=9606 GN=HSPD1 PE=2 SV=1	14.7548
	A0A158RFU6	RAB7A	RAB7, member RAS oncogene family, isoform CRA_a OS=Homo sapiens OX=9606 GN=RAB7A PE=2 SV=1	14.14
	A0A385KNS5	CD44	CD44 antigen OS=Homo sapiens OX=9606 GN=CD44 PE=4 SV=1	22.1321
	Q9P0K7	RAI14	Isoform 4 of Ankycorbin OS=Homo sapiens OX=9606 GN=RAI14	20.2878
	A0A654IBU3	GJA1	Gap junction protein OS=Homo sapiens OX=9606 GN=CXNK2 PE=3 SV=1	23.9765
	A0A024QZ62	FLOT2	Flotillin OS=Homo sapiens OX=9606 GN=hCG_1998851 PE=3 SV=1	15.3695
	A0A024RAL1	VCAN	Chondroitin sulfate proteoglycan 2 (Versican), isoform CRA_c OS=Homo sapiens OX=9606 GN=CSPG2 PE=3 SV=1	22.1321
	O75955	FLOT1	Flotillin-1 OS=Homo sapiens OX=9606 GN=FLOT1 PE=1 SV=3	22.7469
	Q13200	PSMD2	26S proteasome non-ATPase regulatory subunit 2 OS=Homo sapiens OX=9606 GN=PSMD2 PE=1 SV=3	11.6809
	A0A024QZN4	VCL	Metavinculin OS=Homo sapiens OX=9606 GN=VCL PE=3 SV=1	56.5599
	P00558	PGK1	Phosphoglycerate kinase 1 OS=Homo sapiens OX=9606 GN=PGK1 PE=1 SV=3	21.5174
	B3KQT2	PDIA3	Protein disulfide-isomerase OS=Homo sapiens OX=9606 PE=2 SV=1	25.2061
	O60701	UGDH	UDP-glucose 6-dehydrogenase OS=Homo sapiens OX=9606 GN=UGDH PE=1 SV=1	5.53304
	O15031	PLXNB2	Plexin-B2 OS=Homo sapiens OX=9606 GN=PLXNB2 PE=1 SV=3	40.5756
	A0A024R1T9	ACLY	ATP-citrate synthase OS=Homo sapiens OX=9606 GN=ACLY PE=3 SV=1	19.673
	A0A024R8S5	P4HB	Protein disulfide-isomerase OS=Homo sapiens OX=9606 GN=P4HB PE=2 SV=1	17.8287
	A0A090N7Y0	AGAP3	Centaurin, gamma 3 OS=Homo sapiens OX=9606 GN=CENTG3 PE=3 SV=1	0.614782
	A0A223FL67	HLA-A	MHC class I antigen OS=Homo sapiens OX=9606 GN=HLA-A PE=3 SV=1	0.614782
	B3KW34	YIPF5	cDNA FLJ42071 fis, clone SYNOV2014157, highly similar to Protein YIPF5 OS=Homo sapiens OX=9606 PE=2 SV=1	1.22956
	A0A223FL67	HLA-A	MHC class I antigen OS=Homo sapiens OX=9606 GN=HLA-A PE=3 SV=1	1.22956
	A0A223FL67	HLA-A	MHC class I antigen OS=Homo sapiens OX=9606 GN=HLA-A PE=3 SV=1	1.84435
	A0A223FL67	HLA-A	MHC class I antigen OS=Homo sapiens OX=9606 GN=HLA-A PE=3 SV=1	3.07391
	A0A3B3IRR6	C8orf33	UPF0488 protein C8orf33 OS=Homo sapiens OX=9606 GN=C8orf33 PE=1 SV=1	0.614782
	Q8NG11	TSPAN14	Tetraspanin-14 OS=Homo sapiens OX=9606 GN=TSPAN14 PE=1 SV=1	1.22956
	A2RTY6	ITIH2	Inter-alpha (Globulin) inhibitor H2 OS=Homo sapiens OX=9606 GN=ITIH2 PE=2 SV=1	2.45913
	Q96C90	PPP1R14B	Protein phosphatase 1 regulatory subunit 14B OS=Homo sapiens OX=9606 GN=PPP1R14B PE=1 SV=3	3.07391
	B2R838	RND3	Rho family GTPase 3 OS=Homo sapiens OX=9606 PE=2 SV=1	4.91825
	A0A024R4Q8	RPS5	Ribosomal protein S5, isoform CRA_a OS=Homo sapiens OX=9606 GN=RPS5 PE=3 SV=1	10.4513
	A0A223FL67	HLA-A	MHC class I antigen OS=Homo sapiens OX=9606 GN=HLA-A PE=3 SV=1	0.614782
	A0A223FL67	HLA-A	MHC class I antigen OS=Homo sapiens OX=9606 GN=HLA-A PE=3 SV=1	0.614782
	Q8IVB5	LIX1L	LIX1-like protein OS=Homo sapiens OX=9606 GN=LIX1L PE=2 SV=1	2.45913
	A0A024R156	GNG10	Guanine nucleotide-binding protein subunit gamma OS=Homo sapiens OX=9606 GN=hCG_1994888 PE=3 SV=1	2.45913
	A0A024R4S0	CHMP2A	Chromatin modifying protein 2A, isoform CRA_b OS=Homo sapiens OX=9606 GN=CHMP2A PE=3 SV=1	2.45913
	P86790	CCZ1	Vacuolar fusion protein CCZ1 homolog B OS=Homo sapiens OX=9606 GN=CCZ1B PE=1 SV=1	0.614782
	Q6IPH7	RPL14	60S ribosomal protein L14 OS=Homo sapiens OX=9606 GN=RPL14 PE=1 SV=1	1.22956
	P28072	PSMB6	Proteasome subunit beta type-6 OS=Homo sapiens OX=9606 GN=PSMB6 PE=1 SV=4	3.68869
	A0A223FL67	HLA-A	MHC class I antigen OS=Homo sapiens OX=9606 GN=HLA-A PE=3 SV=1	3.68869
	A0A223FL67	HLA-A	MHC class I antigen OS=Homo sapiens OX=9606 GN=HLA-A PE=3 SV=1	5.53304
	A0A024R2L6	RPSA	40S ribosomal protein SA OS=Homo sapiens OX=9606 GN=RPSA PE=3 SV=1	7.99216
	Q9HAU4	SMURF2	E3 ubiquitin-protein ligase SMURF2 OS=Homo sapiens OX=9606 GN=SMURF2 PE=1 SV=1	1.84435
	A8K517	RPS23	40S ribosomal protein S23 OS=Homo sapiens OX=9606 GN=RPS23 PE=2 SV=1	4.30347
	P25391	LAMA1	Laminin subunit alpha-1 OS=Homo sapiens OX=9606 GN=LAMA1 PE=1 SV=2	8.60695
	Q96RF0	SNX18	Isoform 2 of Sorting nexin-18 OS=Homo sapiens OX=9606 GN=SNX18	11.6809
	B1AJQ6	STX12	Syntaxin-12 (Fragment) OS=Homo sapiens OX=9606 GN=STX12 PE=1 SV=2	6.14782
	B3KQQ3	PLOD3	Procollagen-lysine 5-dioxygenase OS=Homo sapiens OX=9606 PE=2 SV=1	0.614782
	A0A1U9X8Y4	CLIC1	Chloride intracellular channel protein OS=Homo sapiens OX=9606 PE=3 SV=1	7.99216
	P15880	RPS2	40S ribosomal protein S2 OS=Homo sapiens OX=9606 GN=RPS2 PE=1 SV=2	9.83651
	B0QYK0	EWSR1	RNA-binding protein EWS OS=Homo sapiens OX=9606 GN=EWSR1 PE=1 SV=1	1.84435
	P62820	RAB1A	Ras-related protein Rab-1A OS=Homo sapiens OX=9606 GN=RAB1A PE=1 SV=3	5.53304
	P14209	CD99	CD99 antigen OS=Homo sapiens OX=9606 GN=CD99 PE=1 SV=1	6.14782
	P60866	RPS20	40S ribosomal protein S20 OS=Homo sapiens OX=9606 GN=RPS20 PE=1 SV=1	7.99216
	A0A024RB01	ITGA5	Integrin, alpha 5 (Fibronectin receptor, alpha polypeptide), isoform CRA_b OS=Homo sapiens OX=9606 GN=ITGA5 PE=3 SV=1	7.99216
	A0A024R1U4	RAB5C	RAB5C, member RAS oncogene family, isoform CRA_a OS=Homo sapiens OX=9606 GN=RAB5C PE=4 SV=1	12.2956
	Q6NZI2	CAVIN1	Caveolae-associated protein 1 OS=Homo sapiens OX=9606 GN=CAVIN1 PE=1 SV=1	7.37738
	P29966	MARCKS	Myristoylated alanine-rich C-kinase substrate OS=Homo sapiens OX=9606 GN=MARCKS PE=1 SV=4	12.2956
	A0A024R5H8	RAB6A	RAB6A, member RAS oncogene family, isoform CRA_b OS=Homo sapiens OX=9606 GN=RAB6A PE=4 SV=1	4.91825
	P62280	RPS11	40S ribosomal protein S11 OS=Homo sapiens OX=9606 GN=RPS11 PE=1 SV=3	15.9843
	Q15365	PCBP1	Poly(rC)-binding protein 1 OS=Homo sapiens OX=9606 GN=PCBP1 PE=1 SV=2	7.99216
	A0A024R9Q1	THBS1	Thrombospondin 1, isoform CRA_a OS=Homo sapiens OX=9606 GN=THBS1 PE=3 SV=1	12.9104
	A0A0S2Z3D5	APOE	Apolipoprotein E isoform 1 (Fragment) OS=Homo sapiens OX=9606 GN=APOE PE=2 SV=1	14.14
	A0A024RB87	RAP1B	RAP1B, member of RAS oncogene family, isoform CRA_a OS=Homo sapiens OX=9606 GN=RAP1B PE=3 SV=1	14.14
	A0A384MR27	LGALS1	Galectin OS=Homo sapiens OX=9606 PE=2 SV=1	14.14
	A0A024R9C1	PABPC1	Polyadenylate-binding protein OS=Homo sapiens OX=9606 GN=PABPC1 PE=3 SV=1	17.2139
	B4DUQ1	HNRNPK	Heterogeneous nuclear ribonucleoprotein K OS=Homo sapiens OX=9606 PE=2 SV=1	7.99216
	A0A1B0GVI3	KRT10	Keratin, type I cytoskeletal 10 OS=Homo sapiens OX=9606 GN=KRT10 PE=1 SV=2	12.2956
	B2R491	RPS4X	40S ribosomal protein S4 OS=Homo sapiens OX=9606 GN=RPS4X PE=2 SV=1	15.9843
	P23229	ITGA6	Integrin alpha-6 OS=Homo sapiens OX=9606 GN=ITGA6 PE=1 SV=5	18.4435
	A0A223FL67	HLA-A	MHC class I antigen OS=Homo sapiens OX=9606 GN=HLA-A PE=3 SV=1	34.4278
	A0A0G2JIW1	HSPA1A	Heat shock 70 kDa protein 1B OS=Homo sapiens OX=9606 GN=HSPA1B PE=1 SV=1	13.5252
	P61247	RPS3A	40S ribosomal protein S3a OS=Homo sapiens OX=9606 GN=RPS3A PE=1 SV=2	35.0426
	A0A7I2V2R5	DPP4	Dipeptidyl peptidase 4 OS=Homo sapiens OX=9606 GN=DPP4 PE=1 SV=1	5.53304
	P18669	PGAM1	Phosphoglycerate mutase 1 OS=Homo sapiens OX=9606 GN=PGAM1 PE=1 SV=2	14.14
	Q13308	PTK7	Inactive tyrosine-protein kinase 7 OS=Homo sapiens OX=9606 GN=PTK7 PE=1 SV=2	32.5834
	F5H6E2	MYO1C	Unconventional myosin-Ic OS=Homo sapiens OX=9606 GN=MYO1C PE=1 SV=1	28.28
	A0A140VK49	SND1	Staphylococcal nuclease domain-containing protein OS=Homo sapiens OX=9606 GN=SND1 PE=2 SV=1	17.2139
	A0A384MDY0	CTNNA1	Catenin (Cadherin-associated protein), alpha 1, 102kDa, isoform CRA_b OS=Homo sapiens OX=9606 GN=CTNNA1 PE=2 SV=1	40.5756
	Q14517	FAT1	Protocadherin Fat 1 OS=Homo sapiens OX=9606 GN=FAT1 PE=1 SV=2	57.7895
	A0A024RD80	HSP90AB1	Heat shock protein 90kDa alpha (Cytosolic), class B member 1, isoform CRA_a OS=Homo sapiens OX=9606 GN=HSP90AB1 PE=3 SV=1	60.2486
	O43854	EDIL3	EGF-like repeat and discoidin I-like domain-containing protein 3 OS=Homo sapiens OX=9606 GN=EDIL3 PE=1 SV=1	63.9373
	P59768	GNG2	Guanine nucleotide-binding protein G(I)/G(S)/G(O) subunit gamma-2 OS=Homo sapiens OX=9606 GN=GNG2 PE=1 SV=2	2.45913
	A8K180	WASL	cDNA FLJ76749, highly similar to Homo sapiens Wiskott-Aldrich syndrome-like (WASL), mRNA OS=Homo sapiens OX=9606 PE=2 SV=1	3.68869
	A8K5T7	SUGT1	cDNA FLJ75365, highly similar to Homo sapiens SUGT1B (SUGT1) mRNA OS=Homo sapiens OX=9606 PE=2 SV=1	2.45913
	D3DPK5	SH3BGRL3	SH3 domain binding glutamic acid-rich protein like 3, isoform CRA_a (Fragment) OS=Homo sapiens OX=9606 GN=SH3BGRL3 PE=3 SV=1	3.68869
	A0A024R2G7	RPL32	Ribosomal protein L32, isoform CRA_a OS=Homo sapiens OX=9606 GN=RPL32 PE=3 SV=1	9.83651
	A3R0T8	H1-4	Histone 1, H1e OS=Homo sapiens OX=9606 GN=HIST1H1E PE=2 SV=1	4.30347
	P62277	RPS13	40S ribosomal protein S13 OS=Homo sapiens OX=9606 GN=RPS13 PE=1 SV=2	8.60695
	B2R9S4	CAPG	Macrophage-capping protein OS=Homo sapiens OX=9606 PE=2 SV=1	3.68869
	Q8NC51	SERBP1	Plasminogen activator inhibitor 1 RNA-binding protein OS=Homo sapiens OX=9606 GN=SERBP1 PE=1 SV=2	9.22173
	B3KQQ9	PRSS23	cDNA PSEC0048 fis, clone NT2RP2000028, highly similar to Serine protease 23 OS=Homo sapiens OX=9606 PE=2 SV=1	4.30347
	Q7Z2K8	GPRIN1	G protein-regulated inducer of neurite outgrowth 1 OS=Homo sapiens OX=9606 GN=GPRIN1 PE=1 SV=2	6.7626
	M0QYS1	RPL13A	60S ribosomal protein L13a (Fragment) OS=Homo sapiens OX=9606 GN=RPL13A PE=1 SV=2	11.6809
	A0A0D9SF53	DDX3X	RNA helicase OS=Homo sapiens OX=9606 GN=DDX3X PE=1 SV=1	9.83651
	P62269	RPS18	40S ribosomal protein S18 OS=Homo sapiens OX=9606 GN=RPS18 PE=1 SV=3	13.5252
	A0A024RCA7	RPLP2	60S acidic ribosomal protein P2 OS=Homo sapiens OX=9606 GN=RPLP2 PE=3 SV=1	9.22173
	A8K4C8	RPL13	60S ribosomal protein L13 OS=Homo sapiens OX=9606 GN=RPL13 PE=2 SV=1	12.2956
	A6XAA7	GREM1	Gremlin OS=Homo sapiens OX=9606 GN=GREM1 PE=2 SV=1	3.68869
	A0A024RBK3	RPL6	60S ribosomal protein L6 OS=Homo sapiens OX=9606 GN=RPL6 PE=3 SV=1	16.5991
	A0A140VJJ8	GNB1	Guanine nucleotide binding protein (G protein), beta polypeptide 1, isoform CRA_a OS=Homo sapiens OX=9606 GN=GNB1 PE=2 SV=1	25.8208
	Q9BTU6	PI4K2A	Phosphatidylinositol 4-kinase type 2-alpha OS=Homo sapiens OX=9606 GN=PI4K2A PE=1 SV=1	7.99216
	P04792	HSPB1	Heat shock protein beta-1 OS=Homo sapiens OX=9606 GN=HSPB1 PE=1 SV=2	6.7626
	O60716	CTNND1	Isoform 1AC of Catenin delta-1 OS=Homo sapiens OX=9606 GN=CTNND1	44.8791
	J3KPS3	ALDOA	Fructose-bisphosphate aldolase OS=Homo sapiens OX=9606 GN=ALDOA PE=1 SV=1	29.5095
	B2RDW1	RPS27A	40S ribosomal protein S27a OS=Homo sapiens OX=9606 GN=HEL112 PE=2 SV=1	24.5913
	A0A024R525	FTH1	Ferritin OS=Homo sapiens OX=9606 GN=FTH1 PE=3 SV=1	11.6809
	O95819	MAP4K4	Isoform 3 of Mitogen-activated protein kinase kinase kinase kinase 4 OS=Homo sapiens OX=9606 GN=MAP4K4	0.614782
	O95295	SNAPIN	SNARE-associated protein Snapin OS=Homo sapiens OX=9606 GN=SNAPIN PE=1 SV=1	2.45913
	A0A384N6G7	NAGK	GlcNAc kinase OS=Homo sapiens OX=9606 PE=2 SV=1	4.30347
	Q9UBI6	GNG12	Guanine nucleotide-binding protein G(I)/G(S)/G(O) subunit gamma-12 OS=Homo sapiens OX=9606 GN=GNG12 PE=1 SV=3	4.91825
	F8W7C6	RPL10	60S ribosomal protein L10 OS=Homo sapiens OX=9606 GN=RPL10 PE=1 SV=2	12.2956
	P54760	EPHB4	Ephrin type-B receptor 4 OS=Homo sapiens OX=9606 GN=EPHB4 PE=1 SV=2	6.14782
	B7Z9B1	CDH13	Cadherin-13 OS=Homo sapiens OX=9606 PE=2 SV=1	4.30347
	H0Y300	HP	Haptoglobin OS=Homo sapiens OX=9606 GN=HP PE=1 SV=4	1.22956
	P62917	RPL8	60S ribosomal protein L8 OS=Homo sapiens OX=9606 GN=RPL8 PE=1 SV=2	17.2139
	B4DHY4	ANXA7	Annexin (Fragment) OS=Homo sapiens OX=9606 PE=2 SV=1	9.83651
	A2A3R6	RPS6	40S ribosomal protein S6 OS=Homo sapiens OX=9606 GN=RPS6 PE=2 SV=1	22.1321
	A0A1X7SBZ2	DDX17	RNA helicase OS=Homo sapiens OX=9606 GN=DDX17 PE=1 SV=1	7.37738
	A0A1C7CYX9	DPYSL2	Dihydropyrimidinase-related protein 2 OS=Homo sapiens OX=9606 GN=DPYSL2 PE=1 SV=1	15.9843
	A0A024R8M0	GNA13	Guanine nucleotide binding protein (G protein), alpha 13, isoform CRA_a OS=Homo sapiens OX=9606 GN=GNA13 PE=3 SV=1	19.0582
	A0A384MEG1	FSCN1	Fascin OS=Homo sapiens OX=9606 PE=2 SV=1	18.4435
	Q9P265	DIP2B	Disco-interacting protein 2 homolog B OS=Homo sapiens OX=9606 GN=DIP2B PE=1 SV=3	46.7234
	O95819	MAP4K4	Isoform 3 of Mitogen-activated protein kinase kinase kinase kinase 4 OS=Homo sapiens OX=9606 GN=MAP4K4	40.5756
	A0A1L1UHR1	VDAC1	Voltage-dependent anion-selective channel protein 1 OS=Homo sapiens OX=9606 PE=2 SV=1	19.0582
	Q9NZM1	MYOF	Myoferlin OS=Homo sapiens OX=9606 GN=MYOF PE=1 SV=1	77.4625
	A0A024R694	ACTN1	Actinin, alpha 1, isoform CRA_a OS=Homo sapiens OX=9606 GN=ACTN1 PE=2 SV=1	28.28
	P17301	ITGA2	Integrin alpha-2 OS=Homo sapiens OX=9606 GN=ITGA2 PE=1 SV=1	0.614782
	Q13637	RAB32	Ras-related protein Rab-32 OS=Homo sapiens OX=9606 GN=RAB32 PE=1 SV=3	3.68869
	P62847	RPS24	Isoform 4 of 40S ribosomal protein S24 OS=Homo sapiens OX=9606 GN=RPS24	7.99216
	I6L9F7	HIST1H2BM	Histone H2B (Fragment) OS=Homo sapiens OX=9606 GN=HIST1H2BM PE=2 SV=1	12.9104
	P27348	YWHAQ	14-3-3 protein theta OS=Homo sapiens OX=9606 GN=YWHAQ PE=1 SV=1	20.2878
	P67809	YBX1	Y-box-binding protein 1 OS=Homo sapiens OX=9606 GN=YBX1 PE=1 SV=3	14.14
	P17301	ITGA2	Integrin alpha-2 OS=Homo sapiens OX=9606 GN=ITGA2 PE=1 SV=1	11.0661
	A0A2R8Y811	RPS14	40S ribosomal protein S14 (Fragment) OS=Homo sapiens OX=9606 GN=RPS14 PE=1 SV=1	12.9104
	P39023	RPL3	60S ribosomal protein L3 OS=Homo sapiens OX=9606 GN=RPL3 PE=1 SV=2	33.813
	B2R5H0	S100A11	Protein S100 OS=Homo sapiens OX=9606 PE=2 SV=1	10.4513
	B2R5W2	HNRNPC	Heterogeneous nuclear ribonucleoproteins C1/C2 OS=Homo sapiens OX=9606 GN=HNRNPC PE=1 SV=1	15.3695
	P60174	TPI1	Isoform 2 of Triosephosphate isomerase OS=Homo sapiens OX=9606 GN=TPI1	11.6809
	Q01995	TAGLN	Transgelin OS=Homo sapiens OX=9606 GN=TAGLN PE=1 SV=4	4.91825
	A5YM53	ITGAV	ITGAV protein OS=Homo sapiens OX=9606 GN=ITGAV PE=2 SV=1	25.2061
	P05023	ATP1A1	Sodium/potassium-transporting ATPase subunit alpha-1 OS=Homo sapiens OX=9606 GN=ATP1A1 PE=1 SV=1	62.093
	A0A087X0X3	HNRNPM	Heterogeneous nuclear ribonucleoprotein M OS=Homo sapiens OX=9606 GN=HNRNPM PE=1 SV=1	14.14
	Q9UIW2	PLXNA1	Plexin-A1 OS=Homo sapiens OX=9606 GN=PLXNA1 PE=1 SV=3	20.2878
	B5BU24	YWHAB	14-3-3 protein beta/alpha OS=Homo sapiens OX=9606 GN=YWHAB PE=2 SV=1	41.8052
	A0A0S2Z4Q2	TGFBI	Transforming growth factor-beta-induced protein ig-h3 (Fragment) OS=Homo sapiens OX=9606 GN=TGFBI PE=2 SV=1	19.0582
	P26038	MSN	Moesin OS=Homo sapiens OX=9606 GN=MSN PE=1 SV=3	54.1008
	P04406	GAPDH	Glyceraldehyde-3-phosphate dehydrogenase OS=Homo sapiens OX=9606 GN=GAPDH PE=1 SV=3	117.423
	Q15149	PLEC	Plectin OS=Homo sapiens OX=9606 GN=PLEC PE=1 SV=3	108.202
	P63218	GNG5	Guanine nucleotide-binding protein G(I)/G(S)/G(O) subunit gamma-5 OS=Homo sapiens OX=9606 GN=GNG5 PE=1 SV=3	0.614782
	B7Z8Q2	AHSG	Alpha-2-HS-glycoprotein OS=Homo sapiens OX=9606 PE=2 SV=1	0.614782
	Q60FE5	FLNA	Filamin-A OS=Homo sapiens OX=9606 GN=FLNA PE=1 SV=1	1.22956
	A0A3B3ITT5	RPL29	60S ribosomal protein L29 OS=Homo sapiens OX=9606 GN=RPL29 PE=1 SV=1	8.60695
	A0A024R0Q4	PLD3	Phospholipase D family, member 3, isoform CRA_b OS=Homo sapiens OX=9606 GN=PLD3 PE=3 SV=1	4.30347
	O15400	STX7	Syntaxin-7 OS=Homo sapiens OX=9606 GN=STX7 PE=1 SV=4	3.68869
	A0A384MTL2	TAGLN2	Transgelin OS=Homo sapiens OX=9606 PE=2 SV=1	9.83651
	P23528	CFL1	Cofilin-1 OS=Homo sapiens OX=9606 GN=CFL1 PE=1 SV=3	32.5834
	Q969P0	IGSF8	Immunoglobulin superfamily member 8 OS=Homo sapiens OX=9606 GN=IGSF8 PE=1 SV=1	29.5095
	A0A024QZA8	EPHA2	Receptor protein-tyrosine kinase OS=Homo sapiens OX=9606 GN=EPHA2 PE=4 SV=1	36.2721
	P08758	ANXA5	Annexin A5 OS=Homo sapiens OX=9606 GN=ANXA5 PE=1 SV=2	41.1904
	Q07954	LRP1	Prolow-density lipoprotein receptor-related protein 1 OS=Homo sapiens OX=9606 GN=LRP1 PE=1 SV=2	15.3695
	A0A0S2Z377	ANXA6	Annexin (Fragment) OS=Homo sapiens OX=9606 GN=ANXA6 PE=2 SV=1	44.8791
	Q60FE5	FLNA	Filamin-A OS=Homo sapiens OX=9606 GN=FLNA PE=1 SV=1	130.334
	A0A0C4DGW0	NDFIP2	NEDD4 family-interacting protein 2 OS=Homo sapiens OX=9606 GN=NDFIP2 PE=1 SV=1	0.614782
	Q96JQ0	DCHS1	Protocadherin-16 OS=Homo sapiens OX=9606 GN=DCHS1 PE=1 SV=1	25.8208
	P62424	RPL7A	60S ribosomal protein L7a OS=Homo sapiens OX=9606 GN=RPL7A PE=1 SV=2	22.1321
	A0A804HKE7	MAP4	Microtubule-associated protein 4 OS=Homo sapiens OX=9606 GN=MAP4 PE=4 SV=1	17.2139
	P09525	ANXA4	Annexin A4 OS=Homo sapiens OX=9606 GN=ANXA4 PE=1 SV=4	12.9104
	A0A024R462	FN1	Fibronectin OS=Homo sapiens OX=9606 GN=FN1 PE=4 SV=1	65.7817
	A1LUY1	RPL34	60S ribosomal protein L34 OS=Homo sapiens OX=9606 GN=RPL34 PE=3 SV=1	2.45913
	A0A024R5Z9	PKM	Pyruvate kinase OS=Homo sapiens OX=9606 GN=PKM2 PE=3 SV=1	2.45913
	B2RDW0	HEL-S-72	cDNA, FLJ96792, highly similar to Homo sapiens calmodulin 2 (phosphorylase kinase, delta) (CALM2), mRNA OS=Homo sapiens OX=9606 PE=2 SV=1	20.2878
	A0A024R5Z9	PKM	Pyruvate kinase OS=Homo sapiens OX=9606 GN=PKM2 PE=3 SV=1	60.2486
	A0A0K0K1H8	TF	Beta-1 metal-binding globulin OS=Homo sapiens OX=9606 GN=HEL-S-71p PE=2 SV=1	1.22956
	P28482	MAPK1	Mitogen-activated protein kinase 1 OS=Homo sapiens OX=9606 GN=MAPK1 PE=1 SV=3	6.14782
	Q15942	ZYX	Zyxin OS=Homo sapiens OX=9606 GN=ZYX PE=1 SV=1	17.2139
	P36578	RPL4	60S ribosomal protein L4 OS=Homo sapiens OX=9606 GN=RPL4 PE=1 SV=5	41.8052
	A0A0S2Z3Y1	LGALS3BP	Galectin-3-binding protein (Fragment) OS=Homo sapiens OX=9606 GN=LGALS3BP PE=2 SV=1	20.2878
	A0A024R968	ATP2B4	Calcium-transporting ATPase OS=Homo sapiens OX=9606 GN=ATP2B4 PE=3 SV=1	49.7973
	P04083	ANXA1	Annexin A1 OS=Homo sapiens OX=9606 GN=ANXA1 PE=1 SV=2	25.8208
	P02452	COL1A1	Collagen alpha-1(I) chain OS=Homo sapiens OX=9606 GN=COL1A1 PE=1 SV=5	4.30347
	A0A7I2V2F9	ITGB1	Integrin beta OS=Homo sapiens OX=9606 GN=ITGB1 PE=1 SV=1	97.7503
	A0A024R816	TTYH3	Protein tweety homolog OS=Homo sapiens OX=9606 GN=TTYH3 PE=3 SV=1	11.6809
	Q6IPT9	EEF1A1	Elongation factor 1-alpha OS=Homo sapiens OX=9606 GN=EEF1A1 PE=2 SV=1	37.5017
	A0A1S5UZ07	TLN1	Talin-1 OS=Homo sapiens OX=9606 GN=TLN1 PE=2 SV=1	68.8556
	P11142	HSPA8	Heat shock cognate 71 kDa protein OS=Homo sapiens OX=9606 GN=HSPA8 PE=1 SV=1	0.614782
	P11142	HSPA8	Heat shock cognate 71 kDa protein OS=Homo sapiens OX=9606 GN=HSPA8 PE=1 SV=1	2.45913
	Q9P2B2	PTGFRN	Prostaglandin F2 receptor negative regulator OS=Homo sapiens OX=9606 GN=PTGFRN PE=1 SV=2	44.8791
	P11142	HSPA8	Heat shock cognate 71 kDa protein OS=Homo sapiens OX=9606 GN=HSPA8 PE=1 SV=1	84.8399
	B0ZBD0	RPS19	40S ribosomal protein S19 OS=Homo sapiens OX=9606 GN=RPS19 PE=2 SV=1	15.9843
	Q14764	MVP	Major vault protein OS=Homo sapiens OX=9606 GN=MVP PE=1 SV=4	38.1165
	Q8WUM4	PDCD6IP	Programmed cell death 6-interacting protein OS=Homo sapiens OX=9606 GN=PDCD6IP PE=1 SV=1	58.4043
	Q09666	AHNAK	Neuroblast differentiation-associated protein AHNAK OS=Homo sapiens OX=9606 GN=AHNAK PE=1 SV=2	273.578
	A0A024R5Z7	ANXA2	Annexin OS=Homo sapiens OX=9606 GN=ANXA2 PE=2 SV=1	143.244
	P08670	VIM	Vimentin OS=Homo sapiens OX=9606 GN=VIM PE=1 SV=4	130.949
	A0A024RC61	ANPEP	Aminopeptidase OS=Homo sapiens OX=9606 GN=ANPEP PE=3 SV=1	2.45913
	A0A024R7Z5	SDCBP	Syndecan binding protein (Syntenin), isoform CRA_c OS=Homo sapiens OX=9606 GN=SDCBP PE=4 SV=1	3.07391
	A0A024R7Z5	SDCBP	Syndecan binding protein (Syntenin), isoform CRA_c OS=Homo sapiens OX=9606 GN=SDCBP PE=4 SV=1	63.3225
	A0A0A0MSW4	A0A0A0MSW4	Phosphatidylinositol transfer protein beta isoform OS=Homo sapiens OX=9606 GN=PITPNB PE=1 SV=1	7.99216
	A0A0K2BMD8	HBA1;	Mutant hemoglobin alpha 2 globin chain OS=Homo sapiens OX=9606 GN=HBA2 PE=3 SV=1	1.22956
